# Supplementary material for: A genome-wide association study in Swedish colorectal cancer patients with gastric- and prostate cancer in relatives
Source: Hered Cancer Clin Pract. 2024 Nov 14;22:25. doi: 10.1186/s13053-024-00299-z (PMC11562479; doi:10.1186/s13053-024-00299-z)
Supplement: Supplementary file 1 — Supplementary Material 1: Figure S1: Quantile-quantile plot (QQ-plot). QQ-plot of observed and expected P-values for single SNP analysis, -log 10 transformed. The diagonal red line represents the expected null hypothesis (= no association). Figure S2: Manhattan plot. Observed P values along the chromosomes for SNP association. The blue line represents suggestive statistical significance, p<5x10−5. Table S1-S23. [file 13053_2024_299_MOESM1_ESM.zip]

Archive with 54 entries (53 files):
- __MACOSX/._Figure legend 1 QQplot.docx
- __MACOSX/._Figure legend 2 Manhattan plot.docx
- __MACOSX/._Manhattanplot_singles.png
- __MACOSX/._QQplot_singles.png
- __MACOSX/Final Excel files, down to -05, Twin logistic, GWAS CRC-GC-PrC/
- __MACOSX/Final Excel files, down to -05, Twin logistic, GWAS CRC-GC-PrC/._CRC_GC_PrC_OncoTwin_chr1.logistic.xlsx
- __MACOSX/Final Excel files, down to -05, Twin logistic, GWAS CRC-GC-PrC/._CRC_GC_PrC_OncoTwin_chr10.logistic.xlsx
- __MACOSX/Final Excel files, down to -05, Twin logistic, GWAS CRC-GC-PrC/._CRC_GC_PrC_OncoTwin_chr11.logistic.xlsx
- __MACOSX/Final Excel files, down to -05, Twin logistic, GWAS CRC-GC-PrC/._CRC_GC_PrC_OncoTwin_chr12.logistic.xlsx
- __MACOSX/Final Excel files, down to -05, Twin logistic, GWAS CRC-GC-PrC/._CRC_GC_PrC_OncoTwin_chr13.logistic.xlsx
- __MACOSX/Final Excel files, down to -05, Twin logistic, GWAS CRC-GC-PrC/._CRC_GC_PrC_OncoTwin_chr14.logistic.xlsx
- __MACOSX/Final Excel files, down to -05, Twin logistic, GWAS CRC-GC-PrC/._CRC_GC_PrC_OncoTwin_chr15.logistic.xlsx
- __MACOSX/Final Excel files, down to -05, Twin logistic, GWAS CRC-GC-PrC/._CRC_GC_PrC_OncoTwin_chr16.logistic.xlsx
- __MACOSX/Final Excel files, down to -05, Twin logistic, GWAS CRC-GC-PrC/._CRC_GC_PrC_OncoTwin_chr17.logistic.xlsx
- __MACOSX/Final Excel files, down to -05, Twin logistic, GWAS CRC-GC-PrC/._CRC_GC_PrC_OncoTwin_chr18.logistic.xlsx
- __MACOSX/Final Excel files, down to -05, Twin logistic, GWAS CRC-GC-PrC/._CRC_GC_PrC_OncoTwin_chr19.logistic.xlsx
- __MACOSX/Final Excel files, down to -05, Twin logistic, GWAS CRC-GC-PrC/._CRC_GC_PrC_OncoTwin_chr2.logistic.xlsx
- __MACOSX/Final Excel files, down to -05, Twin logistic, GWAS CRC-GC-PrC/._CRC_GC_PrC_OncoTwin_chr20.logistic.xlsx
- __MACOSX/Final Excel files, down to -05, Twin logistic, GWAS CRC-GC-PrC/._CRC_GC_PrC_OncoTwin_chr21.logistic.xlsx
- __MACOSX/Final Excel files, down to -05, Twin logistic, GWAS CRC-GC-PrC/._CRC_GC_PrC_OncoTwin_chr22.logistic.xlsx
- __MACOSX/Final Excel files, down to -05, Twin logistic, GWAS CRC-GC-PrC/._CRC_GC_PrC_OncoTwin_chr23.logistic.xlsx
- __MACOSX/Final Excel files, down to -05, Twin logistic, GWAS CRC-GC-PrC/._CRC_GC_PrC_OncoTwin_chr3.logistic.xlsx
- __MACOSX/Final Excel files, down to -05, Twin logistic, GWAS CRC-GC-PrC/._CRC_GC_PrC_OncoTwin_chr4.logistic.xlsx
- __MACOSX/Final Excel files, down to -05, Twin logistic, GWAS CRC-GC-PrC/._CRC_GC_PrC_OncoTwin_chr5.logistic.xlsx
- __MACOSX/Final Excel files, down to -05, Twin logistic, GWAS CRC-GC-PrC/._CRC_GC_PrC_OncoTwin_chr6.logistic.xlsx
- __MACOSX/Final Excel files, down to -05, Twin logistic, GWAS CRC-GC-PrC/._CRC_GC_PrC_OncoTwin_chr7.logistic.xlsx
- __MACOSX/Final Excel files, down to -05, Twin logistic, GWAS CRC-GC-PrC/._CRC_GC_PrC_OncoTwin_chr8.logistic.xlsx
- __MACOSX/Final Excel files, down to -05, Twin logistic, GWAS CRC-GC-PrC/._CRC_GC_PrC_OncoTwin_chr9.logistic.xlsx
- Final Excel files, down to -05, Twin logistic, GWAS CRC-GC-PrC/CRC_GC_PrC_OncoTwin_chr1.logistic.xlsx
- Final Excel files, down to -05, Twin logistic, GWAS CRC-GC-PrC/CRC_GC_PrC_OncoTwin_chr10.logistic.xlsx
- Final Excel files, down to -05, Twin logistic, GWAS CRC-GC-PrC/CRC_GC_PrC_OncoTwin_chr11.logistic.xlsx
- Final Excel files, down to -05, Twin logistic, GWAS CRC-GC-PrC/CRC_GC_PrC_OncoTwin_chr12.logistic.xlsx
- Final Excel files, down to -05, Twin logistic, GWAS CRC-GC-PrC/CRC_GC_PrC_OncoTwin_chr13.logistic.xlsx
- Final Excel files, down to -05, Twin logistic, GWAS CRC-GC-PrC/CRC_GC_PrC_OncoTwin_chr14.logistic.xlsx
- Final Excel files, down to -05, Twin logistic, GWAS CRC-GC-PrC/CRC_GC_PrC_OncoTwin_chr15.logistic.xlsx
- Final Excel files, down to -05, Twin logistic, GWAS CRC-GC-PrC/CRC_GC_PrC_OncoTwin_chr16.logistic.xlsx
- Final Excel files, down to -05, Twin logistic, GWAS CRC-GC-PrC/CRC_GC_PrC_OncoTwin_chr17.logistic.xlsx
- Final Excel files, down to -05, Twin logistic, GWAS CRC-GC-PrC/CRC_GC_PrC_OncoTwin_chr18.logistic.xlsx
- Final Excel files, down to -05, Twin logistic, GWAS CRC-GC-PrC/CRC_GC_PrC_OncoTwin_chr19.logistic.xlsx
- Final Excel files, down to -05, Twin logistic, GWAS CRC-GC-PrC/CRC_GC_PrC_OncoTwin_chr2.logistic.xlsx
- Final Excel files, down to -05, Twin logistic, GWAS CRC-GC-PrC/CRC_GC_PrC_OncoTwin_chr20.logistic.xlsx
- Final Excel files, down to -05, Twin logistic, GWAS CRC-GC-PrC/CRC_GC_PrC_OncoTwin_chr21.logistic.xlsx
- Final Excel files, down to -05, Twin logistic, GWAS CRC-GC-PrC/CRC_GC_PrC_OncoTwin_chr22.logistic.xlsx
- Final Excel files, down to -05, Twin logistic, GWAS CRC-GC-PrC/CRC_GC_PrC_OncoTwin_chr23.logistic.xlsx
- Final Excel files, down to -05, Twin logistic, GWAS CRC-GC-PrC/CRC_GC_PrC_OncoTwin_chr3.logistic.xlsx
- Final Excel files, down to -05, Twin logistic, GWAS CRC-GC-PrC/CRC_GC_PrC_OncoTwin_chr4.logistic.xlsx
- Final Excel files, down to -05, Twin logistic, GWAS CRC-GC-PrC/CRC_GC_PrC_OncoTwin_chr5.logistic.xlsx
- Final Excel files, down to -05, Twin logistic, GWAS CRC-GC-PrC/CRC_GC_PrC_OncoTwin_chr6.logistic.xlsx
- Final Excel files, down to -05, Twin logistic, GWAS CRC-GC-PrC/CRC_GC_PrC_OncoTwin_chr7.logistic.xlsx
- Final Excel files, down to -05, Twin logistic, GWAS CRC-GC-PrC/CRC_GC_PrC_OncoTwin_chr8.logistic.xlsx
- Final Excel files, down to -05, Twin logistic, GWAS CRC-GC-PrC/CRC_GC_PrC_OncoTwin_chr9.logistic.xlsx
- Manhattanplot_singles.png
- QQplot_singles.png
- Thumbs.db
