# Supplementary material for: A genome-wide association study in Swedish colorectal cancer patients with gastric- and prostate cancer in relatives
Source: Hered Cancer Clin Pract. 2024 Nov 14;22:25. doi: 10.1186/s13053-024-00299-z (PMC11562479; doi:10.1186/s13053-024-00299-z)
Supplement: Supplementary file 1 — Supplementary Material 1: Figure S1: Quantile-quantile plot (QQ-plot). QQ-plot of observed and expected P-values for single SNP analysis, -log 10 transformed. The diagonal red line represents the expected null hypothesis (= no association). Figure S2: Manhattan plot. Observed P values along the chromosomes for SNP association. The blue line represents suggestive statistical significance, p<5x10−5. Table S1-S23. [file 13053_2024_299_MOESM1_ESM.zip › Final Excel files, down to -05, Twin logistic, GWAS CRC-GC-PrC/CRC_GC_PrC_OncoTwin_chr1.logistic.xlsx]

## Sheet: Blad1
NSNP	NHAP	CHR	BP1	BP2	SNP1	SNP2	HAPLOTYPE	F	OR	P		NSNP = Number of SNPs in the haplotype
9	24	1	208968409	209083609	rs17013392	rs4844732	AGACGAACA	0.0371	2.08	3.17e-08		NHAP = Number of haplotypes in each locus
8	20	1	208968409	209073907	rs17013392	rs12130305	AGACGAAC	0.0345	2.07	6.78e-08		CHR = Chromosome number
5	7	1	83136135	83172112	rs17108829	rs10493723	GAGAA	0.0477	1.89	2.9e-07		BP1 = First base pair in a haplotype
7	8	1	83136135	83205734	rs17108829	rs320922	GAGAAGA	0.0472	1.86	4.37e-07		BP2 = Last base pair in a haplotype
8	8	1	83136135	83245723	rs17108829	rs7531603	GAGAAGAA	0.0472	1.86	4.47e-07		SNP1 = First SNP in a haplotype
6	7	1	83136135	83172684	rs17108829	rs389112	GAGAAG	0.0477	1.86	4.72e-07		SNP2 = Last SNP in a haplotype
11	26	1	233619908	233695394	rs6687124	rs12740439	AGAGCAGGGAA	0.0168	2.68	6.18e-07		F = Haplotype frequency in samples
24	22	1	77019986	77242042	rs17099155	rs11162205	AAGAGGAGAGAAGGAAAGAAGAAG	0.0264	2.1	1.02e-06		OR = Odds ratio
23	23	1	77019986	77238731	rs17099155	rs7530899	AAGAGGAGAGAAGGAAAGAAGAA	0.0263	2.09	1.24e-06		P = P-value
10	26	1	208960876	209083609	rs1166923	rs4844732	AAGACGAACA	0.0298	2.02	1.42e-06
22	25	1	77019986	77217180	rs17099155	rs962668	AAGAGGAGAGAAGGAAAGAAGA	0.0265	2.08	1.58e-06
25	21	1	77019986	77256336	rs17099155	rs4506508	AAGAGGAGAGAAGGAAAGAAGAAGA	0.0261	2.08	1.77e-06
17	25	1	77019986	77168568	rs17099155	rs9324157	AAGAGGAGAGAAGGAAA	0.0253	2.09	1.78e-06
15	24	1	101740406	101826927	rs11166576	rs7516360	ACGACAGGGCCGGAC	0.0173	2.56	1.83e-06
8	11	1	83129233	83172684	rs11807779	rs389112	ACGAGAAG	0.0387	1.92	1.99e-06
13	20	1	83132400	83289913	rs1433761	rs12120783	CGAGAAGAAGGAC	0.0391	1.9	2.01e-06
11	16	1	83136135	83284562	rs17108829	rs563093	GAGAAGAAGGA	0.0449	1.83	2.05e-06
14	24	1	101740406	101815604	rs11166576	rs4907938	ACGACAGGGCCGGA	0.0174	2.55	2.06e-06
16	23	1	77019986	77149207	rs17099155	rs507630	AAGAGGAGAGAAGGAA	0.0253	2.09	2.07e-06
9	12	1	83129233	83205734	rs11807779	rs320922	ACGAGAAGA	0.0388	1.91	2.14e-06
12	17	1	83136135	83289913	rs17108829	rs12120783	GAGAAGAAGGAC	0.0435	1.85	2.17e-06
7	11	1	83129233	83172112	rs11807779	rs10493723	ACGAGAA	0.0388	1.91	2.25e-06
5	11	1	83129233	83166637	rs11807779	rs2641944	ACGAG	0.0381	1.94	2.27e-06
6	11	1	83129233	83171984	rs11807779	rs11585110	ACGAGA	0.038	1.94	2.33e-06
10	12	1	83136135	83266993	rs17108829	rs6660078	GAGAAGAAGG	0.0452	1.82	2.52e-06
4	9	1	83129233	83144687	rs11807779	rs984697	ACGA	0.038	1.94	2.66e-06
6	8	1	83132400	83172112	rs1433761	rs10493723	CGAGAA	0.0412	1.87	2.71e-06
20	22	1	77015113	77190350	rs172714	rs647890	GAAGAGGAGAGAAGGAAAGA	0.0229	2.12	2.72e-06
9	23	1	208960876	209073907	rs1166923	rs12130305	AAGACGAAC	0.0268	2.03	2.82e-06
9	12	1	83136135	83257287	rs17108829	rs7536953	GAGAAGAAG	0.0455	1.81	2.93e-06
9	9	1	83132400	83245723	rs1433761	rs7531603	CGAGAAGAA	0.0424	1.84	2.96e-06
8	9	1	83132400	83205734	rs1433761	rs320922	CGAGAAGA	0.0424	1.83	3.08e-06
16	25	1	83118044	83284562	rs2787985	rs563093	CGGACGAGAAGAAGGA	0.032	1.99	3.21e-06
20	21	1	83106539	83289913	rs11163533	rs12120783	AGACGGACGAGAAGAAGGAC	0.0291	2.04	3.21e-06
19	21	1	77015113	77170017	rs172714	rs489723	GAAGAGGAGAGAAGGAAAG	0.0234	2.08	3.22e-06
12	19	1	83132400	83284562	rs1433761	rs563093	CGAGAAGAAGGA	0.0407	1.85	3.27e-06
10	28	1	208968409	209088514	rs17013392	rs7368359	AGACGAACAA	0.0303	2.01	3.29e-06
10	12	1	162832406	162887988	rs12024415	rs4403607	GAAAAAAGAA	0.0199	2.35	3.31e-06
25	10	1	206223556	206727260	rs28373064	rs12569261	AGCAGTGAGAAAAGAAGGGGAAGGA	0.0113	2.94	3.31e-06
21	21	1	83098959	83289913	rs6604921	rs12120783	AAGACGGACGAGAAGAAGGAC	0.0303	2.02	3.33e-06
3	5	1	83136135	83166637	rs17108829	rs2641944	GAG	0.0642	1.65	3.4e-06
25	16	1	77210385	77546091	rs2173399	rs169215	AGAAGAAGGGGAAAGGAAACGGGGA	0.0154	2.55	3.49e-06
12	28	1	231752306	231922845	rs9661331	rs11590192	GAAGAAGGGGAA	0.0242	2.37	3.5e-06
10	21	1	199116609	199242683	rs3861923	rs9663039	GACGCAGGCG	0.0151	2.72	3.56e-06
7	8	1	83132400	83172684	rs1433761	rs389112	CGAGAAG	0.0423	1.83	3.59e-06
18	23	1	77015113	77168568	rs172714	rs9324157	GAAGAGGAGAGAAGGAAA	0.0234	2.08	3.62e-06
25	16	1	83077523	83289913	rs950269	rs12120783	AAGAAAGACGGACGAGAAGAAGGAC	0.0279	2.08	3.68e-06
17	22	1	83118044	83289913	rs2787985	rs12120783	CGGACGAGAAGAAGGAC	0.0309	2.02	3.69e-06
4	5	1	83136135	83171984	rs17108829	rs11585110	GAGA	0.0641	1.65	3.8e-06
14	18	1	83129233	83289913	rs11807779	rs12120783	ACGAGAAGAAGGAC	0.036	1.93	3.81e-06
24	25	1	76980646	77210385	rs12749279	rs2173399	AGGAAGAGGAAGCGAGAAAAAGAG	0.0105	3.56	3.93e-06
8	12	1	162832406	162883337	rs12024415	rs10799883	GAAAAAAG	0.0195	2.34	3.96e-06
11	14	1	83132400	83266993	rs1433761	rs6660078	CGAGAAGAAGG	0.0409	1.83	3.98e-06
10	12	1	83129233	83245723	rs11807779	rs7531603	ACGAGAAGAA	0.0379	1.89	4.06e-06
13	19	1	83129233	83284562	rs11807779	rs563093	ACGAGAAGAAGGA	0.0375	1.89	4.07e-06
10	21	1	57270093	57349614	rs17114382	rs10489624	GGAACAAGAA	0.0103	3.6	4.09e-06
10	15	1	58978397	59086221	rs6656025	rs2073094	AAAGGCGGAA	0.0154	2.43	4.1e-06
2	4	1	83136135	83144687	rs17108829	rs984697	GA	0.0642	1.65	4.24e-06
3	6	1	83132400	83144687	rs1433761	rs984697	CGA	0.0413	1.86	4.32e-06
15	23	1	83120757	83284562	rs1766629	rs563093	GGACGAGAAGAAGGA	0.0317	1.99	4.39e-06
21	11	1	206231264	206727260	rs33933482	rs12569261	GTGAGAAAAGAAGGGGAAGGA	0.0115	2.88	4.39e-06
17	23	1	77015113	77149207	rs172714	rs507630	GAAGAGGAGAGAAGGAA	0.0234	2.06	4.46e-06
4	8	1	83132400	83166637	rs1433761	rs2641944	CGAG	0.0414	1.86	4.51e-06
25	13	1	77149207	77482187	rs507630	rs199687	AAGAAGAAGAAGGGGAAAGGAAACG	0.0152	2.59	4.57e-06
5	8	1	83132400	83171984	rs1433761	rs11585110	CGAGA	0.0414	1.85	4.6e-06
16	21	1	83120757	83289913	rs1766629	rs12120783	GGACGAGAAGAAGGAC	0.0305	2.02	4.69e-06
11	22	1	57270093	57364041	rs17114382	rs1360151	GGAACAAGAAG	0.0104	3.54	4.71e-06
20	21	1	83098959	83284562	rs6604921	rs563093	AAGACGGACGAGAAGAAGGA	0.0314	1.97	4.72e-06
23	17	1	77051174	77291022	rs315034	rs12126169	GAGAGAAGGAAAGAAGAAGAAGG	0.0148	2.51	4.73e-06
15	23	1	83118044	83266993	rs2787985	rs6660078	CGGACGAGAAGAAGG	0.0323	1.97	4.74e-06
11	15	1	83129233	83257287	rs11807779	rs7536953	ACGAGAAGAAG	0.0382	1.88	4.75e-06
24	18	1	83077523	83284562	rs950269	rs563093	AAGAAAGACGGACGAGAAGAAGGA	0.0292	2.03	4.82e-06
19	22	1	83098959	83266993	rs6604921	rs6660078	AAGACGGACGAGAAGAAGG	0.0314	1.97	4.98e-06
9	33	1	24506861	24618605	rs3897440	rs4648960	AAGCGGAGA	0.051	2.03	5.04e-06
23	21	1	83077523	83266993	rs950269	rs6660078	AAGAAAGACGGACGAGAAGAAGG	0.0291	2.03	5.19e-06
19	21	1	83106539	83284562	rs11163533	rs563093	AGACGGACGAGAAGAAGGA	0.0301	1.98	5.23e-06
10	14	1	83132400	83257287	rs1433761	rs7536953	CGAGAAGAAG	0.0414	1.82	5.28e-06
12	16	1	83129233	83266993	rs11807779	rs6660078	ACGAGAAGAAGG	0.0377	1.88	5.37e-06
7	22	1	57273172	57339034	rs947639	rs706473	GAACAAG	0.01	3.61	5.38e-06
15	20	1	77019986	77146173	rs17099155	rs10873899	AAGAGGAGAGAAGGA	0.026	2.01	5.38e-06
11	21	1	233624614	233696745	rs4233060	rs780246	GAGCAGGGAAG	0.0222	2.19	5.43e-06
11	26	1	70948010	71014024	rs527148	rs4515743	AGAAAGAGAAA	0.0127	3.38	5.5e-06
24	17	1	77051174	77299392	rs315034	rs1316659	GAGAGAAGGAAAGAAGAAGAAGGG	0.0158	2.43	6.05e-06
10	10	1	205353492	205384781	rs2274702	rs17346622	AGGAGACCAG	0.201	0.7	6.27e-06
23	17	1	31168219	31326201	rs1830705	rs2796210	AAGACGAACGGGCGGGAGGGGGG	0.0112	3.68	6.37e-06
14	22	1	83120757	83266993	rs1766629	rs6660078	GGACGAGAAGAAGG	0.0319	1.97	6.46e-06
24	19	1	31167998	31326201	rs1033867	rs2796210	AAAGACGAACGGGCGGGAGGGGGG	0.0131	3.21	6.58e-06
23	17	1	77217180	77546091	rs962668	rs169215	AAGAAGGGGAAAGGAAACGGGGA	0.0171	2.42	6.65e-06
18	23	1	77019986	77170017	rs17099155	rs489723	AAGAGGAGAGAAGGAAAG	0.0291	1.95	6.66e-06
16	20	1	77015113	77146173	rs172714	rs10873899	GAAGAGGAGAGAAGGA	0.0242	2.01	6.89e-06
14	22	1	83118044	83257287	rs2787985	rs7536953	CGGACGAGAAGAAG	0.0326	1.94	7.43e-06
8	22	1	57273172	57340381	rs947639	rs1885002	GAACAAGA	0.0101	3.51	7.63e-06
13	23	1	101740406	101801342	rs11166576	rs4907933	ACGACAGGGCCGG	0.0203	2.33	7.63e-06
19	22	1	77019986	77190350	rs17099155	rs647890	AAGAGGAGAGAAGGAAAGA	0.0288	1.95	8.3e-06
6	10	1	162832406	162878023	rs12024415	rs10917636	GAAAAA	0.0206	2.39	8.46e-06
15	20	1	83120822	83289913	rs365222	rs12120783	GACGAGAAGAAGGAC	0.0344	1.92	8.51e-06
7	11	1	162832406	162881307	rs12024415	rs10917640	GAAAAAA	0.0197	2.29	8.56e-06
10	26	1	57273172	57364041	rs947639	rs1360151	GAACAAGAAG	0.0102	3.46	8.8e-06
23	22	1	241841958	241980222	rs7419051	rs1342872	GAAAGACGGTAAAAAGGGAAAAA	0.0119	2.95	9.04e-06
9	22	1	57273172	57349614	rs947639	rs10489624	GAACAAGAA	0.0101	3.49	9.19e-06
18	21	1	83098959	83257287	rs6604921	rs7536953	AAGACGGACGAGAAGAAG	0.0316	1.94	9.21e-06
4	11	1	57290659	57318178	rs1418440	rs647962	ACAA	0.0121	3.27	9.3e-06
9	13	1	58104110	58181165	rs7531119	rs12136964	GAGGGGGGG	0.238	1.36	9.58e-06
18	26	1	167554337	167641292	rs7554445	rs1229355	CGAAAGCGAGAAAGAAGG	0.0131	2.84	9.6e-06
12	25	1	233608565	233695394	rs12032895	rs12740439	GAGAGCAGGGAA	0.0125	2.69	9.62e-06
15	21	1	77015113	77138904	rs172714	rs689423	GAAGAGGAGAGAAGG	0.0243	1.99	9.62e-06
25	20	1	77015113	77242042	rs172714	rs11162205	GAAGAGGAGAGAAGGAAAGAAGAAG	0.0194	2.13	9.65e-06
20	20	1	77048617	77242042	rs12117865	rs11162205	GGAGAGAAGGAAAGAAGAAG	0.0283	1.93	9.74e-06
10	34	1	24506861	24624870	rs3897440	rs4648967	AAGCGGAGAG	0.0512	1.99	9.78e-06
18	20	1	77266676	77546091	rs7534641	rs169215	GGGGAAAGGAAACGGGGA	0.0239	2.11	9.96e-06
22	19	1	83097971	83289913	rs6660986	rs12120783	AAAGACGGACGAGAAGAAGGAC	0.0325	1.92	1.01e-05
24	18	1	77048617	77291022	rs12117865	rs12126169	GGAGAGAAGGAAAGAAGAAGAAGG	0.0144	2.46	1.01e-05
3	6	1	59057933	59086221	rs6587830	rs2073094	GAA	0.0259	2.22	1.02e-05
19	22	1	77048617	77238731	rs12117865	rs7530899	GGAGAGAAGGAAAGAAGAA	0.0281	1.93	1.04e-05
19	18	1	83107700	83289913	rs4662154	rs12120783	GACGGACGAGAAGAAGGAC	0.0361	1.88	1.05e-05
10	21	1	233624614	233695394	rs4233060	rs12740439	GAGCAGGGAA	0.0223	2.15	1.06e-05
22	27	1	4567165	4668670	rs1018306	rs3896439	AGGAAACGAAAACGGAAAGGAG	0.0234	2.22	1.06e-05
17	20	1	77291022	77546091	rs12126169	rs169215	GGGAAAGGAAACGGGGA	0.023	2.15	1.07e-05
18	20	1	83106539	83266993	rs11163533	rs6660078	AGACGGACGAGAAGAAGG	0.0301	1.94	1.07e-05
15	28	1	183837032	183938304	rs4651156	rs4651158	AAAACAAAGAAAGAA	0.0201	2.44	1.09e-05
22	21	1	83077523	83257287	rs950269	rs7536953	AAGAAAGACGGACGAGAAGAAG	0.0294	1.98	1.09e-05
23	18	1	103407999	104113158	rs2622865	rs12132911	AGAAAAGGAGAAAGGGCGACAAG	0.01	2.85	1.09e-05
24	17	1	31168219	31330844	rs1830705	rs3935266	AAGACGAACGGGCGGGAGGGGGGG	0.0112	3.44	1.1e-05
7	8	1	205353492	205366268	rs2274702	rs1928444	AGGAGAC	0.18	0.7	1.11e-05
24	19	1	77023273	77256336	rs315049	rs4506508	AGAGGAGAGAAGGAAAGAAGAAGA	0.0236	2.01	1.11e-05
24	21	1	77015113	77238731	rs172714	rs7530899	GAAGAGGAGAGAAGGAAAGAAGAA	0.0193	2.12	1.14e-05
22	14	1	103377968	103750676	rs11164636	rs2376362	CAAAAGAAAAGGAGAAAGGGCG	0.0113	2.69	1.17e-05
23	14	1	103377968	103754317	rs11164636	rs17127702	CAAAAGAAAAGGAGAAAGGGCGA	0.0113	2.7	1.17e-05
23	15	1	77048617	77266676	rs12117865	rs7534641	GGAGAGAAGGAAAGAAGAAGAAG	0.0213	2.13	1.17e-05
6	10	1	59047175	59086221	rs232828	rs2073094	GCGGAA	0.0246	2.14	1.18e-05
16	22	1	241841958	241946294	rs7419051	rs952084	GAAAGACGGTAAAAAG	0.0127	2.8	1.18e-05
17	22	1	241841958	241951329	rs7419051	rs12074374	GAAAGACGGTAAAAAGG	0.0127	2.8	1.18e-05
21	22	1	77019986	77214364	rs17099155	rs1566250	AAGAGGAGAGAAGGAAAGAAG	0.025	1.99	1.18e-05
21	20	1	77048617	77256336	rs12117865	rs4506508	GGAGAGAAGGAAAGAAGAAGA	0.0278	1.92	1.26e-05
8	19	1	231826253	231922845	rs12040259	rs11590192	AAGGGGAA	0.031	2.21	1.27e-05
15	21	1	165601215	165677216	rs4147595	rs12043815	CAGGGCCGAAAGGGA	0.0684	1.6	1.28e-05
18	24	1	241841958	241951703	rs7419051	rs7524442	GAAAGACGGTAAAAAGGG	0.0127	2.79	1.29e-05
14	22	1	83120822	83284562	rs365222	rs563093	GACGAGAAGAAGGA	0.0358	1.87	1.32e-05
21	14	1	103377968	103741344	rs11164636	rs7528387	CAAAAGAAAAGGAGAAAGGGC	0.0114	2.68	1.32e-05
18	22	1	77048617	77217180	rs12117865	rs962668	GGAGAGAAGGAAAGAAGA	0.0283	1.91	1.34e-05
20	24	1	241841958	241960669	rs7419051	rs1342866	GAAAGACGGTAAAAAGGGAA	0.0127	2.8	1.34e-05
12	21	1	234701910	234803619	rs9970996	rs636705	GAGCAAGAAAGG	0.0234	2.21	1.35e-05
13	18	1	83112606	83205734	rs409599	rs320922	ACGGACGAGAAGA	0.0364	1.86	1.35e-05
25	17	1	31167998	31330844	rs1033867	rs3935266	AAAGACGAACGGGCGGGAGGGGGGG	0.0127	3.07	1.35e-05
14	23	1	77048617	77170017	rs12117865	rs489723	GGAGAGAAGGAAAG	0.0307	1.88	1.36e-05
7	14	1	58120489	58181165	rs11588804	rs12136964	GGGGGGG	0.237	1.35	1.37e-05
19	24	1	241841958	241958977	rs7419051	rs6673963	GAAAGACGGTAAAAAGGGA	0.0127	2.79	1.37e-05
7	20	1	241841958	241882665	rs7419051	rs12725593	GAAAGAC	0.0162	2.71	1.39e-05
24	14	1	77190350	77505413	rs647890	rs199696	AAGAAGAAGGGGAAAGGAAACGGG	0.0138	2.57	1.4e-05
12	17	1	83112606	83172684	rs409599	rs389112	ACGGACGAGAAG	0.0363	1.86	1.41e-05
8	18	1	232684827	232724509	rs789663	rs1334401	GAGCACGA	0.0165	3.04	1.42e-05
9	16	1	83107700	83144687	rs4662154	rs984697	GACGGACGA	0.0351	1.89	1.42e-05
17	21	1	77023273	77170017	rs315049	rs489723	AGAGGAGAGAAGGAAAG	0.0282	1.91	1.42e-05
24	16	1	103377968	103761463	rs11164636	rs17127731	CAAAAGAAAAGGAGAAAGGGCGAC	0.0113	2.68	1.42e-05
8	15	1	57290659	57364041	rs1418440	rs1360151	ACAAGAAG	0.0121	3.13	1.43e-05
25	14	1	77190350	77531780	rs647890	rs199724	AAGAAGAAGGGGAAAGGAAACGGGG	0.0138	2.56	1.43e-05
23	19	1	77023273	77242042	rs315049	rs11162205	AGAGGAGAGAAGGAAAGAAGAAG	0.0239	1.99	1.44e-05
7	17	1	232684827	232723174	rs789663	rs12753593	GAGCACG	0.0166	3.01	1.46e-05
15	20	1	206629674	206757857	rs3813982	rs4845112	AGGGGAAGGAAGGGC	0.0212	2.36	1.46e-05
18	19	1	83112606	83289913	rs409599	rs12120783	ACGGACGAGAAGAAGGAC	0.0342	1.89	1.46e-05
17	21	1	83112606	83284562	rs409599	rs563093	ACGGACGAGAAGAAGGA	0.0354	1.86	1.47e-05
5	12	1	58124563	58181165	rs6672391	rs12136964	GGGGG	0.239	1.35	1.49e-05
13	27	1	233624614	233723638	rs4233060	rs6681321	GAGCAGGGAAGAA	0.0181	2.28	1.49e-05
21	20	1	83097971	83284562	rs6660986	rs563093	AAAGACGGACGAGAAGAAGGA	0.0336	1.87	1.49e-05
22	10	1	236154012	236310024	rs1041111	rs911271	GCCAAAAGGGAGAGGGGCACAA	0.0101	2.88	1.51e-05
20	21	1	206629674	206775390	rs3813982	rs3813973	AGGGGAAGGAAGGGCGGAGA	0.0187	2.43	1.52e-05
21	23	1	241841958	241978738	rs7419051	rs12565340	GAAAGACGGTAAAAAGGGAAA	0.0125	2.8	1.52e-05
8	13	1	58111045	58181165	rs4484949	rs12136964	AGGGGGGG	0.238	1.35	1.54e-05
13	21	1	83120757	83257287	rs1766629	rs7536953	GGACGAGAAGAAG	0.0324	1.91	1.54e-05
6	13	1	58121100	58181165	rs10889061	rs12136964	GGGGGG	0.237	1.35	1.55e-05
10	14	1	58096379	58181165	rs1983454	rs12136964	AGAGGGGGGG	0.238	1.35	1.55e-05
14	19	1	77015113	77132763	rs172714	rs11162187	GAAGAGGAGAGAAG	0.0243	1.96	1.55e-05
24	20	1	84735710	85031630	rs316686	rs2994953	AAAGAGGCCAGAAGAGCAGAGAGA	0.02	2.24	1.56e-05
22	22	1	241841958	241979567	rs7419051	rs9428896	GAAAGACGGTAAAAAGGGAAAA	0.0125	2.79	1.58e-05
9	21	1	241841958	241891040	rs7419051	rs6690359	GAAAGACGG	0.0161	2.68	1.59e-05
21	21	1	77242042	77546091	rs11162205	rs169215	GAAGGGGAAAGGAAACGGGGA	0.0226	2.13	1.59e-05
5	12	1	57290659	57339034	rs1418440	rs706473	ACAAG	0.0122	3.15	1.62e-05
18	22	1	77291022	77548518	rs12126169	rs191827	GGGAAAGGAAACGGGGAA	0.0177	2.4	1.62e-05
21	21	1	77023273	77217180	rs315049	rs962668	AGAGGAGAGAAGGAAAGAAGA	0.0239	1.98	1.63e-05
5	8	1	59056198	59086221	rs12756352	rs2073094	CGGAA	0.0247	2.18	1.64e-05
9	13	1	162832406	162884258	rs12024415	rs10753596	GAAAAAAGA	0.0213	2.18	1.64e-05
16	23	1	77023273	77168568	rs315049	rs9324157	AGAGGAGAGAAGGAAA	0.0282	1.9	1.65e-05
22	12	1	206231264	206734044	rs33933482	rs6669685	GTGAGAAAAGAAGGGGAAGGAA	0.0113	2.75	1.66e-05
9	8	1	205353492	205377965	rs2274702	rs7533222	AGGAGACCA	0.177	0.705	1.67e-05
15	22	1	77041553	77168568	rs11162180	rs9324157	GAGGAGAGAAGGAAA	0.0267	1.93	1.68e-05
22	22	1	77015113	77214364	rs172714	rs1566250	GAAGAGGAGAGAAGGAAAGAAG	0.0195	2.09	1.69e-05
4	7	1	59056326	59086221	rs6664314	rs2073094	GGAA	0.0247	2.18	1.7e-05
12	33	1	168950508	169070332	rs3007381	rs2051145	CCAGGACGAAGG	0.0121	2.97	1.7e-05
23	22	1	77015113	77217180	rs172714	rs962668	GAAGAGGAGAGAAGGAAAGAAGA	0.0196	2.09	1.72e-05
24	13	1	34726167	34900172	rs771404	rs2142534	AAGAGACCGGGCGAAGGGAAAAGG	0.0127	3.03	1.72e-05
24	22	1	241841958	241993831	rs7419051	rs10489350	GAAAGACGGTAAAAAGGGAAAAAA	0.0119	2.86	1.72e-05
19	18	1	77291022	77550431	rs12126169	rs199710	GGGAAAGGAAACGGGGAAG	0.0169	2.47	1.73e-05
20	19	1	77051174	77256336	rs315034	rs4506508	GAGAGAAGGAAAGAAGAAGA	0.0272	1.92	1.74e-05
21	18	1	206629674	206788556	rs3813982	rs6681092	AGGGGAAGGAAGGGCGGAGAA	0.0187	2.4	1.74e-05
22	12	1	25421990	26172111	rs11588172	rs213627	GGAAGAAGGGGAACCGAGCGAA	0.0101	3.55	1.74e-05
22	21	1	77048617	77259107	rs12117865	rs11577464	GGAGAGAAGGAAAGAAGAAGAA	0.0215	2.1	1.74e-05
20	23	1	162722216	162883337	rs1704740	rs10799883	AAAGGAAAGGAAGAAAAAAG	0.0136	2.39	1.75e-05
16	19	1	83112606	83266993	rs409599	rs6660078	ACGGACGAGAAGAAGG	0.0357	1.85	1.77e-05
7	12	1	57290659	57349614	rs1418440	rs10489624	ACAAGAA	0.0122	3.11	1.78e-05
21	12	1	25421990	26167843	rs11588172	rs213632	GGAAGAAGGGGAACCGAGCGA	0.0101	3.54	1.78e-05
18	19	1	83107700	83284562	rs4662154	rs563093	GACGGACGAGAAGAAGGA	0.0374	1.83	1.79e-05
5	7	1	51989591	52033122	rs7541084	rs12038297	GGACA	0.0548	1.64	1.81e-05
6	7	1	51989591	52033856	rs7541084	rs12127044	GGACAC	0.0548	1.64	1.81e-05
6	13	1	83120757	83144687	rs1766629	rs984697	GGACGA	0.0364	1.87	1.81e-05
22	20	1	77023273	77238731	rs315049	rs7530899	AGAGGAGAGAAGGAAAGAAGAA	0.0238	1.98	1.83e-05
15	21	1	77048617	77190350	rs12117865	rs647890	GGAGAGAAGGAAAGA	0.0306	1.87	1.88e-05
25	14	1	77048617	77299392	rs12117865	rs1316659	GGAGAGAAGGAAAGAAGAAGAAGGG	0.015	2.38	1.88e-05
20	18	1	226542049	226717942	rs6426551	rs7545563	GAACAAGGAAAAGAGAGAGC	0.0284	1.98	1.89e-05
20	20	1	165569268	165677216	rs11801981	rs12043815	AGGAACAGGGCCGAAAGGGA	0.0523	1.68	1.89e-05
21	15	1	103379918	103750676	rs3753841	rs2376362	AAAAGAAAAGGAGAAAGGGCG	0.0108	2.63	1.9e-05
22	15	1	103379918	103754317	rs3753841	rs17127702	AAAAGAAAAGGAGAAAGGGCGA	0.0108	2.63	1.9e-05
17	18	1	202618202	202847719	rs867316	rs6703138	AGAGAAAAGAGAGAGGA	0.0173	2.35	1.91e-05
12	15	1	226544420	226670999	rs12567614	rs898833	AACAAGGAAAAG	0.0409	1.75	1.92e-05
14	27	1	233599529	233696745	rs11578460	rs780246	AGAGAGCAGGGAAG	0.0121	2.77	1.92e-05
15	23	1	77023273	77149207	rs315049	rs507630	AGAGGAGAGAAGGAA	0.0282	1.89	1.92e-05
16	21	1	77041553	77170017	rs11162180	rs489723	GAGGAGAGAAGGAAAG	0.0271	1.91	1.92e-05
20	12	1	25421990	26155356	rs11588172	rs10902694	GGAAGAAGGGGAACCGAGCG	0.0101	3.54	1.92e-05
12	25	1	57270093	57389872	rs17114382	rs2149735	GGAACAAGAAGC	0.0103	3.33	1.94e-05
20	18	1	83097971	83266993	rs6660986	rs6660078	AAAGACGGACGAGAAGAAGG	0.0339	1.85	1.94e-05
13	19	1	83120822	83266993	rs365222	rs6660078	GACGAGAAGAAGG	0.0361	1.85	1.95e-05
18	15	1	103407999	103750676	rs2622865	rs2376362	AGAAAAGGAGAAAGGGCG	0.0114	2.66	1.95e-05
19	15	1	103407999	103754317	rs2622865	rs17127702	AGAAAAGGAGAAAGGGCGA	0.0115	2.66	1.96e-05
5	7	1	237061056	237126385	rs2853522	rs1417303	CAAGC	0.0134	2.46	1.97e-05
24	21	1	34477581	34686130	rs1325258	rs12043879	AAAAGAGACAGAAAAGCGGAAAGA	0.0105	2.82	1.97e-05
20	13	1	103407999	103761463	rs2622865	rs17127731	AGAAAAGGAGAAAGGGCGAC	0.0115	2.64	1.98e-05
14	18	1	83112606	83245723	rs409599	rs7531603	ACGGACGAGAAGAA	0.0362	1.84	1.99e-05
14	22	1	208353855	208443170	rs6673048	rs6703732	GGAGAGGAGGGGAG	0.06	1.66	2e-05
19	21	1	206629674	206772753	rs3813982	rs4845116	AGGGGAAGGAAGGGCGGAG	0.0194	2.37	2e-05
4	9	1	58139294	58181165	rs4568858	rs12136964	GGGG	0.243	1.34	2.01e-05
14	24	1	77041553	77149207	rs11162180	rs507630	GAGGAGAGAAGGAA	0.0266	1.92	2.01e-05
3	4	1	206720225	206734044	rs11119009	rs6669685	GAA	0.236	1.33	2.02e-05
13	25	1	233608565	233696745	rs12032895	rs780246	GAGAGCAGGGAAG	0.0157	2.38	2.04e-05
8	16	1	83112606	83144687	rs409599	rs984697	ACGGACGA	0.0363	1.85	2.05e-05
2	3	1	206720225	206727260	rs11119009	rs12569261	GA	0.244	1.33	2.06e-05
6	12	1	57290659	57340381	rs1418440	rs1885002	ACAAGA	0.0123	3.09	2.06e-05
13	28	1	183759410	183834061	rs4609388	rs9425322	AGAGGAGGAGCGG	0.0273	2.05	2.06e-05
17	20	1	160513183	160696304	rs1503859	rs503832	GGGGAGAGCAGGGGAAA	0.0378	0.316	2.06e-05
22	19	1	214363164	214543098	rs12026597	rs3738425	GGGAAAGAAAGAAAAGGAGAGA	0.0137	2.56	2.07e-05
11	17	1	83112606	83172112	rs409599	rs10493723	ACGGACGAGAA	0.0359	1.85	2.09e-05
18	24	1	76985313	77146173	rs423480	rs10873899	AGGAAGAGGAGAGAAGGA	0.022	2.01	2.09e-05
18	21	1	77023273	77190350	rs315049	rs647890	AGAGGAGAGAAGGAAAGA	0.0278	1.9	2.1e-05
17	25	1	4567165	4646379	rs1018306	rs619364	AGGAAACGAAAACGGAA	0.0492	1.73	2.11e-05
17	19	1	83106539	83257287	rs11163533	rs7536953	AGACGGACGAGAAGAAG	0.0306	1.9	2.12e-05
17	15	1	103407999	103741344	rs2622865	rs7528387	AGAAAAGGAGAAAGGGC	0.0115	2.65	2.13e-05
20	15	1	103379918	103741344	rs3753841	rs7528387	AAAAGAAAAGGAGAAAGGGC	0.0109	2.61	2.15e-05
14	15	1	90781761	90872387	rs4446947	rs2202787	AAGAGGAAGAAGCC	0.0145	2.35	2.17e-05
17	18	1	83097971	83205734	rs6660986	rs320922	AAAGACGGACGAGAAGA	0.0345	1.84	2.2e-05
25	13	1	77051174	77323384	rs315034	rs9660892	GAGAGAAGGAAAGAAGAAGAAGGGG	0.0192	2.16	2.21e-05
4	7	1	51989591	52026384	rs7541084	rs7534689	GGAC	0.0546	1.64	2.22e-05
16	17	1	83097971	83172684	rs6660986	rs389112	AAAGACGGACGAGAAG	0.0344	1.84	2.22e-05
15	19	1	83112606	83257287	rs409599	rs7536953	ACGGACGAGAAGAAG	0.0362	1.83	2.23e-05
17	22	1	77041553	77190350	rs11162180	rs647890	GAGGAGAGAAGGAAAGA	0.0268	1.92	2.25e-05
22	21	1	31168219	31320651	rs1830705	rs2488230	AAGACGAACGGGCGGGAGGGGG	0.0112	3.67	2.25e-05
17	30	1	14776392	14883844	rs6658744	rs17403250	CAGGAAAGAAGAGCAAG	0.0255	2.25	2.27e-05
12	26	1	233624614	233714931	rs4233060	rs4649335	GAGCAGGGAAGA	0.0193	2.19	2.28e-05
23	17	1	103379918	103761463	rs3753841	rs17127731	AAAAGAAAAGGAGAAAGGGCGAC	0.0107	2.62	2.29e-05
10	15	1	58104110	58185042	rs7531119	rs12030998	GAGGGGGGGG	0.237	1.34	2.31e-05
23	22	1	31167998	31320651	rs1033867	rs2488230	AAAGACGAACGGGCGGGAGGGGG	0.0137	3.06	2.32e-05
19	16	1	53817135	54005060	rs6658926	rs11206169	AAAAGAGAGGGGAAAAAAG	0.0123	2.91	2.34e-05
8	16	1	58120489	58185042	rs11588804	rs12030998	GGGGGGGG	0.237	1.34	2.36e-05
11	17	1	83120757	83205734	rs1766629	rs320922	GGACGAGAAGA	0.0363	1.83	2.37e-05
14	29	1	167569730	167641292	rs7514302	rs1229355	AGCGAGAAAGAAGG	0.0138	2.73	2.37e-05
10	15	1	83118044	83172112	rs2787985	rs10493723	CGGACGAGAA	0.0364	1.83	2.38e-05
17	18	1	83107700	83266993	rs4662154	rs6660078	GACGGACGAGAAGAAGG	0.0377	1.81	2.38e-05
19	19	1	77051174	77242042	rs315034	rs11162205	GAGAGAAGGAAAGAAGAAG	0.0274	1.9	2.39e-05
12	17	1	83120757	83245723	rs1766629	rs7531603	GGACGAGAAGAA	0.0364	1.83	2.4e-05
25	25	1	159228378	159582103	rs10908702	rs10494331	GACAGAAAAGGGGGAAGGGGGGAGG	0.0145	2.45	2.4e-05
13	22	1	241841958	241914626	rs7419051	rs7530797	GAAAGACGGTAAA	0.0129	2.72	2.41e-05
18	21	1	206629674	206769047	rs3813982	rs11584983	AGGGGAAGGAAGGGCGGA	0.0192	2.36	2.45e-05
13	24	1	77048617	77168568	rs12117865	rs9324157	GGAGAGAAGGAAA	0.0262	1.91	2.46e-05
7	15	1	83118044	83144687	rs2787985	rs984697	CGGACGA	0.0366	1.83	2.47e-05
15	17	1	83097971	83172112	rs6660986	rs10493723	AAAGACGGACGAGAA	0.0342	1.84	2.48e-05
22	19	1	77051174	77266676	rs315034	rs7534641	GAGAGAAGGAAAGAAGAAGAAG	0.0199	2.13	2.48e-05
7	15	1	83120757	83166637	rs1766629	rs2641944	GGACGAG	0.0364	1.83	2.49e-05
10	24	1	90272372	90535344	rs6659997	rs6663620	GGAGGGGAAC	0.0239	2.39	2.5e-05
13	17	1	83118044	83245723	rs2787985	rs7531603	CGGACGAGAAGAA	0.0368	1.83	2.5e-05
25	19	1	103377968	103763252	rs11164636	rs4907992	CAAAAGAAAAGGAGAAAGGGCGACA	0.0109	2.64	2.51e-05
4	9	1	169005304	169070332	rs11580269	rs2051145	AAGG	0.0115	3.28	2.52e-05
10	22	1	241841958	241897899	rs7419051	rs10926556	GAAAGACGGT	0.0151	2.65	2.52e-05
20	23	1	4567165	4649316	rs1018306	rs1849943	AGGAAACGAAAACGGAAAGG	0.0489	1.72	2.53e-05
12	17	1	83118044	83205734	rs2787985	rs320922	CGGACGAGAAGA	0.0367	1.83	2.55e-05
13	24	1	158687896	158772845	rs857705	rs919477	GAAAAAGGGACGG	0.0459	1.74	2.55e-05
8	15	1	83120757	83171984	rs1766629	rs11585110	GGACGAGA	0.0364	1.83	2.56e-05
11	15	1	83118044	83172684	rs2787985	rs389112	CGGACGAGAAG	0.0365	1.83	2.56e-05
25	14	1	103322312	103750676	rs11164621	rs2376362	GAACAAAAGAAAAGGAGAAAGGGCG	0.0109	2.58	2.56e-05
9	15	1	83120757	83172112	rs1766629	rs10493723	GGACGAGAA	0.036	1.84	2.57e-05
25	10	1	77170017	77505413	rs489723	rs199696	GAAGAAGAAGGGGAAAGGAAACGGG	0.0136	2.44	2.59e-05
6	14	1	58124563	58185042	rs6672391	rs12030998	GGGGGG	0.239	1.34	2.61e-05
9	13	1	90781761	90819317	rs4446947	rs10801804	AAGAGGAAG	0.0154	2.34	2.62e-05
14	19	1	77019986	77138904	rs17099155	rs689423	AAGAGGAGAGAAGG	0.0308	1.84	2.62e-05
16	27	1	203021807	203151176	rs4950876	rs7542294	AGAGAAGGGAAGGGGG	0.0109	3.03	2.62e-05
16	21	1	77000914	77138904	rs315079	rs689423	GGAAGAGGAGAGAAGG	0.0274	1.88	2.63e-05
5	11	1	83120822	83144687	rs365222	rs984697	GACGA	0.0362	1.86	2.64e-05
12	23	1	77048617	77149207	rs12117865	rs507630	GGAGAGAAGGAA	0.0262	1.91	2.66e-05
25	17	1	83076962	83284562	rs2389318	rs563093	AAAGAAAGACGGACGAGAAGAAGGA	0.0318	1.88	2.66e-05
10	15	1	83120757	83172684	rs1766629	rs389112	GGACGAGAAG	0.0362	1.83	2.68e-05
18	24	1	14776392	14901191	rs6658744	rs10927468	CAGGAAAGAAGAGCAAGA	0.0195	2.46	2.69e-05
19	23	1	77000914	77168568	rs315079	rs9324157	GGAAGAGGAGAGAAGGAAA	0.024	1.95	2.69e-05
24	10	1	205918686	206676331	rs12029024	rs3860295	GAAAAGCAGTGAGAAAAGAAGGGG	0.012	3.02	2.7e-05
12	28	1	70948010	71018986	rs527148	rs4233083	AGAAAGAGAAAG	0.0105	3.83	2.73e-05
14	22	1	241841958	241925878	rs7419051	rs7551270	GAAAGACGGTAAAA	0.013	2.7	2.73e-05
20	16	1	233178910	233357608	rs7541494	rs701177	ACGGACAGAGAACAAAGGAG	0.0179	2.47	2.73e-05
13	19	1	34697488	34804499	rs1414472	rs1342160	GAGAAGGACAAAG	0.0103	2.86	2.74e-05
20	23	1	77000914	77170017	rs315079	rs489723	GGAAGAGGAGAGAAGGAAAG	0.0243	1.94	2.74e-05
18	24	1	77000914	77149207	rs315079	rs507630	GGAAGAGGAGAGAAGGAA	0.024	1.95	2.75e-05
19	15	1	210862656	211006126	rs6540619	rs7556358	AAAGCGAAAGGAGGGGAAA	0.0221	2.17	2.75e-05
19	22	1	77266676	77548518	rs7534641	rs191827	GGGGAAAGGAAACGGGGAA	0.0167	2.36	2.76e-05
5	13	1	59057933	59122871	rs6587830	rs232851	GAAAA	0.0238	2.21	2.78e-05
13	17	1	77019986	77132763	rs17099155	rs11162187	AAGAGGAGAGAAG	0.0308	1.84	2.78e-05
21	15	1	103407999	103763252	rs2622865	rs4907992	AGAAAAGGAGAAAGGGCGACA	0.0111	2.62	2.78e-05
18	20	1	226564691	226717942	rs3219090	rs7545563	ACAAGGAAAAGAGAGAGC	0.0273	2	2.79e-05
9	15	1	58111045	58185042	rs4484949	rs12030998	AGGGGGGGG	0.237	1.34	2.8e-05
24	14	1	103322312	103741344	rs11164621	rs7528387	GAACAAAAGAAAAGGAGAAAGGGC	0.011	2.57	2.81e-05
14	23	1	77041694	77168568	rs7513970	rs9324157	AGGAGAGAAGGAAA	0.0288	1.87	2.85e-05
14	23	1	34697488	34806304	rs1414472	rs4652836	GAGAAGGACAAAGG	0.0104	2.83	2.87e-05
11	18	1	58096379	58185042	rs1983454	rs12030998	AGAGGGGGGGG	0.238	1.34	2.88e-05
8	13	1	83120822	83172112	rs365222	rs10493723	GACGAGAA	0.0362	1.83	2.95e-05
22	24	1	191025899	191429227	rs12047686	rs650957	AAGGAGGGAAAGAGGGCGCGGG	0.0115	2.58	2.96e-05
8	20	1	241841958	241885307	rs7419051	rs7519667	GAAAGACG	0.0162	2.6	2.97e-05
17	22	1	226566726	226717942	rs907190	rs7545563	CAAGGAAAAGAGAGAGC	0.0289	1.95	2.97e-05
20	23	1	77019986	77210385	rs17099155	rs2173399	AAGAGGAGAGAAGGAAAGAA	0.0207	2.05	2.97e-05
21	24	1	77000914	77190350	rs315079	rs647890	GGAAGAGGAGAGAAGGAAAGA	0.0239	1.96	2.98e-05
21	26	1	4567165	4662408	rs1018306	rs537761	AGGAAACGAAAACGGAAAGGA	0.023	2.19	2.98e-05
5	15	1	57282318	57318178	rs6673223	rs647962	AACAA	0.0121	3.04	2.99e-05
18	20	1	77051174	77238731	rs315034	rs7530899	GAGAGAAGGAAAGAAGAA	0.0272	1.89	3e-05
13	31	1	203021807	203130671	rs4950876	rs17465037	AGAGAAGGGAAGG	0.012	2.82	3.03e-05
13	19	1	83107700	83172684	rs4662154	rs389112	GACGGACGAGAAG	0.0379	1.8	3.04e-05
13	23	1	206629674	206744191	rs3813982	rs10779478	AGGGGAAGGAAGG	0.0212	2.3	3.04e-05
23	9	1	48063350	48288016	rs10890492	rs11211611	AGAGAAAAAGGAGGGAGGAAGAC	0.0124	2.76	3.05e-05
15	28	1	183817289	183922435	rs3010055	rs2986550	AGGAAAACAAAGAAA	0.0122	2.73	3.07e-05
12	19	1	83107700	83172112	rs4662154	rs10493723	GACGGACGAGAA	0.0377	1.81	3.08e-05
10	13	1	90781761	90824652	rs4446947	rs7546709	AAGAGGAAGA	0.0155	2.31	3.09e-05
13	22	1	77041694	77149207	rs7513970	rs507630	AGGAGAGAAGGAA	0.0287	1.86	3.1e-05
7	15	1	58121100	58185042	rs10889061	rs12030998	GGGGGGG	0.237	1.34	3.17e-05
12	25	1	101740406	101795029	rs11166576	rs4908127	ACGACAGGGCCG	0.0211	2.19	3.18e-05
6	13	1	83120822	83166637	rs365222	rs2641944	GACGAG	0.0366	1.83	3.19e-05
17	23	1	76985313	77138904	rs423480	rs689423	AGGAAGAGGAGAGAAGG	0.022	1.99	3.21e-05
12	18	1	83120822	83257287	rs365222	rs7536953	GACGAGAAGAAG	0.0365	1.83	3.22e-05
15	23	1	34697488	34809587	rs1414472	rs10799047	GAGAAGGACAAAGGC	0.0104	2.8	3.22e-05
15	26	1	70986547	71098437	rs10889879	rs2421794	GAACGCGGACAGAAG	0.152	0.669	3.22e-05
4	8	1	59057933	59114438	rs6587830	rs11207282	GAAA	0.0238	2.2	3.24e-05
13	16	1	83106539	83172112	rs11163533	rs10493723	AGACGGACGAGAA	0.0345	1.82	3.24e-05
3	4	1	51989591	52016713	rs7541084	rs6588412	GGA	0.0567	1.61	3.25e-05
14	22	1	158687896	158775997	rs857705	rs857863	GAAAAAGGGACGGG	0.0416	1.76	3.27e-05
4	7	1	237061056	237126155	rs2853522	rs10802577	CAAG	0.0135	2.44	3.28e-05
2	4	1	205914885	205916017	rs4077469	rs12095392	AG	0.36	0.758	3.29e-05
9	22	1	57270093	57340381	rs17114382	rs1885002	GGAACAAGA	0.0101	3.26	3.29e-05
5	10	1	58139294	58185042	rs4568858	rs12030998	GGGGG	0.243	1.33	3.3e-05
7	14	1	90781761	90816109	rs4446947	rs12141568	AAGAGGA	0.0232	2.05	3.3e-05
11	28	1	231752306	231911598	rs9661331	rs2812390	GAAGAAGGGGA	0.0269	2.11	3.33e-05
17	18	1	83098959	83245723	rs6604921	rs7531603	AAGACGGACGAGAAGAA	0.0354	1.81	3.33e-05
7	13	1	83120822	83171984	rs365222	rs11585110	GACGAGA	0.0367	1.82	3.35e-05
11	23	1	241841958	241899337	rs7419051	rs10926558	GAAAGACGGTA	0.0151	2.62	3.35e-05
14	19	1	83107700	83205734	rs4662154	rs320922	GACGGACGAGAAGA	0.038	1.8	3.35e-05
18	25	1	4567165	4647469	rs1018306	rs644647	AGGAAACGAAAACGGAAA	0.0493	1.71	3.35e-05
25	20	1	84735710	85048641	rs316686	rs2945152	AAAGAGGCCAGAAGAGCAGAGAGAA	0.0204	2.16	3.35e-05
15	17	1	83098959	83172684	rs6604921	rs389112	AAGACGGACGAGAAG	0.0354	1.82	3.36e-05
12	17	1	162813651	162883337	rs6679069	rs10799883	GGAAGAAAAAAG	0.0168	2.21	3.37e-05
16	18	1	83098959	83205734	rs6604921	rs320922	AAGACGGACGAGAAGA	0.0354	1.81	3.37e-05
21	24	1	34477581	34679066	rs1325258	rs4652997	AAAAGAGACAGAAAAGCGGAA	0.0107	2.76	3.37e-05
7	16	1	231826253	231911598	rs12040259	rs2812390	AAGGGGA	0.0354	2.03	3.39e-05
15	19	1	83107700	83245723	rs4662154	rs7531603	GACGGACGAGAAGAA	0.038	1.79	3.39e-05
19	20	1	83097971	83257287	rs6660986	rs7536953	AAAGACGGACGAGAAGAAG	0.0344	1.82	3.39e-05
16	20	1	83129233	83298665	rs11807779	rs10782797	ACGAGAAGAAGGACGG	0.0328	1.87	3.4e-05
15	16	1	83106539	83205734	rs11163533	rs320922	AGACGGACGAGAAGA	0.0346	1.81	3.42e-05
15	20	1	83129233	83297866	rs11807779	rs11163582	ACGAGAAGAAGGACG	0.0328	1.87	3.42e-05
15	24	1	183830469	183929771	rs3002652	rs12096645	GGAAAACAAAGAAAG	0.0175	2.31	3.43e-05
20	20	1	84735710	84953415	rs316686	rs11163981	AAAGAGGCCAGAAGAGCAGA	0.021	2.13	3.44e-05
9	20	1	57282318	57364041	rs6673223	rs1360151	AACAAGAAG	0.0122	2.94	3.46e-05
16	16	1	83106539	83245723	rs11163533	rs7531603	AGACGGACGAGAAGAA	0.0346	1.81	3.46e-05
10	15	1	83120822	83205734	rs365222	rs320922	GACGAGAAGA	0.0363	1.83	3.48e-05
21	22	1	58280509	58441860	rs852749	rs1187983	AAAACGGGGCGAGAAAAAGAG	0.0434	1.72	3.49e-05
11	32	1	26709504	26775223	rs7529342	rs9438551	GGGAAAGGAGC	0.0126	3.24	3.51e-05
24	16	1	77210385	77531780	rs2173399	rs199724	AGAAGAAGGGGAAAGGAAACGGGG	0.0161	2.31	3.51e-05
9	13	1	83120822	83172684	rs365222	rs389112	GACGAGAAG	0.0362	1.82	3.52e-05
23	17	1	77210385	77505413	rs2173399	rs199696	AGAAGAAGGGGAAAGGAAACGGG	0.0161	2.31	3.52e-05
19	20	1	84735710	84947055	rs316686	rs4907076	AAAGAGGCCAGAAGAGCAG	0.021	2.13	3.53e-05
10	18	1	83112606	83171984	rs409599	rs11585110	ACGGACGAGA	0.0366	1.81	3.56e-05
6	16	1	57282318	57339034	rs6673223	rs706473	AACAAG	0.0123	2.97	3.57e-05
11	15	1	83120822	83245723	rs365222	rs7531603	GACGAGAAGAA	0.0363	1.82	3.58e-05
13	19	1	77041553	77146173	rs11162180	rs10873899	GAGGAGAGAAGGA	0.0273	1.87	3.59e-05
22	15	1	233624614	233759939	rs4233060	rs701214	GAGCAGGGAAGAAACGAGGCGG	0.0107	2.77	3.6e-05
14	19	1	83097971	83171984	rs6660986	rs11585110	AAAGACGGACGAGA	0.0348	1.81	3.61e-05
16	21	1	77041694	77190350	rs7513970	rs647890	AGGAGAGAAGGAAAGA	0.0289	1.86	3.61e-05
8	15	1	80026228	80116138	rs1603130	rs11162772	GGAGGGCG	0.019	2.11	3.63e-05
15	18	1	77000914	77132763	rs315079	rs11162187	GGAAGAGGAGAGAAG	0.0275	1.86	3.63e-05
18	18	1	83097971	83245723	rs6660986	rs7531603	AAAGACGGACGAGAAGAA	0.0343	1.82	3.64e-05
12	16	1	162800426	162878023	rs7354897	rs10917636	AAGGAAGAAAAA	0.0205	2.06	3.66e-05
17	20	1	77051174	77217180	rs315034	rs962668	GAGAGAAGGAAAGAAGA	0.0274	1.87	3.67e-05
14	26	1	233619908	233723638	rs6687124	rs6681321	AGAGCAGGGAAGAA	0.0185	2.23	3.7e-05
12	23	1	206629674	206736573	rs3813982	rs4844540	AGGGGAAGGAAG	0.0244	2.2	3.72e-05
14	15	1	83106539	83172684	rs11163533	rs389112	AGACGGACGAGAAG	0.0345	1.81	3.73e-05
14	21	1	206629674	206748424	rs3813982	rs7512541	AGGGGAAGGAAGGG	0.0216	2.27	3.75e-05
7	18	1	57282318	57340381	rs6673223	rs1885002	AACAAGA	0.0122	2.95	3.76e-05
18	21	1	183759410	183866849	rs4609388	rs12031722	AGAGGAGGAGCGGGAAAC	0.0162	2.37	3.76e-05
11	21	1	96997655	97146954	rs12751763	rs1409057	GAACGAAGGAA	0.0343	1.82	3.77e-05
16	19	1	83107700	83257287	rs4662154	rs7536953	GACGGACGAGAAGAAG	0.0383	1.78	3.77e-05
11	11	1	205353492	205388023	rs2274702	rs913728	AGGAGACCAGG	0.206	0.726	3.78e-05
20	14	1	85062615	85335709	rs2945145	rs7512497	AAAGGGGGAGAAGAAAGCGG	0.0138	2.46	3.79e-05
22	14	1	59355900	59630555	rs12117564	rs12139438	AAACAGAGGAGGCGAAAAGAAG	0.0143	2.55	3.8e-05
16	25	1	39748921	40150156	rs2275188	rs9662128	AGAGAGAGGGGAGAGG	0.0145	2.45	3.82e-05
8	16	1	57282318	57349614	rs6673223	rs10489624	AACAAGAA	0.0124	2.92	3.83e-05
24	19	1	103379918	103763252	rs3753841	rs4907992	AAAAGAAAAGGAGAAAGGGCGACA	0.0104	2.59	3.83e-05
16	26	1	70986547	71100213	rs10889879	rs2152119	GAACGCGGACAGAAGA	0.152	0.672	3.87e-05
19	19	1	90145252	90535344	rs17130851	rs6663620	GGGAAGAGAGGAGGGGAAC	0.0213	2.36	3.87e-05
9	17	1	83118044	83171984	rs2787985	rs11585110	CGGACGAGA	0.0368	1.8	3.89e-05
23	12	1	1163804	1818129	rs7515488	rs16824526	GAGACAGGAAGGAAGGGCGAAGA	0.0186	2.38	3.9e-05
20	16	1	210862656	211014027	rs6540619	rs17016986	AAAGCGAAAGGAGGGGAAAA	0.0219	2.15	3.91e-05
14	18	1	83098959	83172112	rs6604921	rs10493723	AAGACGGACGAGAA	0.0351	1.81	3.93e-05
21	19	1	214363164	214542819	rs12026597	rs1135352	GGGAAAGAAAGAAAAGGAGAG	0.0139	2.49	3.94e-05
23	20	1	84735710	85003568	rs316686	rs6576713	AAAGAGGCCAGAAGAGCAGAGAG	0.0205	2.16	3.95e-05
11	15	1	210886979	210983994	rs1934618	rs10863858	AAGCGAAAGGA	0.0348	1.93	3.96e-05
17	22	1	77000914	77146173	rs315079	rs10873899	GGAAGAGGAGAGAAGGA	0.0249	1.91	3.99e-05
20	20	1	214363164	214527252	rs12026597	rs1472441	GGGAAAGAAAGAAAAGGAGA	0.0141	2.48	3.99e-05
7	15	1	59024435	59086221	rs659061	rs2073094	GGCGGAA	0.0169	2.18	4e-05
19	21	1	244015993	244197500	rs4430311	rs2039789	AGAGAGAGAAAAGAAAAGA	0.0249	0.219	4e-05
18	18	1	77840100	77954804	rs10873933	rs9324162	AAGGGGGAAAAGAGGAGA	0.0121	2.82	4.01e-05
10	16	1	83106539	83144687	rs11163533	rs984697	AGACGGACGA	0.0345	1.82	4.04e-05
13	20	1	77015113	77109465	rs172714	rs1925415	GAAGAGGAGAGAA	0.0249	1.92	4.04e-05
14	17	1	162813651	162887988	rs6679069	rs4403607	GGAAGAAAAAAGAA	0.0175	2.17	4.06e-05
22	9	1	48063350	48255008	rs10890492	rs6588506	AGAGAAAAAGGAGGGAGGAAGA	0.0124	2.74	4.07e-05
6	16	1	232684827	232721837	rs789663	rs11810061	GAGCAC	0.0163	2.9	4.09e-05
19	19	1	77840100	77955556	rs10873933	rs2647497	AAGGGGGAAAAGAGGAGAA	0.0122	2.81	4.16e-05
22	23	1	162722216	162887988	rs1704740	rs4403607	AAAGGAAAGGAAGAAAAAAGAA	0.0133	2.35	4.22e-05
23	23	1	34477581	34684621	rs1325258	rs1061074	AAAAGAGACAGAAAAGCGGAAAG	0.0105	2.72	4.25e-05
19	24	1	4567165	4648780	rs1018306	rs10915566	AGGAAACGAAAACGGAAAG	0.0494	1.7	4.28e-05
17	26	1	70986547	71100726	rs10889879	rs1932048	GAACGCGGACAGAAGAA	0.152	0.674	4.29e-05
9	23	1	206643106	206727260	rs1930438	rs12569261	GGGGAAGGA	0.0592	1.83	4.32e-05
20	18	1	4375859	4496256	rs10915509	rs1762814	AAAGGAGGGCAAACGAGCGG	0.0336	1.87	4.32e-05
13	29	1	41552300	41844293	rs6685340	rs11209971	GGAGCGAGGGGCG	0.0136	2.3	4.33e-05
9	18	1	80026228	80126241	rs1603130	rs6662701	GGAGGGCGA	0.0187	2.1	4.34e-05
12	24	1	241841958	241901183	rs7419051	rs6695661	GAAAGACGGTAA	0.0146	2.62	4.39e-05
20	17	1	77840100	77971047	rs10873933	rs3104467	AAGGGGGAAAAGAGGAGAAG	0.0119	2.8	4.39e-05
19	23	1	83077523	83172684	rs950269	rs389112	AAGAAAGACGGACGAGAAG	0.0332	1.84	4.41e-05
23	20	1	71103392	71375772	rs6686879	rs17482751	AAACCAGCGACAAAGAAAGAGGA	0.0215	2.16	4.41e-05
8	15	1	226606536	226670999	rs2136875	rs898833	AGGAAAAG	0.0412	1.71	4.42e-05
13	14	1	90781761	90860965	rs4446947	rs10801810	AAGAGGAAGAAGC	0.0145	2.29	4.42e-05
21	17	1	77840100	77976117	rs10873933	rs17380796	AAGGGGGAAAAGAGGAGAAGA	0.012	2.78	4.42e-05
23	10	1	77170017	77482187	rs489723	rs199687	GAAGAAGAAGGGGAAAGGAAACG	0.0141	2.44	4.45e-05
6	14	1	169005304	169078572	rs11580269	rs1200130	AAGGCG	0.0114	3.07	4.48e-05
10	8	1	205887774	205916017	rs3811429	rs12095392	AGGAGAAGAG	0.34	0.764	4.5e-05
14	22	1	83132400	83297866	rs1433761	rs11163582	CGAGAAGAAGGACG	0.0359	1.79	4.54e-05
18	24	1	70986547	71103392	rs10889879	rs6686879	GAACGCGGACAGAAGAAG	0.152	0.675	4.55e-05
9	8	1	205891636	205916017	rs9438439	rs12095392	GGAGAAGAG	0.341	0.764	4.6e-05
14	24	1	183817289	183912784	rs3010055	rs11803131	AGGAAAACAAAGAA	0.0147	2.43	4.61e-05
11	8	1	205887774	205916699	rs3811429	rs12047830	AGGAGAAGAGA	0.34	0.764	4.62e-05
21	16	1	233178910	233374589	rs7541494	rs10752750	ACGGACAGAGAACAAAGGAGG	0.0168	2.51	4.62e-05
6	9	1	165589535	165605310	rs1337444	rs10800120	GGAACA	0.122	1.42	4.63e-05
15	22	1	208353855	208447524	rs6673048	rs1617731	GGAGAGGAGGGGAGA	0.0595	1.63	4.63e-05
25	13	1	47943032	48193205	rs6588397	rs4926601	GAGGCAAAAGGAGAGAAAAAGGAGG	0.0109	3.14	4.64e-05
11	16	1	83106539	83166637	rs11163533	rs2641944	AGACGGACGAG	0.0346	1.8	4.65e-05
18	23	1	83077523	83172112	rs950269	rs10493723	AAGAAAGACGGACGAGAA	0.0331	1.84	4.67e-05
21	20	1	77041694	77242042	rs7513970	rs11162205	AGGAGAGAAGGAAAGAAGAAG	0.0252	1.89	4.68e-05
22	23	1	34477581	34684463	rs1325258	rs705207	AAAAGAGACAGAAAAGCGGAAA	0.0105	2.71	4.68e-05
12	25	1	202998819	203102728	rs782791	rs6701725	GGGGAGAGAGAG	0.0185	2.28	4.71e-05
10	13	1	69713109	69891657	rs2420826	rs11209455	GAACGGAAAG	0.2	1.34	4.73e-05
15	20	1	77041694	77170017	rs7513970	rs489723	AGGAGAGAAGGAAAG	0.0291	1.83	4.73e-05
22	12	1	1163804	1812521	rs7515488	rs6603802	GAGACAGGAAGGAAGGGCGAAG	0.0185	2.37	4.74e-05
12	28	1	168956784	169073050	rs10800399	rs926516	CAGGACGAAGGC	0.0137	2.5	4.75e-05
9	25	1	241833287	241885307	rs7513188	rs7519667	AGAAAGACG	0.0105	2.89	4.76e-05
12	16	1	83106539	83171984	rs11163533	rs11585110	AGACGGACGAGA	0.0346	1.8	4.76e-05
13	26	1	57270093	57396014	rs17114382	rs591730	GGAACAAGAAGCA	0.0105	3.13	4.76e-05
24	8	1	206223556	206720225	rs28373064	rs11119009	AGCAGTGAGAAAAGAAGGGGAAGG	0.0142	2.54	4.77e-05
10	8	1	205891636	205916699	rs9438439	rs12047830	GGAGAAGAGA	0.341	0.765	4.82e-05
12	11	1	205891636	205918686	rs9438439	rs12029024	GGAGAAGAGAGG	0.329	0.762	4.82e-05
16	21	1	76985313	77132763	rs423480	rs11162187	AGGAAGAGGAGAGAAG	0.0221	1.96	4.84e-05
25	12	1	206231264	206748424	rs33933482	rs7512541	GTGAGAAAAGAAGGGGAAGGAAGGG	0.0109	2.62	4.84e-05
12	9	1	205887774	205917211	rs3811429	rs7419134	AGGAGAAGAGAG	0.34	0.764	4.85e-05
11	9	1	205891636	205917211	rs9438439	rs7419134	GGAGAAGAGAG	0.341	0.765	4.86e-05
24	14	1	47943032	48189253	rs6588397	rs7530242	GAGGCAAAAGGAGAGAAAAAGGAG	0.0106	3.19	4.86e-05
15	22	1	83132400	83298665	rs1433761	rs10782797	CGAGAAGAAGGACGG	0.0359	1.79	4.88e-05
11	21	1	246940442	247027779	rs3795462	rs1691251	AAGCGGAGAAG	0.0136	2.53	4.89e-05
14	20	1	83136135	83298665	rs17108829	rs10782797	GAGAAGAAGGACGG	0.0397	1.75	4.89e-05
7	13	1	34830640	34883744	rs7537783	rs6693232	GAAGGGA	0.168	0.694	4.95e-05
13	20	1	83136135	83297866	rs17108829	rs11163582	GAGAAGAAGGACG	0.0397	1.75	4.95e-05
24	12	1	1163804	1846765	rs7515488	rs2247560	GAGACAGGAAGGAAGGGCGAAGAG	0.0177	2.4	4.96e-05
13	23	1	183817289	183909717	rs3010055	rs2296713	AGGAAAACAAAGA	0.0148	2.44	4.98e-05
16	23	1	34620770	34736287	rs10914880	rs1414470	GAGGAAAGAGAGAAGG	0.0179	2.3	4.99e-05
6	13	1	59057933	59127086	rs6587830	rs7523134	GAAAAG	0.0237	2.16	5.01e-05
12	23	1	158687896	158754813	rs857705	rs857847	GAAAAAGGGACG	0.046	1.7	5.01e-05
22	17	1	77217180	77531780	rs962668	rs199724	AAGAAGGGGAAAGGAAACGGGG	0.0175	2.24	5.02e-05
4	6	1	34830640	34844836	rs7537783	rs705197	GAAG	0.218	0.729	5.04e-05
11	29	1	231754600	231922845	rs4603118	rs11590192	AAGAAGGGGAA	0.0264	2.09	5.05e-05
20	21	1	83076962	83172684	rs2389318	rs389112	AAAGAAAGACGGACGAGAAG	0.0324	1.84	5.05e-05
22	22	1	58280509	58448771	rs852749	rs2764669	AAAACGGGGCGAGAAAAAGAGG	0.0436	1.7	5.07e-05
20	21	1	77041694	77238731	rs7513970	rs7530899	AGGAGAGAAGGAAAGAAGAA	0.0251	1.89	5.09e-05
3	6	1	147173505	147205770	rs1342710	rs6593803	GCG	0.0428	1.78	5.1e-05
25	20	1	77023273	77259107	rs315049	rs11577464	AGAGGAGAGAAGGAAAGAAGAAGAA	0.0187	2.09	5.11e-05
9	19	1	24910319	25021037	rs11249138	rs2885174	AAAAAGAGC	0.148	1.38	5.12e-05
14	25	1	62791745	63083289	rs2366210	rs2031373	GGAGAGACAACGAA	0.0621	1.59	5.13e-05
16	22	1	62791745	63199272	rs2366210	rs4630152	GGAGAGACAACGAAAA	0.0611	1.59	5.13e-05
23	11	1	1110019	1776269	rs11260542	rs4648727	AAAGAGACAGGAAGGAAGGGCGA	0.0201	2.31	5.13e-05
21	23	1	83077523	83245723	rs950269	rs7531603	AAGAAAGACGGACGAGAAGAA	0.0333	1.83	5.14e-05
16	23	1	165600606	165677216	rs4147594	rs12043815	ACAGGGCCGAAAGGGA	0.0606	1.59	5.15e-05
19	21	1	83076962	83172112	rs2389318	rs10493723	AAAGAAAGACGGACGAGAA	0.0324	1.84	5.15e-05
12	21	1	96997655	97164343	rs12751763	rs7544736	GAACGAAGGAAA	0.0343	1.8	5.17e-05
21	26	1	159277868	159582103	rs7549785	rs10494331	GAAAAGGGGGAAGGGGGGAGG	0.015	2.35	5.17e-05
5	6	1	34823560	34844836	rs2049420	rs705197	AGAAG	0.218	0.729	5.18e-05
7	13	1	59057933	59131311	rs6587830	rs232790	GAAAAGA	0.0236	2.15	5.18e-05
13	11	1	205343648	205388023	rs12402771	rs913728	GAAGGAGACCAGG	0.216	0.731	5.19e-05
20	10	1	206231264	206720225	rs33933482	rs11119009	GTGAGAAAAGAAGGGGAAGG	0.0144	2.5	5.19e-05
18	20	1	80052033	80239398	rs6424661	rs5008948	GAGGGCGAAACAGGGAGA	0.0197	2.18	5.21e-05
21	18	1	77217180	77505413	rs962668	rs199696	AAGAAGGGGAAAGGAAACGGG	0.0176	2.23	5.21e-05
24	20	1	214359179	214547938	rs11120266	rs7532953	AGGGAAAGAAAGAAAAGGAGAGAA	0.0118	2.6	5.21e-05
8	13	1	59057933	59147926	rs6587830	rs12139511	GAAAAGAG	0.0236	2.15	5.22e-05
23	12	1	206231264	206736573	rs33933482	rs4844540	GTGAGAAAAGAAGGGGAAGGAAG	0.0108	2.62	5.23e-05
16	13	1	205339119	205389460	rs6661074	rs16855560	AGGAAGGAGACCAGGA	0.204	0.726	5.24e-05
23	25	1	83493060	83964127	rs11163640	rs6702689	GAAAAGGCACGAAGGGGGGAGAA	0.0101	3.08	5.25e-05
24	12	1	206231264	206744191	rs33933482	rs10779478	GTGAGAAAAGAAGGGGAAGGAAGG	0.0107	2.63	5.33e-05
14	17	1	58949510	59114438	rs10489815	rs11207282	AAAAAAGGCGGAAA	0.0211	2.13	5.34e-05
3	6	1	232411985	232429661	rs4564083	rs9728263	GGC	0.144	0.655	5.35e-05
9	22	1	183997429	184148645	rs10494573	rs4650656	GAGAAGGAG	0.0185	2.25	5.36e-05
19	20	1	199054666	199266874	rs16844162	rs11579522	AAGAGACACGAGCAAGAAG	0.0108	3	5.39e-05
13	27	1	70948010	71019658	rs527148	rs12410281	AGAAAGAGAAAGG	0.0113	3.32	5.4e-05
10	9	1	160452218	160602248	rs2369611	rs6704124	ACGGGGAGAG	0.36	0.758	5.41e-05
10	19	1	83107700	83166637	rs4662154	rs2641944	GACGGACGAG	0.038	1.78	5.43e-05
17	17	1	73230347	73920352	rs11210055	rs501899	GGGGAAGGAAGAAAAAA	0.0103	2.59	5.43e-05
18	16	1	73230347	73932886	rs11210055	rs12140865	GGGGAAGGAAGAAAAAAA	0.0103	2.59	5.45e-05
18	21	1	43649508	43978837	rs663824	rs11210858	AGAGAAAAGAAAAGCGAG	0.027	1.96	5.46e-05
5	10	1	59056326	59114438	rs6664314	rs11207282	GGAAA	0.0231	2.14	5.49e-05
12	9	1	205887389	205916699	rs12757540	rs12047830	CAGGAGAAGAGA	0.342	0.766	5.49e-05
14	20	1	96997655	97196678	rs12751763	rs10875031	GAACGAAGGAAAAG	0.0342	1.8	5.51e-05
7	17	1	199690702	199792844	rs2435240	rs12027362	GGAGGGG	0.0203	2.07	5.52e-05
10	19	1	246940442	247008439	rs3795462	rs7549408	AAGCGGAGAA	0.0134	2.56	5.52e-05
25	21	1	241841958	241994183	rs7419051	rs12038477	GAAAGACGGTAAAAAGGGAAAAAAC	0.0119	2.71	5.52e-05
11	17	1	162813651	162881307	rs6679069	rs10917640	GGAAGAAAAAA	0.0167	2.19	5.53e-05
14	27	1	70948010	71023684	rs527148	rs10889881	AGAAAGAGAAAGGA	0.0113	3.32	5.53e-05
20	19	1	243957150	244197500	rs10733129	rs2039789	GAGAGAGAGAAAAGAAAAGA	0.0237	0.217	5.53e-05
6	6	1	34821831	34844836	rs12064632	rs705197	AAGAAG	0.218	0.73	5.54e-05
13	19	1	83098959	83171984	rs6604921	rs11585110	AAGACGGACGAGA	0.0358	1.78	5.56e-05
16	20	1	96997655	97279692	rs12751763	rs273885	GAACGAAGGAAAAGAA	0.0341	1.8	5.57e-05
22	19	1	243894782	244197500	rs10803155	rs2039789	GGGAGAGAGAGAAAAGAAAAGA	0.0233	0.227	5.58e-05
5	5	1	34821831	34844208	rs12064632	rs17380703	AAGAA	0.218	0.73	5.6e-05
18	26	1	41447366	41844293	rs16827810	rs11209971	GAAGAGGAGCGAGGGGCG	0.0115	2.42	5.6e-05
15	20	1	246893948	247027779	rs6657743	rs1691251	GCAAAAGCGGAGAAG	0.0106	2.71	5.61e-05
20	23	1	83077523	83205734	rs950269	rs320922	AAGAAAGACGGACGAGAAGA	0.0333	1.83	5.64e-05
21	12	1	1110019	1707740	rs11260542	rs12041925	AAAGAGACAGGAAGGAAGGGC	0.0195	2.33	5.64e-05
11	19	1	83107700	83171984	rs4662154	rs11585110	GACGGACGAGA	0.038	1.78	5.67e-05
14	20	1	77023273	77146173	rs315049	rs10873899	AGAGGAGAGAAGGA	0.0321	1.78	5.69e-05
25	13	1	103305021	103741344	rs1241202	rs7528387	CGAACAAAAGAAAAGGAGAAAGGGC	0.01	2.6	5.69e-05
16	23	1	4569834	4646379	rs780568	rs619364	GGAAACGAAAACGGAA	0.106	1.46	5.7e-05
8	25	1	231877073	231948646	rs2793093	rs967244	AAGAAGGA	0.0209	0.165	5.73e-05
22	14	1	77190350	77482187	rs647890	rs199687	AAGAAGAAGGGGAAAGGAAACG	0.0169	2.31	5.73e-05
9	14	1	59057933	59174026	rs6587830	rs4912202	GAAAAGAGG	0.0237	2.14	5.74e-05
22	20	1	84735710	84996604	rs316686	rs6698596	AAAGAGGCCAGAAGAGCAGAGA	0.0215	2.08	5.75e-05
16	19	1	80098006	80242598	rs12138392	rs12023389	GGCGAAACAGGGAGAA	0.0213	2.2	5.76e-05
8	17	1	232682121	232723174	rs789645	rs12753593	AGAGCACG	0.0179	2.68	5.77e-05
5	12	1	169000494	169070332	rs10494476	rs2051145	GAAGG	0.0118	3.06	5.78e-05
12	20	1	39945297	40150156	rs2275767	rs9662128	AGAGGGGAGAGG	0.0149	2.38	5.78e-05
15	20	1	96997655	97199355	rs12751763	rs12563540	GAACGAAGGAAAAGA	0.0342	1.8	5.79e-05
19	13	1	1211292	1810090	rs6685064	rs7525092	GACAGGAAGGAAGGGCGAA	0.0147	2.65	5.8e-05
15	22	1	62791745	63191577	rs2366210	rs4915853	GGAGAGACAACGAAA	0.0613	1.58	5.82e-05
4	5	1	34823560	34844208	rs2049420	rs17380703	AGAA	0.218	0.731	5.84e-05
7	22	1	231877073	231928935	rs2793093	rs1322784	AAGAAGG	0.022	0.183	5.84e-05
24	18	1	210860558	211047846	rs12141923	rs11119624	GAAAGCGAAAGGAGGGGAAAAGAA	0.0202	2.08	5.87e-05
19	22	1	167538798	167632271	rs6697794	rs1229373	GGGCGAAAGCGAGAAAGAA	0.0179	2.15	5.89e-05
14	27	1	85929214	86050700	rs527762	rs1329961	CAAAGCGGCAAGAG	0.0122	3.25	5.9e-05
20	16	1	77266676	77550431	rs7534641	rs199710	GGGGAAAGGAAACGGGGAAG	0.0156	2.35	5.9e-05
7	18	1	232682121	232721837	rs789645	rs11810061	AGAGCAC	0.0181	2.7	5.92e-05
11	23	1	239982638	240077023	rs1578180	rs4431831	GGACGGGGGAA	0.0116	2.98	5.92e-05
12	18	1	83097971	83144687	rs6660986	rs984697	AAAGACGGACGA	0.0344	1.8	6.01e-05
13	10	1	205887389	205917211	rs12757540	rs7419134	CAGGAGAAGAGAG	0.341	0.767	6.01e-05
15	26	1	175744041	175891622	rs1325914	rs7516327	AAACAAGAAACGACA	0.0118	2.64	6.02e-05
7	21	1	168994513	169070332	rs7544086	rs2051145	ACGAAGG	0.0132	2.75	6.03e-05
14	21	1	84795283	84944989	rs315552	rs2292191	AGGCCAGAAGAGCA	0.0536	1.64	6.03e-05
20	14	1	103393457	103750676	rs12138977	rs2376362	AAAGAAAAGGAGAAAGGGCG	0.0114	2.5	6.03e-05
21	14	1	103393457	103754317	rs12138977	rs17127702	AAAGAAAAGGAGAAAGGGCGA	0.0114	2.5	6.04e-05
22	14	1	103342392	103741344	rs9659030	rs7528387	ACAAAAGAAAAGGAGAAAGGGC	0.0108	2.51	6.04e-05
19	24	1	70986547	71142202	rs10889879	rs2782763	GAACGCGGACAGAAGAAGA	0.152	0.681	6.06e-05
4	10	1	232396598	232429661	rs9286804	rs9728263	AGGC	0.139	0.651	6.08e-05
11	9	1	205887389	205916017	rs12757540	rs12095392	CAGGAGAAGAG	0.338	0.767	6.1e-05
13	20	1	96997655	97182039	rs12751763	rs12087010	GAACGAAGGAAAA	0.0343	1.79	6.1e-05
12	17	1	34679066	34748645	rs4652997	rs6677202	AAGAGAGAAGGA	0.0136	2.41	6.11e-05
15	27	1	167562816	167641292	rs6701488	rs1229355	AAGCGAGAAAGAAGG	0.0111	2.81	6.11e-05
21	13	1	1211292	1818129	rs6685064	rs16824526	GACAGGAAGGAAGGGCGAAGA	0.0151	2.61	6.11e-05
23	24	1	76985313	77210385	rs423480	rs2173399	AGGAAGAGGAGAGAAGGAAAGAA	0.0128	2.27	6.12e-05
11	16	1	69743750	69904826	rs12123555	rs4650001	AACGGAAAGCA	0.192	1.36	6.16e-05
15	24	1	19033575	19147761	rs589463	rs12125880	GAGAGGGGGAAGGGA	0.0217	2.16	6.16e-05
3	5	1	34830640	34844208	rs7537783	rs17380703	GAA	0.218	0.732	6.17e-05
20	24	1	167538798	167638557	rs6697794	rs6695906	GGGCGAAAGCGAGAAAGAAG	0.0177	2.14	6.19e-05
15	24	1	215955937	216096735	rs6665799	rs7519354	AACGGGAAAACAGAA	0.0173	2.22	6.2e-05
8	13	1	90785933	90819317	rs7532538	rs10801804	AGAGGAAG	0.0154	2.26	6.24e-05
8	23	1	187530283	187607223	rs17544558	rs6686651	CGAAAAAA	0.0527	1.63	6.25e-05
10	28	1	41817502	41878988	rs4660190	rs2801962	GGCGAAAAAA	0.0152	2.77	6.27e-05
8	11	1	69746933	69891657	rs1824448	rs11209455	ACGGAAAG	0.225	1.33	6.28e-05
10	18	1	165600606	165631123	rs4147594	rs6668102	ACAGGGCCGA	0.0675	1.55	6.29e-05
24	13	1	103342392	103754317	rs9659030	rs17127702	ACAAAAGAAAAGGAGAAAGGGCGA	0.0109	2.49	6.32e-05
19	28	1	234513871	234636107	rs2752	rs6667048	AAGAGGAGGGGGGGCAGAA	0.0118	2.69	6.34e-05
23	13	1	103342392	103750676	rs9659030	rs2376362	ACAAAAGAAAAGGAGAAAGGGCG	0.0109	2.49	6.34e-05
20	12	1	1163804	1776269	rs7515488	rs4648727	GAGACAGGAAGGAAGGGCGA	0.0173	2.38	6.35e-05
21	16	1	210886979	211047777	rs1934618	rs12122965	AAGCGAAAGGAGGGGAAAAGA	0.0233	2.05	6.35e-05
18	15	1	1305561	1846765	rs17160669	rs2247560	GGAAGGAAGGGCGAAGAG	0.012	2.68	6.39e-05
21	17	1	210862656	211041590	rs6540619	rs9701252	AAAGCGAAAGGAGGGGAAAAG	0.0222	2.08	6.39e-05
15	20	1	1366830	1846765	rs873927	rs2247560	AGGAAGGGCGAAGAG	0.0148	2.62	6.4e-05
16	19	1	4567165	4640902	rs1018306	rs1024139	AGGAAACGAAAACGGA	0.051	1.67	6.4e-05
12	21	1	241755348	241851745	rs1053230	rs12133073	GAAAGGACAAGA	0.0104	2.6	6.41e-05
25	18	1	32311335	33298822	rs12565351	rs10914625	CGGAAGGGGAAGGGACAGAAGACAA	0.0101	2.74	6.42e-05
12	16	1	77023273	77132763	rs315049	rs11162187	AGAGGAGAGAAG	0.0322	1.78	6.43e-05
18	16	1	146881586	147124310	rs7539416	rs2153463	AGCAGGGGGGGGGGGGGC	0.0109	2.76	6.46e-05
22	21	1	77041694	77256336	rs7513970	rs4506508	AGGAGAGAAGGAAAGAAGAAGA	0.0249	1.88	6.48e-05
12	19	1	165600606	165639264	rs4147594	rs12065621	ACAGGGCCGAAA	0.0675	1.55	6.5e-05
9	17	1	232682121	232724509	rs789645	rs1334401	AGAGCACGA	0.0177	2.68	6.51e-05
5	13	1	232396598	232433843	rs9286804	rs16856752	AGGCA	0.139	0.652	6.52e-05
14	23	1	183834061	183929771	rs9425322	rs12096645	GAAAACAAAGAAAG	0.0144	2.41	6.52e-05
17	15	1	205324725	205377965	rs2183230	rs7533222	GAGAAGGAAGGAGACCA	0.165	0.71	6.52e-05
23	14	1	47943032	48174867	rs6588397	rs1439916	GAGGCAAAAGGAGAGAAAAAGGA	0.0105	3.16	6.52e-05
23	18	1	210860558	211047777	rs12141923	rs12122965	GAAAGCGAAAGGAGGGGAAAAGA	0.0202	2.08	6.52e-05
24	21	1	83076962	83266993	rs2389318	rs6660078	AAAGAAAGACGGACGAGAAGAAGG	0.0322	1.82	6.52e-05
8	24	1	241833287	241882665	rs7513188	rs12725593	AGAAAGAC	0.0124	2.66	6.53e-05
14	24	1	183830469	183922435	rs3002652	rs2986550	GGAAAACAAAGAAA	0.0179	2.23	6.53e-05
18	22	1	4569834	4648780	rs780568	rs10915566	GGAAACGAAAACGGAAAG	0.104	1.46	6.54e-05
4	8	1	232411985	232433843	rs4564083	rs16856752	GGCA	0.143	0.658	6.55e-05
16	14	1	158372524	158564383	rs17673153	rs857707	AAAGGAGCAAAAACGG	0.0156	2.21	6.58e-05
19	19	1	233624614	233743103	rs4233060	rs780256	GAGCAGGGAAGAAACGAGG	0.013	2.48	6.58e-05
14	19	1	246893948	247008439	rs6657743	rs7549408	GCAAAAGCGGAGAA	0.0105	2.71	6.63e-05
16	16	1	205886813	205921352	rs6421774	rs11240601	ACAGGAGAAGAGAGGG	0.279	0.761	6.64e-05
9	11	1	69743750	69891657	rs12123555	rs11209455	AACGGAAAG	0.225	1.33	6.65e-05
12	19	1	77041553	77138904	rs11162180	rs689423	GAGGAGAGAAGG	0.0326	1.77	6.65e-05
16	21	1	208353855	208461343	rs6673048	rs6704329	GGAGAGGAGGGGAGAG	0.0596	1.61	6.65e-05
19	22	1	77041694	77217180	rs7513970	rs962668	AGGAGAGAAGGAAAGAAGA	0.0253	1.87	6.65e-05
22	22	1	77000914	77210385	rs315079	rs2173399	GGAAGAGGAGAGAAGGAAAGAA	0.0159	2.11	6.65e-05
16	22	1	34697488	34821831	rs1414472	rs12064632	GAGAAGGACAAAGGCG	0.0107	2.65	6.66e-05
10	22	1	156588749	156700845	rs2365714	rs7550297	GGAGAAGAAC	0.0552	0.509	6.68e-05
23	25	1	160779495	161006019	rs4656932	rs11265544	GGAAAGGAAAGCAAAAGAAGAAA	0.0636	0.556	6.68e-05
11	17	1	83098959	83144687	rs6604921	rs984697	AAGACGGACGA	0.0354	1.78	6.7e-05
18	23	1	77041694	77214364	rs7513970	rs1566250	AGGAGAGAAGGAAAGAAG	0.0253	1.87	6.73e-05
20	23	1	95235919	95384670	rs7525706	rs859040	AAAGGAAAAAAACAGGAACC	0.0112	2.6	6.74e-05
25	10	1	157891709	158073254	rs7524979	rs12088518	GCAGAGCAACGAACAGGGGACAAGC	0.0105	2.49	6.74e-05
6	7	1	34823560	34872737	rs2049420	rs2092028	AGAAGG	0.215	0.732	6.76e-05
17	17	1	33719642	33936347	rs1566230	rs6425820	AAAGGGGGGAAACAGCG	0.142	1.41	6.76e-05
21	12	1	1163804	1810090	rs7515488	rs7525092	GAGACAGGAAGGAAGGGCGAA	0.0173	2.37	6.76e-05
13	17	1	77023273	77138904	rs315049	rs689423	AGAGGAGAGAAGG	0.0322	1.78	6.77e-05
2	4	1	71001920	71010207	rs2651236	rs582435	CG	0.397	0.769	6.79e-05
20	20	1	233624614	233746259	rs4233060	rs680341	GAGCAGGGAAGAAACGAGGC	0.013	2.47	6.79e-05
25	18	1	53074532	53567546	rs1047635	rs3766775	CAGAAGGGAAAAAAAGAAGAGGAGG	0.016	2.48	6.8e-05
12	24	1	183792288	183844367	rs10911443	rs12563514	GAAGAGAGGAAA	0.0117	2.73	6.83e-05
16	26	1	183817289	183929771	rs3010055	rs12096645	AGGAAAACAAAGAAAG	0.0127	2.57	6.83e-05
25	11	1	1110019	1812521	rs11260542	rs6603802	AAAGAGACAGGAAGGAAGGGCGAAG	0.0205	2.26	6.84e-05
16	23	1	18179816	18278257	rs697760	rs673567	CGGAGGGAGAGCGGAA	0.0111	2.69	6.85e-05
13	21	1	77051174	77170017	rs315034	rs489723	GAGAGAAGGAAAG	0.0333	1.76	6.87e-05
16	22	1	183830469	183933498	rs3002652	rs12725649	GGAAAACAAAGAAAGA	0.0168	2.28	6.87e-05
10	14	1	210886979	210982084	rs1934618	rs1573159	AAGCGAAAGG	0.0356	1.89	6.88e-05
11	15	1	77041553	77132763	rs11162180	rs11162187	GAGGAGAGAAG	0.0326	1.77	6.89e-05
17	21	1	77048617	77214364	rs12117865	rs1566250	GGAGAGAAGGAAAGAAG	0.0272	1.84	6.89e-05
11	29	1	208960876	209088514	rs1166923	rs7368359	AAGACGAACAA	0.0233	1.95	6.91e-05
19	27	1	111893958	112042149	rs1668	rs3393	GAGGGAGGAGGCAAAAAAG	0.0166	2.28	6.91e-05
3	6	1	71001920	71014024	rs2651236	rs4515743	CGC	0.398	0.77	6.93e-05
21	21	1	77051174	77259107	rs315034	rs11577464	GAGAGAAGGAAAGAAGAAGAA	0.0202	2.04	6.94e-05
10	15	1	59057933	59175142	rs6587830	rs12073211	GAAAAGAGGG	0.0235	2.13	6.95e-05
5	6	1	165597321	165605310	rs6690679	rs10800120	GAACA	0.133	1.4	6.96e-05
12	15	1	205353492	205389460	rs2274702	rs16855560	AGGAGACCAGGA	0.184	0.726	6.96e-05
22	17	1	77242042	77548518	rs11162205	rs191827	GAAGGGGAAAGGAAACGGGGAA	0.0132	2.43	7.01e-05
11	18	1	165600606	165631670	rs4147594	rs12670	ACAGGGCCGAA	0.0675	1.54	7.04e-05
23	20	1	164786799	165018803	rs956409	rs1343316	GAAGAGAGGGGAGGACAAGGAAA	0.0113	2.5	7.04e-05
8	7	1	205891636	205914885	rs9438439	rs4077469	GGAGAAGA	0.377	0.775	7.05e-05
11	25	1	24898453	25021037	rs6424106	rs2885174	GCAAAAAGAGC	0.11	1.38	7.07e-05
21	20	1	83076962	83205734	rs2389318	rs320922	AAAGAAAGACGGACGAGAAGA	0.0325	1.82	7.07e-05
5	7	1	34830640	34872737	rs7537783	rs2092028	GAAGG	0.215	0.732	7.08e-05
8	12	1	69779437	69900116	rs720233	rs1926264	CGGAAAGC	0.226	1.33	7.08e-05
22	16	1	103393457	103761463	rs12138977	rs17127731	AAAGAAAAGGAGAAAGGGCGAC	0.0115	2.46	7.08e-05
14	28	1	34726167	34823560	rs771404	rs2049420	AAGAGACCGGGCGA	0.0506	1.79	7.09e-05
24	20	1	58280509	58471091	rs852749	rs1325449	AAAACGGGGCGAGAAAAAGAGGAG	0.0432	1.69	7.14e-05
25	20	1	58280509	58480921	rs852749	rs17116712	AAAACGGGGCGAGAAAAAGAGGAGG	0.0431	1.69	7.14e-05
13	17	1	162813651	162884258	rs6679069	rs10753596	GGAAGAAAAAAGA	0.0191	2.08	7.15e-05
17	19	1	90210821	90535344	rs12727736	rs6663620	GAAGAGAGGAGGGGAAC	0.0167	2.46	7.16e-05
24	21	1	221550655	221685360	rs731372	rs9725646	GAAGCCGGAGGAAAGAAAGGCACG	0.0115	2.51	7.16e-05
10	14	1	226544420	226655011	rs12567614	rs12033699	AACAAGGAAA	0.0364	1.78	7.18e-05
20	16	1	210886979	211041590	rs1934618	rs9701252	AAGCGAAAGGAGGGGAAAAG	0.0208	2.11	7.18e-05
22	18	1	210860558	211041590	rs12141923	rs9701252	GAAAGCGAAAGGAGGGGAAAAG	0.0205	2.07	7.19e-05
23	20	1	58280509	58466016	rs852749	rs1187988	AAAACGGGGCGAGAAAAAGAGGA	0.0434	1.68	7.19e-05
6	11	1	59056198	59114438	rs12756352	rs11207282	CGGAAA	0.0228	2.12	7.2e-05
15	15	1	205324725	205366268	rs2183230	rs1928444	GAGAAGGAAGGAGAC	0.166	0.711	7.2e-05
20	13	1	1211292	1812521	rs6685064	rs6603802	GACAGGAAGGAAGGGCGAAG	0.015	2.6	7.21e-05
25	14	1	31168219	31337417	rs1830705	rs12408228	AAGACGAACGGGCGGGAGGGGGGGC	0.0114	3.01	7.25e-05
21	20	1	165461566	165631123	rs285492	rs6668102	GGGCAGAAGGAACAGGGCCGA	0.0563	1.62	7.26e-05
24	18	1	15489884	15606453	rs10489452	rs10927764	AGAGCGCGGGGGAGACAAGAAGAG	0.0117	2.71	7.26e-05
19	15	1	1305561	1852484	rs17160669	rs28508199	GGAAGGAAGGGCGAAGAGG	0.0119	2.66	7.28e-05
2	3	1	70995562	71001920	rs2651244	rs2651236	GA	0.501	1.27	7.31e-05
19	21	1	43649508	44007648	rs663824	rs2842189	AGAGAAAAGAAAAGCGAGG	0.0271	1.94	7.34e-05
13	26	1	183792288	183850901	rs10911443	rs11585126	GAAGAGAGGAAAA	0.0116	2.77	7.35e-05
23	20	1	53074532	53554406	rs1047635	rs11583585	CAGAAGGGAAAAAAAGAAGAGGA	0.0158	2.49	7.35e-05
23	20	1	214359179	214543098	rs11120266	rs3738425	AGGGAAAGAAAGAAAAGGAGAGA	0.0119	2.56	7.35e-05
16	20	1	209661527	209786883	rs4844840	rs2206107	CAAGAACACGCGACAG	0.0493	1.75	7.37e-05
12	9	1	205886813	205916017	rs6421774	rs12095392	ACAGGAGAAGAG	0.339	0.769	7.38e-05
4	5	1	165600146	165605310	rs4147592	rs10800120	AACA	0.133	1.4	7.39e-05
10	20	1	183772418	183834061	rs10082229	rs9425322	GGAAGAGAGG	0.0202	2.25	7.4e-05
24	20	1	53074532	53557484	rs1047635	rs1288404	CAGAAGGGAAAAAAAGAAGAGGAG	0.0159	2.48	7.4e-05
10	23	1	167592532	167641292	rs926521	rs1229355	AGAAAGAAGG	0.0159	2.56	7.41e-05
12	12	1	167560542	167614752	rs767707	rs742471	GAAAGCGAGAAA	0.0387	1.69	7.41e-05
12	20	1	156640156	156754465	rs3748570	rs3765787	AGAAGAACAGAG	0.0602	0.507	7.42e-05
15	19	1	156640156	156774029	rs3748570	rs2644608	AGAAGAACAGAGAGA	0.0598	0.506	7.44e-05
1	2	1	34844208	34844208	rs17380703	rs17380703	A	0.219	0.735	7.48e-05
1	2	1	34844208	34844208	rs17380703	rs17380703	G	0.781	1.36	7.48e-05
2	3	1	34844208	34844836	rs17380703	rs705197	AG	0.219	0.735	7.48e-05
19	22	1	4569834	4649316	rs780568	rs1849943	GGAAACGAAAACGGAAAGG	0.104	1.45	7.49e-05
12	20	1	77041694	77146173	rs7513970	rs10873899	AGGAGAGAAGGA	0.0297	1.8	7.5e-05
20	14	1	103377968	103715386	rs11164636	rs6689743	CAAAAGAAAAGGAGAAAGGG	0.0121	2.39	7.51e-05
21	20	1	84735710	84959734	rs316686	rs7524576	AAAGAGGCCAGAAGAGCAGAG	0.0214	2.06	7.51e-05
10	20	1	77051174	77146173	rs315034	rs10873899	GAGAGAAGGA	0.0351	1.73	7.52e-05
12	14	1	90781761	90854258	rs4446947	rs17131031	AAGAGGAAGAAG	0.0147	2.23	7.52e-05
18	15	1	103377968	103671460	rs11164636	rs6683683	CAAAAGAAAAGGAGAAAG	0.0121	2.39	7.53e-05
19	15	1	103377968	103685695	rs11164636	rs17127592	CAAAAGAAAAGGAGAAAGG	0.0121	2.39	7.53e-05
18	13	1	1211292	1776269	rs6685064	rs4648727	GACAGGAAGGAAGGGCGA	0.0147	2.63	7.54e-05
9	13	1	90785933	90824652	rs7532538	rs7546709	AGAGGAAGA	0.0156	2.23	7.55e-05
8	12	1	162827816	162881307	rs1355285	rs10917640	AGAAAAAA	0.0175	2.16	7.56e-05
24	11	1	1110019	1810090	rs11260542	rs7525092	AAAGAGACAGGAAGGAAGGGCGAA	0.0203	2.26	7.56e-05
24	24	1	83493060	83971065	rs11163640	rs6660757	GAAAAGGCACGAAGGGGGGAGAAA	0.0102	3	7.56e-05
10	22	1	244802142	244909440	rs6676542	rs6663759	GAAGAAGAGA	0.0355	0.374	7.57e-05
25	7	1	192559646	193054154	rs10489873	rs10921309	GAAAGAAAACAAAAGAGGGGAGAAA	0.0127	2.39	7.58e-05
25	12	1	1163804	1852484	rs7515488	rs28508199	GAGACAGGAAGGAAGGGCGAAGAGG	0.0177	2.35	7.58e-05
10	8	1	205343648	205377069	rs12402771	rs6421773	GAAGGAGACC	0.224	0.739	7.59e-05
13	15	1	80098006	80226884	rs12138392	rs11162813	GGCGAAACAGGGA	0.0249	2.05	7.59e-05
14	27	1	183759410	183837032	rs4609388	rs4651156	AGAGGAGGAGCGGG	0.0271	1.96	7.59e-05
17	23	1	83077523	83171984	rs950269	rs11585110	AAGAAAGACGGACGAGA	0.0336	1.8	7.62e-05
25	20	1	76985313	77217180	rs423480	rs962668	AGGAAGAGGAGAGAAGGAAAGAAGA	0.0149	2.14	7.63e-05
19	21	1	214363164	214511519	rs12026597	rs1048791	GGGAAAGAAAGAAAAGGAG	0.0133	2.52	7.66e-05
25	24	1	221550655	221690507	rs731372	rs1858566	GAAGCCGGAGGAAAGAAAGGCACGA	0.0115	2.5	7.69e-05
5	8	1	162832406	162854145	rs12024415	rs2343479	GAAAA	0.0421	1.68	7.7e-05
15	25	1	175756706	175894857	rs6425361	rs6695241	AACAAGAAACGACAA	0.0103	2.75	7.7e-05
19	22	1	77023273	77210385	rs315049	rs2173399	AGAGGAGAGAAGGAAAGAA	0.0192	2	7.7e-05
6	9	1	34830640	34879050	rs7537783	rs7530700	GAAGGG	0.17	0.703	7.71e-05
7	7	1	205343648	205358622	rs12402771	rs11240466	GAAGGAG	0.225	0.739	7.71e-05
7	16	1	63495975	63549282	rs1330221	rs953654	GGCGACG	0.0385	1.77	7.72e-05
9	8	1	205343648	205366268	rs12402771	rs1928444	GAAGGAGAC	0.224	0.739	7.72e-05
7	10	1	69779437	69891657	rs720233	rs11209455	CGGAAAG	0.226	1.33	7.74e-05
12	16	1	210886979	210984565	rs1934618	rs7532949	AAGCGAAAGGAG	0.035	1.88	7.76e-05
9	16	1	162820067	162878023	rs2880639	rs10917636	GAAGAAAAA	0.0204	2.05	7.77e-05
14	20	1	183811931	183909717	rs2500102	rs2296713	GAGGAAAACAAAGA	0.0147	2.36	7.78e-05
6	6	1	205353492	205358741	rs2274702	rs17346510	AGGAGA	0.23	0.741	7.79e-05
25	18	1	33403481	33850890	rs194640	rs12127097	AAGCAGGAGAGAAAAAAGGGGGGAA	0.139	1.4	7.81e-05
23	23	1	11774956	11927056	rs9430631	rs12562952	GACAGGAGGGAACGAAAGAAGGA	0.0143	2.59	7.84e-05
13	23	1	205377069	205438914	rs6421773	rs10900494	CAGGAGAGGAAGA	0.129	0.638	7.88e-05
15	20	1	183811931	183912784	rs2500102	rs11803131	GAGGAAAACAAAGAA	0.0146	2.35	7.88e-05
13	20	1	156640156	156765973	rs3748570	rs3765783	AGAAGAACAGAGA	0.0601	0.508	7.89e-05
25	18	1	4375859	4549307	rs10915509	rs705689	AAAGGAGGGCAAACGAGCGGAGACA	0.0305	1.86	7.89e-05
5	6	1	205353492	205358622	rs2274702	rs11240466	AGGAG	0.23	0.742	7.9e-05
8	7	1	205343648	205358741	rs12402771	rs17346510	GAAGGAGA	0.225	0.74	7.91e-05
12	24	1	77051174	77168568	rs315034	rs9324157	GAGAGAAGGAAA	0.0334	1.75	7.93e-05
14	19	1	37256063	37530824	rs479779	rs1334792	ACAAGGCAAACAAG	0.0103	3.14	7.94e-05
14	20	1	156640156	156774021	rs3748570	rs16837672	AGAAGAACAGAGAG	0.0601	0.508	7.94e-05
16	16	1	73230347	73910055	rs11210055	rs4113050	GGGGAAGGAAGAAAAA	0.0103	2.54	7.94e-05
24	17	1	33408138	33850890	rs1149128	rs12127097	AGCAGGAGAGAAAAAAGGGGGGAA	0.14	1.4	7.97e-05
20	25	1	111893958	112042632	rs1668	rs2229155	GAGGGAGGAGGCAAAAAAGG	0.0165	2.28	7.98e-05
9	28	1	41817502	41867980	rs4660190	rs2971987	GGCGAAAAA	0.0154	2.77	8e-05
13	21	1	208353855	208433883	rs6673048	rs11119027	GGAGAGGAGGGGA	0.0616	1.6	8.01e-05
21	17	1	233624614	233753991	rs4233060	rs635698	GAGCAGGGAAGAAACGAGGCG	0.012	2.53	8.01e-05
10	28	1	3248098	3307746	rs2483274	rs2493278	GGGGGCAAGA	0.0157	2.49	8.02e-05
22	13	1	1211292	1846765	rs6685064	rs2247560	GACAGGAAGGAAGGGCGAAGAG	0.0146	2.61	8.03e-05
23	19	1	214363164	214547938	rs12026597	rs7532953	GGGAAAGAAAGAAAAGGAGAGAA	0.0135	2.4	8.03e-05
8	9	1	205353492	205377069	rs2274702	rs6421773	AGGAGACC	0.228	0.742	8.09e-05
3	4	1	34839501	34844836	rs705203	rs705197	AAG	0.219	0.736	8.12e-05
17	20	1	210955200	211082285	rs1777255	rs1777250	AAGGAGGGGAAAAGAAG	0.0268	1.89	8.12e-05
25	17	1	10502710	10815702	rs2847337	rs205485	GAGGGGAACAACACGAGGGGAAAAC	0.0278	2.08	8.13e-05
16	20	1	187888914	188103345	rs776797	rs12042467	GGAGGACCGGAGAGCA	0.0358	0.402	8.17e-05
17	20	1	187888914	188114531	rs776797	rs12048287	GGAGGACCGGAGAGCAA	0.0359	0.402	8.17e-05
18	20	1	187888914	188124227	rs776797	rs354246	GGAGGACCGGAGAGCAAA	0.0359	0.403	8.18e-05
25	16	1	103342392	103761463	rs9659030	rs17127731	ACAAAAGAAAAGGAGAAAGGGCGAC	0.0108	2.48	8.19e-05
15	20	1	187888914	188099917	rs776797	rs12137000	GGAGGACCGGAGAGC	0.0358	0.402	8.2e-05
25	21	1	84843465	85214543	rs642774	rs4471288	GCCCAGGAGGAGAGGAAGGAAAGGG	0.0347	1.8	8.2e-05
13	16	1	226544420	226677818	rs12567614	rs17519476	AACAAGGAAAAGA	0.0334	1.82	8.21e-05
19	20	1	187888914	188124446	rs776797	rs1032215	GGAGGACCGGAGAGCAAAC	0.0361	0.404	8.22e-05
20	20	1	187888914	188124666	rs776797	rs7542386	GGAGGACCGGAGAGCAAACG	0.0361	0.404	8.22e-05
15	18	1	80098006	80239398	rs12138392	rs5008948	GGCGAAACAGGGAGA	0.0231	2.11	8.23e-05
17	23	1	203017087	203151176	rs754894	rs7542294	AAGAGAAGGGAAGGGGG	0.0111	2.87	8.24e-05
5	9	1	161957719	161990991	rs10494362	rs4657134	AAAAA	0.125	1.42	8.25e-05
16	21	1	213796830	213947269	rs11805334	rs10864069	GGGACGAAGAGGACAA	0.0105	3.06	8.26e-05
3	5	1	165600606	165605310	rs4147594	rs10800120	ACA	0.133	1.4	8.27e-05
16	27	1	34726167	34839501	rs771404	rs705203	AAGAGACCGGGCGAAG	0.05	1.78	8.27e-05
12	15	1	58971831	59086221	rs3087585	rs2073094	AAAAAGGCGGAA	0.0244	1.99	8.29e-05
21	17	1	33408138	33819562	rs1149128	rs4233199	AGCAGGAGAGAAAAAAGGGGG	0.139	1.4	8.3e-05
22	23	1	165559225	165677216	rs952375	rs12043815	GAAGGAACAGGGCCGAAAGGGA	0.0473	1.66	8.3e-05
8	10	1	165597321	165620792	rs6690679	rs11799886	GAACAGGG	0.111	1.41	8.31e-05
17	21	1	43649508	43974764	rs663824	rs882464	AGAGAAAAGAAAAGCGA	0.0267	1.95	8.35e-05
17	16	1	14252372	14341876	rs7542884	rs16853407	CAAGCGAAGGAGCCGAA	0.069	0.57	8.37e-05
25	18	1	80098006	80305984	rs12138392	rs12025436	GGCGAAACAGGGAGAAAGAGAAAAG	0.0211	2.13	8.38e-05
22	18	1	33408138	33820033	rs1149128	rs16835408	AGCAGGAGAGAAAAAAGGGGGG	0.14	1.4	8.39e-05
7	10	1	154332870	154404406	rs6696089	rs7553796	GGGCGAC	0.0839	0.59	8.4e-05
22	22	1	53074532	53537266	rs1047635	rs1769316	CAGAAGGGAAAAAAAGAAGAGG	0.0175	2.4	8.41e-05
25	8	1	59355900	59653630	rs12117564	rs3850543	AAACAGAGGAGGCGAAAAGAAGCAG	0.0139	2.3	8.42e-05
11	23	1	77051174	77149207	rs315034	rs507630	GAGAGAAGGAA	0.0334	1.74	8.43e-05
11	28	1	41817502	41879081	rs4660190	rs12402711	GGCGAAAAAAG	0.0153	2.72	8.43e-05
14	25	1	203017087	203130671	rs754894	rs17465037	AAGAGAAGGGAAGG	0.0132	2.71	8.43e-05
18	18	1	49077356	49378281	rs4926745	rs17105150	AGGGGAGAAAAAAAGCGC	0.0118	2.87	8.44e-05
14	20	1	77051174	77190350	rs315034	rs647890	GAGAGAAGGAAAGA	0.0328	1.75	8.45e-05
25	22	1	160779495	161012760	rs4656932	rs2073653	GGAAAGGAAAGCAAAAGAAGAAAGA	0.064	0.569	8.45e-05
13	9	1	205886813	205916699	rs6421774	rs12047830	ACAGGAGAAGAGA	0.339	0.771	8.46e-05
14	10	1	65383002	65571312	rs7539178	rs17127323	CAAGAAAGGCCGGG	0.0187	2.1	8.47e-05
20	30	1	83493060	83958331	rs11163640	rs12723007	GAAAAGGCACGAAGGGGGGA	0.0119	2.81	8.48e-05
23	17	1	33408138	33832865	rs1149128	rs6425816	AGCAGGAGAGAAAAAAGGGGGGA	0.139	1.39	8.48e-05
16	14	1	103407999	103715386	rs2622865	rs6689743	AGAAAAGGAGAAAGGG	0.0121	2.41	8.49e-05
13	26	1	168956784	169078572	rs10800399	rs1200130	CAGGACGAAGGCG	0.0149	2.32	8.5e-05
15	15	1	103407999	103685695	rs2622865	rs17127592	AGAAAAGGAGAAAGG	0.0121	2.41	8.5e-05
18	22	1	111893958	112032205	rs1668	rs7544118	GAGGGAGGAGGCAAAAAA	0.0166	2.27	8.5e-05
15	27	1	70948010	71034911	rs527148	rs12088046	AGAAAGAGAAAGGAC	0.0113	3.22	8.51e-05
24	18	1	80098006	80297950	rs12138392	rs12125467	GGCGAAACAGGGAGAAAGAGAAAA	0.0213	2.13	8.53e-05
19	18	1	21180181	21685445	rs2305463	rs16825276	AGGCAAAGAGGAGAGGAGA	0.0233	2.04	8.54e-05
23	14	1	77190350	77487417	rs647890	rs199679	AAGAAGAAGGGGAAAGGAAACGG	0.017	2.23	8.55e-05
17	22	1	62765049	63072265	rs1886834	rs10789117	AGAAGGAGAGACAACGA	0.0266	2.22	8.56e-05
13	24	1	76934790	77048617	rs6691403	rs12117865	AGCAAAGGAAGAG	0.0246	1.92	8.57e-05
23	21	1	165461566	165639264	rs285492	rs12065621	GGGCAGAAGGAACAGGGCCGAAA	0.0567	1.61	8.57e-05
12	17	1	162800207	162854145	rs12026860	rs2343479	AAAGGAAGAAAA	0.0279	1.87	8.58e-05
20	26	1	183837032	183979966	rs4651156	rs7529873	AAAACAAAGAAAGAAAGAGG	0.0194	2.25	8.58e-05
19	16	1	33690698	33936347	rs12045968	rs6425820	AAAAAGGGGGGAAACAGCG	0.13	1.41	8.59e-05
7	9	1	205358622	205388023	rs11240466	rs913728	GACCAGG	0.221	0.746	8.6e-05
8	15	1	90781761	90818872	rs4446947	rs10801803	AAGAGGAA	0.0263	1.91	8.6e-05
24	12	1	215031151	215396543	rs1415181	rs12080135	AAAGGAGCGGGCGCAACGGGAGGA	0.0114	2.62	8.6e-05
16	22	1	62765049	63055280	rs1886834	rs12048208	AGAAGGAGAGACAACG	0.0266	2.22	8.61e-05
21	21	1	226523560	226717942	rs11800726	rs7545563	GGAACAAGGAAAAGAGAGAGC	0.0259	1.91	8.62e-05
16	27	1	183811931	183922435	rs2500102	rs2986550	GAGGAAAACAAAGAAA	0.0118	2.59	8.63e-05
13	24	1	59423103	59588984	rs3949912	rs2985500	AGAAGAGAGGGGA	0.0333	2.07	8.67e-05
7	10	1	69746933	69885329	rs1824448	rs868402	ACGGAAA	0.226	1.33	8.68e-05
8	13	1	199134987	199242683	rs12068990	rs9663039	CGCAGGCG	0.0163	2.37	8.7e-05
22	18	1	33403481	33819562	rs194640	rs4233199	AAGCAGGAGAGAAAAAAGGGGG	0.139	1.39	8.73e-05
21	21	1	187888914	188154257	rs776797	rs12140392	GGAGGACCGGAGAGCAAACGC	0.0357	0.403	8.75e-05
9	13	1	69746933	69900116	rs1824448	rs1926264	ACGGAAAGC	0.225	1.32	8.76e-05
14	21	1	199114986	199257785	rs10753846	rs881576	AGACGCAGGCGGGC	0.0111	2.46	8.76e-05
12	24	1	24479274	24607419	rs4649191	rs7535789	AAGAAAGCGGAG	0.0273	1.88	8.77e-05
18	16	1	14252372	14351366	rs7542884	rs973857	CAAGCGAAGGAGCCGAAC	0.069	0.571	8.77e-05
14	15	1	103407999	103671460	rs2622865	rs6683683	AGAAAAGGAGAAAG	0.0121	2.4	8.78e-05
17	12	1	1203938	1707740	rs4018608	rs12041925	AGACAGGAAGGAAGGGC	0.0218	2.24	8.79e-05
21	20	1	214359179	214527252	rs11120266	rs1472441	AGGGAAAGAAAGAAAAGGAGA	0.0121	2.54	8.8e-05
23	18	1	33403481	33820033	rs194640	rs16835408	AAGCAGGAGAGAAAAAAGGGGGG	0.139	1.39	8.82e-05
9	14	1	229316554	229377014	rs12026629	rs9435865	ACGCGCACG	0.0127	2.44	8.83e-05
19	14	1	103393457	103741344	rs12138977	rs7528387	AAAGAAAAGGAGAAAGGGC	0.0116	2.43	8.83e-05
11	31	1	24506861	24640314	rs3897440	rs621535	AAGCGGAGAGG	0.0466	1.84	8.84e-05
24	18	1	33403481	33832865	rs194640	rs6425816	AAGCAGGAGAGAAAAAAGGGGGGA	0.139	1.39	8.84e-05
11	14	1	58974163	59086221	rs11581844	rs2073094	AAAAGGCGGAA	0.017	2.11	8.86e-05
13	18	1	160705619	160840298	rs549471	rs4656947	GAGGGGGAAAGGA	0.104	0.64	8.86e-05
17	22	1	233624614	233738249	rs4233060	rs2226114	GAGCAGGGAAGAAACGA	0.0129	2.46	8.87e-05
15	13	1	205339119	205388023	rs6661074	rs913728	AGGAAGGAGACCAGG	0.211	0.737	8.88e-05
15	17	1	24506861	24695114	rs3897440	rs7535482	AAGCGGAGAGGAAGA	0.0118	2.84	8.88e-05
17	20	1	204905920	204966428	rs2595955	rs2802808	GAGGGAGGAGAGAAGAC	0.0618	0.56	8.88e-05
21	16	1	211712690	211916142	rs6679498	rs10494942	AAAGGAGAAAGCGGAGGGGGG	0.011	2.61	8.88e-05
13	21	1	183834061	183922435	rs9425322	rs2986550	GAAAACAAAGAAA	0.0151	2.33	8.9e-05
7	23	1	54718770	54769520	rs687050	rs6694281	AGGAAGA	0.116	1.45	8.91e-05
18	14	1	231828596	231993738	rs1538974	rs12730369	CGGAGGGGAGCAGGGAAG	0.0251	1.96	8.91e-05
24	22	1	11774956	11928895	rs9430631	rs11803049	GACAGGAGGGAACGAAAGAAGGAG	0.0142	2.57	8.91e-05
18	10	1	1163804	1707740	rs7515488	rs12041925	GAGACAGGAAGGAAGGGC	0.0176	2.37	8.95e-05
14	23	1	18179816	18272751	rs697760	rs661977	CGGAGGGAGAGCGG	0.0117	2.6	8.96e-05
2	3	1	34839501	34844208	rs705203	rs17380703	AA	0.218	0.738	8.97e-05
12	26	1	57273172	57396014	rs947639	rs591730	GAACAAGAAGCA	0.0103	3.03	8.98e-05
12	22	1	58111045	58209883	rs4484949	rs3118045	AGGGGGGGGGGG	0.173	1.38	9.01e-05
13	16	1	210886979	210985460	rs1934618	rs6658580	AAGCGAAAGGAGG	0.035	1.87	9.01e-05
18	21	1	233624614	233738342	rs4233060	rs1693229	GAGCAGGGAAGAAACGAG	0.0129	2.45	9.02e-05
4	7	1	161964536	161990991	rs2490420	rs4657134	AAAA	0.126	1.42	9.03e-05
11	21	1	199116609	199248661	rs3861923	rs10919655	GACGCAGGCGG	0.0143	2.34	9.04e-05
18	18	1	226566726	226729492	rs907190	rs16846092	CAAGGAAAAGAGAGAGCC	0.0285	1.84	9.07e-05
22	20	1	165461566	165631670	rs285492	rs12670	GGGCAGAAGGAACAGGGCCGAA	0.0565	1.61	9.12e-05
11	24	1	117723631	117826699	rs2185815	rs12135026	GAGAGAACAAG	0.0556	0.537	9.14e-05
11	31	1	3248098	3312914	rs2483274	rs871822	GGGGGCAAGAA	0.0159	2.45	9.14e-05
8	10	1	69743750	69885329	rs12123555	rs868402	AACGGAAA	0.226	1.32	9.2e-05
9	18	1	183792288	183834061	rs10911443	rs9425322	GAAGAGAGG	0.0209	2.22	9.2e-05
22	22	1	80052033	80258075	rs6424661	rs1568764	GAGGGCGAAACAGGGAGAAAGA	0.0189	2.13	9.22e-05
14	15	1	226542049	226677818	rs6426551	rs17519476	GAACAAGGAAAAGA	0.0334	1.81	9.23e-05
15	17	1	226544420	226693542	rs12567614	rs7524430	AACAAGGAAAAGAGA	0.0326	1.81	9.23e-05
24	25	1	160779495	161009523	rs4656932	rs3737787	GGAAAGGAAAGCAAAAGAAGAAAG	0.0633	0.565	9.24e-05
25	18	1	15489884	15609117	rs10489452	rs572953	AGAGCGCGGGGGAGACAAGAAGAGC	0.0113	2.65	9.27e-05
12	17	1	226542049	226665284	rs6426551	rs10799355	GAACAAGGAAAA	0.0357	1.76	9.28e-05
17	18	1	49077356	49374736	rs4926745	rs3121537	AGGGGAGAAAAAAAGCG	0.0118	2.88	9.28e-05
11	20	1	208353855	208424905	rs6673048	rs12058868	GGAGAGGAGGG	0.0625	1.58	9.29e-05
14	18	1	226564691	226693542	rs3219090	rs7524430	ACAAGGAAAAGAGA	0.0318	1.84	9.29e-05
4	6	1	205353492	205358594	rs2274702	rs11240465	AGGA	0.229	0.74	9.3e-05
10	26	1	58111045	58202297	rs4484949	rs1886139	AGGGGGGGGG	0.172	1.38	9.31e-05
17	20	1	118480591	118884512	rs10923448	rs2474946	AGGAGAGAGAGAAAGGG	0.0172	2.31	9.31e-05
8	7	1	205348215	205366268	rs7551359	rs1928444	AAGGAGAC	0.228	0.744	9.32e-05
14	24	1	76934790	77051174	rs6691403	rs315034	AGCAAAGGAAGAGG	0.0247	1.92	9.35e-05
4	5	1	205358622	205377069	rs11240466	rs6421773	GACC	0.266	0.75	9.36e-05
15	18	1	226564691	226694739	rs3219090	rs1151815	ACAAGGAAAAGAGAG	0.0321	1.83	9.38e-05
20	20	1	199054666	199270943	rs16844162	rs723692	AAGAGACACGAGCAAGAAGG	0.0106	2.9	9.38e-05
15	13	1	73075423	73647909	rs4498754	rs4609384	CGCGGGGGGAAGGAA	0.0124	2.35	9.39e-05
16	20	1	77291022	77531780	rs12126169	rs199724	GGGAAAGGAAACGGGG	0.0243	1.97	9.39e-05
16	24	1	202013757	202095590	rs12731187	rs4376792	GGCGAAGGGAGAAAGG	0.0156	2.34	9.4e-05
10	13	1	69743750	69900116	rs12123555	rs1926264	AACGGAAAGC	0.225	1.32	9.42e-05
17	25	1	165600606	165683487	rs4147594	rs12062372	ACAGGGCCGAAAGGGAA	0.0174	2.08	9.42e-05
14	25	1	202013757	202093735	rs12731187	rs6701064	GGCGAAGGGAGAAA	0.016	2.32	9.43e-05
9	7	1	205348215	205377069	rs7551359	rs6421773	AAGGAGACC	0.228	0.744	9.44e-05
13	26	1	58104110	58209883	rs7531119	rs3118045	GAGGGGGGGGGGG	0.173	1.38	9.46e-05
10	18	1	51989591	52343297	rs7541084	rs6663305	GGACACAAAG	0.015	2.52	9.47e-05
10	28	1	168957076	169070332	rs992325	rs2051145	AGGACGAAGG	0.0126	2.6	9.47e-05
16	29	1	14776392	14876032	rs6658744	rs4385705	CAGGAAAGAAGAGCAA	0.0305	1.97	9.47e-05
21	15	1	103250122	103584570	rs7528798	rs11802357	GAGCGAACAAAAGAAAAGGAG	0.0112	2.4	9.47e-05
19	19	1	226566726	226769798	rs907190	rs589616	CAAGGAAAAGAGAGAGCCG	0.0217	2.04	9.48e-05
21	19	1	70986547	71153714	rs10889879	rs2820526	GAACGCGGACAGAAGAAGAAC	0.15	0.688	9.48e-05
12	16	1	210862656	210983994	rs6540619	rs10863858	AAAGCGAAAGGA	0.0357	1.86	9.49e-05
11	14	1	162800426	162854145	rs7354897	rs2343479	AAGGAAGAAAA	0.0293	1.82	9.51e-05
23	13	1	1211292	1852484	rs6685064	rs28508199	GACAGGAAGGAAGGGCGAAGAGG	0.0146	2.57	9.51e-05
9	7	1	205887774	205914885	rs3811429	rs4077469	AGGAGAAGA	0.377	0.779	9.52e-05
14	22	1	205245233	205322934	rs1172128	rs2864860	GAGAAAGAGGAAAG	0.024	2.08	9.55e-05
16	16	1	226544420	226694739	rs12567614	rs1151815	AACAAGGAAAAGAGAG	0.0326	1.81	9.55e-05
23	11	1	205918686	206668239	rs12029024	rs4844539	GAAAAGCAGTGAGAAAAGAAGGG	0.0157	2.52	9.56e-05
11	17	1	146913370	147043542	rs2353958	rs1015235	GCAGGGGGGGG	0.206	1.35	9.57e-05
21	20	1	199054666	199274467	rs16844162	rs7546413	AAGAGACACGAGCAAGAAGGG	0.0106	2.9	9.57e-05
7	6	1	205348215	205358741	rs7551359	rs17346510	AAGGAGA	0.229	0.744	9.58e-05
12	19	1	18929842	19033575	rs4920520	rs589463	AAAGGGGAGAGG	0.0169	2.17	9.58e-05
14	10	1	205886813	205917211	rs6421774	rs7419134	ACAGGAGAAGAGAG	0.339	0.773	9.58e-05
11	8	1	205343648	205377965	rs12402771	rs7533222	GAAGGAGACCA	0.223	0.742	9.61e-05
18	21	1	183801920	183922435	rs2500116	rs2986550	GAGAGGAAAACAAAGAAA	0.011	2.56	9.61e-05
13	14	1	226542049	226670999	rs6426551	rs898833	GAACAAGGAAAAG	0.0358	1.76	9.62e-05
15	21	1	205245233	205324725	rs1172128	rs2183230	GAGAAAGAGGAAAGA	0.0241	2.08	9.63e-05
20	15	1	1305561	1854321	rs17160669	rs2250833	GGAAGGAAGGGCGAAGAGGG	0.0117	2.65	9.64e-05
21	22	1	76945339	77138904	rs12075814	rs689423	GCAAAGGAAGAGGAGAGAAGG	0.0122	2.33	9.64e-05
15	12	1	205886813	205918686	rs6421774	rs12029024	ACAGGAGAAGAGAGG	0.326	0.771	9.69e-05
22	21	1	70986547	71180389	rs10889879	rs2782792	GAACGCGGACAGAAGAAGAACC	0.112	0.638	9.7e-05
10	17	1	232675032	232724509	rs943140	rs1334401	CAGAGCACGA	0.0174	2.64	9.71e-05
6	15	1	168996958	169070332	rs4656640	rs2051145	CGAAGG	0.0115	2.99	9.73e-05
17	27	1	34726167	34844208	rs771404	rs17380703	AAGAGACCGGGCGAAGG	0.0502	1.77	9.75e-05
19	11	1	1138913	1707740	rs3819001	rs12041925	AGAGACAGGAAGGAAGGGC	0.0108	2.66	9.77e-05
14	26	1	175756706	175891622	rs6425361	rs7516327	AACAAGAAACGACA	0.0102	2.74	9.78e-05
6	6	1	205348215	205358622	rs7551359	rs11240466	AAGGAG	0.229	0.745	9.8e-05
24	16	1	77041694	77266676	rs7513970	rs7534641	AGGAGAGAAGGAAAGAAGAAGAAG	0.0181	2.07	9.8e-05
14	22	1	167562816	167638557	rs6701488	rs6695906	AAGCGAGAAAGAAG	0.0386	1.69	9.81e-05
15	20	1	77291022	77505413	rs12126169	rs199696	GGGAAAGGAAACGGG	0.0244	1.97	9.84e-05
12	12	1	165525069	165605310	rs12750195	rs10800120	GCAGAAGGAACA	0.126	1.39	9.85e-05
12	29	1	168957076	169078572	rs992325	rs1200130	AGGACGAAGGCG	0.0122	2.57	9.85e-05
25	22	1	77000914	77238731	rs315079	rs7530899	GGAAGAGGAGAGAAGGAAAGAAGAA	0.0165	2.04	9.86e-05
15	16	1	73230347	73882880	rs11210055	rs1475065	GGGGAAGGAAGAAAA	0.0104	2.52	9.88e-05
14	17	1	226544420	226683251	rs12567614	rs12402021	AACAAGGAAAAGAG	0.0327	1.81	9.89e-05
21	20	1	77015113	77210385	rs172714	rs2173399	GAAGAGGAGAGAAGGAAAGAA	0.0156	2.09	9.93e-05
22	15	1	206629674	206796165	rs3813982	rs6659397	AGGGGAAGGAAGGGCGGAGAAG	0.0117	2.64	9.93e-05
17	27	1	183811931	183929771	rs2500102	rs12096645	GAGGAAAACAAAGAAAG	0.0118	2.57	9.94e-05
25	17	1	33408138	33861853	rs1149128	rs1535917	AGCAGGAGAGAAAAAAGGGGGGAAA	0.14	1.39	9.95e-05
19	16	1	73230347	73935251	rs11210055	rs11210259	GGGGAAGGAAGAAAAAAAG	0.0105	2.49	9.96e-05
17	16	1	1305561	1818129	rs17160669	rs16824526	GGAAGGAAGGGCGAAGA	0.0125	2.58	9.99e-05
