# Supplementary material for: A genome-wide association study in Swedish colorectal cancer patients with gastric- and prostate cancer in relatives
Source: Hered Cancer Clin Pract. 2024 Nov 14;22:25. doi: 10.1186/s13053-024-00299-z (PMC11562479; doi:10.1186/s13053-024-00299-z)
Supplement: Supplementary file 1 — Supplementary Material 1: Figure S1: Quantile-quantile plot (QQ-plot). QQ-plot of observed and expected P-values for single SNP analysis, -log 10 transformed. The diagonal red line represents the expected null hypothesis (= no association). Figure S2: Manhattan plot. Observed P values along the chromosomes for SNP association. The blue line represents suggestive statistical significance, p<5x10−5. Table S1-S23. [file 13053_2024_299_MOESM1_ESM.zip › Final Excel files, down to -05, Twin logistic, GWAS CRC-GC-PrC/CRC_GC_PrC_OncoTwin_chr10.logistic.xlsx]

## Sheet: sorted_Johanna_Logistic_CRC_GAS
NSNP	NHAP	CHR	BP1	BP2	SNP1	SNP2	HAPLOTYPE	F	OR	P		NSNP = Number of SNPs in the haplotype
7	20	10	12568166	12597458	rs2815646	rs10906166	GGGAAGG	0.0813	1.69	2.13e-07		NHAP = Number of haplotypes in each locus
20	26	10	94598259	94908144	rs3740380	rs17382342	GGAACGGAGGGAGAAAAGGA	0.0153	3.09	4.54e-07		CHR = Chromosome number
10	25	10	12558701	12598121	rs7078672	rs10906169	AGGGGAAGGA	0.0968	1.58	4.69e-07		BP1 = First base pair in a haplotype
8	21	10	12566323	12597458	rs11257857	rs10906166	GGGGAAGG	0.1	1.65	4.77e-07		BP2 = Last base pair in a haplotype
9	20	10	12558701	12597458	rs7078672	rs10906166	AGGGGAAGG	0.0839	1.59	5.36e-07		SNP1 = First SNP in a haplotype
15	27	10	12558701	12608676	rs7078672	rs1409961	AGGGGAAGGAGGAAG	0.0967	1.57	6.08e-07		SNP2 = Last SNP in a haplotype
11	27	10	12558701	12598255	rs7078672	rs2768343	AGGGGAAGGAG	0.0969	1.57	6.27e-07		F = Haplotype frequency in samples
16	28	10	12558701	12626977	rs7078672	rs2895527	AGGGGAAGGAGGAAGG	0.0297	2.1	6.78e-07		OR = Odds ratio
18	25	10	43589056	43895101	rs4606438	rs7070769	AGGAAAGCGAAGGAAGGA	0.0152	2.73	7.92e-07		P = P-value
21	27	10	94594565	94908144	rs2490741	rs17382342	AGGAACGGAGGGAGAAAAGGA	0.0161	2.97	8.31e-07
14	28	10	12558701	12603912	rs7078672	rs2648710	AGGGGAAGGAGGAA	0.0968	1.56	9.09e-07
12	27	10	12558701	12599694	rs7078672	rs2815624	AGGGGAAGGAGG	0.0969	1.56	9.18e-07
13	28	10	12558701	12601504	rs7078672	rs11257888	AGGGGAAGGAGGA	0.0968	1.56	9.18e-07
11	21	10	12544852	12597458	rs11257835	rs10906166	GAAGGGGAAGG	0.0794	1.64	9.2e-07
18	29	10	12558701	12644580	rs7078672	rs12414386	AGGGGAAGGAGGAAGGAA	0.0288	2.05	2.08e-06
15	26	10	12566323	12626977	rs11257857	rs2895527	GGGGAAGGAGGAAGG	0.0301	2.11	2.23e-06
10	21	10	129208021	129248077	rs11017927	rs10765102	AAGGCAAGAA	0.0119	3.42	2.36e-06
9	27	10	12566323	12598121	rs11257857	rs10906169	GGGGAAGGA	0.108	1.59	2.43e-06
10	25	10	12551056	12597458	rs11257842	rs10906166	AAGGGGAAGG	0.106	1.6	2.54e-06
20	21	10	36702570	36905424	rs2796771	rs4934574	ACCAGGAAGAGCGGGGGGAA	0.0312	2.12	2.66e-06
9	21	10	129209084	129248077	rs2296628	rs10765102	AGGCAAGAA	0.0119	3.33	2.88e-06
22	16	10	78515883	78756247	rs846646	rs3781157	AAGACGGCGGGGCGAGAGGACG	0.0134	3.06	2.88e-06
6	19	10	12572496	12597458	rs10906162	rs10906166	GGAAGG	0.114	1.59	2.99e-06
11	23	10	12575817	12608676	rs7079055	rs1409961	GAAGGAGGAAG	0.111	1.58	3.09e-06
4	7	10	106377705	106409545	rs11192137	rs1467819	AAGG	0.0924	1.56	3.11e-06
19	23	10	36702570	36901232	rs2796771	rs944733	ACCAGGAAGAGCGGGGGGA	0.0316	2.11	3.19e-06
2	4	10	106377705	106388689	rs11192137	rs1577223	AA	0.0991	1.54	3.75e-06
18	17	10	78617536	78756247	rs7907533	rs3781157	CGGCGGGGCGAGAGGACG	0.012	3.37	3.84e-06
15	23	10	94695555	94908144	rs1326330	rs17382342	GGAGGGAGAAAAGGA	0.0218	2.46	3.98e-06
5	17	10	12575817	12597458	rs7079055	rs10906166	GAAGG	0.114	1.59	4.01e-06
8	27	10	12568166	12598121	rs2815646	rs10906169	GGGAAGGA	0.102	1.57	4.53e-06
12	24	10	61868716	61966755	rs3750800	rs4948398	AGGAGGAAGAGG	0.0119	3.06	4.59e-06
23	25	10	36669344	36901232	rs7898044	rs944733	GGAGACCAGGAAGAGCGGGGGGA	0.0237	2.26	5.02e-06
10	23	10	12575817	12603912	rs7079055	rs2648710	GAAGGAGGAA	0.111	1.57	5.08e-06
12	25	10	12572496	12608676	rs10906162	rs1409961	GGAAGGAGGAAG	0.115	1.56	5.11e-06
3	6	10	106377705	106391762	rs11192137	rs10748866	AAG	0.0989	1.53	5.56e-06
16	23	10	12568166	12644580	rs2815646	rs12414386	GGGAAGGAGGAAGGAA	0.0278	2.11	5.88e-06
8	26	10	12572496	12598255	rs10906162	rs2768343	GGAAGGAG	0.115	1.56	5.95e-06
12	25	10	12544852	12598121	rs11257835	rs10906169	GAAGGGGAAGGA	0.0787	1.58	6.01e-06
14	27	10	12568166	12626977	rs2815646	rs2895527	GGGAAGGAGGAAGG	0.0303	2.05	6.02e-06
14	28	10	12538491	12597458	rs7078980	rs10906166	GGAGAAGGGGAAGG	0.0191	2.6	6.02e-06
9	26	10	12568166	12598255	rs2815646	rs2768343	GGGAAGGAG	0.111	1.56	6.05e-06
13	23	10	12551056	12599694	rs11257842	rs2815624	AAGGGGAAGGAGG	0.11	1.57	6.05e-06
9	23	10	12575817	12601504	rs7079055	rs11257888	GAAGGAGGA	0.111	1.57	6.09e-06
23	13	10	78515883	78797205	rs846646	rs1247757	AAGACGGCGGGGCGAGAGGACGG	0.0136	2.88	6.11e-06
15	26	10	12568166	12638147	rs2815646	rs11257913	GGGAAGGAGGAAGGA	0.028	2.1	6.14e-06
6	23	10	12575817	12598121	rs7079055	rs10906169	GAAGGA	0.113	1.57	6.15e-06
10	26	10	12572496	12601504	rs10906162	rs11257888	GGAAGGAGGA	0.115	1.56	6.26e-06
12	26	10	12551056	12598255	rs11257842	rs2768343	AAGGGGAAGGAG	0.11	1.57	6.38e-06
19	23	10	94598259	94895653	rs3740380	rs17466747	GGAACGGAGGGAGAAAAGG	0.0164	2.75	6.4e-06
7	25	10	12572496	12598121	rs10906162	rs10906169	GGAAGGA	0.118	1.56	6.45e-06
11	26	10	12572496	12603912	rs10906162	rs2648710	GGAAGGAGGAA	0.115	1.56	6.5e-06
21	21	10	36702570	36911213	rs2796771	rs7067849	ACCAGGAAGAGCGGGGGGAAA	0.0309	2.07	6.54e-06
10	26	10	123862706	123950002	rs11595073	rs4751878	GGGGACAAGA	0.0108	3.71	6.58e-06
7	22	10	12575817	12598255	rs7079055	rs2768343	GAAGGAG	0.112	1.56	6.76e-06
2	3	10	12597458	12598121	rs10906166	rs10906169	GA	0.44	1.31	6.81e-06
11	27	10	123862706	123965678	rs11595073	rs10887104	GGGGACAAGAG	0.0114	3.45	7.07e-06
11	28	10	12551056	12598121	rs11257842	rs10906169	AAGGGGAAGGA	0.111	1.56	7.17e-06
9	24	10	12572496	12599694	rs10906162	rs2815624	GGAAGGAGG	0.115	1.56	7.2e-06
19	23	10	20015932	20216174	rs9417254	rs12765810	AAGAAGGAGGAAAAAGAGG	0.0217	2.42	7.2e-06
24	26	10	36669344	36905424	rs7898044	rs4934574	GGAGACCAGGAAGAGCGGGGGGAA	0.0236	2.22	7.42e-06
18	20	10	79660125	79949089	rs10430531	rs1249123	AAGAGAGGACGCAAAAAA	0.131	0.611	7.48e-06
8	21	10	12575817	12599694	rs7079055	rs2815624	GAAGGAGG	0.111	1.56	7.89e-06
10	18	10	12576812	12608676	rs1111060	rs1409961	AAGGAGGAAG	0.11	1.56	8.13e-06
4	12	10	12576812	12597458	rs1111060	rs10906166	AAGG	0.113	1.57	8.14e-06
15	21	10	121362660	121436362	rs12569630	rs196295	GGAGAAAGAGCGGAG	0.0365	1.98	8.19e-06
15	23	10	5647942	5739054	rs4748295	rs7908235	AGGGAGGGGAGGGAA	0.0106	3.16	8.58e-06
16	26	10	12551056	12608676	rs11257842	rs1409961	AAGGGGAAGGAGGAAG	0.111	1.55	8.6e-06
25	27	10	132736239	132884337	rs1655107	rs12245418	ACACGAAAGGCAGGAGGAGAAGGGA	0.0133	2.65	8.89e-06
16	15	10	94598259	94877164	rs3740380	rs1927464	GGAACGGAGGGAGAAA	0.0174	2.7	9.58e-06
15	27	10	61823109	61966755	rs4568956	rs4948398	AAGAGGAGGAAGAGG	0.0107	3.35	9.59e-06
19	14	10	78617536	78797205	rs7907533	rs1247757	CGGCGGGGCGAGAGGACGG	0.0118	3.15	9.63e-06
24	29	10	36702570	36949132	rs2796771	rs2782619	ACCAGGAAGAGCGGGGGGAAAGGG	0.0121	3.09	9.7e-06
23	17	10	5446794	5631773	rs7477466	rs11597133	AGAAAGAAAGGAGAAGGAAGGGA	0.0101	3.04	9.86e-06
18	22	10	123009133	123095376	rs4237529	rs7914068	AGGGGCAAGGCGCGAAGG	0.0104	3.04	1e-05
24	27	10	132736239	132882247	rs1655107	rs1891792	ACACGAAAGGCAGGAGGAGAAGGG	0.013	2.68	1.02e-05
6	11	10	121401490	121420922	rs196279	rs196345	GAGCGG	0.0305	2.06	1.03e-05
13	27	10	12544852	12598255	rs11257835	rs2768343	GAAGGGGAAGGAG	0.0806	1.56	1.03e-05
22	22	10	36702570	36919907	rs2796771	rs11010743	ACCAGGAAGAGCGGGGGGAAAG	0.0307	2.05	1.03e-05
5	7	10	12598121	12603912	rs10906169	rs2648710	AGGAA	0.439	1.31	1.05e-05
8	14	10	3862940	3896229	rs12266938	rs7902434	AGGAGAGG	0.0583	1.72	1.05e-05
12	23	10	12566323	12601504	rs11257857	rs11257888	GGGGAAGGAGGA	0.108	1.54	1.05e-05
4	7	10	12598121	12601504	rs10906169	rs11257888	AGGA	0.439	1.31	1.06e-05
14	23	10	12566323	12608676	rs11257857	rs1409961	GGGGAAGGAGGAAG	0.108	1.54	1.06e-05
14	22	10	121362660	121432371	rs12569630	rs196328	GGAGAAAGAGCGGA	0.0364	1.98	1.07e-05
14	29	10	13225119	13284032	rs11258235	rs2476980	GCAACCGGAACAAA	0.0104	3.16	1.07e-05
15	20	10	97473403	97753148	rs12783226	rs11188544	AAGAGCAGCAGAAGA	0.0379	1.81	1.07e-05
17	26	10	102746231	102915753	rs7184	rs4919530	ACCAAGGAGGGAGGAGG	0.0183	2.45	1.08e-05
14	27	10	12551056	12601504	rs11257842	rs11257888	AAGGGGAAGGAGGA	0.111	1.54	1.09e-05
11	21	10	12566323	12599694	rs11257857	rs2815624	GGGGAAGGAGG	0.108	1.54	1.1e-05
14	25	10	61868716	61998060	rs3750800	rs1340654	AGGAGGAAGAGGCC	0.0121	2.94	1.1e-05
15	27	10	12551056	12603912	rs11257842	rs2648710	AAGGGGAAGGAGGAA	0.111	1.54	1.11e-05
11	21	10	2902609	2981486	rs11251540	rs7087799	CACGGGAAGAG	0.0282	1.96	1.13e-05
11	22	10	94810665	94920094	rs856534	rs10786074	GAGAAAAGGAA	0.0165	2.53	1.13e-05
17	20	10	79662213	79949089	rs1272018	rs1249123	AGAGAGGACGCAAAAAA	0.134	0.621	1.13e-05
13	23	10	12566323	12603912	rs11257857	rs2648710	GGGGAAGGAGGAA	0.109	1.54	1.14e-05
20	26	10	94594565	94895653	rs2490741	rs17466747	AGGAACGGAGGGAGAAAAGG	0.0175	2.63	1.17e-05
9	24	10	123862706	123948200	rs11595073	rs4752666	GGGGACAAG	0.0143	3.09	1.18e-05
5	16	10	12576812	12598121	rs1111060	rs10906169	AAGGA	0.112	1.55	1.2e-05
17	30	10	12558701	12638147	rs7078672	rs11257913	AGGGGAAGGAGGAAGGA	0.0272	1.99	1.2e-05
7	13	10	3864942	3896229	rs11252124	rs7902434	GGAGAGG	0.0604	1.69	1.21e-05
10	24	10	12566323	12598255	rs11257857	rs2768343	GGGGAAGGAG	0.108	1.54	1.21e-05
5	7	10	12597458	12601504	rs10906166	rs11257888	GAGGA	0.438	1.3	1.22e-05
6	7	10	12597458	12603912	rs10906166	rs2648710	GAGGAA	0.438	1.3	1.23e-05
4	6	10	12597458	12599694	rs10906166	rs2815624	GAGG	0.439	1.3	1.24e-05
6	16	10	12576812	12598255	rs1111060	rs2768343	AAGGAG	0.111	1.55	1.24e-05
21	18	10	12568166	12673810	rs2815646	rs17152029	GGGAAGGAGGAAGGAAAAGGG	0.0203	2.24	1.26e-05
22	21	10	80328687	80522637	rs164232	rs615550	AGGAGAGAACCAGGAGCGAAAA	0.0358	2.04	1.26e-05
14	19	10	97473403	97748040	rs12783226	rs7900838	AAGAGCAGCAGAAG	0.038	1.8	1.29e-05
7	11	10	121401490	121432371	rs196279	rs196328	GAGCGGA	0.0304	2.05	1.32e-05
9	16	10	121401490	121484999	rs196279	rs196213	GAGCGGAGG	0.0179	2.6	1.33e-05
11	27	10	94805223	94908144	rs10748589	rs17382342	GGAGAAAAGGA	0.0231	2.37	1.36e-05
14	25	10	12544852	12599694	rs11257835	rs2815624	GAAGGGGAAGGAGG	0.0814	1.55	1.36e-05
18	21	10	131526661	131675444	rs11592158	rs6482761	GGCGAGCAAGAGGAAGAC	0.0121	3.24	1.36e-05
25	20	10	9550386	9934144	rs7916168	rs2050777	AGGGAGAAAGAAAAGACAAAAAAAG	0.0139	2.42	1.36e-05
16	21	10	19133713	19365648	rs1329245	rs2884423	ACAGAAGGAAGAAAAG	0.168	1.38	1.38e-05
7	17	10	12576812	12599694	rs1111060	rs2815624	AAGGAGG	0.111	1.54	1.39e-05
19	26	10	12520663	12597458	rs12784955	rs10906166	AGGCGGGAGAAGGGGAAGG	0.0167	2.59	1.4e-05
16	23	10	117638490	117852470	rs2615886	rs7070180	AAAAAAGCAACAAAAA	0.0219	2.62	1.41e-05
13	21	10	4683858	4779211	rs313438	rs2123348	CAGCAAACAAGAA	0.0178	2.26	1.44e-05
17	14	10	101367315	101616579	rs7068079	rs7067971	AGGGAACGGAAAAGGAA	0.0764	1.54	1.47e-05
9	16	10	3862940	3913700	rs12266938	rs6601770	AGGAGAGGA	0.0566	1.73	1.48e-05
23	31	10	132736239	132879852	rs1655107	rs7098146	ACACGAAAGGCAGGAGGAGAAGG	0.0131	2.61	1.48e-05
10	23	10	12568166	12599694	rs2815646	rs2815624	GGGAAGGAGG	0.114	1.53	1.49e-05
19	20	10	121311308	121436362	rs11528321	rs196295	GGACGGAGAAAGAGCGGAG	0.0359	1.93	1.49e-05
20	20	10	13158262	13275553	rs2244380	rs3829925	AGAAAGAAAGCAACCGGAAC	0.0123	2.7	1.49e-05
12	17	10	101466606	101631353	rs1057490	rs7095052	CGGAAAAGGAAA	0.0744	1.55	1.52e-05
25	26	10	36669344	36911213	rs7898044	rs7067849	GGAGACCAGGAAGAGCGGGGGGAAA	0.0233	2.17	1.53e-05
8	15	10	3864942	3913700	rs11252124	rs6601770	GGAGAGGA	0.0586	1.7	1.56e-05
22	21	10	36638425	36793742	rs1631619	rs7911626	GAAAAAAAGGGAGACCAGGAAG	0.0208	2.31	1.56e-05
15	24	10	15176813	15311580	rs12218990	rs7897092	AGGAGCGAGAGGGAA	0.0122	3.49	1.57e-05
20	25	10	12515823	12597458	rs1543595	rs10906166	AAGGCGGGAGAAGGGGAAGG	0.0126	2.81	1.57e-05
13	21	10	121362660	121420922	rs12569630	rs196345	GGAGAAAGAGCGG	0.0344	1.97	1.59e-05
16	26	10	94695555	94920094	rs1326330	rs10786074	GGAGGGAGAAAAGGAA	0.0143	2.58	1.59e-05
18	21	10	94598259	94893473	rs3740380	rs6583859	GGAACGGAGGGAGAAAAG	0.0164	2.65	1.61e-05
17	23	10	12568166	12654884	rs2815646	rs4301695	GGGAAGGAGGAAGGAAA	0.0218	2.21	1.67e-05
24	13	10	78515883	78801799	rs846646	rs2247557	AAGACGGCGGGGCGAGAGGACGGG	0.0137	2.73	1.67e-05
8	19	10	12576812	12601504	rs1111060	rs11257888	AAGGAGGA	0.111	1.54	1.69e-05
9	18	10	12576812	12603912	rs1111060	rs2648710	AAGGAGGAA	0.11	1.54	1.74e-05
11	23	10	12576812	12626977	rs1111060	rs2895527	AAGGAGGAAGG	0.0326	1.98	1.76e-05
17	18	10	94594565	94877164	rs2490741	rs1927464	AGGAACGGAGGGAGAAA	0.0178	2.64	1.76e-05
3	5	10	12598121	12599694	rs10906169	rs2815624	AGG	0.469	1.3	1.78e-05
11	17	10	101466606	101616579	rs1057490	rs7067971	CGGAAAAGGAA	0.0751	1.54	1.85e-05
15	18	10	101466606	101658585	rs1057490	rs3740057	CGGAAAAGGAAAAAA	0.0748	1.54	1.86e-05
13	24	10	61856861	61966755	rs2393599	rs4948398	GAGGAGGAAGAGG	0.0107	2.98	1.87e-05
17	24	10	117635798	117852470	rs17093700	rs7070180	AAAAAAAGCAACAAAAA	0.0125	3.32	1.89e-05
18	22	10	121311308	121432371	rs11528321	rs196328	GGACGGAGAAAGAGCGGA	0.0359	1.93	1.89e-05
22	24	10	79660125	79975194	rs10430531	rs11002449	GAAAGAGGACGCAAAAAGGAAA	0.0121	3.24	1.89e-05
17	25	10	12544852	12608676	rs11257835	rs1409961	GAAGGGGAAGGAGGAAG	0.0808	1.54	1.92e-05
3	4	10	12597458	12598255	rs10906166	rs2768343	GAG	0.439	1.29	1.93e-05
1	2	10	12597458	12597458	rs10906166	rs10906166	A	0.561	0.773	1.94e-05
1	2	10	12597458	12597458	rs10906166	rs10906166	G	0.439	1.29	1.94e-05
13	18	10	101466606	101633447	rs1057490	rs2256700	CGGAAAAGGAAAA	0.0748	1.54	1.95e-05
14	18	10	101466606	101645498	rs1057490	rs2490763	CGGAAAAGGAAAAA	0.0748	1.54	1.95e-05
16	20	10	114531678	114582639	rs6585186	rs12253794	GCAAGGAAAGAGAGGG	0.0106	2.65	1.96e-05
19	25	10	36734783	36949132	rs2503044	rs2782619	GAAGAGCGGGGGGAAAGGG	0.0135	2.82	1.97e-05
13	24	10	12568166	12608676	rs2815646	rs1409961	GGGAAGGAGGAAG	0.115	1.52	1.98e-05
14	14	10	121122182	121191551	rs17098773	rs915119	AGGGAAGCGCGGGG	0.0101	2.79	1.98e-05
14	24	10	94695555	94895653	rs1326330	rs17466747	GGAGGGAGAAAAGG	0.0239	2.26	2e-05
20	24	10	44828234	45002370	rs982097	rs11598086	AGGAAGAGGAGAGGAGGGGG	0.0154	2.52	2.01e-05
6	7	10	12598121	12608676	rs10906169	rs1409961	AGGAAG	0.437	1.29	2.03e-05
14	25	10	29568777	29635856	rs2493340	rs1751960	CGGGGAGGGCAGAA	0.0215	2.26	2.04e-05
15	21	10	114531678	114581913	rs6585186	rs4083480	GCAAGGAAAGAGAGG	0.0106	2.65	2.06e-05
22	23	10	12511729	12597458	rs2768411	rs10906166	AGAAGGCGGGAGAAGGGGAAGG	0.0151	2.62	2.07e-05
6	13	10	131979761	132063909	rs2281842	rs2628153	AGGGGA	0.0968	1.54	2.1e-05
20	18	10	12568166	12673160	rs2815646	rs4750244	GGGAAGGAGGAAGGAAAAGG	0.0203	2.2	2.12e-05
8	15	10	114531678	114557926	rs6585186	rs744340	GCAAGGAA	0.0183	2.23	2.13e-05
8	11	10	121401490	121436362	rs196279	rs196295	GAGCGGAG	0.0302	2.01	2.15e-05
12	18	10	101451259	101616579	rs11190245	rs7067971	ACGGAAAAGGAA	0.0818	1.52	2.15e-05
16	18	10	101370015	101616579	rs2297446	rs7067971	GGGAACGGAAAAGGAA	0.0843	1.51	2.17e-05
17	21	10	2988202	3123433	rs10794975	rs882849	AGGAGAAGAAAGGAGGA	0.0251	2.35	2.17e-05
14	21	10	114531678	114581193	rs6585186	rs12358731	GCAAGGAAAGAGAG	0.0106	2.64	2.18e-05
21	20	10	12566323	12673160	rs11257857	rs4750244	GGGGAAGGAGGAAGGAAAAGG	0.0205	2.2	2.19e-05
22	20	10	12566323	12673810	rs11257857	rs17152029	GGGGAAGGAGGAAGGAAAAGGG	0.0212	2.17	2.19e-05
22	19	10	1307456	1503564	rs11250372	rs10903458	GGCAAGAAGAGAAGAAAGCCAG	0.011	3.4	2.2e-05
7	8	10	12597458	12608676	rs10906166	rs1409961	GAGGAAG	0.437	1.29	2.21e-05
15	27	10	1226944	1396155	rs4880484	rs2892333	GAGGGGGAAAACAAG	0.0211	2.48	2.24e-05
22	7	10	60351663	60754780	rs7091956	rs2447112	GGGAAGGAAAAAGAGAAAGAAG	0.0106	3.2	2.24e-05
16	26	10	12544852	12603912	rs11257835	rs2648710	GAAGGGGAAGGAGGAA	0.0807	1.54	2.25e-05
23	17	10	97353584	97748040	rs1270505	rs7900838	GGAACAGAAAAGAGCAGCAGAAG	0.0341	1.86	2.25e-05
8	11	10	12597458	12626977	rs10906166	rs2895527	GAGGAAGG	0.0863	1.46	2.26e-05
11	24	10	12568166	12601504	rs2815646	rs11257888	GGGAAGGAGGA	0.115	1.51	2.26e-05
5	11	10	106377705	106417957	rs11192137	rs4532962	AAGGA	0.048	1.72	2.27e-05
11	12	10	121122182	121184828	rs17098773	rs4752308	AGGGAAGCGCG	0.0101	2.77	2.27e-05
13	13	10	101433392	101616579	rs911541	rs7067971	AACGGAAAAGGAA	0.0816	1.52	2.28e-05
16	18	10	101372411	101631353	rs880568	rs7095052	GGAACGGAAAAGGAAA	0.0745	1.53	2.3e-05
15	17	10	101372411	101616579	rs880568	rs7067971	GGAACGGAAAAGGAA	0.0751	1.53	2.31e-05
24	24	10	12499860	12597458	rs2399849	rs10906166	GAAGAAGGCGGGAGAAGGGGAAGG	0.0142	2.67	2.31e-05
9	20	10	45395839	45464035	rs7909074	rs3814566	AAGGGAGAG	0.026	2.02	2.33e-05
18	28	10	12521907	12597458	rs1536529	rs10906166	GGCGGGAGAAGGGGAAGG	0.0163	2.53	2.37e-05
13	17	10	97539737	97753148	rs11188484	rs11188544	GAGCAGCAGAAGA	0.0331	1.86	2.39e-05
19	19	10	102746231	102926766	rs7184	rs12240442	ACCAAGGAGGGAGGAGGAC	0.0179	2.38	2.4e-05
16	21	10	5647942	5750078	rs4748295	rs11254266	AGGGAGGGGAGGGAAA	0.0106	3	2.42e-05
21	22	10	80328687	80513859	rs164232	rs4547043	AGGAGAGAACCAGGAGCGAAA	0.0362	2	2.42e-05
12	12	10	121122182	121185522	rs17098773	rs11198919	AGGGAAGCGCGG	0.0101	2.77	2.43e-05
12	23	10	94695555	94881288	rs1326330	rs12778515	GGAGGGAGAAAA	0.0249	2.26	2.44e-05
22	17	10	12568166	12679491	rs2815646	rs2399866	GGGAAGGAGGAAGGAAAAGGGG	0.0207	2.17	2.44e-05
5	8	10	12594436	12599694	rs2768340	rs2815624	GGAGG	0.383	1.3	2.45e-05
10	18	10	121401490	121494402	rs196279	rs10787990	GAGCGGAGGA	0.0173	2.53	2.47e-05
24	11	10	76921068	77295843	rs2047951	rs10824316	GGAGGAAGACGAAGAAGGGGGGGA	0.022	2.08	2.47e-05
24	16	10	97353584	97753148	rs1270505	rs11188544	GGAACAGAAAAGAGCAGCAGAAGA	0.0339	1.86	2.48e-05
14	28	10	94721905	94920094	rs7069010	rs10786074	AGGGAGAAAAGGAA	0.0134	2.57	2.53e-05
2	3	10	12598121	12598255	rs10906169	rs2768343	AG	0.51	1.29	2.54e-05
6	9	10	12594436	12601504	rs2768340	rs11257888	GGAGGA	0.383	1.3	2.54e-05
7	9	10	12594436	12603912	rs2768340	rs2648710	GGAGGAA	0.383	1.3	2.54e-05
17	19	10	101370015	101631353	rs2297446	rs7095052	GGGAACGGAAAAGGAAA	0.0838	1.51	2.56e-05
16	26	10	61823109	61988660	rs4568956	rs10821704	AAGAGGAGGAAGAGGC	0.0106	3.23	2.59e-05
20	20	10	117578449	117852470	rs2960665	rs7070180	AAAAAAAAAAGCAACAAAAA	0.0115	3.41	2.59e-05
4	8	10	5652277	5677076	rs7896078	rs12764801	GGGA	0.0109	2.71	2.6e-05
10	18	10	134916045	135003724	rs7918741	rs11101622	AACGGGGGAG	0.0138	2.58	2.6e-05
7	18	10	123869825	123948200	rs4462273	rs4752666	AGGCGGA	0.053	0.428	2.61e-05
19	28	10	12521907	12598121	rs1536529	rs10906169	GGCGGGAGAAGGGGAAGGA	0.017	2.47	2.61e-05
13	12	10	121122182	121186001	rs17098773	rs1889432	AGGGAAGCGCGGG	0.0101	2.76	2.63e-05
15	33	10	12538491	12598121	rs7078980	rs10906169	GGAGAAGGGGAAGGA	0.0202	2.39	2.64e-05
9	23	10	94819053	94908144	rs8211	rs17382342	AGAAAAGGA	0.0239	2.26	2.67e-05
23	22	10	36702570	36927691	rs2796771	rs3006968	ACCAGGAAGAGCGGGGGGAAAGG	0.0301	1.99	2.67e-05
19	18	10	101372411	101658585	rs880568	rs3740057	GGAACGGAAAAGGAAAAAA	0.0748	1.53	2.68e-05
18	27	10	102746231	102917917	rs7184	rs1080358	ACCAAGGAGGGAGGAGGA	0.0182	2.36	2.71e-05
18	21	10	12568166	12655800	rs2815646	rs879753	GGGAAGGAGGAAGGAAAA	0.0204	2.2	2.73e-05
17	26	10	61823109	61998060	rs4568956	rs1340654	AAGAGGAGGAAGAGGCC	0.0106	3.21	2.76e-05
5	11	10	121401490	121418228	rs196279	rs7906577	GAGCG	0.0301	2.01	2.77e-05
25	9	10	49705161	49907313	rs935276	rs10857619	GAAAAACCAGGACGAGAGACAGACA	0.0124	2.74	2.77e-05
10	27	10	123851369	123948200	rs10788238	rs4752666	AAAAGGCGGA	0.02	0.147	2.78e-05
12	26	10	5678058	5820897	rs2386650	rs10795544	GGGAGGGAAACA	0.0142	2.76	2.79e-05
16	20	10	121357825	121436362	rs11199037	rs196295	CGGAGAAAGAGCGGAG	0.0242	1.97	2.79e-05
17	18	10	101372411	101633447	rs880568	rs2256700	GGAACGGAAAAGGAAAA	0.0748	1.53	2.79e-05
18	18	10	101372411	101645498	rs880568	rs2490763	GGAACGGAAAAGGAAAAA	0.0749	1.53	2.8e-05
18	27	10	12544852	12626977	rs11257835	rs2895527	GAAGGGGAAGGAGGAAGG	0.0294	1.93	2.8e-05
21	21	10	97385242	97753148	rs10509688	rs11188544	ACAGAAAAGAGCAGCAGAAGA	0.0226	2.05	2.81e-05
24	19	10	83965348	84322815	rs1764073	rs617738	CAAGAAGAGGACGAGAACAGAAGC	0.0256	2.16	2.82e-05
11	23	10	45395839	45478092	rs7909074	rs870957	AAGGGAGAGAA	0.0252	2.03	2.84e-05
19	24	10	44828234	44974143	rs982097	rs1573237	AGGAAGAGGAGAGGAGGGG	0.0155	2.49	2.86e-05
10	11	10	101476857	101616579	rs2300984	rs7067971	GGAAAAGGAA	0.0849	1.5	2.9e-05
12	27	10	29211930	29278939	rs10763675	rs2487854	AAAAAGGAAAGA	0.0114	2.49	2.92e-05
9	16	10	101508622	101631353	rs2756115	rs7095052	AAAAGGAAA	0.0867	1.5	2.94e-05
20	19	10	102746231	102927396	rs7184	rs1618475	ACCAAGGAGGGAGGAGGACA	0.0176	2.38	2.95e-05
11	16	10	97632082	97748040	rs2051052	rs7900838	AGCAGCAGAAG	0.0423	1.75	2.97e-05
12	24	10	12568166	12603912	rs2815646	rs2648710	GGGAAGGAGGAA	0.115	1.51	2.97e-05
13	18	10	101451259	101631353	rs11190245	rs7095052	ACGGAAAAGGAAA	0.0812	1.51	2.97e-05
16	18	10	97455055	97753148	rs10786230	rs11188544	AAAGAGCAGCAGAAGA	0.0321	1.86	2.97e-05
19	22	10	61801614	61966755	rs10740004	rs4948398	ACGGAAGAGGAGGAAGAGG	0.0104	2.94	2.97e-05
25	14	10	12568166	12702818	rs2815646	rs10508445	GGGAAGGAGGAAGGAAAAGGGGAGA	0.0208	2.16	2.98e-05
17	24	10	12566323	12644580	rs11257857	rs12414386	GGGGAAGGAGGAAGGAA	0.0359	1.87	2.99e-05
12	16	10	97632082	97753148	rs2051052	rs11188544	AGCAGCAGAAGA	0.0418	1.76	3.01e-05
7	12	10	101509113	101616579	rs2804419	rs7067971	AAAGGAA	0.088	1.5	3.03e-05
12	30	10	12575817	12626977	rs7079055	rs2895527	GAAGGAGGAAGG	0.0376	1.85	3.03e-05
19	19	10	5647942	5827074	rs4748295	rs10795547	AGGGAGGGGAGGGAAACAA	0.0116	2.76	3.04e-05
18	24	10	44828234	44972848	rs982097	rs1147963	AGGAAGAGGAGAGGAGGG	0.0156	2.48	3.08e-05
24	14	10	12568166	12695387	rs2815646	rs7071404	GGGAAGGAGGAAGGAAAAGGGGAG	0.0208	2.15	3.1e-05
5	8	10	5651578	5677076	rs1544216	rs12764801	GGGGA	0.0109	2.68	3.12e-05
7	15	10	12599694	12644580	rs2815624	rs12414386	GAAGGAA	0.0834	1.49	3.12e-05
16	24	10	44828234	44931721	rs982097	rs11239043	AGGAAGAGGAGAGGAG	0.0155	2.48	3.13e-05
16	21	10	101466606	101691628	rs1057490	rs7922447	CGGAAAAGGAAAAAAC	0.0739	1.52	3.14e-05
20	14	10	78617536	78801799	rs7907533	rs2247557	CGGCGGGGCGAGAGGACGGG	0.0115	3	3.14e-05
8	13	10	101509113	101631353	rs2804419	rs7095052	AAAGGAAA	0.0875	1.5	3.17e-05
19	22	10	12568166	12662552	rs2815646	rs12355005	GGGAAGGAGGAAGGAAAAG	0.0204	2.18	3.17e-05
20	18	10	5647942	5856984	rs4748295	rs7900361	AGGGAGGGGAGGGAAACAAG	0.0114	2.75	3.17e-05
12	21	10	134916045	135040283	rs7918741	rs3008363	AACGGGGGAGAA	0.0122	2.63	3.19e-05
23	19	10	12566323	12679491	rs11257857	rs2399866	GGGGAAGGAGGAAGGAAAAGGGG	0.0213	2.14	3.19e-05
13	21	10	122113893	122246287	rs997856	rs4595466	GGCAGGAAAGGGA	0.0616	0.436	3.2e-05
3	6	10	130063360	130084909	rs978462	rs2387608	GGG	0.319	1.31	3.21e-05
12	20	10	83872700	83974586	rs10884217	rs10884342	AGGACAAACAAG	0.013	2.8	3.21e-05
24	23	10	122057157	122248600	rs11199264	rs1326662	AAAGGAGAAGGGCAGGAAAGGGAA	0.0439	0.394	3.21e-05
9	11	10	101500472	101616579	rs767844	rs7067971	GAAAAGGAA	0.085	1.5	3.23e-05
22	21	10	43589056	44002994	rs4606438	rs3006399	AGGAAAGCGAAGGAAGGACAGC	0.0147	2.36	3.24e-05
4	6	10	12594436	12598255	rs2768340	rs2768343	GGAG	0.384	1.29	3.25e-05
15	23	10	12544852	12601504	rs11257835	rs11257888	GAAGGGGAAGGAGGA	0.0806	1.52	3.25e-05
18	24	10	12576812	12673810	rs1111060	rs17152029	AAGGAGGAAGGAAAAGGG	0.0233	2.12	3.25e-05
15	18	10	97455055	97748040	rs10786230	rs7900838	AAAGAGCAGCAGAAG	0.0323	1.86	3.27e-05
17	24	10	44828234	44935055	rs982097	rs1147937	AGGAAGAGGAGAGGAGG	0.0155	2.47	3.27e-05
22	18	10	122968115	123089808	rs11199830	rs9420317	AGCAAAGGAGGGGCAAGGCGCG	0.0122	2.8	3.29e-05
23	19	10	97368990	97753148	rs10882639	rs11188544	GAACAGAAAAGAGCAGCAGAAGA	0.0298	1.9	3.29e-05
19	23	10	12576812	12679491	rs1111060	rs2399866	AAGGAGGAAGGAAAAGGGG	0.023	2.12	3.32e-05
8	9	10	12594436	12608676	rs2768340	rs1409961	GGAGGAAG	0.381	1.29	3.35e-05
13	25	10	5678058	5827074	rs2386650	rs10795547	GGGAGGGAAACAA	0.0145	2.69	3.35e-05
22	22	10	12576812	12702818	rs1111060	rs10508445	AAGGAGGAAGGAAAAGGGGAGA	0.023	2.12	3.39e-05
5	7	10	68578970	68594908	rs4746638	rs7904842	AGAGA	0.0354	1.8	3.41e-05
18	19	10	5647942	5820897	rs4748295	rs10795544	AGGGAGGGGAGGGAAACA	0.0111	2.81	3.43e-05
14	13	10	101433392	101631353	rs911541	rs7095052	AACGGAAAAGGAAA	0.0813	1.51	3.44e-05
14	21	10	122113893	122248600	rs997856	rs1326662	GGCAGGAAAGGGAA	0.0618	0.45	3.45e-05
10	24	10	94810665	94908144	rs856534	rs17382342	GAGAAAAGGA	0.0194	2.33	3.46e-05
25	11	10	76921068	77326924	rs2047951	rs4745782	GGAGGAAGACGAAGAAGGGGGGGAG	0.0219	2.06	3.46e-05
19	23	10	121291941	121420922	rs7076994	rs196345	GAGGACGGAGAAAGAGCGG	0.0349	1.88	3.5e-05
14	22	10	36734783	36901232	rs2503044	rs944733	GAAGAGCGGGGGGA	0.0344	1.91	3.51e-05
15	19	10	121122182	121197057	rs17098773	rs11198925	AGGGAAGCGCGGGGA	0.0104	2.71	3.51e-05
8	15	10	101508622	101616579	rs2756115	rs7067971	AAAAGGAA	0.0869	1.49	3.52e-05
23	14	10	12568166	12681113	rs2815646	rs17580343	GGGAAGGAGGAAGGAAAAGGGGA	0.0208	2.13	3.53e-05
17	14	10	101433392	101658585	rs911541	rs3740057	AACGGAAAAGGAAAAAA	0.0809	1.5	3.55e-05
23	19	10	80312407	80522637	rs2019432	rs615550	AAGGAGAGAACCAGGAGCGAAAA	0.0439	1.84	3.57e-05
25	8	10	126078126	126254468	rs2674346	rs10901761	AGGAAAAACCCGGGAAGAGAGAAAG	0.0101	2.73	3.63e-05
25	21	10	121357825	121718112	rs11199037	rs11199134	CGGAGAAAGAGCGGAGGAAAAAAAG	0.0106	2.72	3.63e-05
16	17	10	121122182	121200954	rs17098773	rs10886484	AGGGAAGCGCGGGGAA	0.0106	2.65	3.67e-05
12	17	10	121379389	121436362	rs196307	rs196295	GAAAGAGCGGAG	0.0248	1.96	3.7e-05
17	21	10	121311308	121420922	rs11528321	rs196345	GGACGGAGAAAGAGCGG	0.0332	1.91	3.71e-05
24	23	10	44797087	45002370	rs754713	rs11598086	GACAAGGAAGAGGAGAGGAGGGGG	0.0145	2.45	3.72e-05
19	24	10	94594565	94893473	rs2490741	rs6583859	AGGAACGGAGGGAGAAAAG	0.0177	2.5	3.74e-05
2	4	10	130063360	130074063	rs978462	rs7900125	GG	0.32	1.31	3.75e-05
19	23	10	43589056	43907495	rs4606438	rs2252783	AGGAAAGCGAAGGAAGGAC	0.0145	2.36	3.77e-05
20	15	10	83764410	83916424	rs11815249	rs1649949	GAGGGAGAAACGGAGGAAGG	0.0225	1.97	3.77e-05
9	18	10	134928139	135003724	rs761774	rs11101622	ACGGGGGAG	0.0134	2.65	3.81e-05
23	17	10	76854564	77213547	rs3088142	rs7912002	GAGGGGAGGAAGACGAAGAAGGG	0.0229	2.05	3.83e-05
12	32	10	129192987	129248077	rs7894462	rs10765102	AGAGAACAAGAA	0.0214	2.53	3.84e-05
24	16	10	75783340	76611849	rs11000852	rs7091085	AAAACAAAAAAAAACCAAAAAAGA	0.0505	1.65	3.84e-05
19	19	10	79660125	79955120	rs10430531	rs1149747	AAGAGAGGACGCAAAAAAG	0.132	0.643	3.87e-05
5	15	10	123882956	123950002	rs10887082	rs4751878	CGGAG	0.0368	0.317	3.9e-05
16	26	10	12566323	12638147	rs11257857	rs11257913	GGGGAAGGAGGAAGGA	0.0355	1.86	3.91e-05
24	25	10	121387549	121759747	rs7099126	rs10886561	AAGAGCGGAGGAAAAAAAGCGAGA	0.0104	2.82	3.91e-05
6	17	10	123880823	123950002	rs4751873	rs4751878	GCGGAG	0.0372	0.322	3.92e-05
18	25	10	20015932	20207349	rs9417254	rs2038912	AAGAAGGAGGAAAAAGAG	0.0264	2.14	3.92e-05
23	16	10	75783340	76551502	rs11000852	rs4746237	AAAACAAAAAAAAACCAAAAAAG	0.0505	1.65	3.92e-05
15	19	10	19133713	19349377	rs1329245	rs10763854	ACAGAAGGAAGAAAA	0.177	1.35	3.94e-05
16	29	10	12538491	12598255	rs7078980	rs2768343	GGAGAAGGGGAAGGAG	0.0203	2.34	3.94e-05
13	24	10	14734972	14841026	rs1410073	rs4750561	CAAAGAAAGGAAA	0.0106	3.12	3.95e-05
14	20	10	121357825	121420922	rs11199037	rs196345	CGGAGAAAGAGCGG	0.024	1.95	3.96e-05
15	20	10	121357825	121432371	rs11199037	rs196328	CGGAGAAAGAGCGGA	0.024	1.95	3.97e-05
24	11	10	126078126	126245297	rs2674346	rs12258489	AGGAAAAACCCGGGAAGAGAGAAA	0.0102	2.72	3.98e-05
11	12	10	101476857	101631353	rs2300984	rs7095052	GGAAAAGGAAA	0.0842	1.49	4e-05
8	11	10	8847056	8887858	rs12412032	rs729333	GAGACGGG	0.0303	1.98	4.02e-05
9	11	10	12591712	12608676	rs7897059	rs1409961	AGGAGGAAG	0.301	1.31	4.04e-05
17	23	10	61802342	61961795	rs2393603	rs10994250	CGGAAGAGGAGGAGGAG	0.0124	2.59	4.04e-05
7	14	10	3866284	3913700	rs4880634	rs6601770	GAGAGGA	0.0623	1.63	4.1e-05
10	26	10	61870669	61966755	rs12049756	rs4948398	GAGGAAGAGG	0.0123	2.89	4.1e-05
15	23	10	36734783	36905424	rs2503044	rs4934574	GAAGAGCGGGGGGAA	0.0345	1.9	4.1e-05
18	19	10	79662213	79955120	rs1272018	rs1149747	AGAGAGGACGCAAAAAAG	0.134	0.644	4.1e-05
10	14	10	97638224	97748040	rs7897988	rs7900838	GCAGCAGAAG	0.0413	1.76	4.11e-05
14	26	10	133036574	133149493	rs10829956	rs3935531	AGAAGGGGGGGAGA	0.0171	2.6	4.11e-05
12	17	10	97539737	97748040	rs11188484	rs7900838	GAGCAGCAGAAG	0.0337	1.82	4.12e-05
9	17	10	121386251	121420922	rs196260	rs196345	AAAGAGCGG	0.0547	1.65	4.14e-05
20	23	10	43589056	43923728	rs4606438	rs2247979	AGGAAAGCGAAGGAAGGACA	0.0145	2.35	4.14e-05
23	21	10	12576812	12712070	rs1111060	rs3995695	AAGGAGGAAGGAAAAGGGGAGAA	0.0231	2.1	4.15e-05
23	21	10	43589056	44014339	rs4606438	rs4948737	AGGAAAGCGAAGGAAGGACAGCA	0.0148	2.33	4.15e-05
25	15	10	12566323	12695387	rs11257857	rs7071404	GGGGAAGGAGGAAGGAAAAGGGGAG	0.0214	2.12	4.16e-05
25	21	10	12576812	12718736	rs1111060	rs10906202	AAGGAGGAAGGAAAAGGGGAGAAGG	0.0231	2.1	4.16e-05
14	15	10	123009133	123089808	rs4237529	rs9420317	AGGGGCAAGGCGCG	0.0154	2.43	4.17e-05
11	19	10	12594436	12644580	rs2768340	rs12414386	GGAGGAAGGAA	0.0916	1.48	4.18e-05
14	27	10	128300327	128378598	rs5023821	rs2366870	AGAGGGGGGGCCAG	0.014	2.34	4.21e-05
2	3	10	73447281	73451573	rs1227087	rs1227081	GG	0.525	1.28	4.25e-05
21	22	10	12521907	12599694	rs1536529	rs2815624	GGCGGGAGAAGGGGAAGGAGG	0.0175	2.37	4.26e-05
8	13	10	12591712	12603912	rs7897059	rs2648710	AGGAGGAA	0.301	1.31	4.28e-05
3	5	10	12594436	12598121	rs2768340	rs10906169	GGA	0.384	1.29	4.29e-05
4	12	10	123882956	123948200	rs10887082	rs4752666	CGGA	0.0368	0.319	4.3e-05
13	22	10	63809624	63974255	rs10821948	rs10733769	CGGGGGAGAGGGC	0.0151	2.33	4.32e-05
15	22	10	36725466	36901232	rs2891552	rs944733	GGAAGAGCGGGGGGA	0.0403	1.78	4.32e-05
10	26	10	94819053	94920094	rs8211	rs10786074	AGAAAAGGAA	0.0136	2.54	4.33e-05
23	13	10	102746231	102964604	rs7184	rs11598564	ACCAAGGAGGGAGGAGGACAAGG	0.0158	2.37	4.37e-05
5	14	10	123880823	123948200	rs4751873	rs4752666	GCGGA	0.037	0.323	4.43e-05
5	7	10	12598255	12608676	rs2768343	rs1409961	GGAAG	0.443	1.28	4.46e-05
16	24	10	36734783	36911213	rs2503044	rs7067849	GAAGAGCGGGGGGAAA	0.0344	1.9	4.48e-05
17	21	10	94598259	94881288	rs3740380	rs12778515	GGAACGGAGGGAGAAAA	0.0179	2.5	4.48e-05
24	15	10	12566323	12681113	rs11257857	rs17580343	GGGGAAGGAGGAAGGAAAAGGGGA	0.0214	2.11	4.48e-05
6	17	10	123880212	123948200	rs11200411	rs4752666	GGCGGA	0.037	0.323	4.5e-05
21	22	10	12576812	12695387	rs1111060	rs7071404	AAGGAGGAAGGAAAAGGGGAG	0.0229	2.1	4.5e-05
16	18	10	101451259	101658585	rs11190245	rs3740057	ACGGAAAAGGAAAAAA	0.0813	1.5	4.53e-05
21	23	10	43589056	43989935	rs4606438	rs7100846	AGGAAAGCGAAGGAAGGACAG	0.0146	2.33	4.53e-05
24	21	10	115422474	115679995	rs3127122	rs1576480	AAACGAGAGACAGGAGAAGAAAAA	0.0127	2.54	4.53e-05
21	16	10	101367315	101658585	rs7068079	rs3740057	AGGGAACGGAAAAGGAAAAAA	0.0771	1.51	4.54e-05
6	15	10	123882956	123965678	rs10887082	rs10887104	CGGAGG	0.0362	0.319	4.55e-05
9	15	10	121394687	121436362	rs196272	rs196295	AGAGCGGAG	0.0311	1.93	4.56e-05
17	23	10	10305616	10480283	rs10905701	rs2244673	GAGAGAGGGGGGGGCGA	0.01	2.62	4.56e-05
23	24	10	121362660	121701774	rs12569630	rs3981102	GGAGAAAGAGCGGAGGAAAAAAA	0.0158	2.52	4.56e-05
14	13	10	101476857	101658585	rs2300984	rs3740057	GGAAAAGGAAAAAA	0.084	1.49	4.58e-05
2	4	10	12594436	12597458	rs2768340	rs10906166	GG	0.384	1.29	4.59e-05
24	21	10	12576812	12714269	rs1111060	rs12251362	AAGGAGGAAGGAAAAGGGGAGAAG	0.0232	2.09	4.59e-05
23	20	10	79529807	79949089	rs4979920	rs1249123	AGAAAAAGAGAGGACGCAAAAAA	0.112	0.623	4.61e-05
9	13	10	8843949	8887858	rs1334538	rs729333	CGAGACGGG	0.03	1.95	4.62e-05
7	18	10	123882956	123970569	rs10887082	rs2295874	CGGAGGG	0.0361	0.318	4.63e-05
13	26	10	134916045	135045750	rs7918741	rs3008360	AACGGGGGAGAAA	0.0121	2.6	4.63e-05
15	26	10	129165419	129238058	rs11017614	rs11815834	AAGGGACGGAGAAGA	0.0131	2.55	4.63e-05
7	15	10	121394687	121420922	rs196272	rs196345	AGAGCGG	0.0311	1.93	4.64e-05
6	12	10	3866284	3896229	rs4880634	rs7902434	GAGAGG	0.0642	1.61	4.66e-05
10	17	10	12597458	12644580	rs10906166	rs12414386	GAGGAAGGAA	0.113	1.43	4.68e-05
24	2	10	128058851	128264561	rs2366705	rs2082988	GCGCGAAGCGAGGAAGAGGGGAAC	0.0113	2.7	4.7e-05
10	21	10	45395839	45467703	rs7909074	rs914700	AAGGGAGAGA	0.0254	1.99	4.71e-05
16	18	10	49953604	50035284	rs12242299	rs12248218	AAGAAAAAAAAAAGAA	0.0159	2.22	4.72e-05
19	18	10	83764410	83907724	rs11815249	rs1649967	GAGGGAGAAACGGAGGAAG	0.0224	1.96	4.72e-05
23	17	10	13902179	14008445	rs4748063	rs2446581	GAAGAACGAGAAAGGGGGGGGGG	0.0171	2.13	4.73e-05
10	17	10	121386251	121432371	rs196260	rs196328	AAAGAGCGGA	0.0565	1.64	4.75e-05
17	18	10	49953604	50038800	rs12242299	rs3747874	AAGAAAAAAAAAAGAAG	0.0159	2.22	4.76e-05
18	18	10	49953604	50040610	rs12242299	rs3747872	AAGAAAAAAAAAAGAAGC	0.0159	2.22	4.78e-05
25	25	10	36655226	36901232	rs2796765	rs944733	AGGGAGACCAGGAAGAGCGGGGGGA	0.0174	2.45	4.78e-05
10	17	10	121379389	121420922	rs196307	rs196345	GAAAGAGCGG	0.0247	1.95	4.79e-05
7	14	10	12591712	12601504	rs7897059	rs11257888	AGGAGGA	0.301	1.31	4.81e-05
20	19	10	101372411	101691628	rs880568	rs7922447	GGAACGGAAAAGGAAAAAAC	0.0739	1.51	4.81e-05
23	10	10	126078126	126245041	rs2674346	rs7915771	AGGAAAAACCCGGGAAGAGAGAA	0.0102	2.7	4.81e-05
20	19	10	101370015	101658585	rs2297446	rs3740057	GGGAACGGAAAAGGAAAAAA	0.0838	1.49	4.82e-05
17	21	10	64765220	64927823	rs2842282	rs1935	CAACGAAGAGAAAGGAC	0.0267	1.97	4.83e-05
11	27	10	29211930	29278237	rs10763675	rs2484510	AAAAAGGAAAG	0.0167	2.17	4.86e-05
25	9	10	7039552	7235805	rs2804133	rs2692801	AAAAGGAACACAAAAGAGGAAAAGA	0.012	2.82	4.88e-05
6	10	10	68578970	68597130	rs4746638	rs11591563	AGAGAA	0.0354	1.78	4.9e-05
20	23	10	12576812	12681113	rs1111060	rs17580343	AAGGAGGAAGGAAAAGGGGA	0.0229	2.09	4.9e-05
12	13	10	101476857	101633447	rs2300984	rs2256700	GGAAAAGGAAAA	0.0841	1.49	4.91e-05
13	13	10	101476857	101645498	rs2300984	rs2490763	GGAAAAGGAAAAA	0.0842	1.49	4.92e-05
23	30	10	12508956	12597458	rs1571212	rs10906166	AAGAAGGCGGGAGAAGGGGAAGG	0.014	2.66	4.92e-05
17	23	10	12538491	12599694	rs7078980	rs2815624	GGAGAAGGGGAAGGAGG	0.0203	2.31	4.93e-05
11	17	10	121379389	121432371	rs196307	rs196328	GAAAGAGCGGA	0.0247	1.95	4.95e-05
20	18	10	76921068	77216955	rs2047951	rs7090265	GGAGGAAGACGAAGAAGGGG	0.0228	2.03	5.03e-05
5	6	10	3882497	3896229	rs11252133	rs7902434	AGAGG	0.0899	1.47	5.04e-05
19	16	10	101367315	101633447	rs7068079	rs2256700	AGGGAACGGAAAAGGAAAA	0.0773	1.5	5.04e-05
16	20	10	79704394	79949089	rs1366047	rs1249123	GAGAGGACGCAAAAAA	0.15	0.666	5.06e-05
19	18	10	101466606	101764893	rs1057490	rs7078766	CGGAAAAGGAAAAAACAGG	0.0718	1.51	5.07e-05
20	16	10	101367315	101645498	rs7068079	rs2490763	AGGGAACGGAAAAGGAAAAA	0.0773	1.5	5.07e-05
21	23	10	44797087	44935055	rs754713	rs1147937	GACAAGGAAGAGGAGAGGAGG	0.0146	2.42	5.07e-05
22	21	10	83965348	84223466	rs1764073	rs1937970	CAAGAAGAGGACGAGAACAGAA	0.0275	2.06	5.11e-05
19	26	10	12551056	12644580	rs11257842	rs12414386	AAGGGGAAGGAGGAAGGAA	0.0255	1.99	5.12e-05
14	18	10	101451259	101633447	rs11190245	rs2256700	ACGGAAAAGGAAAA	0.0813	1.49	5.13e-05
3	5	10	12601504	12608676	rs11257888	rs1409961	AAG	0.443	1.28	5.14e-05
20	20	10	79604958	79949089	rs1248673	rs1249123	AAAAGAGAGGACGCAAAAAA	0.115	0.638	5.14e-05
13	26	10	94810665	94946123	rs856534	rs7919934	GAGAAAAGGAAGA	0.0133	2.62	5.16e-05
15	18	10	101451259	101645498	rs11190245	rs2490763	ACGGAAAAGGAAAAA	0.0814	1.49	5.18e-05
22	10	10	126078126	126241577	rs2674346	rs17622092	AGGAAAAACCCGGGAAGAGAGA	0.0102	2.7	5.18e-05
15	14	10	101433392	101633447	rs911541	rs2256700	AACGGAAAAGGAAAA	0.0812	1.49	5.2e-05
20	23	10	44797087	44931721	rs754713	rs11239043	GACAAGGAAGAGGAGAGGAG	0.0145	2.42	5.2e-05
20	20	10	12566323	12662552	rs11257857	rs12355005	GGGGAAGGAGGAAGGAAAAG	0.0214	2.11	5.22e-05
16	14	10	101433392	101645498	rs911541	rs2490763	AACGGAAAAGGAAAAA	0.0812	1.49	5.25e-05
23	18	10	127846669	127967660	rs12778749	rs17154652	GAGAACAAGAGAAAACAAAAGGG	0.0113	2.89	5.25e-05
22	23	10	44797087	44972848	rs754713	rs1147963	GACAAGGAAGAGGAGAGGAGGG	0.0146	2.41	5.27e-05
25	20	10	10540164	10729861	rs4747860	rs10905788	ACAGGCGAGGCACGAGGGAGAAGGA	0.0142	2.54	5.27e-05
17	24	10	12576812	12673160	rs1111060	rs4750244	AAGGAGGAAGGAAAAGG	0.023	2.09	5.3e-05
23	23	10	44797087	44974143	rs754713	rs1573237	GACAAGGAAGAGGAGAGGAGGGG	0.0145	2.41	5.31e-05
11	17	10	121386251	121436362	rs196260	rs196295	AAAGAGCGGAG	0.0565	1.63	5.32e-05
16	20	10	8576161	8636739	rs17143959	rs11255764	GAGAAAGGAGCAAAGA	0.0676	1.63	5.32e-05
21	21	10	36638425	36755806	rs1631619	rs12779724	GAAAAAAAGGGAGACCAGGAA	0.0232	2.13	5.32e-05
17	24	10	114558887	114711983	rs941827	rs7094463	AGAGAGGGGACAAAAGA	0.0116	2.63	5.33e-05
24	18	10	79529807	79955120	rs4979920	rs1149747	AGAAAAAGAGAGGACGCAAAAAAG	0.109	0.627	5.34e-05
18	23	10	94594565	94881288	rs2490741	rs12778515	AGGAACGGAGGGAGAAAA	0.0184	2.45	5.39e-05
21	21	10	79660125	79972816	rs10430531	rs1249187	GAAAGAGGACGCAAAAAGGAA	0.0117	3.12	5.4e-05
14	22	10	129192987	129249693	rs7894462	rs2229605	AGAGAACAAGAAAA	0.0105	3.2	5.42e-05
1	2	10	73451573	73451573	rs1227081	rs1227081	A	0.471	0.782	5.47e-05
1	2	10	73451573	73451573	rs1227081	rs1227081	G	0.529	1.28	5.47e-05
18	19	10	101370015	101633447	rs2297446	rs2256700	GGGAACGGAAAAGGAAAA	0.0839	1.49	5.49e-05
25	18	10	127846669	127976339	rs12778749	rs2366699	GAGAACAAGAGAAAACAAAAGGGAG	0.0113	2.88	5.5e-05
12	26	10	61870669	61998060	rs12049756	rs1340654	GAGGAAGAGGCC	0.0123	2.82	5.51e-05
13	14	10	8826990	8887858	rs2243792	rs729333	GGAGCGAGACGGG	0.0293	1.89	5.51e-05
19	19	10	101370015	101645498	rs2297446	rs2490763	GGGAACGGAAAAGGAAAAA	0.084	1.49	5.51e-05
15	24	10	94710761	94920094	rs10786063	rs10786074	GAGGGAGAAAAGGAA	0.0128	2.49	5.53e-05
23	22	10	12521907	12603912	rs1536529	rs2648710	GGCGGGAGAAGGGGAAGGAGGAA	0.0177	2.33	5.53e-05
24	22	10	12521907	12608676	rs1536529	rs1409961	GGCGGGAGAAGGGGAAGGAGGAAG	0.0178	2.33	5.53e-05
6	9	10	3882497	3913700	rs11252133	rs6601770	AGAGGA	0.0853	1.48	5.55e-05
22	21	10	80312407	80513859	rs2019432	rs4547043	AAGGAGAGAACCAGGAGCGAAA	0.0443	1.82	5.55e-05
24	18	10	127846669	127973248	rs12778749	rs11816765	GAGAACAAGAGAAAACAAAAGGGA	0.0113	2.88	5.55e-05
24	18	10	12511729	12598255	rs2768411	rs2768343	AGAAGGCGGGAGAAGGGGAAGGAG	0.0166	2.37	5.56e-05
22	22	10	12521907	12601504	rs1536529	rs11257888	GGCGGGAGAAGGGGAAGGAGGA	0.0177	2.33	5.57e-05
21	24	10	12538491	12626977	rs7078980	rs2895527	GGGGCCAAGAGAGGAGGAAGA	0.0102	2.62	5.58e-05
19	19	10	76921068	77213547	rs2047951	rs7912002	GGAGGAAGACGAAGAAGGG	0.0228	2.03	5.59e-05
21	13	10	75783340	76515579	rs11000852	rs839708	AAAACAAAAAAAAACCAAAAA	0.0537	1.62	5.65e-05
14	24	10	122105511	122246287	rs2420699	rs4595466	GGGCAGGAAAGGGA	0.0653	0.462	5.66e-05
13	27	10	29211930	29295577	rs10763675	rs2783590	AAAAAGGAAAGAA	0.0106	2.51	5.69e-05
11	26	10	61870669	61988660	rs12049756	rs10821704	GAGGAAGAGGC	0.0123	2.82	5.71e-05
21	18	10	90547576	90771829	rs7081173	rs2234978	CGAGAGGAGGACAGAACGAAG	0.0103	2.65	5.72e-05
17	25	10	8576161	8638235	rs17143959	rs4747806	GAGAAAGGAGCAAAGAG	0.0679	1.62	5.75e-05
20	24	10	12544852	12644580	rs11257835	rs12414386	GAAGGGGAAGGAGGAAGGAA	0.0241	2	5.76e-05
25	22	10	44793299	45002370	rs2505734	rs11598086	AGACAAGGAAGAGGAGAGGAGGGGG	0.016	2.35	5.76e-05
18	15	10	101367315	101631353	rs7068079	rs7095052	AGGGAACGGAAAAGGAAA	0.0777	1.5	5.78e-05
20	14	10	75946564	76665603	rs11000911	rs7917746	AAAAAAAACCAAAAAAGAAG	0.0541	1.61	5.78e-05
12	31	10	94805223	94920094	rs10748589	rs10786074	GGAGAAAAGGAA	0.0121	2.66	5.81e-05
12	13	10	79604958	79882848	rs1248673	rs2253184	AAAAGAGAGGAC	0.176	0.71	5.82e-05
15	25	10	122105511	122248600	rs2420699	rs1326662	GGGCAGGAAAGGGAA	0.0669	0.481	5.84e-05
20	21	10	121291941	121432371	rs7076994	rs196328	GAGGACGGAGAAAGAGCGGA	0.0347	1.85	5.86e-05
7	7	10	2286495	2298593	rs7916063	rs7090855	CAAAACA	0.0108	2.51	5.87e-05
21	14	10	75946564	76705881	rs11000911	rs4746248	AAAAAAAACCAAAAAAGAAGG	0.0541	1.61	5.9e-05
8	15	10	121394687	121432371	rs196272	rs196328	AGAGCGGA	0.0311	1.91	5.91e-05
18	18	10	101466606	101712951	rs1057490	rs7906505	CGGAAAAGGAAAAAACAG	0.0721	1.51	5.92e-05
22	18	10	97368990	97748040	rs10882639	rs7900838	GAACAGAAAAGAGCAGCAGAAG	0.0343	1.8	5.92e-05
17	20	10	101466606	101699304	rs1057490	rs10883429	CGGAAAAGGAAAAAACA	0.0722	1.51	5.94e-05
21	23	10	121291941	121436362	rs7076994	rs196295	GAGGACGGAGAAAGAGCGGAG	0.0347	1.85	5.95e-05
25	18	10	12511729	12599694	rs2768411	rs2815624	AGAAGGCGGGAGAAGGGGAAGGAGG	0.0168	2.34	5.96e-05
19	14	10	75946564	76617479	rs11000911	rs951308	AAAAAAAACCAAAAAAGAA	0.0541	1.61	5.99e-05
9	23	10	2882816	2967402	rs7899347	rs1574317	AACACGGGA	0.02	2.12	6.02e-05
10	25	10	5678058	5750078	rs2386650	rs11254266	GGGAGGGAAA	0.0139	2.77	6.02e-05
21	17	10	5647942	5864500	rs4748295	rs10508296	AGGGAGGGGAGGGAAACAAGA	0.0114	2.64	6.03e-05
11	27	10	123846485	123948200	rs4751871	rs4752666	AAAAAGGCGGA	0.0223	0.216	6.04e-05
16	22	10	36725466	36905424	rs2891552	rs4934574	GGAAGAGCGGGGGGAA	0.0403	1.76	6.05e-05
21	22	10	12544852	12654884	rs11257835	rs4301695	GAAGGGGAAGGAGGAAGGAAA	0.0238	2.02	6.05e-05
21	9	10	81030237	81232632	rs4979857	rs12773500	GAACAGAAGGGAAAGAACAGG	0.019	2.34	6.07e-05
4	5	10	12599694	12608676	rs2815624	rs1409961	GAAG	0.443	1.27	6.1e-05
5	8	10	101547021	101616579	rs7393105	rs7067971	AGGAA	0.0898	1.47	6.1e-05
11	14	10	101509113	101658585	rs2804419	rs3740057	AAAGGAAAAAA	0.0885	1.47	6.1e-05
18	29	10	122088351	122248600	rs3847501	rs1326662	GAAGGGCAGGAAAGGGAA	0.0465	0.403	6.11e-05
20	23	10	12521907	12598255	rs1536529	rs2768343	GGCGGGAGAAGGGGAAGGAG	0.0175	2.35	6.12e-05
12	12	10	101433392	101605693	rs911541	rs3740065	AACGGAAAAGGA	0.0821	1.49	6.13e-05
11	13	10	101451259	101605693	rs11190245	rs3740065	ACGGAAAAGGA	0.0824	1.49	6.14e-05
6	8	10	101543047	101616579	rs2756103	rs7067971	AAGGAA	0.0898	1.47	6.16e-05
8	12	10	36655226	36714690	rs2796765	rs4934813	GGAGGGAC	0.0103	2.59	6.18e-05
10	21	10	53331079	53455408	rs10998237	rs1045767	GGCGGACGAA	0.0184	2.36	6.18e-05
11	27	10	5678058	5773876	rs2386650	rs2890365	GGGAGGGAAAC	0.0176	2.37	6.21e-05
21	25	10	102746231	102938401	rs7184	rs792708	ACCAAGGAGGGAGGAGGACAA	0.0172	2.3	6.22e-05
18	19	10	2987086	3123433	rs17281966	rs882849	AAGGAGAAGAAAGGAGGA	0.0286	2.15	6.26e-05
13	27	10	115525175	115685187	rs4631835	rs239865	GAGACAGAAAAAG	0.0141	2.26	6.28e-05
21	16	10	101351704	101616579	rs11190164	rs7067971	ACAAAGGGAACGGAAAAGGAA	0.0602	1.56	6.28e-05
11	13	10	79604958	79844066	rs1248673	rs4979801	AAAAGAGAGGA	0.176	0.711	6.3e-05
14	21	10	112082992	112194168	rs6584984	rs10884970	AGAGGAGACAACGG	0.0254	2.03	6.34e-05
17	22	10	36725466	36911213	rs2891552	rs7067849	GGAAGAGCGGGGGGAAA	0.0403	1.76	6.34e-05
22	26	10	122070436	122248600	rs4300322	rs1326662	AGGAGAAGGGCAGGAAAGGGAA	0.0439	0.398	6.34e-05
18	16	10	101433392	101691628	rs911541	rs7922447	AACGGAAAAGGAAAAAAC	0.0799	1.49	6.36e-05
22	19	10	102746231	102955557	rs7184	rs792724	ACCAAGGAGGGAGGAGGACAAG	0.0171	2.28	6.38e-05
18	22	10	10305616	10486772	rs10905701	rs2186063	GAGAGAGGGGGGGGCGAG	0.0101	2.56	6.39e-05
21	21	10	61801614	61998060	rs10740004	rs1340654	ACGGAAGAGGAGGAAGAGGCC	0.0103	2.86	6.39e-05
8	13	10	121161798	121197057	rs4623810	rs11198925	CGCGGGGA	0.0169	2.16	6.4e-05
16	25	10	43589056	43814896	rs4606438	rs2503876	AGGAAAGCGAAGGAAG	0.0211	2.08	6.4e-05
20	23	10	10780895	10945351	rs12356893	rs912069	AAAGGGGGACAGAACAGGGG	0.0177	2.37	6.4e-05
22	18	10	127846669	127962700	rs12778749	rs4412676	GAGAACAAGAGAAAACAAAAGG	0.0114	2.85	6.42e-05
7	13	10	36666512	36714690	rs2384598	rs4934813	GAGGGAC	0.0103	2.58	6.45e-05
8	15	10	121387549	121420922	rs7099126	rs196345	AAGAGCGG	0.0312	1.9	6.51e-05
13	25	10	29568777	29621419	rs2493340	rs932838	CGGGGAGGGCAGA	0.0225	2.16	6.53e-05
21	19	10	79604958	79955120	rs1248673	rs1149747	AAAAGAGAGGACGCAAAAAAG	0.116	0.644	6.6e-05
6	9	10	101547021	101631353	rs7393105	rs7095052	AGGAAA	0.0892	1.47	6.62e-05
7	9	10	101543047	101631353	rs2756103	rs7095052	AAGGAAA	0.089	1.47	6.71e-05
15	25	10	114558887	114686805	rs941827	rs11196152	AGAGAGGGGACAAAA	0.0121	2.57	6.71e-05
19	24	10	12597458	12702818	rs10906166	rs10508445	GAGGAAGGGAAAGGGGAGA	0.0161	2.3	6.72e-05
15	18	10	123009133	123094861	rs4237529	rs11199916	AGGGGCAAGGCGCGA	0.0105	2.81	6.76e-05
21	21	10	83965348	84213251	rs1764073	rs17100087	CAAGAAGAGGACGAGAACAGA	0.0278	2.04	6.76e-05
13	30	10	12572496	12626977	rs10906162	rs2895527	GGAAGGAGGAAGG	0.0443	1.76	6.81e-05
25	17	10	83965348	84329093	rs1764073	rs11195057	CAAGAAGAGGACGAGAACAGAAGCA	0.0191	2.29	6.82e-05
15	23	10	14413667	14488967	rs1475539	rs7905868	GCGGGGGGGAGGAGA	0.0578	0.511	6.83e-05
10	14	10	101509113	101645498	rs2804419	rs2490763	AAAGGAAAAA	0.0885	1.47	6.86e-05
15	27	10	94721905	94938228	rs7069010	rs6583867	AGGGAGAAAAGGAAG	0.0101	2.77	6.88e-05
9	14	10	101509113	101633447	rs2804419	rs2256700	AAAGGAAAA	0.0885	1.47	6.89e-05
18	24	10	12597458	12695387	rs10906166	rs7071404	GAGGAAGGGAAAGGGGAG	0.0162	2.27	6.9e-05
18	33	10	82656178	82764044	rs2135728	rs1484173	AAAAAAAAAAGGGGAAGG	0.0147	2.76	6.91e-05
12	26	10	1246883	1396155	rs4880487	rs2892333	GGGGAAAACAAG	0.0236	2.23	6.92e-05
10	21	10	121394687	121484999	rs196272	rs196213	AGAGCGGAGA	0.0298	2	6.94e-05
6	12	10	12591712	12599694	rs7897059	rs2815624	AGGAGG	0.301	1.3	6.96e-05
10	15	10	121387549	121436362	rs7099126	rs196295	AAGAGCGGAG	0.0312	1.89	6.96e-05
22	22	10	44070587	44303219	rs7075288	rs7922745	GAGAGAGAAAAAAAAGCAAAAG	0.0124	2.45	6.98e-05
16	16	10	28757370	28943648	rs2807749	rs1265837	AAAAACGGAGGCAGGG	0.133	1.39	7.02e-05
17	16	10	28757370	28945223	rs2807749	rs628590	AAAAACGGAGGCAGGGG	0.133	1.39	7.02e-05
13	20	10	83865764	83974586	rs7099976	rs10884342	GAGGACAAACAAG	0.0108	2.88	7.03e-05
23	19	10	101372411	101764893	rs880568	rs7078766	GGAACGGAAAAGGAAAAAACAGG	0.0718	1.5	7.05e-05
23	21	10	83965348	84265169	rs1764073	rs581628	CAAGAAGAGGACGAGAACAGAAG	0.0265	2.05	7.06e-05
15	22	10	112082992	112197458	rs6584984	rs1981112	AGAGGAGACAACGGG	0.0251	2.03	7.11e-05
13	20	10	83872700	83978695	rs10884217	rs17099627	AGGACAAACAAGA	0.0127	2.67	7.12e-05
15	15	10	101476857	101691628	rs2300984	rs7922447	GGAAAAGGAAAAAAC	0.0831	1.48	7.12e-05
22	26	10	121362660	121588537	rs12569630	rs1048120	GGAGAAAGAGCGGAGGAAAAAA	0.016	2.47	7.12e-05
23	22	10	44070587	44307607	rs7075288	rs7906426	GAGAGAGAAAAAAAAGCAAAAGA	0.0124	2.44	7.12e-05
20	20	10	105797378	106207209	rs2282437	rs9651453	ACAAACGAGGCAAAAAGAGC	0.0378	0.414	7.14e-05
12	16	10	101508622	101658585	rs2756115	rs3740057	AAAAGGAAAAAA	0.0884	1.47	7.15e-05
25	23	10	44021832	44298644	rs2999242	rs12357048	GAGAGAGAGAGAAAAAAAAGCAAAA	0.0121	2.46	7.17e-05
22	15	10	75783340	76527573	rs11000852	rs10824236	AAAACAAAAAAAAACCAAAAAA	0.051	1.62	7.2e-05
15	20	10	83872700	84008661	rs10884217	rs12241441	AGGACAAACAAGAAG	0.0106	2.93	7.26e-05
25	19	10	122057157	122264200	rs11199264	rs1536389	AAAGGAGAAGGGCAGGAAAGGGAAG	0.032	0.331	7.27e-05
8	20	10	94841107	94908144	rs7905939	rs17382342	GAAAAGGA	0.0263	2.11	7.32e-05
12	18	10	14430536	14488967	rs10906662	rs7905868	GGGGGGAGGAGA	0.0684	0.552	7.32e-05
20	24	10	44070587	44292364	rs7075288	rs751464	GAGAGAGAAAAAAAAGCAAA	0.0124	2.44	7.32e-05
17	20	10	101451259	101691628	rs11190245	rs7922447	ACGGAAAAGGAAAAAAC	0.0804	1.48	7.33e-05
10	14	10	101466606	101605693	rs1057490	rs3740065	CGGAAAAGGA	0.0776	1.49	7.34e-05
11	28	10	1250184	1396155	rs883248	rs2892333	GGGAAAACAAG	0.021	2.33	7.34e-05
16	21	10	7124442	7273501	rs6602225	rs2025465	AGAAAGAGGAAAAGAG	0.0104	2.84	7.35e-05
15	29	10	82621639	82737123	rs17695110	rs12357777	GAAAAAAAAAAGGGG	0.0102	3.7	7.37e-05
22	22	10	44793299	44935055	rs2505734	rs1147937	AGACAAGGAAGAGGAGAGGAGG	0.0162	2.33	7.37e-05
14	13	10	101372411	101605693	rs880568	rs3740065	GGAACGGAAAAGGA	0.0773	1.49	7.39e-05
15	20	10	83790407	83916424	rs10748871	rs1649949	AGAAACGGAGGAAGG	0.0304	1.81	7.39e-05
21	24	10	44070587	44298644	rs7075288	rs12357048	GAGAGAGAAAAAAAAGCAAAA	0.0123	2.44	7.39e-05
4	8	10	12601504	12626977	rs11257888	rs2895527	AAGG	0.12	1.42	7.41e-05
23	22	10	44793299	44972848	rs2505734	rs1147963	AGACAAGGAAGAGGAGAGGAGGG	0.0161	2.33	7.44e-05
19	24	10	44070587	44278838	rs7075288	rs10751344	GAGAGAGAAAAAAAAGCAA	0.0125	2.43	7.47e-05
16	28	10	12529195	12597458	rs10906156	rs10906166	CGGGAGAAGGGGAAGG	0.0193	2.26	7.48e-05
24	22	10	44793299	44974143	rs2505734	rs1573237	AGACAAGGAAGAGGAGAGGAGGGG	0.0161	2.33	7.48e-05
18	22	10	121291941	121418228	rs7076994	rs7906577	GAGGACGGAGAAAGAGCG	0.0346	1.85	7.49e-05
7	17	10	123880823	123965678	rs4751873	rs10887104	GCGGAGG	0.037	0.341	7.5e-05
14	15	10	28757370	28936753	rs2807749	rs1780221	AAAAACGGAGGCAG	0.133	1.39	7.5e-05
19	14	10	75783340	76480450	rs11000852	rs839698	AAAACAAAAAAAAACCAAA	0.0544	1.61	7.5e-05
18	20	10	114558887	114723857	rs941827	rs2296782	AGAGAGGGGACAAAAGAA	0.0107	2.71	7.54e-05
13	20	10	36738839	36901232	rs7087074	rs944733	AAGAGCGGGGGGA	0.0214	2.36	7.57e-05
21	12	10	78515883	78750810	rs846646	rs3824716	AAGACGGCGGGGCGAGAGGAC	0.0192	2.44	7.58e-05
15	14	10	28757370	28941227	rs2807749	rs12411515	AAAAACGGAGGCAGG	0.133	1.39	7.61e-05
4	8	10	82940303	82984432	rs7915587	rs10882846	AGAA	0.506	1.27	7.62e-05
5	8	10	12599694	12626977	rs2815624	rs2895527	GAAGG	0.12	1.42	7.63e-05
19	23	10	44797087	44923802	rs754713	rs4948627	GACAAGGAAGAGGAGAGGA	0.0141	2.44	7.65e-05
18	25	10	8576161	8638679	rs17143959	rs10905411	GAGAAAGGAGCAAAGAGA	0.068	1.61	7.68e-05
25	2	10	128058851	128266996	rs2366705	rs11245051	GCGCGAAGCGAGGAAGAGGGGAACC	0.0114	2.63	7.69e-05
20	18	10	101365313	101631353	rs11190179	rs7095052	AAAGGGAACGGAAAAGGAAA	0.0601	1.56	7.7e-05
20	14	10	75783340	76498150	rs11000852	rs2488089	AAAACAAAAAAAAACCAAAA	0.0536	1.61	7.71e-05
16	23	10	12597458	12679491	rs10906166	rs2399866	GAGGAAGGGAAAGGGG	0.0167	2.23	7.72e-05
19	23	10	12566323	12655800	rs11257857	rs879753	GGGGAAGGAGGAAGGAAAA	0.0216	2.09	7.74e-05
20	18	10	90547576	90759724	rs7081173	rs4406737	CGAGAGGAGGACAGAACGAA	0.0109	2.58	7.75e-05
23	21	10	44223771	44469148	rs10751337	rs6593376	GAAAAAGAGAAAGCGAAGCAAAG	0.0239	1.93	7.76e-05
19	16	10	29562039	29666617	rs2532759	rs1751963	GCGGGGAGGGCAGAAAAGG	0.0154	2.34	7.79e-05
23	21	10	12511729	12598121	rs2768411	rs10906169	AGAAGGCGGGAGAAGGGGAAGGA	0.0156	2.42	7.79e-05
14	29	10	78663798	78756247	rs10824465	rs3781157	GGGGCGAGAGGACG	0.0138	2.72	7.8e-05
21	22	10	44793299	44931721	rs2505734	rs11239043	AGACAAGGAAGAGGAGAGGAG	0.0162	2.32	7.83e-05
13	22	10	128300327	128373707	rs5023821	rs10736877	AGAGGGGGGGCCA	0.0223	1.94	7.86e-05
22	18	10	101372411	101712951	rs880568	rs7906505	GGAACGGAAAAGGAAAAAACAG	0.0721	1.5	7.87e-05
20	21	10	61801614	61988660	rs10740004	rs10821704	ACGGAAGAGGAGGAAGAGGC	0.0103	2.83	7.88e-05
17	24	10	12597458	12681113	rs10906166	rs17580343	GAGGAAGGGAAAGGGGA	0.0163	2.26	7.92e-05
19	17	10	101365313	101616579	rs11190179	rs7067971	AAAGGGAACGGAAAAGGAA	0.0608	1.55	7.95e-05
15	10	10	8701219	8775730	rs10795668	rs10752146	GAAACAGCAGAAGCG	0.165	1.36	8.01e-05
17	22	10	36734783	36919907	rs2503044	rs11010743	GAAGAGCGGGGGGAAAG	0.0338	1.87	8.02e-05
16	26	10	12576812	12662552	rs1111060	rs12355005	AAGGAGGAAGGAAAAG	0.0234	2.05	8.04e-05
18	11	10	8695795	8775730	rs10905437	rs10752146	AAGGAAACAGCAGAAGCG	0.165	1.36	8.11e-05
20	16	10	101362751	101616579	rs2111325	rs7067971	CAAAGGGAACGGAAAAGGAA	0.0605	1.55	8.14e-05
24	17	10	76854564	77216955	rs3088142	rs7090265	GAGGGGAGGAAGACGAAGAAGGGG	0.0227	2	8.15e-05
18	14	10	76092691	76665603	rs11000999	rs7917746	AAAAAACCAAAAAAGAAG	0.0539	1.6	8.19e-05
6	9	10	8280193	8302481	rs1796858	rs2298253	GACGAA	0.0525	1.61	8.28e-05
19	11	10	8694069	8775730	rs7918220	rs10752146	AAAGGAAACAGCAGAAGCG	0.166	1.36	8.28e-05
17	15	10	76092691	76617479	rs11000999	rs951308	AAAAAACCAAAAAAGAA	0.0539	1.6	8.29e-05
21	18	10	101372411	101699304	rs880568	rs10883429	GGAACGGAAAAGGAAAAAACA	0.072	1.5	8.3e-05
9	26	10	53344284	53478713	rs10823243	rs4400745	CGGACGAAA	0.016	2.63	8.34e-05
19	14	10	76092691	76705881	rs11000999	rs4746248	AAAAAACCAAAAAAGAAGG	0.0538	1.6	8.36e-05
12	24	10	121394687	121513063	rs196272	rs2420642	AGAGCGGAGAGA	0.0216	2.15	8.37e-05
9	15	10	121387549	121432371	rs7099126	rs196328	AAGAGCGGA	0.0312	1.89	8.38e-05
20	14	10	75881347	76611849	rs3180427	rs7091085	CAAAAAAAAACCAAAAAAGA	0.0604	1.56	8.38e-05
15	18	10	49953604	50034833	rs12242299	rs6537579	AAGAAAAAAAAAAGA	0.0159	2.17	8.39e-05
23	22	10	115453989	115694632	rs10787495	rs11196543	CGAGAGACAGGAGAAGAAAAAGA	0.0101	2.77	8.4e-05
12	31	10	2711041	2755927	rs7893477	rs945142	GAGCAGAGGGAG	0.0127	2.81	8.42e-05
22	19	10	13911214	14008445	rs10752332	rs2446581	AAGAACGAGAAAGGGGGGGGGG	0.0167	2.09	8.43e-05
5	8	10	8286284	8302481	rs1779648	rs2298253	ACGAA	0.0525	1.61	8.45e-05
5	10	10	12591712	12598255	rs7897059	rs2768343	AGGAG	0.302	1.3	8.49e-05
19	26	10	12544852	12638147	rs11257835	rs11257913	GAAGGGGAAGGAGGAAGGA	0.0244	1.97	8.53e-05
15	25	10	114557926	114676413	rs744340	rs7075934	AAGAGAGGGGACAAA	0.0211	2.03	8.57e-05
13	26	10	122346343	122388196	rs3816785	rs10749379	AGAGGGGGAAAAA	0.0116	2.73	8.6e-05
18	15	10	75783340	76461188	rs11000852	rs2395097	AAAACAAAAAAAAACCAA	0.0546	1.61	8.61e-05
20	19	10	121296970	121436362	rs6585551	rs196295	AGGACGGAGAAAGAGCGGAG	0.0236	1.92	8.62e-05
12	23	10	128300327	128372997	rs5023821	rs4962587	AGAGGGGGGGCC	0.0225	1.93	8.69e-05
9	24	10	133139043	133183611	rs7090413	rs7091428	AGAAGAAAG	0.0374	0.424	8.73e-05
25	9	10	1692147	1863720	rs17221916	rs10903564	AAAGGCGCGCAAACGAAGAAAAGGA	0.0127	2.54	8.73e-05
15	25	10	12597458	12673810	rs10906166	rs17152029	GAGGAAGGGAAAGGG	0.0167	2.21	8.74e-05
11	27	10	94819053	94938228	rs8211	rs6583867	AGAAAAGGAAG	0.0104	2.74	8.77e-05
9	16	10	14439216	14488967	rs1925935	rs7905868	GGGAGGAGA	0.0612	0.541	8.78e-05
15	25	10	44828234	44923802	rs982097	rs4948627	AGGAAGAGGAGAGGA	0.015	2.43	8.78e-05
2	4	10	8295136	8300790	rs6602291	rs7092384	GA	0.0786	1.49	8.79e-05
19	11	10	60351663	60693417	rs7091956	rs3851256	GGGAAGGAAAAAGAGAAAG	0.0115	3.08	8.79e-05
9	12	10	12594436	12626977	rs2768340	rs2895527	GGAGGAAGG	0.0885	1.44	8.81e-05
8	19	10	123880823	123970569	rs4751873	rs2295874	GCGGAGGG	0.037	0.356	8.82e-05
10	26	10	2711041	2749491	rs7893477	rs11251440	GAGCAGAGGG	0.0127	2.81	8.83e-05
17	30	10	12551056	12626977	rs11257842	rs2895527	AAGGGGAAGGAGGAAGG	0.0441	1.73	8.84e-05
20	22	10	13914547	14002143	rs7898937	rs2447026	AGAACGAGAAAGGGGGGGGG	0.0172	2.01	8.87e-05
14	22	10	64819996	65104894	rs6479868	rs10761746	AAGAGAAAGGACAG	0.0283	1.94	8.9e-05
15	22	10	121328009	121420922	rs12246119	rs196345	ACGGAGAAAGAGCGG	0.0389	1.79	8.9e-05
13	21	10	64816444	64927823	rs2495012	rs1935	GAAGAGAAAGGAC	0.0298	1.89	8.92e-05
23	23	10	44021832	44278838	rs2999242	rs10751344	GAGAGAGAGAGAAAAAAAAGCAA	0.0122	2.43	8.94e-05
22	24	10	12597458	12718736	rs10906166	rs10906202	GAGGAAGGGAAAGGGGAGAAGG	0.0161	2.27	8.96e-05
16	19	10	83790207	83916424	rs7342133	rs1649949	GAGAAACGGAGGAAGG	0.0229	1.93	8.97e-05
12	25	10	133036574	133139043	rs10829956	rs7090413	AGAAGGGGGGGA	0.0176	2.49	8.99e-05
20	19	10	97385242	97748040	rs10509688	rs7900838	ACAGAAAAGAGCAGCAGAAG	0.0223	1.98	8.99e-05
2	4	10	99276108	99280233	rs946987	rs4919105	AA	0.4	1.28	9e-05
18	21	10	36725466	36919907	rs2891552	rs11010743	GGAAGAGCGGGGGGAAAG	0.04	1.74	9.03e-05
21	17	10	76921068	77227763	rs2047951	rs10824308	GGAGGAAGACGAAGAAGGGGG	0.0224	2	9.05e-05
15	28	10	12576812	12655800	rs1111060	rs879753	AAGGAGGAAGGAAAA	0.0239	2.04	9.1e-05
10	21	10	45384047	45464035	rs2065466	rs3814566	GAAGGGAGAG	0.0275	1.92	9.11e-05
13	22	10	64819996	65058224	rs6479868	rs12773283	AAGAGAAAGGACA	0.0282	1.94	9.14e-05
21	24	10	12597458	12714269	rs10906166	rs12251362	GAGGAAGGGAAAGGGGAGAAG	0.0161	2.26	9.14e-05
23	2	10	73220557	73355056	rs7902794	rs6480534	GGGCAAGGGAAAAAAAAGGAAGG	0.0106	2.89	9.14e-05
24	21	10	44021832	44292364	rs2999242	rs751464	GAGAGAGAGAGAAAAAAAAGCAAA	0.0122	2.43	9.15e-05
11	19	10	72495587	72524341	rs10999499	rs2688768	CGGGAAAAAAA	0.0217	2.04	9.21e-05
20	24	10	12597458	12712070	rs10906166	rs3995695	GAGGAAGGGAAAGGGGAGAA	0.0161	2.26	9.27e-05
19	14	10	75881347	76551502	rs3180427	rs4746237	CAAAAAAAAACCAAAAAAG	0.0606	1.56	9.28e-05
3	5	10	99276108	99284409	rs946987	rs11189258	AAA	0.401	1.27	9.29e-05
10	24	10	94805223	94895653	rs10748589	rs17466747	GGAGAAAAGG	0.0253	2.16	9.29e-05
4	7	10	68585916	68594908	rs7919760	rs7904842	GAGA	0.0345	1.81	9.3e-05
19	24	10	13158262	13266987	rs2244380	rs942413	AGAAAGAAAGCAACCGGAA	0.0132	2.41	9.3e-05
17	20	10	13320848	13473401	rs4750340	rs6602658	GGAAGAGAGAGAAGGGG	0.0161	2.07	9.32e-05
21	21	10	101370015	101691628	rs2297446	rs7922447	GGGAACGGAAAAGGAAAAAAC	0.0829	1.47	9.32e-05
25	18	10	12544852	12673810	rs11257835	rs17152029	GAAGGGGAAGGAGGAAGGAAAAGGG	0.0237	1.94	9.32e-05
18	34	10	82656283	82776591	rs1002745	rs3912390	AAAAAAAAAGGGGAAGGG	0.0134	2.61	9.34e-05
13	24	10	121386251	121494402	rs196260	rs10787990	AAAGAGCGGAGGA	0.038	1.75	9.37e-05
10	17	10	101508622	101633447	rs2756115	rs2256700	AAAAGGAAAA	0.088	1.46	9.44e-05
16	27	10	129160458	129238058	rs2296635	rs11815834	GAAGGGACGGAGAAGA	0.0161	2.27	9.45e-05
22	18	10	13902179	14002143	rs4748063	rs2447026	GAAGAACGAGAAAGGGGGGGGG	0.0211	1.93	9.45e-05
11	17	10	101508622	101645498	rs2756115	rs2490763	AAAAGGAAAAA	0.0882	1.46	9.48e-05
18	12	10	60351663	60683190	rs7091956	rs7906427	GGGAAGGAAAAAGAGAAA	0.0113	3.13	9.56e-05
22	18	10	101367315	101691628	rs7068079	rs7922447	AGGGAACGGAAAAGGAAAAAAC	0.0762	1.48	9.59e-05
21	28	10	44814336	45002370	rs7082209	rs11598086	AAGGAAGAGGAGAGGAGGGGG	0.0171	2.3	9.61e-05
19	14	10	76071203	76665603	rs2894234	rs7917746	AAAAAAACCAAAAAAGAAG	0.057	1.59	9.64e-05
20	19	10	101466606	101805442	rs1057490	rs11599750	CGGAAAAGGAAAAAACAGGG	0.0672	1.51	9.64e-05
7	14	10	68578970	68600498	rs4746638	rs7919083	AGAGAAC	0.0362	1.74	9.65e-05
24	21	10	112976584	113287674	rs4307652	rs11195620	AAAAGAGAAGAAGAGGAGGAGCGA	0.102	1.44	9.65e-05
23	14	10	75868114	76665603	rs3793921	rs7917746	ACAAAAAAAAACCAAAAAAGAAG	0.0538	1.59	9.66e-05
17	22	10	63809624	64024648	rs10821948	rs7923556	CGGGGGAGAGGGCGAAA	0.0143	2.29	9.67e-05
6	15	10	121394687	121418228	rs196272	rs7906577	AGAGCG	0.0307	1.9	9.68e-05
16	15	10	76214709	76665603	rs10762620	rs7917746	AAAACCAAAAAAGAAG	0.0582	1.59	9.68e-05
12	13	10	76279187	76611849	rs11001059	rs7091085	AACCAAAAAAGA	0.0636	1.56	9.71e-05
12	21	10	122150076	122291305	rs10788079	rs12768425	AAAGGAGGAGCA	0.0451	1.78	9.72e-05
20	23	10	80328687	80508900	rs164232	rs727100	AGGAGAGAACCAGGAGCGAA	0.0345	1.91	9.72e-05
3	3	10	36793742	36814121	rs7911626	rs16937058	GAG	0.321	1.28	9.74e-05
15	22	10	63809624	64005711	rs10821948	rs3815999	CGGGGGAGAGGGCGA	0.0144	2.28	9.78e-05
16	22	10	63809624	64014095	rs10821948	rs2116581	CGGGGGAGAGGGCGAA	0.0144	2.28	9.78e-05
14	22	10	63809624	63982984	rs10821948	rs10740069	CGGGGGAGAGGGCG	0.0144	2.29	9.81e-05
18	14	10	76071203	76617479	rs2894234	rs951308	AAAAAAACCAAAAAAGAA	0.057	1.59	9.81e-05
20	14	10	76071203	76705881	rs2894234	rs4746248	AAAAAAACCAAAAAAGAAGG	0.057	1.59	9.82e-05
11	31	10	2711041	2753676	rs7893477	rs1931865	GAGCAGAGGGA	0.0127	2.78	9.84e-05
17	15	10	76214709	76705881	rs10762620	rs4746248	AAAACCAAAAAAGAAGG	0.0582	1.59	9.84e-05
24	14	10	75868114	76705881	rs3793921	rs4746248	ACAAAAAAAAACCAAAAAAGAAGG	0.0537	1.59	9.84e-05
16	26	10	12551056	12608676	rs11257842	rs1409961	CCAAGAGAGGAGGAAG	0.0116	2.48	9.85e-05
18	12	10	75881347	76527573	rs3180427	rs10824236	CAAAAAAAAACCAAAAAA	0.0614	1.55	9.86e-05
22	14	10	75868114	76617479	rs3793921	rs951308	ACAAAAAAAAACCAAAAAAGAA	0.0538	1.59	9.87e-05
23	14	10	29542629	29666617	rs7909464	rs1751963	AGAGGCGGGGAGGGCAGAAAAGG	0.0153	2.29	9.87e-05
16	20	10	11395889	11494666	rs4114417	rs7070337	CGAAGGGGAGAAGGAC	0.0114	2.94	9.88e-05
9	18	10	3860167	3896229	rs11252118	rs7902434	GAGGAGAGG	0.057	1.65	9.89e-05
25	21	10	112976584	113295975	rs4307652	rs7916268	AAAAGAGAAGAAGAGGAGGAGCGAC	0.102	1.44	9.89e-05
19	25	10	8576161	8638744	rs17143959	rs12413367	GAGAAAGGAGCAAAGAGAA	0.0675	1.59	9.95e-05
