# Supplementary material for: A genome-wide association study in Swedish colorectal cancer patients with gastric- and prostate cancer in relatives
Source: Hered Cancer Clin Pract. 2024 Nov 14;22:25. doi: 10.1186/s13053-024-00299-z (PMC11562479; doi:10.1186/s13053-024-00299-z)
Supplement: Supplementary file 1 — Supplementary Material 1: Figure S1: Quantile-quantile plot (QQ-plot). QQ-plot of observed and expected P-values for single SNP analysis, -log 10 transformed. The diagonal red line represents the expected null hypothesis (= no association). Figure S2: Manhattan plot. Observed P values along the chromosomes for SNP association. The blue line represents suggestive statistical significance, p<5x10−5. Table S1-S23. [file 13053_2024_299_MOESM1_ESM.zip › Final Excel files, down to -05, Twin logistic, GWAS CRC-GC-PrC/CRC_GC_PrC_OncoTwin_chr11.logistic.xlsx]

## Sheet: sorted_Johanna_Logistic_CRC_GAS
NSNP	NHAP	CHR	BP1	BP2	SNP1	SNP2	HAPLOTYPE	F	OR	P		NSNP = Number of SNPs in the haplotype
22	26	11	13946865	14133293	rs1027837	rs1919302	GAGAGAGCGAAAGAAAACGAAA	0.011	3.27	2.79e-07		NHAP = Number of haplotypes in each locus
16	22	11	13962704	14097161	rs6486160	rs11023075	GAGAGCGAAAGAAAAC	0.0118	3.18	3.51e-07		CHR = Chromosome number
14	24	11	13965040	14097161	rs1919299	rs11023075	GAGCGAAAGAAAAC	0.0131	3	5.12e-07		BP1 = First base pair in a haplotype
17	24	11	13962704	14105497	rs6486160	rs6486166	GAGAGCGAAAGAAAACG	0.0119	3.11	5.4e-07		BP2 = Last base pair in a haplotype
18	24	11	13962704	14113759	rs6486160	rs7116296	GAGAGCGAAAGAAAACGA	0.0119	3.1	5.65e-07		SNP1 = First SNP in a haplotype
15	23	11	13963368	14097161	rs10832148	rs11023075	AGAGCGAAAGAAAAC	0.0112	3.11	7.88e-07		SNP2 = Last SNP in a haplotype
15	22	11	13962704	14093889	rs6486160	rs12365614	GAGAGCGAAAGAAAA	0.012	3.06	8.25e-07		F = Haplotype frequency in samples
10	19	11	13962704	14058186	rs6486160	rs10766134	GAGAGCGAAA	0.0131	2.99	8.53e-07		OR = Odds ratio
18	27	11	13965040	14133293	rs1919299	rs1919302	GAGCGAAAGAAAACGAAA	0.0116	3.11	8.75e-07		P = P-value
14	23	11	13963368	14093889	rs10832148	rs12365614	AGAGCGAAAGAAAA	0.0112	3.08	9.81e-07
14	21	11	13962704	14089741	rs6486160	rs1528646	GAGAGCGAAAGAAA	0.0121	3.04	9.88e-07
16	25	11	13965040	14113759	rs1919299	rs7116296	GAGCGAAAGAAAACGA	0.013	2.88	1.04e-06
8	28	11	33312458	33449347	rs11607288	rs2761201	AGAAGAGG	0.0138	3.28	1.12e-06
13	21	11	13962704	14089431	rs6486160	rs2697825	GAGAGCGAAAGAA	0.0121	3.02	1.13e-06
8	18	11	13965040	14058186	rs1919299	rs10766134	GAGCGAAA	0.0136	2.86	1.22e-06
11	19	11	13962704	14066486	rs6486160	rs10832169	GAGAGCGAAAG	0.0121	3.02	1.23e-06
17	27	11	13965040	14127493	rs1919299	rs1528654	GAGCGAAAGAAAACGAA	0.0132	2.84	1.24e-06
12	19	11	13962704	14075947	rs6486160	rs2618512	GAGAGCGAAAGA	0.0121	3.02	1.26e-06
11	17	11	19486268	19559749	rs12271178	rs10500854	GGCGGAGGGAG	0.0117	2.87	1.28e-06
12	22	11	13967222	14097161	rs1528663	rs11023075	GCGAAAGAAAAC	0.0135	2.98	1.38e-06
13	24	11	13965040	14093889	rs1919299	rs12365614	GAGCGAAAGAAAA	0.0129	2.9	1.38e-06
11	21	11	13965040	14089431	rs1919299	rs2697825	GAGCGAAAGAA	0.0135	2.84	1.53e-06
17	25	11	13946865	14093889	rs1027837	rs12365614	GAGAGAGCGAAAGAAAA	0.0136	2.77	1.59e-06
10	17	11	13963368	14066486	rs10832148	rs10832169	AGAGCGAAAG	0.0114	3	1.68e-06
11	17	11	13963368	14075947	rs10832148	rs2618512	AGAGCGAAAGA	0.0115	3	1.7e-06
12	20	11	13963368	14089431	rs10832148	rs2697825	AGAGCGAAAGAA	0.0115	3	1.73e-06
10	18	11	13965040	14075947	rs1919299	rs2618512	GAGCGAAAGA	0.0135	2.83	1.74e-06
13	21	11	13963368	14089741	rs10832148	rs1528646	AGAGCGAAAGAAA	0.0115	3	1.74e-06
9	18	11	13965040	14066486	rs1919299	rs10832169	GAGCGAAAG	0.0135	2.83	1.78e-06
12	22	11	13965040	14089741	rs1919299	rs1528646	GAGCGAAAGAAA	0.0135	2.82	1.78e-06
17	25	11	13942849	14089741	rs12361502	rs1528646	AGAGAGAGCGAAAGAAA	0.0126	2.93	1.8e-06
18	25	11	13946865	14097161	rs1027837	rs11023075	GAGAGAGCGAAAGAAAAC	0.0135	2.77	1.84e-06
16	24	11	13942849	14089431	rs12361502	rs2697825	AGAGAGAGCGAAAGAA	0.0126	2.91	2.03e-06
14	21	11	13940895	14058186	rs7925707	rs10766134	AAGAGAGAGCGAAA	0.0123	2.86	2.12e-06
20	24	11	13940895	14097161	rs7925707	rs11023075	AAGAGAGAGCGAAAGAAAAC	0.011	2.96	2.12e-06
19	24	11	13940895	14093889	rs7925707	rs12365614	AAGAGAGAGCGAAAGAAAA	0.011	2.95	2.14e-06
16	22	11	13946865	14089741	rs1027837	rs1528646	GAGAGAGCGAAAGAAA	0.0137	2.74	2.36e-06
15	26	11	7132245	7284357	rs9804679	rs10743013	CAGAAAGGCAAGAGA	0.0127	2.91	2.37e-06
17	17	11	125892207	126027473	rs11220316	rs3133084	AGGGAGAGAAAAGGGGA	0.0107	3.49	2.37e-06
19	20	11	66662731	67352689	rs7122539	rs1695	GAAAAGGGAAAACACGGAG	0.0427	1.91	2.42e-06
21	25	11	13940895	14105497	rs7925707	rs6486166	AAGAGAGAGCGAAAGAAAACG	0.011	2.94	2.46e-06
22	25	11	13940895	14113759	rs7925707	rs7116296	AAGAGAGAGCGAAAGAAAACGA	0.011	2.94	2.47e-06
19	25	11	13942849	14097161	rs12361502	rs11023075	AGAGAGAGCGAAAGAAAAC	0.0124	2.88	2.53e-06
16	22	11	13949272	14093889	rs1354900	rs12365614	AGAGAGCGAAAGAAAA	0.0109	3.11	2.57e-06
20	20	11	66662731	67360264	rs7122539	rs11227844	GAAAAGGGAAAACACGGAGC	0.0427	1.9	2.61e-06
17	23	11	13940895	14089431	rs7925707	rs2697825	AAGAGAGAGCGAAAGAA	0.0112	2.91	2.64e-06
13	24	11	13966344	14097161	rs2049723	rs11023075	AGCGAAAGAAAAC	0.0139	2.79	2.66e-06
12	19	11	13946865	14058186	rs1027837	rs10766134	GAGAGAGCGAAA	0.014	2.69	2.68e-06
18	23	11	13940895	14089741	rs7925707	rs1528646	AAGAGAGAGCGAAAGAAA	0.0112	2.92	2.69e-06
18	26	11	13942849	14093889	rs12361502	rs12365614	AGAGAGAGCGAAAGAAAA	0.0124	2.88	2.71e-06
13	22	11	13942849	14058186	rs12361502	rs10766134	AGAGAGAGCGAAA	0.0127	2.89	2.73e-06
16	21	11	13940895	14075947	rs7925707	rs2618512	AAGAGAGAGCGAAAGA	0.0112	2.9	2.85e-06
15	21	11	13940895	14066486	rs7925707	rs10832169	AAGAGAGAGCGAAAG	0.0112	2.9	2.91e-06
15	22	11	13942849	14075947	rs12361502	rs2618512	AGAGAGAGCGAAAGA	0.0126	2.88	2.94e-06
12	19	11	19486268	19566243	rs12271178	rs7950505	GGCGGAGGGAGA	0.0114	2.8	2.96e-06
15	22	11	13946865	14089431	rs1027837	rs2697825	GAGAGAGCGAAAGAA	0.0139	2.69	2.96e-06
14	22	11	13942849	14066486	rs12361502	rs10832169	AGAGAGAGCGAAAG	0.0126	2.88	3e-06
6	13	11	13967222	14058186	rs1528663	rs10766134	GCGAAA	0.0151	2.81	3.03e-06
21	20	11	66662731	67369670	rs7122539	rs10896186	GAAAAGGGAAAACACGGAGCG	0.043	1.89	3.2e-06
11	22	11	13967222	14093889	rs1528663	rs12365614	GCGAAAGAAAA	0.0137	2.86	3.24e-06
22	20	11	66662731	67381110	rs7122539	rs4148959	GAAAAGGGAAAACACGGAGCGC	0.0431	1.88	3.24e-06
9	17	11	13963368	14058186	rs10832148	rs10766134	AGAGCGAAA	0.0116	2.91	3.29e-06
13	19	11	13946865	14066486	rs1027837	rs10832169	GAGAGAGCGAAAG	0.0138	2.68	3.41e-06
14	19	11	13946865	14075947	rs1027837	rs2618512	GAGAGAGCGAAAGA	0.0138	2.68	3.49e-06
11	18	11	13949272	14058186	rs1354900	rs10766134	AGAGAGCGAAA	0.0119	2.96	3.63e-06
20	20	11	62003572	62192931	rs1729404	rs2509963	AGAAAAACAAAAAAGAAAGG	0.0126	2.79	3.76e-06
14	25	11	13966344	14105497	rs2049723	rs6486166	AGCGAAAGAAAACG	0.0139	2.74	3.81e-06
18	23	11	101433161	101605466	rs9326314	rs11600713	GAAGGGACAAAGGAAAGG	0.0176	2.27	4.01e-06
14	26	11	7132245	7284298	rs9804679	rs2346804	CAGAAAGGCAAGAG	0.0127	2.9	4.03e-06
7	15	11	13966344	14058186	rs2049723	rs10766134	AGCGAAA	0.0149	2.68	4.16e-06
14	23	11	13967222	14113759	rs1528663	rs7116296	GCGAAAGAAAACGA	0.0135	2.85	4.17e-06
13	23	11	13967222	14105497	rs1528663	rs6486166	GCGAAAGAAAACG	0.0135	2.85	4.19e-06
12	23	11	13966344	14093889	rs2049723	rs12365614	AGCGAAAGAAAA	0.0136	2.76	4.26e-06
15	22	11	74071072	74170978	rs11236071	rs3867279	AACAGGAACAGCGAA	0.0196	2.22	4.27e-06
15	23	11	13965040	14105497	rs1919299	rs6486166	GAGCGAAAGAAAACG	0.0131	2.73	4.79e-06
20	14	11	11536487	11665804	rs4077732	rs11021969	GGGAAAAGACAGGGCAGCAG	0.012	2.54	4.79e-06
14	19	11	74071072	74168411	rs11236071	rs2270676	AACAGGAACAGCGA	0.0237	2.08	4.88e-06
16	16	11	125892207	126025884	rs11220316	rs12098952	AGGGAGAGAAAAGGGG	0.0103	3.49	5.13e-06
17	22	11	13949272	14097161	rs1354900	rs11023075	AGAGAGCGAAAGAAAAC	0.0111	2.98	5.18e-06
7	14	11	2931981	2992160	rs450208	rs16928945	AGGCAAA	0.0322	2.06	5.47e-06
15	20	11	61687033	61770839	rs2524289	rs11605994	GGGGGCCGGGAGGGG	0.0127	3.11	5.76e-06
17	23	11	13963368	14113759	rs10832148	rs7116296	AGAGCGAAAGAAAACGA	0.011	2.86	5.78e-06
10	22	11	129291462	129344654	rs2860290	rs12365282	AAGGAAGGGG	0.0102	3.44	5.8e-06
10	15	11	19486268	19547027	rs12271178	rs11605946	GGCGGAGGGA	0.0124	2.65	6.09e-06
9	16	11	13967222	14089431	rs1528663	rs2697825	GCGAAAGAA	0.0139	2.77	6.1e-06
10	18	11	13967222	14089741	rs1528663	rs1528646	GCGAAAGAAA	0.014	2.76	6.1e-06
21	11	11	11536487	11667155	rs4077732	rs10741559	GGGAAAAGACAGGGCAGCAGG	0.011	2.58	6.15e-06
13	22	11	125892207	125993491	rs11220316	rs2278451	AGGGAGAGAAAAG	0.0114	3.45	6.16e-06
15	17	11	125892207	126023905	rs11220316	rs892424	AGGGAGAGAAAAGGG	0.0103	3.48	6.33e-06
14	22	11	101493911	101605466	rs2508249	rs11600713	GGACAAAGGAAAGG	0.0178	2.22	6.35e-06
7	13	11	13967222	14066486	rs1528663	rs10832169	GCGAAAG	0.0139	2.77	7.31e-06
8	13	11	13967222	14075947	rs1528663	rs2618512	GCGAAAGA	0.0139	2.76	7.48e-06
25	26	11	46157060	46917983	rs10769191	rs898604	GGGAACAAAAGGGGAAAGGCGAAGA	0.0227	2.15	7.88e-06
10	18	11	13966344	14089431	rs2049723	rs2697825	AGCGAAAGAA	0.0143	2.64	7.95e-06
19	26	11	101433161	101616696	rs9326314	rs12223480	GAAGGGACAAAGGAAAGGA	0.0168	2.24	8.25e-06
15	20	11	13949272	14089741	rs1354900	rs1528646	AGAGAGCGAAAGAAA	0.0113	2.92	8.3e-06
14	20	11	13949272	14089431	rs1354900	rs2697825	AGAGAGCGAAAGAA	0.0113	2.91	8.42e-06
19	24	11	13949272	14113759	rs1354900	rs7116296	AGAGAGCGAAAGAAAACGA	0.0112	2.88	8.96e-06
25	17	11	45528116	45873091	rs1488665	rs11605924	CGGACGAGAGGGAGAGAAAGAAACA	0.0356	1.86	9.02e-06
18	23	11	13949272	14105497	rs1354900	rs6486166	AGAGAGCGAAAGAAAACG	0.0112	2.87	9.18e-06
11	20	11	13966344	14089741	rs2049723	rs1528646	AGCGAAAGAAA	0.0143	2.61	9.23e-06
9	15	11	98261548	98357660	rs6589446	rs1482224	GGCAGAAAG	0.0214	2.1	9.26e-06
14	21	11	125892207	126013781	rs11220316	rs483611	AGGGAGAGAAAAGG	0.0108	3.38	9.32e-06
15	24	11	13966344	14113759	rs2049723	rs7116296	AGCGAAAGAAAACGA	0.0138	2.66	9.41e-06
9	15	11	13966344	14075947	rs2049723	rs2618512	AGCGAAAGA	0.0142	2.63	9.87e-06
8	15	11	2931981	2999919	rs450208	rs11024843	AGGCAAAG	0.0324	2	9.93e-06
8	15	11	13966344	14066486	rs2049723	rs10832169	AGCGAAAG	0.0142	2.64	1e-05
6	12	11	2931981	2987303	rs450208	rs10766497	AGGCAA	0.0327	2.03	1.03e-05
12	18	11	13949272	14066486	rs1354900	rs10832169	AGAGAGCGAAAG	0.0113	2.9	1.03e-05
25	27	11	13934928	14133293	rs4471396	rs1919302	AAAGAGAGAGCGAAAGAAAACGAAA	0.0143	2.49	1.04e-05
13	18	11	13949272	14075947	rs1354900	rs2618512	AGAGAGCGAAAGA	0.0113	2.89	1.06e-05
17	21	11	45009133	45119181	rs10838397	rs747614	GAAAGGGAACAGAGGGC	0.0132	3.37	1.07e-05
11	18	11	45670395	45776968	rs3740702	rs1562455	GGAGAGAAAGA	0.0558	1.7	1.09e-05
15	24	11	101493911	101616696	rs2508249	rs12223480	GGACAAAGGAAAGGA	0.017	2.21	1.09e-05
21	18	11	45528116	45776968	rs1488665	rs1562455	CGGACGAGAGGGAGAGAAAGA	0.0362	1.87	1.1e-05
25	13	11	119560449	119764234	rs4936492	rs507622	AGAGACAGGGGAGAAGGGGGAGGGG	0.069	1.62	1.12e-05
22	23	11	86710510	86920178	rs7122009	rs61552	GCGGCAAAGGAGAGGAAAGAGA	0.0101	2.96	1.14e-05
23	26	11	46157060	46810916	rs10769191	rs11038993	GGGAACAAAAGGGGAAAGGCGAA	0.0233	2.11	1.16e-05
9	15	11	2931981	3003801	rs450208	rs2071106	AGGCAAAGG	0.0323	1.99	1.17e-05
16	23	11	74071072	74171116	rs11236071	rs17524	AACAGGAACAGCGAAG	0.0194	2.15	1.18e-05
24	26	11	46157060	46812227	rs10769191	rs7940578	GGGAACAAAAGGGGAAAGGCGAAG	0.0233	2.11	1.18e-05
7	8	11	14066486	14105497	rs10832169	rs6486166	GAAAACA	0.104	1.52	1.21e-05
10	16	11	2931981	3020789	rs450208	rs10219272	AGGCAAAGGG	0.0316	2.02	1.21e-05
12	21	11	45706162	45877529	rs7929114	rs2292913	GAAAGAAACAGG	0.0187	2.25	1.22e-05
20	22	11	1423176	1627926	rs4963076	rs2004828	GAACGAGGAAGGAAGCCAGA	0.0225	2.08	1.22e-05
11	16	11	2931981	3024624	rs450208	rs2239899	AGGCAAAGGGG	0.0316	2.02	1.25e-05
16	23	11	13963368	14105497	rs10832148	rs6486166	AGAGCGAAAGAAAACG	0.011	2.79	1.25e-05
24	22	11	86710510	86928253	rs7122009	rs301588	GCGGCAAAGGAGAGGAAAGAGAAA	0.0103	2.94	1.25e-05
23	22	11	86710510	86921921	rs7122009	rs546560	GCGGCAAAGGAGAGGAAAGAGAA	0.0102	2.94	1.26e-05
17	26	11	116312872	116395458	rs548890	rs1396131	AAAGCGGAAAGAACAGA	0.0122	2.56	1.28e-05
21	24	11	1423176	1628844	rs4963076	rs1989592	GAACGAGGAAGGAAGCCAGAA	0.0223	2.09	1.31e-05
9	24	11	2923826	2999919	rs367035	rs11024843	GAGGCAAAG	0.0232	2.17	1.33e-05
22	24	11	1423176	1632180	rs4963076	rs7947734	GAACGAGGAAGGAAGCCAGAAC	0.0223	2.08	1.34e-05
20	22	11	74071072	74192414	rs11236071	rs686179	AACAGGAACAGCGAAGACGG	0.0191	2.13	1.35e-05
7	21	11	44576263	44619277	rs1991550	rs7108648	GGAGAGG	0.0103	3.42	1.36e-05
17	23	11	94406359	94808487	rs581570	rs588096	AAAACAAAAAAGCACCG	0.0262	2.21	1.36e-05
25	21	11	1435379	1644916	rs4963079	rs10837841	ACGAAAGGAAGGAACGAGGAAACAG	0.0286	2.02	1.37e-05
11	21	11	45706162	45874264	rs7929114	rs11038689	GAAAGAAACAG	0.0187	2.25	1.41e-05
22	20	11	45606983	45905605	rs1488682	rs3824872	AGAGGGAGAGAAAGAAACAGGC	0.0125	2.49	1.42e-05
15	20	11	121271440	121463984	rs297509	rs1503422	GCCCGAGAGGAAGAA	0.0113	3.1	1.43e-05
8	21	11	2923826	2992160	rs367035	rs16928945	GAGGCAAA	0.0244	2.14	1.44e-05
8	9	11	14058186	14105497	rs10766134	rs6486166	AGAAAACA	0.103	1.52	1.46e-05
15	31	11	116312872	116369171	rs548890	rs925151	AAAGCGGAAAGAACA	0.0147	2.35	1.46e-05
17	22	11	94396718	94781514	rs10765692	rs7130686	AAAAAACAAAAAAGCAC	0.028	2.12	1.5e-05
19	18	11	44985620	45119181	rs7106313	rs747614	GGGAAAGGGAACAGAGGGC	0.0101	3.53	1.5e-05
23	19	11	45606983	45929961	rs1488682	rs7925824	AGAGGGAGAGAAAGAAACAGGCG	0.0126	2.48	1.51e-05
20	22	11	13934928	14093889	rs4471396	rs12365614	AAAGAGAGAGCGAAAGAAAA	0.0149	2.44	1.52e-05
20	22	11	86710510	86884115	rs7122009	rs471471	GCGGCAAAGGAGAGGAAAGA	0.0102	2.92	1.52e-05
19	22	11	86710510	86872908	rs7122009	rs549932	GCGGCAAAGGAGAGGAAAG	0.0102	2.92	1.53e-05
22	18	11	45528116	45795670	rs1488665	rs2467287	CGGACGAGAGGGAGAGAAAGAA	0.0359	1.85	1.54e-05
18	21	11	45009133	45140524	rs10838397	rs11038308	GAAAGGGAACAGAGGGCA	0.0125	3.28	1.55e-05
21	22	11	13934928	14097161	rs4471396	rs11023075	AAAGAGAGAGCGAAAGAAAAC	0.0148	2.45	1.59e-05
25	11	11	33314798	33709273	rs10734415	rs831620	GAAGAGGAGAAGACGAGGGGAAGGA	0.0103	2.8	1.59e-05
7	16	11	45699134	45776968	rs4756016	rs1562455	AGAAAGA	0.0615	1.68	1.66e-05
16	19	11	121271440	121483912	rs297509	rs1699098	GCCCGAGAGGAAGAAG	0.011	3.09	1.66e-05
24	17	11	45528116	45846619	rs1488665	rs11038673	CGGACGAGAGGGAGAGAAAGAAAC	0.0354	1.84	1.69e-05
23	24	11	13934928	14113759	rs4471396	rs7116296	AAAGAGAGAGCGAAAGAAAACGA	0.0149	2.44	1.7e-05
13	24	11	62092267	62204783	rs2513081	rs2509978	AAAAGAAAGGAGG	0.0127	2.59	1.74e-05
10	29	11	33291462	33449347	rs10836046	rs2761201	AGAGAAGAGG	0.0147	2.72	1.75e-05
13	21	11	45673014	45873091	rs4148900	rs11605924	AGAGAAAGAAACA	0.0547	1.67	1.78e-05
22	20	11	101409431	101605466	rs11224825	rs11600713	AGAAGAAGGGACAAAGGAAAGG	0.0179	2.15	1.79e-05
21	24	11	35574050	35853091	rs12365267	rs11033291	GCGGGGAAGCGGCGAGGGAGG	0.0153	2.27	1.8e-05
22	23	11	13934928	14105497	rs4471396	rs6486166	AAAGAGAGAGCGAAAGAAAACG	0.0148	2.43	1.82e-05
21	22	11	13925737	14093889	rs10832136	rs12365614	GAAAGAGAGAGCGAAAGAAAA	0.0157	2.44	1.83e-05
21	27	11	13946865	14127493	rs1027837	rs1528654	GAGAGAGCGAAAGAAAACGAA	0.0132	2.53	1.84e-05
15	18	11	113316236	113438068	rs12574471	rs7933981	GAGGAGGGCGACAAG	0.0195	2.16	1.85e-05
16	18	11	13925737	14058186	rs10832136	rs10766134	GAAAGAGAGAGCGAAA	0.0164	2.38	1.85e-05
24	24	11	73894976	74168411	rs10431176	rs2270676	AGACAGGGAGAACAGGAACAGCGA	0.0291	1.93	1.86e-05
24	21	11	61969430	62192931	rs1729374	rs2509963	GGAGAGAAAAACAAAAAAGAAAGG	0.0132	2.56	1.88e-05
22	21	11	115341893	115542348	rs10790077	rs10488715	GACGGAAAGAAAAGGGAGGAAG	0.0101	2.6	1.89e-05
21	25	11	13942849	14113759	rs12361502	rs7116296	AGAGAGAGCGAAAGAAAACGA	0.0118	2.69	1.92e-05
24	21	11	1435379	1644905	rs4963079	rs11605284	ACGAAAGGAAGGAACGAGGAAACA	0.0292	2	1.92e-05
16	30	11	116304983	116369171	rs2174880	rs925151	AAAAGCGGAAAGAACA	0.0151	2.41	1.93e-05
19	22	11	13934928	14089741	rs4471396	rs1528646	AAAGAGAGAGCGAAAGAAA	0.0149	2.42	1.95e-05
23	18	11	45528116	45811278	rs1488665	rs4756024	CGGACGAGAGGGAGAGAAAGAAA	0.036	1.83	1.95e-05
11	17	11	45673014	45811278	rs4148900	rs4756024	AGAGAAAGAAA	0.0565	1.67	1.97e-05
15	25	11	1401890	1521917	rs2090192	rs12278822	GGAGAACGAGGAAGG	0.0387	1.83	1.97e-05
17	24	11	33288446	33541163	rs590224	rs12273774	GAGAGAAGAGGAGAAGA	0.0118	2.68	1.97e-05
19	21	11	1423176	1627296	rs4963076	rs7117114	GAACGAGGAAGGAAGCCAG	0.0227	2.06	1.99e-05
15	20	11	13934928	14058186	rs4471396	rs10766134	AAAGAGAGAGCGAAA	0.0159	2.36	2e-05
16	23	11	94406359	94807261	rs581570	rs620767	AAAACAAAAAAGCACC	0.0261	2.2	2e-05
18	22	11	86710510	86872504	rs7122009	rs546229	GCGGCAAAGGAGAGGAAA	0.0103	2.87	2.01e-05
12	20	11	45673014	45846619	rs4148900	rs11038673	AGAGAAAGAAAC	0.0545	1.67	2.02e-05
22	21	11	13925737	14097161	rs10832136	rs11023075	GAAAGAGAGAGCGAAAGAAAAC	0.0157	2.44	2.03e-05
17	25	11	117824960	117960138	rs2243935	rs948461	GAGGAGGGGGAGGGCGA	0.0122	3.25	2.04e-05
18	25	11	117824960	117961908	rs2243935	rs651474	GAGGAGGGGGAGGGCGAA	0.0119	3.28	2.04e-05
9	20	11	103697417	103789461	rs7104359	rs1872901	GGGGAAGAC	0.0175	2.51	2.05e-05
9	30	11	33312458	33459596	rs11607288	rs2615906	AGAAGAGGA	0.0135	2.69	2.05e-05
9	20	11	125920236	125983154	rs538107	rs478951	GGAGAGAAA	0.0356	2.03	2.06e-05
16	25	11	1401890	1561484	rs2090192	rs7127282	GGAGAACGAGGAAGGA	0.0386	1.82	2.06e-05
5	17	11	2044150	2066031	rs7115466	rs7125325	AGGAA	0.0479	0.363	2.07e-05
19	25	11	103394962	103540383	rs1481961	rs7109798	AGAGGGGAGCGAACGCGGG	0.0378	1.99	2.11e-05
21	22	11	86710510	86889284	rs7122009	rs1948206	GCGGCAAAGGAGAGGAAAGAG	0.0104	2.85	2.11e-05
18	25	11	103394962	103529871	rs1481961	rs7126823	AGAGGGGAGCGAACGCGG	0.0377	1.99	2.14e-05
19	13	11	11536487	11658269	rs4077732	rs10765882	GGGAAAAGACAGGGCAGCA	0.0126	2.36	2.16e-05
19	22	11	76573016	76848035	rs2279518	rs948969	AGGACGCAAACAGGGAGAA	0.0144	2.63	2.16e-05
16	24	11	103620013	103789461	rs12274256	rs1872901	AGGGCCAGGGGAAGAC	0.0163	2.57	2.17e-05
12	20	11	103697417	103819333	rs7104359	rs1471936	GGGGAAGACAAA	0.0178	2.46	2.18e-05
1	2	11	45795670	45795670	rs2467287	rs2467287	A	0.134	1.41	2.19e-05
1	2	11	45795670	45795670	rs2467287	rs2467287	G	0.866	0.711	2.19e-05
15	23	11	45905605	46235626	rs3824872	rs2863720	AGGGGGAGGGAACAA	0.017	2.33	2.2e-05
19	23	11	74071072	74186836	rs11236071	rs681179	AACAGGAACAGCGAAGACG	0.0186	2.12	2.2e-05
14	25	11	1401890	1520063	rs2090192	rs11599981	GGAGAACGAGGAAG	0.0386	1.82	2.22e-05
10	20	11	103697417	103792540	rs7104359	rs541150	GGGGAAGACA	0.0175	2.49	2.23e-05
9	16	11	103734645	103819333	rs11226046	rs1471936	GAAGACAAA	0.022	2.29	2.26e-05
19	18	11	45670395	45929961	rs3740702	rs7925824	GGAGAGAAAGAAACAGGCG	0.0154	2.3	2.26e-05
6	8	11	35775813	35853091	rs2985152	rs11033291	GGGAGG	0.014	2.43	2.29e-05
18	22	11	13934928	14089431	rs4471396	rs2697825	AAAGAGAGAGCGAAAGAA	0.015	2.39	2.31e-05
7	18	11	86250366	86303090	rs553351	rs4405344	AGAAGAA	0.0119	2.74	2.35e-05
18	15	11	11536487	11654972	rs4077732	rs7484121	GGGAAAAGACAGGGCAGC	0.0133	2.31	2.36e-05
9	17	11	45673014	45776968	rs4148900	rs1562455	AGAGAAAGA	0.0583	1.66	2.37e-05
10	24	11	125920236	125988807	rs538107	rs670346	GGAGAGAAAG	0.0199	2.78	2.39e-05
20	23	11	1401890	1619859	rs2090192	rs1809667	GGAGAACGAGGAAGGAAGCC	0.0376	1.81	2.39e-05
8	20	11	7212657	7284298	rs1395908	rs2346804	GGCAAGAG	0.0341	1.98	2.42e-05
11	20	11	103697417	103817645	rs7104359	rs4145958	GGGGAAGACAA	0.0178	2.46	2.43e-05
13	27	11	1401890	1516110	rs2090192	rs10835531	GGAGAACGAGGAA	0.0356	1.85	2.43e-05
18	23	11	94396718	94807261	rs10765692	rs620767	AAAAAACAAAAAAGCACC	0.0259	2.14	2.44e-05
16	27	11	116314641	116395458	rs550646	rs1396131	AAGCGGAAAGAACAGA	0.0129	2.46	2.47e-05
23	24	11	117824960	117973673	rs2243935	rs2276129	GAGGAGGGGGAGGGCGAAAGGCG	0.0119	3.22	2.48e-05
18	21	11	94688937	94950910	rs2171186	rs10501823	GCACCGGGAAGACGAGGG	0.0134	2.83	2.51e-05
18	25	11	103620013	103817645	rs12274256	rs4145958	AGGGCCAGGGGAAGACAA	0.0155	2.58	2.52e-05
17	18	11	45635476	45873091	rs12576823	rs11605924	AGGGAGAGAAAGAAACA	0.052	1.67	2.54e-05
17	25	11	1401890	1575068	rs2090192	rs7951820	GGAGAACGAGGAAGGAA	0.0387	1.81	2.54e-05
19	25	11	103620013	103819333	rs12274256	rs1471936	AGGGCCAGGGGAAGACAAA	0.0156	2.57	2.54e-05
14	18	11	45631953	45776968	rs4755330	rs1562455	GAGGGAGAGAAAGA	0.0531	1.68	2.56e-05
15	20	11	45014551	45119181	rs10838398	rs747614	AAGGGAACAGAGGGC	0.0151	2.83	2.57e-05
21	14	11	33406776	33707552	rs3898926	rs10768019	AGAGGAGAAGACGAGGGGAAG	0.039	1.8	2.57e-05
7	20	11	2923826	2987303	rs367035	rs10766497	GAGGCAA	0.0244	2.12	2.6e-05
17	26	11	94716998	94950910	rs11020995	rs10501823	CACCGGGAAGACGAGGG	0.0139	2.76	2.6e-05
24	23	11	1423176	1641649	rs4963076	rs7116239	GAACGAGGAAGGAAGCCAGAACGG	0.0154	2.29	2.63e-05
20	20	11	13925737	14089741	rs10832136	rs1528646	GAAAGAGAGAGCGAAAGAAA	0.0156	2.41	2.64e-05
19	22	11	94396718	94808487	rs10765692	rs588096	AAAAAACAAAAAAGCACCG	0.0262	2.11	2.66e-05
20	17	11	33406776	33692315	rs3898926	rs3741021	AGAGGAGAAGACGAGGGGAA	0.04	1.79	2.66e-05
9	16	11	35754464	35861029	rs7129170	rs1408154	AGGGAGGAA	0.0172	2.16	2.68e-05
13	19	11	45635476	45776968	rs12576823	rs1562455	AGGGAGAGAAAGA	0.055	1.68	2.68e-05
17	25	11	103620013	103792540	rs12274256	rs541150	AGGGCCAGGGGAAGACA	0.0154	2.58	2.68e-05
7	18	11	7233442	7284357	rs1857994	rs10743013	CAAGAGA	0.0196	2.57	2.69e-05
7	20	11	129161957	129228519	rs10790998	rs10894029	AAGGAAA	0.0118	2.89	2.7e-05
9	28	11	33302060	33449347	rs1005934	rs2761201	GAGAAGAGG	0.0138	2.7	2.7e-05
18	23	11	1401890	1576079	rs2090192	rs1982827	GGAGAACGAGGAAGGAAG	0.0389	1.8	2.74e-05
10	17	11	101547723	101605466	rs1938859	rs11600713	AAAGGAAAGG	0.0177	2.11	2.75e-05
24	17	11	45473135	45776968	rs4755988	rs1562455	GGACGGACGAGAGGGAGAGAAAGA	0.0425	1.76	2.75e-05
17	22	11	1423176	1619859	rs4963076	rs1809667	GAACGAGGAAGGAAGCC	0.0229	2.01	2.8e-05
19	23	11	1401890	1607346	rs2090192	rs10734456	GGAGAACGAGGAAGGAAGC	0.0388	1.8	2.8e-05
16	20	11	13934928	14066486	rs4471396	rs10832169	AAAGAGAGAGCGAAAG	0.015	2.38	2.81e-05
17	20	11	13934928	14075947	rs4471396	rs2618512	AAAGAGAGAGCGAAAGA	0.015	2.37	2.86e-05
18	19	11	45670395	45905605	rs3740702	rs3824872	GGAGAGAAAGAAACAGGC	0.0156	2.27	2.87e-05
8	16	11	86250366	86304054	rs553351	rs10400291	AGAAGAAC	0.0138	2.53	2.9e-05
16	21	11	45014551	45140524	rs10838398	rs11038308	AAGGGAACAGAGGGCA	0.0139	2.88	2.91e-05
17	17	11	13925737	14066486	rs10832136	rs10832169	GAAAGAGAGAGCGAAAG	0.0155	2.4	2.91e-05
8	14	11	19522864	19580233	rs2702656	rs7113653	AAAGAGAA	0.0301	1.9	2.94e-05
18	16	11	13925737	14075947	rs10832136	rs2618512	GAAAGAGAGAGCGAAAGA	0.0155	2.4	2.95e-05
25	24	11	73894976	74170978	rs10431176	rs3867279	AGACAGGGAGAACAGGAACAGCGAA	0.0249	1.98	2.95e-05
18	21	11	94404440	94808487	rs643797	rs588096	AAAAACAAAAAAGCACCG	0.0277	2.07	2.96e-05
19	19	11	13925737	14089431	rs10832136	rs2697825	GAAAGAGAGAGCGAAAGAA	0.0157	2.39	2.98e-05
14	18	11	113316236	113424042	rs12574471	rs10750025	GAGGAGGGCGACAA	0.0199	2.12	2.99e-05
8	16	11	103734645	103817645	rs11226046	rs4145958	GAAGACAA	0.022	2.28	3e-05
19	17	11	33406776	33681621	rs3898926	rs763851	AGAGGAGAAGACGAGGGGA	0.0398	1.79	3.01e-05
23	15	11	33222902	33581262	rs7131287	rs2281381	GGGAGAGAGAAGAGGAGAAGACG	0.0119	2.56	3.03e-05
20	24	11	13946865	14113759	rs1027837	rs7116296	GAGAGAGCGAAAGAAAACGA	0.0134	2.47	3.07e-05
22	17	11	33406776	33708184	rs3898926	rs11032342	AGAGGAGAAGACGAGGGGAAGG	0.0392	1.79	3.1e-05
25	24	11	66326581	67360264	rs2275998	rs11227844	AAGAGGAAAAGGGAAAACACGGAGC	0.0134	2.53	3.12e-05
6	18	11	7233442	7284298	rs1857994	rs2346804	CAAGAG	0.0199	2.74	3.15e-05
10	17	11	45673014	45795670	rs4148900	rs2467287	AGAGAAAGAA	0.0568	1.65	3.15e-05
14	29	11	116314641	116369171	rs550646	rs925151	AAGCGGAAAGAACA	0.0159	2.22	3.15e-05
21	16	11	121804892	122031908	rs1219446	rs12273567	CGGAAGAGAAAAAGAGAGGGG	0.0168	2.35	3.15e-05
24	26	11	13821182	14058186	rs10832115	rs10766134	AGCGAAAGGAAAGAGAGAGCGAAA	0.0113	2.59	3.18e-05
17	25	11	103394962	103512209	rs1481961	rs11225943	AGAGGGGAGCGAACGCG	0.0379	1.97	3.2e-05
25	26	11	13821182	14066486	rs10832115	rs10832169	AGCGAAAGGAAAGAGAGAGCGAAAG	0.0111	2.59	3.26e-05
12	19	11	45660457	45776968	rs4755331	rs1562455	GGGAGAGAAAGA	0.0549	1.67	3.27e-05
15	24	11	43379506	43696917	rs11037420	rs7116641	GGGAGACAAGAGAGA	0.0148	2.67	3.28e-05
19	20	11	79660947	79847868	rs679598	rs1569169	AGCAAGGAGAGGAAAAGAA	0.0104	2.79	3.29e-05
23	23	11	101409431	101616696	rs11224825	rs12223480	AGAAGAAGGGACAAAGGAAAGGA	0.0168	2.14	3.29e-05
14	23	11	103417868	103529871	rs716273	rs7126823	GGGAGCGAACGCGG	0.0416	1.93	3.31e-05
21	17	11	33222902	33541163	rs7131287	rs12273774	GGGAGAGAGAAGAGGAGAAGA	0.0131	2.51	3.31e-05
14	22	11	121271440	121452651	rs297509	rs11218350	GCCCGAGAGGAAGA	0.0121	2.91	3.33e-05
15	24	11	103417868	103540383	rs716273	rs7109798	GGGAGCGAACGCGGG	0.0415	1.93	3.34e-05
16	15	11	1714061	1812367	rs10769560	rs10839670	GAAGAGAAGAGGGGGA	0.0189	0.195	3.34e-05
8	16	11	125924669	125983154	rs11220329	rs478951	GAGAGAAA	0.0376	2	3.35e-05
22	20	11	73894976	74166320	rs10431176	rs7789	AGACAGGGAGAACAGGAACAGC	0.0299	1.91	3.36e-05
18	22	11	29680576	29948481	rs324299	rs12576044	ACACAGGAAGGAAAAACA	0.019	2.36	3.41e-05
14	25	11	43379506	43689610	rs11037420	rs10838146	GGGAGACAAGAGAG	0.0148	2.67	3.43e-05
22	18	11	121804892	122047290	rs1219446	rs515449	CGGAAGAGAAAAAGAGAGGGGA	0.0125	2.75	3.46e-05
21	19	11	82197697	82395784	rs10897976	rs7940296	AAAGCAGGGGAAAAAGAAAAA	0.0209	2.13	3.47e-05
15	20	11	94406359	94781514	rs581570	rs7130686	AAAACAAAAAAGCAC	0.0283	2.11	3.48e-05
12	16	11	112801338	112953130	rs12294747	rs7951034	AAGACACGGAAG	0.0122	2.5	3.52e-05
6	16	11	45706162	45776968	rs7929114	rs1562455	GAAAGA	0.062	1.65	3.53e-05
12	18	11	45670395	45795670	rs3740702	rs2467287	GGAGAGAAAGAA	0.0542	1.65	3.6e-05
25	16	11	5969185	6164700	rs10769378	rs325664	AAGGGGGCGGAGAGAGAGAGGGGAA	0.0115	2.54	3.6e-05
21	17	11	33288446	33617771	rs590224	rs761435	GAGAGAAGAGGAGAAGACGAG	0.0113	2.61	3.61e-05
9	31	11	18696407	18780344	rs2403303	rs10832979	GAAAGGGGG	0.0149	2.82	3.62e-05
19	16	11	33314798	33665166	rs10734415	rs1073655	GAAGAGGAGAAGACGAGGG	0.0107	2.68	3.62e-05
7	16	11	103734645	103792540	rs11226046	rs541150	GAAGACA	0.022	2.28	3.63e-05
11	15	11	35629494	35853091	rs579687	rs11033291	GGCGAGGGAGG	0.0152	2.3	3.63e-05
23	19	11	66662731	67395714	rs7122539	rs7124513	GAAAAGGGAAAACACGGAGCGCA	0.0393	1.81	3.67e-05
8	21	11	103703939	103789461	rs11226034	rs1872901	GGGAAGAC	0.0324	1.91	3.71e-05
23	16	11	5969185	6134006	rs10769378	rs1381911	AAGGGGGCGGAGAGAGAGAGGGG	0.0115	2.54	3.71e-05
20	18	11	112759458	113004662	rs7939449	rs4937993	AAGAAGACACGGAAGAGAAA	0.011	2.62	3.72e-05
24	16	11	5969185	6144998	rs10769378	rs4758391	AAGGGGGCGGAGAGAGAGAGGGGA	0.0115	2.53	3.76e-05
25	26	11	101493911	101711503	rs2508249	rs1893921	GGACAAAGGAAAGGAGAAAAAAAGA	0.0102	2.52	3.83e-05
2	3	11	45795670	45811278	rs2467287	rs4756024	AA	0.134	1.39	3.84e-05
14	18	11	45670395	45846619	rs3740702	rs11038673	GGAGAGAAAGAAAC	0.0531	1.65	3.85e-05
25	24	11	117824960	117987746	rs2243935	rs640888	GAGGAGGGGGAGGGCGAAAGGCGGG	0.0114	3.12	3.87e-05
13	19	11	94406359	94716998	rs581570	rs11020995	AAAACAAAAAAGC	0.0298	2.1	3.88e-05
22	19	11	35574050	35859844	rs12365267	rs623374	GCGGGGAAGCGGCGAGGGAGGA	0.0112	2.43	3.88e-05
24	26	11	101493911	101687730	rs2508249	rs11225017	GGACAAAGGAAAGGAGAAAAAAAG	0.0102	2.52	3.88e-05
5	8	11	35802040	35853091	rs2147094	rs11033291	GGAGG	0.0141	2.38	3.94e-05
22	25	11	117824960	117972936	rs2243935	rs881122	GAGGAGGGGGAGGGCGAAAGGC	0.012	3.12	3.96e-05
17	19	11	112801338	113004662	rs12294747	rs4937993	AAGACACGGAAGAGAAA	0.0114	2.58	3.98e-05
18	27	11	94716998	94952391	rs11020995	rs11021083	CACCGGGAAGACGAGGGG	0.0135	2.73	3.99e-05
23	27	11	101493911	101681512	rs2508249	rs1939057	GGACAAAGGAAAGGAGAAAAAAA	0.0101	2.51	4e-05
16	14	11	33903814	34056207	rs1885523	rs12279034	GAAAAGAAGGGAGGAC	0.0107	2.78	4.03e-05
18	24	11	74071072	74180489	rs11236071	rs11602732	AACAGGAACAGCGAAGAC	0.019	2.07	4.06e-05
23	26	11	103343254	103540383	rs1946019	rs7109798	GGAGAGAGGGGAGCGAACGCGGG	0.0369	1.96	4.07e-05
15	16	11	108873119	108991573	rs10890920	rs1509718	GAAGGCGACAAAGCG	0.059	1.62	4.09e-05
20	26	11	103394962	103541823	rs1481961	rs7114669	AGAGGGGAGCGAACGCGGGG	0.0375	1.94	4.09e-05
25	25	11	32937406	33433623	rs2024636	rs2615945	AGCGGGAACAAGGGGGAGAGAGAAG	0.0287	1.96	4.09e-05
21	27	11	101493911	101665611	rs2508249	rs1939053	GGACAAAGGAAAGGAGAAAAA	0.0101	2.51	4.1e-05
22	27	11	101493911	101672001	rs2508249	rs4754022	GGACAAAGGAAAGGAGAAAAAA	0.0101	2.51	4.1e-05
14	18	11	108873119	108969343	rs10890920	rs1509733	GAAGGCGACAAAGC	0.0585	1.62	4.13e-05
14	19	11	94406359	94722715	rs581570	rs10501819	AAAACAAAAAAGCA	0.03	2.08	4.15e-05
8	10	11	35753511	35853091	rs11033260	rs11033291	GAGGGAGG	0.0134	2.42	4.16e-05
16	25	11	43379506	43698499	rs11037420	rs7928182	GGGAGACAAGAGAGAA	0.0149	2.63	4.16e-05
23	18	11	35574050	35861029	rs12365267	rs1408154	GCGGGGAAGCGGCGAGGGAGGAA	0.0108	2.47	4.16e-05
11	16	11	112801338	112927742	rs12294747	rs1436108	AAGACACGGAA	0.0123	2.48	4.17e-05
12	20	11	121271440	121446059	rs297509	rs4420280	GCCCGAGAGGAA	0.0169	2.67	4.18e-05
17	23	11	43379506	43713989	rs11037420	rs7106967	GGGAGACAAGAGAGAAA	0.0146	2.61	4.2e-05
19	22	11	66673079	67360264	rs10160758	rs11227844	AAAAGGGAAAACACGGAGC	0.0248	2.03	4.2e-05
22	22	11	73940134	74168411	rs10219237	rs2270676	ACAGGGAGAACAGGAACAGCGA	0.0267	1.9	4.2e-05
7	9	11	110017029	110068043	rs648594	rs7109556	ACAGAAG	0.163	1.38	4.23e-05
13	23	11	103417868	103512209	rs716273	rs11225943	GGGAGCGAACGCG	0.0415	1.92	4.23e-05
22	26	11	103343254	103529871	rs1946019	rs7126823	GGAGAGAGGGGAGCGAACGCGG	0.037	1.96	4.23e-05
15	26	11	1391359	1520063	rs7481546	rs11599981	GGGAGAACGAGGAAG	0.0286	1.9	4.25e-05
23	26	11	46160551	46917983	rs7118159	rs898604	GAACAAAAGGGGAAAGGCGAAGA	0.0283	1.98	4.26e-05
6	9	11	110017029	110059838	rs648594	rs11525418	ACAGAA	0.162	1.38	4.28e-05
21	25	11	117824960	117966100	rs2243935	rs948466	GAGGAGGGGGAGGGCGAAAGG	0.012	3.1	4.28e-05
14	21	11	62092267	62206288	rs2513081	rs9645690	AAAAGAAAGGAGGG	0.0107	2.67	4.29e-05
20	25	11	117824960	117965646	rs2243935	rs2276125	GAGGAGGGGGAGGGCGAAAG	0.012	3.1	4.29e-05
24	24	11	117824960	117984623	rs2243935	rs596134	GAGGAGGGGGAGGGCGAAAGGCGG	0.0119	3.09	4.3e-05
5	10	11	45737527	45776968	rs2955677	rs1562455	AAAGA	0.0728	1.56	4.33e-05
19	25	11	117824960	117963766	rs2243935	rs11216740	GAGGAGGGGGAGGGCGAAA	0.012	3.1	4.36e-05
9	10	11	110052890	110177371	rs898845	rs1792783	AAGAAGGAA	0.141	1.4	4.4e-05
22	21	11	82197697	82398420	rs10897976	rs11233253	AAAGCAGGGGAAAAAGAAAAAC	0.0209	2.11	4.4e-05
22	17	11	5969185	6120908	rs10769378	rs1903778	AAGGGGGCGGAGAGAGAGAGGG	0.0118	2.51	4.48e-05
22	28	11	19412661	19547027	rs4073508	rs11605946	ACGAGAAAGGCAGAAAAAAAGA	0.0151	2.39	4.48e-05
17	22	11	94404440	94807261	rs643797	rs620767	AAAAACAAAAAAGCACC	0.0277	2.05	4.49e-05
19	18	11	33288446	33581262	rs590224	rs2281381	GAGAGAAGAGGAGAAGACG	0.0102	2.69	4.5e-05
21	22	11	1391359	1619859	rs7481546	rs1809667	GGGAGAACGAGGAAGGAAGCC	0.027	1.92	4.5e-05
15	26	11	116395458	116496187	rs1396131	rs7114844	AGCAGGAGAGAAAAG	0.0105	4.16	4.51e-05
19	21	11	94716998	94968137	rs11020995	rs1458451	CACCGGGAAGACGAGGGGA	0.0107	3.09	4.51e-05
20	23	11	1401890	1619859	rs2090192	rs1809667	GAAGAACGAAAGGAAGGAAC	0.026	1.92	4.53e-05
9	25	11	7198054	7284298	rs7131435	rs2346804	AGGCAAGAG	0.0527	1.65	4.54e-05
19	19	11	94688937	94952391	rs2171186	rs11021083	GCACCGGGAAGACGAGGGG	0.0133	2.71	4.54e-05
13	22	11	103693394	103819333	rs12362869	rs1471936	AGGGGAAGACAAA	0.0176	2.37	4.56e-05
19	23	11	1401890	1607346	rs2090192	rs10734456	GAAGAACGAAAGGAAGGAA	0.026	1.92	4.58e-05
25	16	11	33222902	33617771	rs7131287	rs761435	GGGAGAGAGAAGAGGAGAAGACGAG	0.0129	2.47	4.59e-05
22	11	11	33314798	33692315	rs10734415	rs3741021	GAAGAGGAGAAGACGAGGGGAA	0.0107	2.63	4.6e-05
16	29	11	80011790	80110012	rs7483049	rs2512505	AGAGGGGGAGCACAGA	0.0113	2.7	4.63e-05
23	19	11	79660947	79898818	rs679598	rs10792468	AGCAAGGAGAGGAAAAGAAACGG	0.0107	2.68	4.65e-05
12	22	11	103693394	103817645	rs12362869	rs4145958	AGGGGAAGACAA	0.0175	2.38	4.66e-05
3	7	11	110023164	110047686	rs622822	rs6589117	CAG	0.168	1.38	4.69e-05
16	20	11	67369670	67748817	rs10896186	rs7122260	GCAAAGAGGAAGAGGG	0.0189	0.23	4.69e-05
22	23	11	1375960	1576079	rs11023590	rs1982827	AAAAGAAGAACGAAAGGAAGGA	0.0231	1.99	4.71e-05
15	18	11	45670395	45873091	rs3740702	rs11605924	GGAGAGAAAGAAACA	0.0531	1.64	4.72e-05
13	18	11	45670395	45811278	rs3740702	rs4756024	GGAGAGAAAGAAA	0.0546	1.64	4.73e-05
4	7	11	110023164	110052890	rs622822	rs898845	CAGA	0.166	1.38	4.74e-05
10	14	11	112801338	112918985	rs12294747	rs12575544	AAGACACGGA	0.0122	2.47	4.74e-05
13	17	11	108672547	108863213	rs2726876	rs4753856	AGCGAAAAGGAGG	0.017	2.24	4.76e-05
16	16	11	110748070	110826882	rs10488719	rs17728959	GGGGGGACAGGGAAGC	0.0204	2.03	4.77e-05
6	23	11	2040997	2066031	rs7124169	rs7125325	AAGGAA	0.0444	0.37	4.79e-05
8	10	11	110052890	110168674	rs898845	rs1676522	AAGAAGGA	0.141	1.4	4.79e-05
17	20	11	43815600	44006539	rs10838170	rs2902389	AACGGAAAGAAAGAACA	0.0198	2.33	4.79e-05
11	21	11	101547723	101616696	rs1938859	rs12223480	AAAGGAAAGGA	0.0173	2.08	4.88e-05
24	21	11	1383289	1625363	rs908228	rs10837407	GGGGGAGAACGAGGAAGGAAGCCA	0.0218	1.99	4.88e-05
17	20	11	1865560	1945456	rs11822805	rs525529	GAAGGACGACAAAAGAC	0.0286	1.85	4.91e-05
24	22	11	1375960	1619859	rs11023590	rs1809667	AAAAGAAGAACGAAAGGAAGGAAC	0.0231	1.98	4.91e-05
25	16	11	45473135	45795670	rs4755988	rs2467287	GGACGGACGAGAGGGAGAGAAAGAA	0.0421	1.72	4.96e-05
20	14	11	33314798	33680249	rs10734415	rs11032332	GAAGAGGAGAAGACGAGGGG	0.0108	2.62	4.97e-05
20	19	11	94393285	94808487	rs486244	rs588096	AAAAAAACAAAAAAGCACCG	0.0268	2.05	4.98e-05
21	23	11	1375960	1575068	rs11023590	rs7951820	AAAAGAAGAACGAAAGGAAGG	0.0232	1.99	4.99e-05
13	27	11	7233442	7336536	rs1857994	rs931378	CAAGAGAAAAGAA	0.0103	3.49	5.05e-05
22	24	11	14089431	14273677	rs2697825	rs731274	AAACAAAACAAAGGAGGGAAGG	0.0118	2.41	5.05e-05
6	15	11	103734645	103789461	rs11226046	rs1872901	GAAGAC	0.0221	2.26	5.08e-05
21	12	11	33314798	33681621	rs10734415	rs763851	GAAGAGGAGAAGACGAGGGGA	0.0109	2.6	5.08e-05
21	24	11	46157060	46744925	rs10769191	rs2070852	GGGAACAAAAGGGGAAAGGCG	0.0273	1.92	5.09e-05
20	27	11	101493911	101658984	rs2508249	rs1939026	GGACAAAGGAAAGGAGAAAA	0.0103	2.49	5.1e-05
9	19	11	65542298	65621995	rs494003	rs635375	GGGGCCCAG	0.0326	1.9	5.12e-05
18	28	11	101493911	101641080	rs2508249	rs1939047	GGACAAAGGAAAGGAGAA	0.0103	2.49	5.12e-05
8	13	11	35775813	35861029	rs2985152	rs1408154	GGGAGGAA	0.018	2.09	5.14e-05
10	25	11	62159926	62206288	rs4281490	rs9645690	GAAAGGAGGG	0.0115	2.6	5.17e-05
11	22	11	103693394	103792540	rs12362869	rs541150	AGGGGAAGACA	0.0175	2.37	5.17e-05
11	28	11	33288446	33449347	rs590224	rs2761201	GAGAGAAGAGG	0.0145	2.54	5.17e-05
19	28	11	101493911	101653644	rs2508249	rs1939029	GGACAAAGGAAAGGAGAAA	0.0103	2.49	5.17e-05
25	13	11	96900556	97252625	rs10895052	rs1452673	CGAGAGACGGAGAAAAAGAGGAGGA	0.0107	3.02	5.17e-05
6	8	11	110023164	110068043	rs622822	rs7109556	CAGAAG	0.162	1.37	5.19e-05
15	17	11	112759458	112953130	rs7939449	rs7951034	AAGAAGACACGGAAG	0.0123	2.45	5.22e-05
17	23	11	74071072	74171997	rs11236071	rs11236116	AACAGGAACAGCGAAGA	0.0193	2.04	5.23e-05
24	19	11	79660947	79905426	rs679598	rs2141418	AGCAAGGAGAGGAAAAGAAACGGG	0.0108	2.66	5.23e-05
16	22	11	74050173	74170978	rs1279293	rs3867279	GAACAGGAACAGCGAA	0.0273	1.89	5.26e-05
17	23	11	45013151	45140524	rs11606362	rs11038308	AAAGGGAACAGAGGGCA	0.0135	2.88	5.27e-05
23	23	11	1423176	1640024	rs4963076	rs9651654	GAACGAGGAAGGAAGCCAGAACG	0.0154	2.24	5.29e-05
24	24	11	19412661	19566243	rs4073508	rs7950505	ACGAGAAAGGCAGAAAAAAAGAGA	0.0143	2.42	5.3e-05
16	18	11	112753107	112953130	rs4937786	rs7951034	CAAGAAGACACGGAAG	0.0114	2.56	5.31e-05
11	26	11	33291462	33459596	rs10836046	rs2615906	AGAGAAGAGGA	0.0108	2.71	5.32e-05
24	18	11	119560449	119763417	rs4936492	rs523223	AGAGACAGGGGAGAAGGGGGAGGG	0.0741	1.53	5.34e-05
16	18	11	94808487	95000894	rs588096	rs4753661	GGGAAGACGAGGGGAG	0.0122	2.91	5.35e-05
21	22	11	65513107	65808467	rs593982	rs2576	GGGGGCCCAGGGGGGGGAAGA	0.0192	2.15	5.35e-05
21	24	11	74028944	74170978	rs627354	rs3867279	AGGGAGAACAGGAACAGCGAA	0.0224	2	5.36e-05
10	10	11	110052890	110181512	rs898845	rs4753885	AAGAAGGAAA	0.141	1.39	5.37e-05
17	19	11	2076043	2167850	rs11825579	rs17885785	CACGAGGGGGAAGACGA	0.048	0.5	5.37e-05
14	19	11	45635476	45795670	rs12576823	rs2467287	AGGGAGAGAAAGAA	0.0532	1.65	5.38e-05
17	25	11	1401890	1575068	rs2090192	rs7951820	GAAGAACGAAAGGAAGG	0.0259	1.92	5.38e-05
24	28	11	13854726	14066486	rs12146602	rs10832169	GCGAAAGGAAAGAGAGAGCGAAAG	0.0116	2.48	5.38e-05
18	21	11	62017763	62192931	rs1528727	rs2509963	AAAAACAAAAAAGAAAGG	0.0113	2.54	5.39e-05
6	16	11	7236253	7284357	rs16923546	rs10743013	AAGAGA	0.0195	2.51	5.4e-05
23	24	11	45905605	46454313	rs3824872	rs16938506	AGGGGGAGGGAACAAAAGGGGAA	0.0163	2.2	5.41e-05
5	7	11	110017029	110052890	rs648594	rs898845	ACAGA	0.166	1.37	5.42e-05
20	19	11	45540603	45776968	rs1873059	rs1562455	GGACGAGAGGGAGAGAAAGA	0.0469	1.69	5.42e-05
3	6	11	82643760	82686588	rs7947780	rs7128677	CAG	0.121	1.41	5.44e-05
9	13	11	79124344	79183377	rs872490	rs11237851	CGAGAAGAA	0.338	1.29	5.44e-05
21	14	11	122549214	122684332	rs7117189	rs7940959	AAGGGGCCGAAAGAAACGGGA	0.0106	3.06	5.45e-05
18	23	11	116304983	116395458	rs2174880	rs1396131	AAAAGCGGAAAGAACAGA	0.0125	2.48	5.47e-05
13	29	11	43379506	43653833	rs11037420	rs2862996	GGGAGACAAGAGA	0.0144	2.65	5.48e-05
20	26	11	13942849	14105497	rs12361502	rs6486166	AGAGAGAGCGAAAGAAAACG	0.0118	2.57	5.49e-05
25	28	11	13854726	14075947	rs12146602	rs2618512	GCGAAAGGAAAGAGAGAGCGAAAGA	0.0116	2.48	5.49e-05
12	22	11	19977718	20089944	rs729999	rs1442710	GGAGAGAACGGA	0.0128	3.27	5.5e-05
19	19	11	94393285	94807261	rs486244	rs620767	AAAAAAACAAAAAAGCACC	0.0267	2.06	5.52e-05
23	23	11	1375960	1607346	rs11023590	rs10734456	AAAAGAAGAACGAAAGGAAGGAA	0.0231	1.98	5.58e-05
12	26	11	1401890	1515271	rs2090192	rs4881736	GGAGAACGAGGA	0.0401	1.78	5.59e-05
24	22	11	13925737	14113759	rs10832136	rs7116296	GAAAGAGAGAGCGAAAGAAAACGA	0.0149	2.36	5.59e-05
20	14	11	94688937	94968137	rs2171186	rs1458451	GCACCGGGAAGACGAGGGGA	0.0103	3.09	5.61e-05
2	3	11	131656518	131657770	rs10894446	rs7945105	AG	0.297	1.3	5.64e-05
10	19	11	121301819	121448338	rs17125331	rs3781836	CGAGAGGAAG	0.0211	2.55	5.66e-05
17	22	11	66687863	67360264	rs7944999	rs11227844	AAGGGAAAACACGGAGC	0.0446	1.72	5.66e-05
14	30	11	116391537	116466289	rs11215978	rs11216031	GAGCAGGAGAGAAA	0.0166	2.58	5.69e-05
15	14	11	33903814	34053873	rs1885523	rs7120520	GAAAAGAAGGGAGGA	0.0106	2.76	5.69e-05
24	11	11	33314798	33708184	rs10734415	rs11032342	GAAGAGGAGAAGACGAGGGGAAGG	0.0107	2.58	5.69e-05
12	27	11	18530047	18744695	rs10832939	rs1160219	AAAGAGAGAAAG	0.0151	2.42	5.71e-05
15	25	11	113417603	113570852	rs12222458	rs3802854	AAGCCGGAGGAAAAA	0.0189	2.26	5.75e-05
23	18	11	45540603	45846619	rs1873059	rs11038673	GGACGAGAGGGAGAGAAAGAAAC	0.0451	1.68	5.8e-05
5	16	11	7236253	7284298	rs16923546	rs2346804	AAGAG	0.0202	2.65	5.84e-05
13	26	11	103697417	103836697	rs7104359	rs2220377	GGGGAAGACAAAG	0.0146	2.59	5.86e-05
23	11	11	33314798	33707552	rs10734415	rs10768019	GAAGAGGAGAAGACGAGGGGAAG	0.0108	2.57	5.87e-05
16	27	11	117824960	117957750	rs2243935	rs600638	GAGGAGGGGGAGGGCG	0.0139	2.92	5.89e-05
21	20	11	112753107	113004662	rs4937786	rs4937993	CAAGAAGACACGGAAGAGAAA	0.0105	2.65	5.89e-05
9	20	11	7212657	7284357	rs1395908	rs10743013	GGCAAGAGA	0.0299	1.96	5.92e-05
18	23	11	1401890	1576079	rs2090192	rs1982827	GAAGAACGAAAGGAAGGA	0.026	1.91	5.92e-05
23	28	11	13854726	14058186	rs12146602	rs10766134	GCGAAAGGAAAGAGAGAGCGAAA	0.0118	2.48	5.92e-05
17	20	11	45673014	45929961	rs4148900	rs7925824	AGAGAAAGAAACAGGCG	0.0211	2.09	5.94e-05
13	18	11	113316236	113417603	rs12574471	rs12222458	GAGGAGGGCGACA	0.0186	2.12	5.95e-05
18	20	11	94393285	94781514	rs486244	rs7130686	AAAAAAACAAAAAAGCAC	0.0282	2.03	5.96e-05
3	4	11	102563300	102576375	rs11607205	rs1939015	CAA	0.111	1.42	5.98e-05
14	22	11	45673014	45874264	rs4148900	rs11038689	AGAGAAAGAAACAG	0.0214	2.08	5.99e-05
20	23	11	1375960	1561484	rs11023590	rs7127282	AAAAGAAGAACGAAAGGAAG	0.0234	1.97	6.01e-05
5	8	11	110023164	110059838	rs622822	rs11525418	CAGAA	0.162	1.37	6.04e-05
14	17	11	112759458	112927742	rs7939449	rs1436108	AAGAAGACACGGAA	0.0123	2.43	6.05e-05
10	20	11	45706162	45873091	rs7929114	rs11605924	GAAAGAAACA	0.0585	1.61	6.07e-05
16	19	11	45635476	45846619	rs12576823	rs11038673	AGGGAGAGAAAGAAAC	0.0514	1.64	6.1e-05
16	21	11	3003801	3140196	rs2071106	rs4758528	GGGGAAAGAAGGGGCA	0.0155	2.26	6.1e-05
15	18	11	112753107	112927742	rs4937786	rs1436108	CAAGAAGACACGGAA	0.0115	2.53	6.14e-05
18	17	11	33314798	33644514	rs10734415	rs4755771	GAAGAGGAGAAGACGAGG	0.0107	2.63	6.14e-05
18	22	11	1423176	1625363	rs4963076	rs10837407	GAACGAGGAAGGAAGCCA	0.0235	1.96	6.14e-05
8	13	11	43194814	43236061	rs11037310	rs12365397	GAAAAGGA	0.0128	2.35	6.15e-05
23	23	11	73894976	74167630	rs10431176	rs12271177	AGACAGGGAGAACAGGAACAGCG	0.0292	1.88	6.19e-05
7	19	11	72890304	72970776	rs1791049	rs7925649	GGAAAGA	0.0592	1.71	6.21e-05
9	15	11	86250366	86308532	rs553351	rs10792860	AGAAGAACA	0.0135	2.45	6.21e-05
16	18	11	45660457	45873091	rs4755331	rs11605924	GGGAGAGAAAGAAACA	0.0527	1.63	6.21e-05
20	22	11	76573016	76852039	rs2279518	rs4945149	AGGACGCAAACAGGGAGAAA	0.0136	2.6	6.21e-05
16	24	11	45013151	45119181	rs11606362	rs747614	AAAGGGAACAGAGGGC	0.0144	2.81	6.25e-05
19	24	11	35580703	35853091	rs10836419	rs11033291	GGGGAAGCGGCGAGGGAGG	0.0149	2.23	6.25e-05
20	20	11	33288446	33599446	rs590224	rs7128963	GAGAGAAGAGGAGAAGACGA	0.0114	2.56	6.26e-05
21	26	11	46160551	46810916	rs7118159	rs11038993	GAACAAAAGGGGAAAGGCGAA	0.0288	1.95	6.27e-05
11	16	11	129969902	130084543	rs7938772	rs530606	AAGAAAAGGGA	0.116	1.43	6.3e-05
14	20	11	45706162	45929961	rs7929114	rs7925824	GAAAGAAACAGGCG	0.018	2.16	6.31e-05
14	29	11	103697417	103838408	rs7104359	rs10502023	GGGGAAGACAAAGA	0.0148	2.54	6.31e-05
15	25	11	1401890	1521917	rs2090192	rs12278822	GAAGAACGAAAGGAA	0.0262	1.91	6.32e-05
22	26	11	46160551	46812227	rs7118159	rs7940578	GAACAAAAGGGGAAAGGCGAAG	0.0289	1.95	6.32e-05
23	13	11	96900556	97216147	rs10895052	rs10895599	CGAGAGACGGAGAAAAAGAGGAG	0.0109	3	6.33e-05
17	21	11	103653871	103819333	rs12576536	rs1471936	GGCCAGGGGAAGACAAA	0.0145	2.48	6.34e-05
10	7	11	103653871	103737389	rs12576536	rs958715	GGCCAGGGGA	0.0535	1.6	6.35e-05
21	17	11	45635476	45929961	rs12576823	rs7925824	AGGGAGAGAAAGAAACAGGCG	0.0179	2.18	6.35e-05
14	25	11	1401890	1520063	rs2090192	rs11599981	GAAGAACGAAAGGA	0.0262	1.9	6.37e-05
16	25	11	1401890	1561484	rs2090192	rs7127282	GAAGAACGAAAGGAAG	0.0262	1.9	6.39e-05
4	7	11	110017029	110047686	rs648594	rs6589117	ACAG	0.168	1.37	6.41e-05
25	13	11	19080944	19331010	rs10833052	rs4757787	GAAAAGGGGCAAAGGAGCAGACGAG	0.0178	2.25	6.44e-05
14	18	11	112753107	112918985	rs4937786	rs12575544	CAAGAAGACACGGA	0.0115	2.53	6.49e-05
25	24	11	19412661	19580233	rs4073508	rs7113653	ACGAGAAAGGCAGAAAAAAAGAGAA	0.0121	2.51	6.5e-05
10	17	11	65542739	65665200	rs489574	rs1151523	GGGCCCAGGG	0.0281	1.93	6.54e-05
22	20	11	79660947	79897346	rs679598	rs2155204	AGCAAGGAGAGGAAAAGAAACG	0.0107	2.64	6.54e-05
21	22	11	1401890	1625363	rs2090192	rs10837407	GAAGAACGAAAGGAAGGAACG	0.0253	1.92	6.58e-05
21	25	11	14089431	14262375	rs2697825	rs7116756	AAACAAAACAAAGGAGGGAAG	0.012	2.37	6.59e-05
23	16	11	45481150	45776968	rs7931858	rs1562455	GACGGACGAGAGGGAGAGAAAGA	0.041	1.74	6.61e-05
7	11	11	35775813	35859844	rs2985152	rs623374	GGGAGGA	0.0188	2.04	6.62e-05
13	16	11	112759458	112918985	rs7939449	rs12575544	AAGAAGACACGGA	0.0124	2.42	6.63e-05
15	19	11	67369670	67731956	rs10896186	rs308351	GCAAAGAGGAAGAGG	0.0188	0.239	6.63e-05
22	24	11	46157060	46784697	rs10769191	rs7928445	GGGAACAAAAGGGGAAAGGCGA	0.0275	1.9	6.67e-05
24	26	11	13871193	14089741	rs7121237	rs1528646	AAAGGAAAGAGAGAGCGAAAGAAA	0.0126	2.44	6.67e-05
8	13	11	79124344	79177447	rs872490	rs12801632	CGAGAAGA	0.35	1.29	6.68e-05
12	14	11	65494987	65594820	rs537786	rs7102454	GGAGGGGGCCCA	0.0379	1.75	6.69e-05
21	17	11	2076043	2169884	rs11825579	rs3741205	CACGAGGGGGAAGACGAAGAA	0.048	0.506	6.7e-05
25	18	11	8358049	8643989	rs9804548	rs10840096	GCGGAAGAAAGGGAAAGCGAGCAGG	0.015	2.21	6.7e-05
13	25	11	35526523	35576921	rs11033151	rs11033178	GAAGAAAGGCGGA	0.0423	1.75	6.71e-05
24	22	11	23363924	23494877	rs11027160	rs7110439	GGGGAGAGCGACAAAAAGCAGGAC	0.015	2.27	6.72e-05
25	21	11	23363924	23504057	rs11027160	rs11027245	GGGGAGAGCGACAAAAAGCAGGACG	0.015	2.27	6.72e-05
21	25	11	103343254	103512209	rs1946019	rs11225943	GGAGAGAGGGGAGCGAACGCG	0.037	1.93	6.73e-05
19	23	11	1375960	1521917	rs11023590	rs12278822	AAAAGAAGAACGAAAGGAA	0.0235	1.96	6.74e-05
25	21	11	45905605	46596674	rs3824872	rs7481312	AGGGGGAGGGAACAAAAGGGGAAAG	0.0158	2.2	6.77e-05
16	21	11	103653871	103817645	rs12576536	rs4145958	GGCCAGGGGAAGACAA	0.0144	2.48	6.8e-05
23	17	11	19079584	19281653	rs7102329	rs4237740	AGAAAAGGGGCAAAGGAGCAGAC	0.0318	1.87	6.82e-05
15	28	11	116314641	116391537	rs550646	rs11215978	AAGCGGAAAGAACAG	0.0127	2.37	6.83e-05
21	21	11	45606983	45877529	rs1488682	rs2292913	AGAGGGAGAGAAAGAAACAGG	0.0138	2.29	6.83e-05
23	23	11	73940134	74170978	rs10219237	rs3867279	ACAGGGAGAACAGGAACAGCGAA	0.0227	1.96	6.83e-05
19	25	11	46160551	46744925	rs7118159	rs2070852	GAACAAAAGGGGAAAGGCG	0.0308	1.9	6.85e-05
19	19	11	35582259	35859844	rs10836424	rs623374	GGGAAGCGGCGAGGGAGGA	0.0123	2.33	6.88e-05
15	19	11	113278447	113404170	rs10891549	rs2514227	GGAGGGAGGAGGGCG	0.0168	2.22	6.93e-05
20	20	11	102501665	102635501	rs948138	rs10791595	AAAGAAAACAAACGAAAAAG	0.0291	1.84	6.93e-05
10	17	11	2923826	3003801	rs367035	rs2071106	GAGGCAAAGG	0.0302	1.89	6.95e-05
22	17	11	45540603	45811278	rs1873059	rs4756024	GGACGAGAGGGAGAGAAAGAAA	0.0465	1.67	6.97e-05
15	22	11	94396718	94716998	rs10765692	rs11020995	AAAAAACAAAAAAGC	0.0307	1.98	6.98e-05
18	17	11	2076043	2169014	rs11825579	rs10770125	CACGAGGGGGAAGACGAA	0.0479	0.506	6.98e-05
21	22	11	76573016	76863872	rs2279518	rs7105374	AGGACGCAAACAGGGAGAAAG	0.0133	2.6	6.98e-05
10	14	11	129969902	130072580	rs7938772	rs673297	AAGAAAAGGG	0.12	1.4	6.99e-05
18	25	11	76585161	76848035	rs7117682	rs948969	GGACGCAAACAGGGAGAA	0.0128	2.56	6.99e-05
23	26	11	13871193	14089431	rs7121237	rs2697825	AAAGGAAAGAGAGAGCGAAAGAA	0.0126	2.44	6.99e-05
16	23	11	45905605	46237731	rs3824872	rs4755349	AGGGGGAGGGAACAAA	0.0168	2.22	7.02e-05
10	22	11	103693394	103789461	rs12362869	rs1872901	AGGGGAAGAC	0.0177	2.34	7.05e-05
16	23	11	113417603	113576932	rs12222458	rs7926267	AAGCCGGAGGAAAAAG	0.0189	2.24	7.06e-05
15	21	11	103653871	103792540	rs12576536	rs541150	GGCCAGGGGAAGACA	0.0143	2.48	7.07e-05
14	22	11	45905605	46210259	rs3824872	rs7103380	AGGGGGAGGGAACA	0.0179	2.19	7.09e-05
11	15	11	45774997	45929961	rs12365302	rs7925824	AGAAACAGGCG	0.0202	2.05	7.1e-05
24	21	11	45905605	46534546	rs3824872	rs3802890	AGGGGGAGGGAACAAAAGGGGAAA	0.0158	2.19	7.1e-05
22	18	11	45523970	45776968	rs10769154	rs1562455	ACGGACGAGAGGGAGAGAAAGA	0.0358	1.77	7.14e-05
11	21	11	45672261	45795670	rs3802762	rs2467287	GAGAGAAAGAA	0.0466	1.63	7.19e-05
24	16	11	33222902	33599446	rs7131287	rs7128963	GGGAGAGAGAAGAGGAGAAGACGA	0.0127	2.43	7.19e-05
6	11	11	3870463	3900133	rs1869002	rs10835232	AAAGAA	0.0509	0.513	7.23e-05
2	3	11	114308684	114319760	rs688101	rs525173	GA	0.574	0.786	7.24e-05
22	14	11	122549214	122700789	rs7117189	rs4598683	AAGGGGCCGAAAGAAACGGGAG	0.0107	3	7.24e-05
8	16	11	45706162	45811278	rs7929114	rs4756024	GAAAGAAA	0.0604	1.6	7.28e-05
20	20	11	79660947	79848654	rs679598	rs10897559	AGCAAGGAGAGGAAAAGAAA	0.0104	2.68	7.28e-05
12	19	11	65513107	65665200	rs593982	rs1151523	GGGGGCCCAGGG	0.0305	1.92	7.31e-05
18	23	11	1375960	1520063	rs11023590	rs11599981	AAAAGAAGAACGAAAGGA	0.0236	1.96	7.34e-05
23	16	11	9710354	9995399	rs1435463	rs11042575	GGAAGAAAGAGAGGAGCGAACAG	0.0234	1.95	7.34e-05
23	14	11	122549214	122704882	rs7117189	rs3133250	AAGGGGCCGAAAGAAACGGGAGG	0.0107	2.98	7.35e-05
18	25	11	1391359	1575068	rs7481546	rs7951820	GGGAGAACGAGGAAGGAA	0.0286	1.87	7.36e-05
7	13	11	79124344	79174422	rs872490	rs17138383	CGAGAAG	0.35	1.28	7.38e-05
13	15	11	129969902	130094626	rs7938772	rs858723	AAGAAAAGGGAGA	0.113	1.43	7.38e-05
16	22	11	94396718	94722715	rs10765692	rs10501819	AAAAAACAAAAAAGCA	0.0308	1.96	7.4e-05
19	19	11	1943708	2047640	rs2334385	rs12282459	ACGGGCGAGAGGGGACAGG	0.0498	1.73	7.43e-05
19	23	11	13946865	14105497	rs1027837	rs6486166	GAGAGAGCGAAAGAAAACG	0.013	2.42	7.43e-05
24	13	11	96900556	97219957	rs10895052	rs7948079	CGAGAGACGGAGAAAAAGAGGAGG	0.0109	2.95	7.44e-05
12	15	11	108672547	108851707	rs2726876	rs7124854	AGCGAAAAGGAG	0.0168	2.25	7.45e-05
15	23	11	86704775	86836648	rs11234901	rs564932	GGCGGCAAAGGAGAG	0.0124	2.59	7.48e-05
20	27	11	13871193	14058186	rs7121237	rs10766134	AAAGGAAAGAGAGAGCGAAA	0.0127	2.45	7.51e-05
23	14	11	96879194	97164437	rs7952525	rs17282574	GAGCGAGAGACGGAGAAAAAGAG	0.0114	3.08	7.51e-05
10	14	11	45774997	45905605	rs12365302	rs3824872	AGAAACAGGC	0.0204	2.04	7.52e-05
13	16	11	108873119	108947644	rs10890920	rs11212913	GAAGGCGACAAAG	0.0594	1.59	7.52e-05
25	24	11	69258074	69382767	rs7928827	rs11263498	GAAAGGCAAGGGAGAAGAGGAGGGG	0.0198	2.17	7.52e-05
15	29	11	103697417	103839559	rs7104359	rs12282189	GGGGAAGACAAAGAG	0.0148	2.51	7.55e-05
25	12	11	45554951	45905605	rs896344	rs3824872	ACGAGAGGGAGAGAAAGAAACAGGC	0.0127	2.38	7.56e-05
16	26	11	1391359	1521917	rs7481546	rs12278822	GGGAGAACGAGGAAGG	0.0285	1.87	7.57e-05
17	26	11	1391359	1561484	rs7481546	rs7127282	GGGAGAACGAGGAAGGA	0.0285	1.87	7.57e-05
25	18	11	82197697	82423811	rs10897976	rs7940878	AAAGCAGGGGAAAAAGAAAAACGCG	0.0201	2.08	7.58e-05
11	18	11	2923826	3020789	rs367035	rs10219272	GAGGCAAAGGG	0.0281	1.92	7.61e-05
21	21	11	73906924	74166320	rs555964	rs7789	GACAGGGAGAACAGGAACAGC	0.0214	2	7.61e-05
12	18	11	2923826	3024624	rs367035	rs2239899	GAGGCAAAGGGG	0.0281	1.92	7.63e-05
22	20	11	65504069	65808467	rs1193692	rs2576	AGGGGGCCCAGGGGGGGGAAGA	0.0186	2.06	7.63e-05
21	18	11	45540603	45795670	rs1873059	rs2467287	GGACGAGAGGGAGAGAAAGAA	0.0465	1.66	7.64e-05
16	26	11	116312872	116391537	rs548890	rs11215978	AAAGCGGAAAGAACAG	0.0119	2.4	7.66e-05
16	22	11	116354466	116464800	rs549298	rs11216026	AACAGAGCAGGAGAGA	0.01	3.59	7.68e-05
22	22	11	1401890	1627296	rs2090192	rs7117114	GAAGAACGAAAGGAAGGAACGA	0.0253	1.91	7.73e-05
8	12	11	79125661	79183377	rs7121592	rs11237851	GAGAAGAA	0.338	1.29	7.75e-05
14	21	11	103660567	103792540	rs974819	rs541150	GCCAGGGGAAGACA	0.0144	2.46	7.79e-05
15	19	11	45635476	45811278	rs12576823	rs4756024	AGGGAGAGAAAGAAA	0.0531	1.63	7.81e-05
5	8	11	79124344	79169409	rs872490	rs12807081	CGAGA	0.366	1.28	7.82e-05
25	21	11	65542739	65851902	rs489574	rs472518	GGGCCCAGGGGGGGGAAGAAAGAGG	0.0176	2.17	7.83e-05
6	8	11	79124084	79169409	rs1567540	rs12807081	ACGAGA	0.366	1.28	7.84e-05
14	16	11	129969902	130109301	rs7938772	rs12787328	AAGAAAAGGGAGAG	0.113	1.42	7.86e-05
21	22	11	125807964	125937383	rs671880	rs564327	GGAGGGGAAAGAGGAAAGGAG	0.0248	1.95	7.87e-05
25	12	11	119172536	119479391	rs1047417	rs2271249	ACAGGGGGGGAGGAGAAGGGAGGAA	0.0174	2.18	7.89e-05
13	26	11	128288400	128361194	rs7936180	rs7125574	GAAAGGGAGGGCA	0.0437	1.64	7.9e-05
19	20	11	74081501	74192414	rs10793079	rs686179	ACAGGAACAGCGAAGACGG	0.0287	1.83	7.9e-05
5	6	11	129089278	129127152	rs4430528	rs4343030	GAGAG	0.0103	2.58	7.92e-05
20	17	11	113278447	113438068	rs10891549	rs7933981	GGAGGGAGGAGGGCGACAAG	0.0162	2.2	7.93e-05
15	21	11	4496846	4659858	rs2278170	rs11033126	GGACACGGGACAACG	0.0246	1.96	7.94e-05
25	22	11	73868065	74166320	rs869616	rs7789	CAGAGACAGGGAGAACAGGAACAGC	0.0227	1.96	7.96e-05
21	11	11	11532294	11665804	rs3934815	rs11021969	GGGGAAAAGACAGGGCAGCAG	0.0135	2.24	7.97e-05
21	22	11	69619417	69828594	rs4980700	rs10793046	AAAGCACGCGGGGGAGGAGGG	0.0102	2.89	7.98e-05
8	11	11	2141603	2161858	rs4341514	rs3741212	GGGGAAGA	0.166	0.702	8e-05
25	14	11	107037976	107274331	rs10789572	rs622862	GAAAAGCGGGGCCGGAAAAGAGGAG	0.168	0.696	8.01e-05
16	19	11	113278447	113411628	rs10891549	rs11823610	GGAGGGAGGAGGGCGA	0.0168	2.2	8.03e-05
17	21	11	67360264	67748817	rs11227844	rs7122260	CGCAAAGAGGAAGAGGG	0.0187	0.248	8.03e-05
15	17	11	45660457	45846619	rs4755331	rs11038673	GGGAGAGAAAGAAAC	0.0523	1.63	8.05e-05
20	24	11	35576921	35853091	rs11033178	rs11033291	CGGGGAAGCGGCGAGGGAGG	0.0148	2.2	8.05e-05
21	27	11	13871193	14066486	rs7121237	rs10832169	AAAGGAAAGAGAGAGCGAAAG	0.0126	2.43	8.05e-05
18	17	11	33406776	33680249	rs3898926	rs11032332	AGAGGAGAAGACGAGGGG	0.0378	1.77	8.06e-05
23	12	11	119172536	119468994	rs1047417	rs10790316	ACAGGGGGGGAGGAGAAGGGAGG	0.0174	2.18	8.06e-05
20	19	11	5969185	6090372	rs10769378	rs4353251	AAGGGGGCGGAGAGAGAGAG	0.0114	2.5	8.07e-05
21	21	11	74050173	74192414	rs1279293	rs686179	GAACAGGAACAGCGAAGACGG	0.0269	1.85	8.09e-05
24	19	11	82197697	82406633	rs10897976	rs7943210	AAAGCAGGGGAAAAAGAAAAACGC	0.0201	2.08	8.11e-05
22	27	11	13871193	14075947	rs7121237	rs2618512	AAAGGAAAGAGAGAGCGAAAGA	0.0126	2.43	8.12e-05
12	22	11	102435173	102535700	rs7124762	rs1276254	AGAGGGAAAGAA	0.0106	2.84	8.17e-05
3	6	11	108873119	108884508	rs10890920	rs17108871	GAA	0.0541	1.69	8.19e-05
10	23	11	1423176	1516110	rs4963076	rs10835531	GAACGAGGAA	0.0253	1.9	8.23e-05
24	12	11	119172536	119470389	rs1047417	rs7950231	ACAGGGGGGGAGGAGAAGGGAGGA	0.0174	2.18	8.23e-05
25	23	11	1423176	1643728	rs4963076	rs10768791	GAACGAGGAAGGAAGCCAGAACGGA	0.0154	2.19	8.23e-05
11	27	11	43379506	43617546	rs11037420	rs11037491	GGGAGACAAGA	0.0149	2.62	8.25e-05
19	21	11	45542342	45776968	rs12417911	rs1562455	GACGAGAGGGAGAGAAAGA	0.0478	1.68	8.27e-05
23	22	11	14245688	14910234	rs11023150	rs1993116	GGAAGGAGAGAAAAACGCCGAAA	0.028	1.97	8.28e-05
3	5	11	110052890	110068043	rs898845	rs7109556	AAG	0.228	1.33	8.3e-05
7	15	11	65542739	65594820	rs489574	rs7102454	GGGCCCA	0.0341	1.81	8.31e-05
13	22	11	1300406	1429616	rs3829223	rs7941517	AAAAAAAAGAAGA	0.0291	1.86	8.31e-05
13	21	11	103660567	103789461	rs974819	rs1872901	GCCAGGGGAAGAC	0.0144	2.46	8.32e-05
17	16	11	62018940	62192931	rs2511345	rs2509963	AAAACAAAAAAGAAAGG	0.019	2.14	8.32e-05
10	23	11	6551674	6707887	rs11040910	rs12573864	GAAGGAAAGG	0.0109	3.01	8.33e-05
20	21	11	35582259	35861029	rs10836424	rs1408154	GGGAAGCGGCGAGGGAGGAA	0.0117	2.35	8.33e-05
17	18	11	94808487	95011645	rs588096	rs976337	GGGAAGACGAGGGGAGA	0.0121	2.82	8.35e-05
16	17	11	108873119	109020342	rs10890920	rs10789715	GAAGGCGACAAAGCGA	0.0484	1.68	8.45e-05
16	20	11	66687863	67352689	rs7944999	rs1695	AAGGGAAAACACGGAG	0.0468	1.69	8.46e-05
24	18	11	45540603	45873091	rs1873059	rs11605924	GGACGAGAGGGAGAGAAAGAAACA	0.0452	1.66	8.47e-05
9	20	11	95993708	96029482	rs555329	rs1253227	GGAGAAGAA	0.0137	2.55	8.48e-05
13	24	11	117649675	117722742	rs7924993	rs3885041	GAAGGAACAAGGA	0.0178	2.04	8.51e-05
17	21	11	97733303	97871998	rs2597588	rs10891169	GAAGAGAAAGCAGGGGA	0.0194	2.07	8.52e-05
13	25	11	7132245	7278278	rs9804679	rs1487863	CAGAAAGGCAAGA	0.0229	2.08	8.58e-05
18	30	11	5969185	6051317	rs10769378	rs4758371	AAGGGGGCGGAGAGAGAG	0.015	2.22	8.58e-05
16	20	11	112801338	112999832	rs12294747	rs1436106	AAGACACGGAAGAGAA	0.0118	2.44	8.6e-05
17	25	11	13901466	14058186	rs1503314	rs10766134	GGAAAGAGAGAGCGAAA	0.0127	2.44	8.6e-05
7	16	11	65551957	65621995	rs479844	rs635375	GGCCCAG	0.0333	1.85	8.61e-05
20	18	11	45635476	45905605	rs12576823	rs3824872	AGGGAGAGAAAGAAACAGGC	0.0203	2.08	8.61e-05
7	13	11	35802040	35861029	rs2147094	rs1408154	GGAGGAA	0.0135	2.3	8.65e-05
9	17	11	45706162	45846619	rs7929114	rs11038673	GAAAGAAAC	0.0586	1.59	8.66e-05
23	20	11	82197697	82401684	rs10897976	rs11233261	AAAGCAGGGGAAAAAGAAAAACG	0.0208	2.06	8.66e-05
13	21	11	45706162	45905605	rs7929114	rs3824872	GAAAGAAACAGGC	0.0182	2.13	8.67e-05
14	14	11	33903814	34042996	rs1885523	rs7950733	GAAAAGAAGGGAGG	0.0106	2.71	8.68e-05
6	13	11	79124344	79172339	rs872490	rs7106671	CGAGAA	0.349	1.28	8.69e-05
19	19	11	33222902	33522613	rs7131287	rs2615938	GGGAGAGAGAAGAGGAGAA	0.0134	2.39	8.69e-05
24	23	11	66326581	67352689	rs2275998	rs1695	AAGAGGAAAAGGGAAAACACGGAG	0.014	2.39	8.7e-05
11	26	11	2840424	2931981	rs233448	rs450208	AGGAAGAAAGA	0.0128	2.68	8.72e-05
4	5	11	129127152	129161105	rs4343030	rs10790997	GGCC	0.026	1.93	8.74e-05
22	22	11	65513107	65813383	rs593982	rs2430979	GGGGGCCCAGGGGGGGGAAGAA	0.0189	2.12	8.76e-05
18	22	11	33288446	33559186	rs590224	rs2615929	GAGAGAAGAGGAGAAGAC	0.0117	2.5	8.77e-05
15	23	11	1423176	1576079	rs4963076	rs1982827	GAACGAGGAAGGAAG	0.0235	1.91	8.78e-05
7	11	11	79125661	79177447	rs7121592	rs12801632	GAGAAGA	0.35	1.28	8.79e-05
15	13	11	110748070	110824960	rs10488719	rs1486907	GGGGGGACAGGGAAG	0.0195	2.01	8.79e-05
20	19	11	45585234	45873091	rs6485633	rs11605924	GAGAGGGAGAGAAAGAAACA	0.0505	1.63	8.79e-05
17	19	11	67369670	67765056	rs10896186	rs308328	GCAAAGAGGAAGAGGGA	0.0182	0.244	8.8e-05
21	25	11	14089431	14262375	rs2697825	rs7116756	AAACGAGAAGGAGAGAGGGCG	0.0114	2.6	8.82e-05
22	20	11	102501665	102641382	rs948138	rs470168	AAAGAAAACAAACGAAAAAGAG	0.029	1.81	8.82e-05
16	22	11	66662731	67314144	rs7122539	rs7106423	GAAAAGGGAAAACACG	0.0509	1.66	8.83e-05
21	23	11	35560205	35823818	rs645267	rs671783	AAGGCGGGGAAGCGGCGAGGG	0.0119	2.38	8.84e-05
25	22	11	1375960	1625363	rs11023590	rs10837407	AAAAGAAGAACGAAAGGAAGGAACG	0.0227	1.96	8.85e-05
2	3	11	49093987	49146066	rs17801371	rs10839224	AA	0.809	1.38	8.86e-05
17	22	11	125822707	125920236	rs2155803	rs538107	AGGGAAAGAGAGAGAGG	0.0114	2.53	8.86e-05
16	23	11	94404440	94781514	rs643797	rs7130686	AAAAACAAAAAAGCAC	0.0306	1.94	8.87e-05
17	23	11	74044976	74170978	rs3193507	rs3867279	AGAACAGGAACAGCGAA	0.0228	1.96	8.87e-05
24	11	11	11532294	11700694	rs3934815	rs4910407	GGGGAAAAGACAGGGCAGCAGGCA	0.0111	2.42	8.87e-05
7	12	11	43196352	43236061	rs1544872	rs12365397	AAAAGGA	0.0129	2.3	8.88e-05
20	22	11	20365604	20605665	rs10833300	rs10458887	AGGAAAAAAGGGGAAAGAAG	0.0179	2.08	8.88e-05
14	32	11	4914371	5020189	rs2570586	rs11035064	AAAGGCAGAACGGG	0.0363	0.338	8.89e-05
16	23	11	7079038	7278278	rs10839708	rs1487863	AAACAGAAAGGCAAGA	0.0126	2.86	8.89e-05
14	28	11	103734645	103864743	rs11226046	rs12574463	GAAGACAAAGAGGG	0.0125	2.57	8.92e-05
12	16	11	108873119	108937149	rs10890920	rs11212908	GAAGGCGACAAA	0.0604	1.57	8.93e-05
14	21	11	103653871	103789461	rs12576536	rs1872901	GGCCAGGGGAAGAC	0.0145	2.45	8.96e-05
18	21	11	97733303	97892938	rs2597588	rs527628	GAAGAGAAAGCAGGGGAG	0.0195	2.06	8.99e-05
16	21	11	103660567	103819333	rs974819	rs1471936	GCCAGGGGAAGACAAA	0.0147	2.43	9e-05
10	24	11	103734645	103836697	rs11226046	rs2220377	GAAGACAAAG	0.0163	2.52	9.06e-05
12	16	11	129969902	130086065	rs7938772	rs6590449	AAGAAAAGGGAG	0.112	1.42	9.07e-05
19	21	11	66687863	67381110	rs7944999	rs4148959	AAGGGAAAACACGGAGCGC	0.0469	1.68	9.07e-05
20	24	11	13901466	14089431	rs1503314	rs2697825	GGAAAGAGAGAGCGAAAGAA	0.012	2.49	9.07e-05
22	19	11	80339237	80611790	rs1917851	rs1909141	AAACGGGCGGAGGGAAAAGACC	0.0282	1.94	9.07e-05
7	12	11	45737527	45811278	rs2955677	rs4756024	AAAGAAA	0.0714	1.52	9.09e-05
15	18	11	43190388	43290063	rs10768931	rs2172998	GGAACAAGACGAAAC	0.015	2.16	9.09e-05
21	23	11	13901466	14089741	rs1503314	rs1528646	GGAAAGAGAGAGCGAAAGAAA	0.012	2.49	9.11e-05
13	28	11	116395458	116466289	rs1396131	rs11216031	AGCAGGAGAGAAA	0.0202	2.55	9.12e-05
22	18	11	42971040	43157244	rs11037175	rs11607331	AAGAAGAAGGGGCAAGAGGAAA	0.0139	2.23	9.12e-05
22	18	11	33222902	33559186	rs7131287	rs2615929	GGGAGAGAGAAGAGGAGAAGAC	0.0129	2.41	9.13e-05
11	21	11	103703939	103819333	rs11226034	rs1471936	GGGAAGACAAA	0.0311	1.87	9.16e-05
15	21	11	103660567	103817645	rs974819	rs4145958	GCCAGGGGAAGACAA	0.0146	2.43	9.18e-05
10	21	11	45672261	45776968	rs3802762	rs1562455	GAGAGAAAGA	0.0479	1.61	9.19e-05
21	19	11	80339237	80611357	rs1917851	rs7925070	AAACGGGCGGAGGGAAAAGAC	0.0282	1.93	9.19e-05
19	25	11	61272309	61597972	rs11230723	rs1535	GGAGCAAAAGGGGAAGAGA	0.0247	0.325	9.2e-05
23	25	11	13901466	14097161	rs1503314	rs11023075	GGAAAGAGAGAGCGAAAGAAAAC	0.0116	2.53	9.24e-05
18	20	11	33233486	33522613	rs10768001	rs2615938	GGAGAGAGAAGAGGAGAA	0.0116	2.41	9.28e-05
12	23	11	1423176	1521917	rs4963076	rs12278822	GAACGAGGAAGG	0.0236	1.91	9.31e-05
18	25	11	61272309	61597212	rs11230723	rs174570	GGAGCAAAAGGGGAAGAG	0.0247	0.326	9.31e-05
11	15	11	108673298	108851707	rs2615760	rs7124854	GCGAAAAGGAG	0.0176	2.19	9.33e-05
12	19	11	108673298	108863213	rs2615760	rs4753856	GCGAAAAGGAGG	0.0175	2.19	9.33e-05
25	24	11	13871193	14093889	rs7121237	rs12365614	AAAGGAAAGAGAGAGCGAAAGAAAA	0.0125	2.4	9.34e-05
23	25	11	19412661	19559749	rs4073508	rs10500854	ACGAGAAAGGCAGAAAAAAAGAG	0.0145	2.35	9.35e-05
19	24	11	13901466	14075947	rs1503314	rs2618512	GGAAAGAGAGAGCGAAAGA	0.012	2.48	9.36e-05
19	19	11	45635476	45877529	rs12576823	rs2292913	AGGGAGAGAAAGAAACAGG	0.0205	2.07	9.38e-05
5	8	11	110042157	110068043	rs4754425	rs7109556	AGAAG	0.207	1.32	9.39e-05
18	25	11	13901466	14066486	rs1503314	rs10832169	GGAAAGAGAGAGCGAAAG	0.012	2.48	9.41e-05
22	13	11	119172536	119441696	rs1047417	rs906824	ACAGGGGGGGAGGAGAAGGGAG	0.0175	2.17	9.46e-05
25	20	11	113576932	113949232	rs7926267	rs1784692	AGGAAAAGAAGAGGGAAGGGAAGAA	0.0129	2.62	9.46e-05
20	22	11	31548522	31905534	rs2973129	rs652722	GGAAAAAGAAAGAGAGAAGG	0.0105	2.69	9.47e-05
17	20	11	23363924	23461597	rs11027160	rs980452	GGGGAGAGCGACAAAAA	0.0193	2.07	9.49e-05
19	23	11	43379506	43721500	rs11037420	rs4359199	GGGAGACAAGAGAGAAAGG	0.013	2.64	9.49e-05
20	23	11	43379506	43727577	rs11037420	rs7932905	GGGAGACAAGAGAGAAAGGA	0.013	2.64	9.49e-05
14	17	11	112762909	112953130	rs7952158	rs7951034	AGAAGACACGGAAG	0.0126	2.36	9.53e-05
24	20	11	102501665	102647536	rs948138	rs2276108	AAAGAAAACAAACGAAAAAGAGAA	0.0246	1.89	9.54e-05
7	13	11	8360804	8404535	rs747190	rs16937958	CGGAAGA	0.0163	2.19	9.56e-05
23	20	11	76480570	76824078	rs1149603	rs3781683	AAAAAGAAAGGACGCAAACAGGG	0.0102	3.32	9.57e-05
15	20	11	45699134	45929961	rs4756016	rs7925824	AGAAAGAAACAGGCG	0.0167	2.13	9.58e-05
17	28	11	103697417	103864743	rs7104359	rs12574463	GGGGAAGACAAAGAGGG	0.014	2.54	9.58e-05
13	18	11	112765750	112953130	rs2360954	rs7951034	GAAGACACGGAAG	0.0126	2.36	9.59e-05
22	23	11	74017319	74170978	rs1941820	rs3867279	CAGGGAGAACAGGAACAGCGAA	0.0266	1.86	9.59e-05
19	15	11	113289298	113438068	rs2002453	rs7933981	GAGGGAGGAGGGCGACAAG	0.0156	2.15	9.6e-05
6	11	11	79125661	79174422	rs7121592	rs17138383	GAGAAG	0.349	1.28	9.61e-05
6	13	11	65551957	65594820	rs479844	rs7102454	GGCCCA	0.0344	1.83	9.61e-05
22	23	11	45905605	46332893	rs3824872	rs4625425	AGGGGGAGGGAACAAAAGGGGA	0.0162	2.16	9.63e-05
18	21	11	74081501	74186836	rs10793079	rs681179	ACAGGAACAGCGAAGACG	0.0287	1.82	9.64e-05
8	19	11	95993708	96024021	rs555329	rs2509000	GGAGAAGA	0.0137	2.54	9.65e-05
12	19	11	32895664	33132864	rs10767971	rs3117655	AAACGGGAACAA	0.0248	2.01	9.67e-05
16	22	11	35597154	35859844	rs659401	rs623374	AAGCGGCGAGGGAGGA	0.013	2.34	9.67e-05
7	11	11	5920721	5977678	rs10838795	rs11039888	GAACGGA	0.0143	2.33	9.68e-05
11	8	11	103653871	103755233	rs12576536	rs512138	GGCCAGGGGAA	0.0535	1.58	9.68e-05
12	11	11	103653871	103766744	rs12576536	rs538524	GGCCAGGGGAAG	0.0535	1.58	9.68e-05
13	23	11	1423176	1561484	rs4963076	rs7127282	GAACGAGGAAGGA	0.0236	1.9	9.69e-05
15	16	11	116553025	116640368	rs12805061	rs623908	GACGGGAAGAAAGGA	0.011	2.49	9.69e-05
8	11	11	5920721	5979497	rs10838795	rs7113402	GAACGGAG	0.0143	2.33	9.7e-05
12	19	11	113316236	113415720	rs12574471	rs7115090	GAGGAGGGCGAC	0.0205	2.04	9.7e-05
14	23	11	1423176	1575068	rs4963076	rs7951820	GAACGAGGAAGGAA	0.0236	1.9	9.7e-05
20	22	11	1404838	1625363	rs7944761	rs10837407	GAGAACGAGGAAGGAAGCCA	0.028	1.87	9.7e-05
9	17	11	45699134	45811278	rs4756016	rs4756024	AGAAAGAAA	0.0605	1.58	9.75e-05
12	27	11	43379506	43619938	rs11037420	rs4755202	GGGAGACAAGAG	0.0147	2.59	9.77e-05
21	21	11	102501665	102641196	rs948138	rs7948454	AAAGAAAACAAACGAAAAAGA	0.029	1.81	9.78e-05
13	21	11	103429644	103540383	rs10895461	rs7109798	GAGCGAACGCGGG	0.0426	1.81	9.79e-05
21	20	11	101388716	101591191	rs10501982	rs7949939	GAAGAAGAAGGGACAAAGGAA	0.0242	1.92	9.79e-05
12	21	11	103429644	103529871	rs10895461	rs7126823	GAGCGAACGCGG	0.0427	1.81	9.8e-05
4	7	11	110042157	110059838	rs4754425	rs11525418	AGAA	0.207	1.32	9.84e-05
13	31	11	116369171	116464800	rs925151	rs11216026	AGAGCAGGAGAGA	0.0174	2.84	9.9e-05
21	21	11	79660947	79870120	rs679598	rs7114833	AGCAAGGAGAGGAAAAGAAAC	0.0106	2.61	9.9e-05
16	23	11	1423176	1607346	rs4963076	rs10734456	GAACGAGGAAGGAAGC	0.0235	1.9	9.91e-05
9	19	11	108754443	108863213	rs2553761	rs4753856	AAAAGGAGG	0.0209	2.1	9.94e-05
6	10	11	45744189	45811278	rs2593731	rs4756024	AAGAAA	0.0761	1.49	9.95e-05
17	18	11	5862532	6003512	rs10742809	rs10839170	AAACAGGAACGGAGGGG	0.0279	1.89	9.95e-05
15	12	11	2126229	2169864	rs4601751	rs3741206	GGGGGAAGACGAAGA	0.112	0.657	9.97e-05
18	21	11	66687863	67369670	rs7944999	rs10896186	AAGGGAAAACACGGAGCG	0.047	1.68	9.98e-05
19	21	11	29680576	29964840	rs324299	rs1425170	ACACAGGAAGGAAAAACAG	0.013	2.65	9.98e-05
