# Supplementary material for: A genome-wide association study in Swedish colorectal cancer patients with gastric- and prostate cancer in relatives
Source: Hered Cancer Clin Pract. 2024 Nov 14;22:25. doi: 10.1186/s13053-024-00299-z (PMC11562479; doi:10.1186/s13053-024-00299-z)
Supplement: Supplementary file 1 — Supplementary Material 1: Figure S1: Quantile-quantile plot (QQ-plot). QQ-plot of observed and expected P-values for single SNP analysis, -log 10 transformed. The diagonal red line represents the expected null hypothesis (= no association). Figure S2: Manhattan plot. Observed P values along the chromosomes for SNP association. The blue line represents suggestive statistical significance, p<5x10−5. Table S1-S23. [file 13053_2024_299_MOESM1_ESM.zip › Final Excel files, down to -05, Twin logistic, GWAS CRC-GC-PrC/CRC_GC_PrC_OncoTwin_chr12.logistic.xlsx]

## Sheet: sorted_Johanna_Logistic_CRC_GAS
NSNP	NHAP	CHR	BP1	BP2	SNP1	SNP2	HAPLOTYPE	F	OR	P		NSNP = Number of SNPs in the haplotype
25	4	12	4072162	4150135	rs598013	rs11062980	GGACAAGGGAAAGGACAAAGAGAAG	0.0103	3.1	1.46e-06		NHAP = Number of haplotypes in each locus
24	19	12	109617865	109880523	rs11065772	rs11066591	GAAGGGAAGAGGGGAGGAGGGGAG	0.0177	2.45	2.05e-06		CHR = Chromosome number
23	19	12	109617865	109875981	rs11065772	rs10774697	GAAGGGAAGAGGGGAGGAGGGGA	0.0175	2.45	2.14e-06		BP1 = First base pair in a haplotype
7	14	12	108697894	108725147	rs4964243	rs10861893	GGAAGAA	0.0301	2.3	3.55e-06		BP2 = Last base pair in a haplotype
22	19	12	109617865	109857093	rs11065772	rs7954301	GAAGGGAAGAGGGGAGGAGGGG	0.0175	2.42	4.04e-06		SNP1 = First SNP in a haplotype
24	4	12	4072162	4149549	rs598013	rs4766200	GGACAAGGGAAAGGACAAAGAGAA	0.0108	2.92	4.19e-06		SNP2 = Last SNP in a haplotype
25	18	12	109617865	109947905	rs11065772	rs3815575	GAAGGGAAGAGGGGAGGAGGGGAGG	0.0169	2.43	4.34e-06		F = Haplotype frequency in samples
7	13	12	59078886	59210932	rs1471064	rs7303938	AAAAAAG	0.0275	2.08	4.41e-06		OR = Odds ratio
6	15	12	108697894	108724296	rs4964243	rs952584	GGAAGA	0.03	2.29	4.52e-06		P = P-value
16	25	12	108696637	108781935	rs4964242	rs11113847	CGGGAAGAAGGACCGG	0.0139	3.24	5.81e-06
4	10	12	108697894	108714720	rs4964243	rs938448	GGAA	0.0303	2.28	5.83e-06
23	12	12	118337919	118520170	rs10850930	rs7488309	AGGAAAAAAAAGAGAACGAAAGG	0.0134	2.89	5.86e-06
17	20	12	132327368	132679063	rs7300198	rs10902507	GAAGAGAGGGGGGGGGA	0.0313	2.03	6.27e-06
9	16	12	59078886	59214607	rs1471064	rs10747821	AAAAAAGAG	0.0262	2.08	6.32e-06
8	16	12	59078886	59211708	rs1471064	rs6581213	AAAAAAGA	0.0262	2.08	6.41e-06
5	13	12	108697894	108717929	rs4964243	rs11113818	GGAAG	0.0305	2.25	6.7e-06
11	33	12	108644189	108714720	rs9739493	rs938448	GGGCACGGGAA	0.014	2.95	7.57e-06
14	16	12	60676912	60861783	rs1504465	rs6581319	GAAGAGGAGAAGAA	0.0364	1.85	8.23e-06
10	16	12	59078886	59226184	rs1471064	rs7315476	AAAAAAGAGG	0.0264	2.06	8.47e-06
23	4	12	4072162	4139900	rs598013	rs7300338	GGACAAGGGAAAGGACAAAGAGA	0.0105	2.9	8.72e-06
19	16	12	40464703	40725778	rs12823555	rs963243	ACGAACAAAAGCAAGGCTA	0.0264	2.07	9.19e-06
20	24	12	118998140	119223349	rs7958352	rs716330	GGACAGAGGAGGGAAAAAAG	0.0209	2.2	9.66e-06
18	19	12	116070816	116147257	rs1352142	rs11067739	GAGGCGGAGAAGAGGGCC	0.0102	3.02	9.77e-06
20	21	12	97877159	98115143	rs10745799	rs1861469	GAAAGCAGGAAGAGGGCGGG	0.0137	2.66	9.79e-06
25	23	12	118998140	119240453	rs7958352	rs10851038	GGACAGAGGAGGGAAAAAAGAAAAG	0.02	2.24	9.89e-06
18	23	12	118998140	119197995	rs7958352	rs10851033	GGACAGAGGAGGGAAAAA	0.021	2.22	1.04e-05
25	15	12	109562235	109788019	rs1642031	rs7968387	AGAGAAGGGAGAAGGGAAGAGGGGA	0.0175	2.38	1.05e-05
24	16	12	109562235	109781567	rs1642031	rs10850058	AGAGAAGGGAGAAGGGAAGAGGGG	0.0176	2.4	1.09e-05
19	15	12	4071269	4114856	rs2532524	rs11610946	GCGGACAAGGGAAAGGACA	0.0108	2.75	1.11e-05
16	14	12	60510134	60859665	rs10877395	rs9668137	AGGGAAGAGGAGAAGA	0.0484	1.71	1.17e-05
23	19	12	78315081	78524505	rs1920428	rs2595031	GAAAGAAGGAGGGAAAAAAGGAG	0.0452	1.78	1.21e-05
14	23	12	108696637	108746540	rs4964242	rs10778628	CGGGAAGAAGGACC	0.0257	2.29	1.22e-05
21	16	12	59141399	59472972	rs2712498	rs2371978	AAAGAGGAGACGAAAAACGGG	0.0248	2.12	1.23e-05
22	20	12	78315081	78517266	rs1920428	rs300446	GAAAGAAGGAGGGAAAAAAGGA	0.045	1.79	1.25e-05
13	18	12	49329695	49480948	rs2272311	rs2117028	GGGACAGAGAGCA	0.0114	3.22	1.28e-05
12	13	12	60510134	60822764	rs10877395	rs11173458	AGGGAAGAGGAG	0.0494	1.7	1.3e-05
13	13	12	60510134	60823755	rs10877395	rs7978392	AGGGAAGAGGAGA	0.0494	1.7	1.3e-05
14	13	12	60510134	60829905	rs10877395	rs4451769	AGGGAAGAGGAGAA	0.0494	1.7	1.31e-05
16	20	12	132327368	132678089	rs7300198	rs10902506	GAAGAGAGGGGGGGGG	0.0307	2.01	1.32e-05
14	18	12	116091294	116147257	rs1427771	rs11067739	CGGAGAAGAGGGCC	0.0115	2.9	1.35e-05
11	13	12	60510134	60817649	rs10877395	rs7979532	AGGGAAGAGGA	0.0495	1.7	1.36e-05
18	16	12	40464703	40713901	rs12823555	rs11564148	ACGAACAAAAGCAAGGCT	0.0294	1.98	1.36e-05
13	13	12	40608880	40762546	rs10878220	rs10784548	AAGGCTACAAGGG	0.0282	2.05	1.42e-05
15	13	12	60510134	60831791	rs10877395	rs4462385	AGGGAAGAGGAGAAG	0.0495	1.7	1.43e-05
21	12	12	4071269	4118317	rs2532524	rs4238010	GCGGACAAGGGAAAGGACAAA	0.0102	2.75	1.43e-05
20	16	12	59141399	59466605	rs2712498	rs2218412	AAAGAGGAGACGAAAAACGG	0.0248	2.11	1.44e-05
11	14	12	59078886	59263559	rs1471064	rs10877179	AAAAAAGAGGA	0.0267	2.01	1.46e-05
20	11	12	4071269	4115555	rs2532524	rs4766195	GCGGACAAGGGAAAGGACAA	0.0102	2.75	1.46e-05
12	27	12	63023970	63142592	rs10877895	rs7297618	AGCGAAGCAAAG	0.0216	2.36	1.48e-05
10	17	12	108696637	108737031	rs4964242	rs17322627	CGGGAAGAAG	0.0253	2.31	1.5e-05
13	27	12	63020745	63142592	rs10877894	rs7297618	GAGCGAAGCAAAG	0.0226	2.35	1.58e-05
21	20	12	109580960	109788019	rs1642040	rs7968387	AAGGGAGAAGGGAAGAGGGGA	0.0174	2.37	1.64e-05
12	20	12	20599112	20722987	rs10841530	rs12579577	AAAAAAAAGGAG	0.0162	2.46	1.65e-05
17	24	12	108696637	108793177	rs4964242	rs10861911	CGGGAAGAAGGACCGGA	0.0136	3.06	1.65e-05
18	25	12	108696637	108804194	rs4964242	rs7979506	CGGGAAGAAGGACCGGAG	0.0133	3.07	1.68e-05
19	16	12	59141399	59465715	rs2712498	rs1444090	AAAGAGGAGACGAAAAACG	0.0249	2.09	1.69e-05
12	18	12	49332012	49480948	rs2073480	rs2117028	GGACAGAGAGCA	0.0116	3.19	1.7e-05
14	17	12	108697894	108781935	rs4964243	rs11113847	GGAAGAAGGACCGG	0.0141	3.07	1.73e-05
24	19	12	78315081	78528052	rs1920428	rs1471237	GAAAGAAGGAGGGAAAAAAGGAGG	0.0415	1.8	1.76e-05
25	22	12	24180799	24386579	rs10842260	rs7294845	GGACGAGAAGAGGCACGGAAAGGAA	0.0114	2.94	1.78e-05
19	25	12	118998140	119209093	rs7958352	rs10774994	GGACAGAGGAGGGAAAAAA	0.0215	2.15	1.8e-05
12	14	12	59078886	59293658	rs1471064	rs10877184	AAAAAAGAGGAG	0.0261	2.01	1.81e-05
12	13	12	40608880	40758291	rs10878220	rs10878434	AAGGCTACAAGG	0.0283	2.03	1.85e-05
23	16	12	109562235	109775148	rs1642031	rs11066324	AGAGAAGGGAGAAGGGAAGAGGG	0.0195	2.3	1.85e-05
13	14	12	59078886	59307299	rs1471064	rs2291800	AAAAAAGAGGAGA	0.0261	2	1.89e-05
9	26	12	54531264	54716092	rs769372	rs11170866	AGGGGGGAC	0.0582	1.72	1.91e-05
19	18	12	132302324	132679063	rs12813376	rs10902507	GGGAAGAGAGGGGGGGGGA	0.0337	1.91	1.91e-05
25	19	12	78315081	78532738	rs1920428	rs17044922	GAAAGAAGGAGGGAAAAAAGGAGGA	0.0415	1.79	1.91e-05
23	17	12	60510134	61028217	rs10877395	rs7970175	AGGGAAGAGGAGAAGAAGGAGGA	0.0267	1.94	1.94e-05
25	16	12	40464703	40762546	rs12823555	rs10784548	ACGAACAAAAGCAAGGCTACAAGGG	0.0253	2.03	1.94e-05
18	22	12	132325239	132679063	rs6598163	rs10902507	GGAAGAGAGGGGGGGGGA	0.0365	1.88	1.95e-05
24	19	12	60510134	61034074	rs10877395	rs2654657	AGGGAAGAGGAGAAGAAGGAGGAG	0.026	1.95	1.96e-05
25	18	12	60510134	61054803	rs10877395	rs273814	AGGGAAGAGGAGAAGAAGGAGGAGG	0.026	1.95	1.96e-05
25	15	12	109201326	109562235	rs1549087	rs1642031	AAGAGGGCAAGAGAGCAAGGGGAGA	0.0144	2.71	2e-05
25	15	12	3170680	3333760	rs10744590	rs2011873	GGGGAAGAGCAAGCCGAAGGGAACA	0.0155	2.56	2.04e-05
9	17	12	54451625	54573343	rs2171216	rs10161263	AGAGGAAAG	0.0127	2.78	2.05e-05
16	20	12	109694320	109857093	rs10849968	rs7954301	AAGAGGGGAGGAGGGG	0.0391	1.84	2.15e-05
17	20	12	109694320	109875981	rs10849968	rs10774697	AAGAGGGGAGGAGGGGA	0.0387	1.84	2.15e-05
18	20	12	109694320	109880523	rs10849968	rs11066591	AAGAGGGGAGGAGGGGAG	0.0387	1.84	2.16e-05
9	13	12	40608880	40737183	rs10878220	rs4768231	AAGGCTACA	0.0286	2.01	2.18e-05
8	9	12	60510134	60797981	rs10877395	rs2655880	AGGGAAGA	0.0492	1.69	2.23e-05
10	23	12	54531264	54722784	rs769372	rs7964528	AGGGGGGACA	0.0549	1.71	2.23e-05
20	26	12	108502142	108696850	rs7976210	rs11113808	GAGGGCGACGGAAGGGCACG	0.011	2.72	2.27e-05
20	20	12	109617865	109853462	rs11065772	rs4766471	GAAGGGAAGAGGGGAGGAGG	0.0217	2.13	2.31e-05
12	10	12	60691514	60859665	rs11836206	rs9668137	AAGAGGAGAAGA	0.0498	1.67	2.32e-05
25	21	12	132325239	132694963	rs6598163	rs7977641	GGAAGAGAGGGGGGGGGAGAGCGCA	0.0184	2.18	2.32e-05
10	13	12	40608880	40744775	rs10878220	rs7303525	AAGGCTACAA	0.0286	2.01	2.33e-05
11	13	12	40608880	40745181	rs10878220	rs7307310	AAGGCTACAAG	0.0285	2.01	2.34e-05
23	23	12	118998140	119229121	rs7958352	rs2698042	GGACAGAGGAGGGAAAAAAGAAA	0.0212	2.12	2.35e-05
18	18	12	132302324	132678089	rs12813376	rs10902506	GGGAAGAGAGGGGGGGGG	0.0337	1.91	2.39e-05
8	12	12	40608880	40727779	rs10878220	rs11829088	AAGGCTAC	0.0285	2.01	2.4e-05
18	20	12	21487544	21635232	rs10841795	rs3213212	AAGCAGAGAGGGGAGGAA	0.0105	3.25	2.41e-05
8	11	12	60822764	60908357	rs11173458	rs12313812	GAAGAAGG	0.0249	2	2.44e-05
12	11	12	60797981	60908357	rs2655880	rs12313812	AGGAGAAGAAGG	0.0249	1.99	2.45e-05
23	15	12	40413698	40725778	rs2242367	rs963243	GCAAACGAACAAAAGCAAGGCTA	0.023	2.08	2.46e-05
5	11	12	94603994	94630029	rs17299939	rs2361355	GAGAG	0.0614	1.64	2.52e-05
9	18	12	108696637	108725147	rs4964242	rs10861893	CGGGAAGAA	0.0289	2.15	2.52e-05
18	16	12	59141399	59437111	rs2712498	rs7300137	AAAGAGGAGACGAAAAAC	0.0248	2.07	2.55e-05
17	16	12	59141399	59432773	rs2712498	rs1474115	AAAGAGGAGACGAAAAA	0.0247	2.07	2.56e-05
11	25	12	54531264	54723028	rs769372	rs6580981	AGGGGGGACAG	0.041	1.82	2.58e-05
22	22	12	118998140	119224419	rs7958352	rs7978807	GGACAGAGGAGGGAAAAAAGAA	0.0214	2.12	2.61e-05
12	24	12	54531264	54734289	rs769372	rs11170877	AGGGGGGACAGA	0.0409	1.82	2.62e-05
21	24	12	118998140	119223922	rs7958352	rs1827176	GGACAGAGGAGGGAAAAAAGA	0.0215	2.11	2.62e-05
8	17	12	108696850	108725147	rs11113808	rs10861893	GGGAAGAA	0.0292	2.14	2.63e-05
25	17	12	109580960	109851899	rs1642040	rs11066523	AAGGGAGAAGGGAAGAGGGGAGGAG	0.017	2.32	2.63e-05
13	27	12	46520182	46591906	rs10128931	rs7954255	GAAAAAGAAAGCG	0.0104	3	2.64e-05
23	15	12	3170680	3321967	rs10744590	rs7310021	GGGGAAGAGCAAGCCGAAGGGAA	0.0156	2.61	2.64e-05
21	26	12	108502142	108697894	rs7976210	rs4964243	GAGGGCGACGGAAGGGCACGG	0.011	2.69	2.72e-05
23	20	12	47344791	47651489	rs7975211	rs712099	AGAGGAAAGGAGAGGAAAAAAGA	0.0121	2.86	2.77e-05
22	19	12	10711622	10888430	rs4237928	rs11053920	GCCGGAGGGAAGAGAAGGAGGG	0.0152	2.51	2.79e-05
23	16	12	60580972	61054803	rs1493318	rs273814	GGAAGAGGAGAAGAAGGAGGAGG	0.0236	1.95	2.81e-05
8	11	12	60676912	60817649	rs1504465	rs7979532	GAAGAGGA	0.0508	1.66	2.85e-05
8	8	12	60691514	60822764	rs11836206	rs11173458	AAGAGGAG	0.0508	1.66	2.89e-05
9	8	12	60691514	60823755	rs11836206	rs7978392	AAGAGGAGA	0.0508	1.66	2.89e-05
10	8	12	60691514	60829905	rs11836206	rs4451769	AAGAGGAGAA	0.0508	1.66	2.89e-05
24	16	12	40464703	40758291	rs12823555	rs10878434	ACGAACAAAAGCAAGGCTACAAGG	0.0255	2	2.89e-05
10	11	12	60510134	60810652	rs10877395	rs2655898	AGGGAAGAGG	0.049	1.68	2.9e-05
9	11	12	60510134	60801035	rs10877395	rs7957175	AGGGAAGAG	0.049	1.68	2.91e-05
8	18	12	108696637	108724296	rs4964242	rs952584	CGGGAAGA	0.0289	2.14	2.92e-05
11	20	12	59022903	59226184	rs10747820	rs7315476	AAAAAAAGAGG	0.0101	3.03	2.95e-05
9	18	12	108696850	108737031	rs11113808	rs17322627	GGGAAGAAG	0.0252	2.27	2.97e-05
13	27	12	50343608	50529736	rs3759125	rs3741562	AGAAGGGAAAAAA	0.0403	1.86	3.04e-05
11	8	12	60691514	60831791	rs11836206	rs4462385	AAGAGGAGAAG	0.0507	1.65	3.07e-05
9	11	12	60676912	60822764	rs1504465	rs11173458	GAAGAGGAG	0.0508	1.65	3.08e-05
10	11	12	60676912	60823755	rs1504465	rs7978392	GAAGAGGAGA	0.0508	1.65	3.08e-05
15	14	12	60558709	60859665	rs12227514	rs9668137	GGGAAGAGGAGAAGA	0.049	1.67	3.09e-05
10	21	12	59022903	59214607	rs10747820	rs10747821	AAAAAAAGAG	0.01	3.03	3.1e-05
24	22	12	118998140	119229694	rs7958352	rs7970829	GGACAGAGGAGGGAAAAAAGAAAA	0.0204	2.14	3.1e-05
11	11	12	60676912	60829905	rs1504465	rs4451769	GAAGAGGAGAA	0.0508	1.65	3.13e-05
9	21	12	59022903	59211708	rs10747820	rs6581213	AAAAAAAGA	0.0101	3.03	3.14e-05
8	14	12	26181049	26222768	rs2729633	rs10129050	GGGCGGAA	0.0538	0.496	3.16e-05
17	25	12	63304447	63477554	rs772556	rs1495029	AGACGGGGAGAACGACA	0.0142	2.65	3.16e-05
24	14	12	3170680	3325815	rs10744590	rs10848825	GGGGAAGAGCAAGCCGAAGGGAAC	0.0158	2.54	3.2e-05
7	8	12	60691514	60817649	rs11836206	rs7979532	AAGAGGA	0.0509	1.65	3.24e-05
10	13	12	60558709	60817649	rs12227514	rs7979532	GGGAAGAGGA	0.0503	1.66	3.25e-05
21	16	12	21487544	21661508	rs10841795	rs11046091	AAGCAGAGAGGGGAGGAAGGA	0.0106	3.03	3.26e-05
10	32	12	108644189	108707123	rs9739493	rs2374985	GGGCACGGGA	0.0174	2.49	3.3e-05
12	11	12	60676912	60831791	rs1504465	rs4462385	GAAGAGGAGAAG	0.0508	1.65	3.3e-05
8	19	12	59022903	59210932	rs10747820	rs7303938	AAAAAAAG	0.0111	3.02	3.33e-05
22	18	12	3170680	3313086	rs10744590	rs1076398	GGGGAAGAGCAAGCCGAAGGGA	0.0179	2.46	3.33e-05
9	13	12	60580972	60817649	rs1493318	rs7979532	GGAAGAGGA	0.0505	1.65	3.35e-05
25	20	12	47344791	47660906	rs7975211	rs214725	AGAGGAAAGGAGAGGAAAAAAGACA	0.0124	2.78	3.37e-05
19	16	12	53471218	54030238	rs7313065	rs11170624	CAAGAAAGGAGCGAGAAAC	0.0804	1.55	3.38e-05
13	13	12	60558709	60829905	rs12227514	rs4451769	GGGAAGAGGAGAA	0.0502	1.65	3.42e-05
10	20	12	63353458	63477554	rs772540	rs1495029	GAGAACGACA	0.0455	1.75	3.43e-05
23	19	12	109595851	109851899	rs34266	rs11066523	GGGAGAAGGGAAGAGGGGAGGAG	0.02	2.17	3.49e-05
25	22	12	23155705	23365694	rs12816878	rs1379480	GAGAAAAAAAAAAGGGGGACAAAAG	0.0217	2.23	3.5e-05
13	12	12	60676912	60859665	rs1504465	rs9668137	GAAGAGGAGAAGA	0.0508	1.65	3.51e-05
11	13	12	60558709	60822764	rs12227514	rs11173458	GGGAAGAGGAG	0.0502	1.65	3.52e-05
12	13	12	60558709	60823755	rs12227514	rs7978392	GGGAAGAGGAGA	0.0502	1.65	3.52e-05
14	24	12	46517922	46591906	rs10785611	rs7954255	GGAAAAAGAAAGCG	0.0104	3.06	3.58e-05
10	13	12	60580972	60822764	rs1493318	rs11173458	GGAAGAGGAG	0.0504	1.65	3.59e-05
7	9	12	60558709	60797981	rs12227514	rs2655880	GGGAAGA	0.05	1.66	3.6e-05
16	18	12	116080723	116147257	rs1946384	rs11067739	GGCGGAGAAGAGGGCC	0.0102	2.74	3.6e-05
19	19	12	60510134	60908357	rs10877395	rs12313812	AGGGAAGAGGAGAAGAAGG	0.0282	1.89	3.62e-05
15	18	12	108697894	108793177	rs4964243	rs10861911	GGAAGAAGGACCGGA	0.0137	2.95	3.63e-05
11	13	12	60580972	60823755	rs1493318	rs7978392	GGAAGAGGAGA	0.0505	1.65	3.64e-05
12	13	12	60580972	60829905	rs1493318	rs4451769	GGAAGAGGAGAA	0.0505	1.65	3.64e-05
14	13	12	60558709	60831791	rs12227514	rs4462385	GGGAAGAGGAGAAG	0.0502	1.65	3.64e-05
22	16	12	40413698	40713901	rs2242367	rs11564148	GCAAACGAACAAAAGCAAGGCT	0.0256	1.99	3.7e-05
24	19	12	47344791	47659666	rs7975211	rs12315929	AGAGGAAAGGAGAGGAAAAAAGAC	0.0124	2.76	3.77e-05
18	20	12	60510134	60899873	rs10877395	rs7300263	AGGGAAGAGGAGAAGAAG	0.0281	1.89	3.78e-05
8	10	12	59141399	59263559	rs2712498	rs10877179	AAAGAGGA	0.0296	1.95	3.79e-05
13	13	12	60580972	60831791	rs1493318	rs4462385	GGAAGAGGAGAAG	0.0504	1.65	3.88e-05
14	14	12	60580972	60859665	rs1493318	rs9668137	GGAAGAGGAGAAGA	0.0505	1.64	3.91e-05
24	19	12	109595851	109853462	rs34266	rs4766471	GGGAGAAGGGAAGAGGGGAGGAGG	0.0201	2.16	3.91e-05
4	9	12	94611012	94630029	rs7298918	rs2361355	AGAG	0.0618	1.63	3.92e-05
13	18	12	43079556	43188454	rs10880347	rs7953873	GAGAAAGGGGAGA	0.0102	2.82	3.93e-05
16	19	12	108697894	108804194	rs4964243	rs7979506	GGAAGAAGGACCGGAG	0.0136	2.93	4.01e-05
14	24	12	109617865	109781567	rs11065772	rs10850058	GAAGGGAAGAGGGG	0.022	2.12	4.02e-05
21	15	12	40464703	40737183	rs12823555	rs4768231	ACGAACAAAAGCAAGGCTACA	0.0256	1.97	4.05e-05
8	11	12	60558709	60801035	rs12227514	rs7957175	GGGAAGAG	0.0501	1.65	4.08e-05
12	20	12	26095571	26222768	rs4963642	rs10129050	AGAAGGGCGGAA	0.0521	0.496	4.08e-05
22	19	12	64015441	64379443	rs7311307	rs6581515	GAGAAGGAGGCAGAGAAAAAGA	0.0193	2.19	4.1e-05
12	17	12	115060246	115129316	rs7311627	rs10850364	GGCGGAGAAGCG	0.0715	1.65	4.13e-05
13	26	12	118302322	118419387	rs7302899	rs4259907	GAGAGGAAAAAAA	0.0236	2.18	4.13e-05
22	16	12	40464703	40744775	rs12823555	rs7303525	ACGAACAAAAGCAAGGCTACAA	0.0256	1.96	4.13e-05
3	6	12	108702560	108714720	rs4964246	rs938448	GAA	0.0878	1.58	4.14e-05
23	16	12	40464703	40745181	rs12823555	rs7307310	ACGAACAAAAGCAAGGCTACAAG	0.0256	1.96	4.15e-05
4	8	12	113471860	113487942	rs2701618	rs7958044	GAGA	0.123	1.45	4.16e-05
6	10	12	3842189	3861281	rs10491974	rs10848922	GGAAGA	0.0268	2.24	4.16e-05
5	10	12	3844596	3861281	rs2058349	rs10848922	GAAGA	0.0268	2.24	4.17e-05
12	23	12	108696850	108742820	rs11113808	rs17040430	GGGAAGAAGGAC	0.026	2.19	4.18e-05
19	19	12	109694320	109947905	rs10849968	rs3815575	AAGAGGGGAGGAGGGGAGG	0.0378	1.82	4.2e-05
20	16	12	40464703	40727779	rs12823555	rs11829088	ACGAACAAAAGCAAGGCTAC	0.0256	1.97	4.2e-05
16	16	12	59141399	59430303	rs2712498	rs1355469	AAAGAGGAGACGAAAA	0.0252	2.03	4.21e-05
6	8	12	60580972	60797981	rs1493318	rs2655880	GGAAGA	0.0504	1.65	4.24e-05
22	21	12	132325239	132686788	rs6598163	rs10794459	GGAAGAGAGGGGGGGGGAGAGC	0.02	2.1	4.24e-05
14	27	12	50343608	50537815	rs3759125	rs7302981	AGAAGGGAAAAAAG	0.0398	1.85	4.25e-05
15	21	12	60676912	60899873	rs1504465	rs7300263	GAAGAGGAGAAGAAG	0.0302	1.85	4.26e-05
17	17	12	60510134	60861783	rs10877395	rs6581319	AGGGAAGAGGAGAAGAA	0.0309	1.85	4.27e-05
11	22	12	46558765	46674873	rs4768689	rs7980775	AAGCGGAACAG	0.013	2.66	4.3e-05
9	11	12	60558709	60810652	rs12227514	rs2655898	GGGAAGAGG	0.0501	1.65	4.32e-05
4	7	12	59141399	59210932	rs2712498	rs7303938	AAAG	0.0304	1.93	4.38e-05
23	21	12	132325239	132688842	rs6598163	rs3935476	GGAAGAGAGGGGGGGGGAGAGCG	0.02	2.09	4.39e-05
14	16	12	59141399	59359937	rs2712498	rs10877195	AAAGAGGAGACGAA	0.0252	2.03	4.47e-05
15	16	12	59141399	59367493	rs2712498	rs12425533	AAAGAGGAGACGAAA	0.0252	2.03	4.48e-05
8	24	12	46543441	46591906	rs4612882	rs7954255	AGAAAGCG	0.0119	2.87	4.51e-05
5	10	12	113458677	113487942	rs10492029	rs7958044	GGAGA	0.121	1.45	4.52e-05
5	12	12	108696850	108714720	rs11113808	rs938448	GGGAA	0.0292	2.12	4.53e-05
19	20	12	109617865	109851899	rs11065772	rs11066523	GAAGGGAAGAGGGGAGGAG	0.0216	2.08	4.57e-05
5	8	12	113471860	113490077	rs2701618	rs2255284	GAGAG	0.123	1.45	4.62e-05
13	15	12	119019542	119163090	rs2730583	rs2649971	GAAGGGGAGGGCG	0.0268	1.9	4.63e-05
24	21	12	132325239	132690579	rs6598163	rs11246996	GGAAGAGAGGGGGGGGGAGAGCGC	0.02	2.09	4.65e-05
20	16	12	53471218	54069803	rs7313065	rs916134	CAAGAAAGGAGCGAGAAACA	0.0807	1.54	4.68e-05
7	27	12	77743499	77824524	rs4761369	rs10506744	AGAGAAG	0.0102	3.37	4.72e-05
16	18	12	60676912	60908357	rs1504465	rs12313812	GAAGAGGAGAAGAAGG	0.0304	1.84	4.73e-05
7	10	12	59141399	59226184	rs2712498	rs7315476	AAAGAGG	0.0297	1.93	4.74e-05
11	14	12	43108953	43188454	rs10880355	rs7953873	GAAAGGGGAGA	0.0106	2.82	4.75e-05
4	8	12	108702560	108717929	rs4964246	rs11113818	GAAG	0.0875	1.57	4.76e-05
8	10	12	60580972	60810652	rs1493318	rs2655898	GGAAGAGG	0.0504	1.64	4.8e-05
7	10	12	60580972	60801035	rs1493318	rs7957175	GGAAGAG	0.0504	1.64	4.82e-05
3	4	12	113016553	113025661	rs10850061	rs11614063	AGG	0.0901	1.48	4.84e-05
7	13	12	60822764	60899873	rs11173458	rs7300263	GAAGAAG	0.0246	1.96	4.87e-05
16	16	12	53471218	53995077	rs7313065	rs1485395	CAAGAAAGGAGCGAGA	0.0806	1.54	4.87e-05
16	22	12	130025979	130109564	rs6486483	rs265625	GAGACAAGGGGGGAGG	0.016	2.31	4.87e-05
6	10	12	59141399	59214607	rs2712498	rs10747821	AAAGAG	0.0296	1.93	4.91e-05
12	21	12	46558765	46727770	rs4768689	rs1471223	AAGCGGAACAGA	0.0114	2.87	4.92e-05
13	21	12	40321846	40460527	rs6581439	rs7971218	GAAGGGAGGGCGA	0.0336	1.83	4.93e-05
19	17	12	53497698	54073069	rs2280699	rs7976793	AGAAAGGAGCGAGAAACAC	0.087	1.51	4.93e-05
2	3	12	113016553	113024793	rs10850061	rs12580178	AG	0.0903	1.48	4.94e-05
19	14	12	60691514	61028217	rs11836206	rs7970175	AAGAGGAGAAGAAGGAGGA	0.0276	1.87	4.95e-05
11	13	12	60797981	60899873	rs2655880	rs7300263	AGGAGAAGAAG	0.0246	1.96	5.01e-05
14	16	12	53471218	53926262	rs7313065	rs7307804	CAAGAAAGGAGCGA	0.0803	1.53	5.02e-05
18	16	12	53471218	54001237	rs7313065	rs7970141	CAAGAAAGGAGCGAGAAA	0.0806	1.53	5.03e-05
17	16	12	53471218	54000031	rs7313065	rs10747675	CAAGAAAGGAGCGAGAA	0.0805	1.53	5.04e-05
17	18	12	116079148	116147257	rs12227873	rs11067739	AGGCGGAGAAGAGGGCC	0.0108	2.67	5.04e-05
4	5	12	113008333	113025661	rs1544656	rs11614063	GAGG	0.0902	1.48	5.05e-05
24	21	12	3163725	3321967	rs12322530	rs7310021	GGGGGAAGAGCAAGCCGAAGGGAA	0.0156	2.5	5.06e-05
6	10	12	108702560	108725147	rs4964246	rs10861893	GAAGAA	0.0866	1.57	5.09e-05
21	16	12	59078886	59437111	rs1471064	rs7300137	AAAAAAGAGGAGACGAAAAAC	0.0232	2	5.09e-05
20	15	12	59078886	59432773	rs1471064	rs1474115	AAAAAAGAGGAGACGAAAAA	0.0232	2.01	5.1e-05
11	11	12	53772927	54030238	rs7131938	rs11170624	GAGCGAGAAAC	0.133	1.41	5.12e-05
15	16	12	53471218	53938808	rs7313065	rs12316789	CAAGAAAGGAGCGAG	0.0806	1.53	5.12e-05
5	10	12	59141399	59211708	rs2712498	rs6581213	AAAGA	0.0296	1.93	5.13e-05
9	20	12	46543441	46600617	rs4612882	rs1492890	AGAAAGCGG	0.0121	2.65	5.16e-05
11	23	12	108696850	108739517	rs11113808	rs4964680	GGGAAGAAGGA	0.026	2.17	5.18e-05
2	3	12	113008333	113016553	rs1544656	rs10850061	GA	0.0902	1.47	5.2e-05
6	13	12	108696637	108714720	rs4964242	rs938448	CGGGAA	0.029	2.11	5.24e-05
1	2	12	113016553	113016553	rs10850061	rs10850061	A	0.0902	1.47	5.27e-05
1	2	12	113016553	113016553	rs10850061	rs10850061	G	0.91	0.678	5.27e-05
19	17	12	21487544	21649160	rs10841795	rs2110159	AAGCAGAGAGGGGAGGAAG	0.0107	2.94	5.28e-05
3	4	12	113008333	113024793	rs1544656	rs12580178	GAG	0.0902	1.47	5.32e-05
25	15	12	60558709	61061687	rs12227514	rs273805	GGGAAGAGGAGAAGAAGGAGGAGGA	0.0273	1.87	5.32e-05
16	24	12	46514997	46591906	rs2408468	rs7954255	CCGGAAAAAGAAAGCG	0.0146	2.44	5.33e-05
17	19	12	115135430	115198520	rs1354156	rs11832790	AGGGACAGAGAAGAAGG	0.0105	2.77	5.36e-05
6	18	12	118279944	118316834	rs1992751	rs10850917	AGAAGA	0.0104	3.9	5.38e-05
18	29	12	14087599	14288015	rs219892	rs17340720	AAGGGGAAAGAGGGAGCG	0.0288	1.92	5.41e-05
20	18	12	40460527	40725778	rs7971218	rs963243	AACGAACAAAAGCAAGGCTA	0.0245	1.98	5.49e-05
18	15	12	4071269	4108124	rs2532524	rs11834507	GCGGACAAGGGAAAGGAC	0.0123	2.41	5.51e-05
6	16	12	108696850	108717929	rs11113808	rs11113818	GGGAAG	0.0292	2.09	5.52e-05
7	16	12	108696637	108717929	rs4964242	rs11113818	CGGGAAG	0.0292	2.09	5.55e-05
17	21	12	45856453	46087793	rs10880789	rs6582568	GGGCGAAAGAAAGAAAA	0.0141	2.46	5.58e-05
5	10	12	108702560	108724296	rs4964246	rs952584	GAAGA	0.0865	1.56	5.59e-05
13	15	12	59141399	59348088	rs2712498	rs12368752	AAAGAGGAGACGA	0.0254	2.01	5.59e-05
22	16	12	59128060	59472972	rs12316513	rs2371978	AAAAGAGGAGACGAAAAACGGG	0.0247	2.01	5.61e-05
9	20	12	105784983	105833967	rs1368252	rs2082371	AGAACAGGG	0.0106	2.85	5.62e-05
10	17	12	54451625	54581064	rs2171216	rs2279402	AGAGGAAAGA	0.0124	2.63	5.62e-05
15	14	12	53630558	54073069	rs7398676	rs7976793	AGGAGCGAGAAACAC	0.102	1.47	5.63e-05
8	16	12	47508853	47618366	rs1880601	rs214711	GGGAGGAG	0.0244	0.303	5.68e-05
23	19	12	109629457	109880523	rs7135947	rs11066591	AAGGGAAGAGGGGAGGAGGGGAG	0.0173	2.21	5.7e-05
12	19	12	116250776	116278388	rs12302628	rs7970151	AGAAGGAGACGG	0.046	0.49	5.71e-05
16	17	12	109708389	109880523	rs882355	rs11066591	GAGGGGAGGAGGGGAG	0.0549	1.65	5.76e-05
15	24	12	109617865	109788019	rs11065772	rs7968387	GAAGGGAAGAGGGGA	0.0222	2.07	5.79e-05
22	19	12	109629457	109875981	rs7135947	rs10774697	AAGGGAAGAGGGGAGGAGGGGA	0.0173	2.21	5.79e-05
12	11	12	53772927	54069803	rs7131938	rs916134	GAGCGAGAAACA	0.133	1.4	5.86e-05
13	23	12	108696850	108746540	rs11113808	rs10778628	GGGAAGAAGGACC	0.0261	2.15	5.91e-05
22	16	12	60558709	61028217	rs12227514	rs7970175	GGGAAGAGGAGAAGAAGGAGGA	0.0272	1.86	5.91e-05
11	24	12	105781842	105833967	rs11112511	rs2082371	GGAGAACAGGG	0.0102	2.98	5.92e-05
13	22	12	62362843	62447532	rs11174261	rs348631	ACAAAGGAAGAGA	0.0282	1.92	5.92e-05
12	23	12	45937867	46087793	rs1806689	rs6582568	AAAGAAAGAAAA	0.0147	2.55	5.93e-05
10	12	12	59121881	59263559	rs7299020	rs10877179	AAAAAGAGGA	0.0296	1.91	5.94e-05
23	15	12	60708275	61103562	rs1021885	rs273838	AGAGGAGAAGAAGGAGGAGGAGA	0.0278	1.85	5.94e-05
16	22	12	77738005	77873254	rs6538140	rs1388206	GAGGCGCGGGGCCAGG	0.0109	2.54	5.99e-05
20	21	12	109580960	109781567	rs1642040	rs10850058	AAGGGAGAAGGGAAGAGGGG	0.0173	2.27	5.99e-05
13	19	12	116250734	116278388	rs2080652	rs7970151	AAGAAGGAGACGG	0.046	0.491	6.02e-05
16	28	12	14047142	14180214	rs2160728	rs10845873	GCCACAAAGGGGCAAG	0.013	2.5	6.02e-05
13	24	12	63318123	63477554	rs10506469	rs1495029	GGGGAGAACGACA	0.0473	1.74	6.03e-05
16	18	12	109704325	109875981	rs2075263	rs10774697	AGAGGGGAGGAGGGGA	0.0627	1.6	6.06e-05
20	17	12	21487544	21659368	rs10841795	rs10492117	AAGCAGAGAGGGGAGGAAGG	0.0106	2.92	6.06e-05
24	15	12	60708275	61138826	rs1021885	rs7962957	AGAGGAGAAGAAGGAGGAGGAGAG	0.0279	1.85	6.11e-05
24	16	12	59078886	59472972	rs1471064	rs2371978	AAAAAAGAGGAGACGAAAAACGGG	0.0231	1.99	6.14e-05
23	16	12	59078886	59466605	rs1471064	rs2218412	AAAAAAGAGGAGACGAAAAACGG	0.0231	1.99	6.15e-05
15	27	12	50343608	50551543	rs3759125	rs10876006	AGAAGGGAAAAAAGC	0.039	1.82	6.17e-05
22	23	12	42365544	42895401	rs1234038	rs10785342	AACAGCGAAAGGGGAGGGGAAA	0.133	1.43	6.2e-05
17	29	12	24223333	24386579	rs7136388	rs7294845	AGAGGCACGGAAAGGAA	0.0125	2.66	6.26e-05
6	10	12	113458677	113490077	rs10492029	rs2255284	GGAGAG	0.122	1.44	6.27e-05
23	15	12	60558709	61034074	rs12227514	rs2654657	GGGAAGAGGAGAAGAAGGAGGAG	0.0272	1.86	6.27e-05
24	15	12	60558709	61054803	rs12227514	rs273814	GGGAAGAGGAGAAGAAGGAGGAGG	0.0272	1.86	6.27e-05
24	19	12	4416304	4500711	rs4625554	rs12820100	ACAAAGGAGGGGGAAGAGAAAGAG	0.0195	2.25	6.32e-05
18	16	12	60708275	61028217	rs1021885	rs7970175	AGAGGAGAAGAAGGAGGA	0.0279	1.85	6.33e-05
19	22	12	109580960	109775148	rs1642040	rs11066324	AAGGGAGAAGGGAAGAGGG	0.0193	2.22	6.34e-05
15	21	12	58881942	59148093	rs10877125	rs2712508	AAGGAGCCAAAAAGG	0.0176	2.28	6.37e-05
23	14	12	94388945	94577781	rs2362411	rs11107432	GCGACGAGAAAAAAGAGGCGAAC	0.011	2.86	6.37e-05
9	11	12	59128060	59263559	rs12316513	rs10877179	AAAAGAGGA	0.0297	1.9	6.39e-05
10	14	12	43108953	43170577	rs10880355	rs1400809	GAAAGGGGAG	0.0106	2.78	6.41e-05
25	18	12	106021477	106159013	rs4293219	rs1806477	GAGCAGAGGAGGGGCGAAAGAGCAG	0.0205	2.12	6.41e-05
18	18	12	60676912	60971215	rs1504465	rs4758871	GAAGAGGAGAAGAAGGAG	0.0298	1.83	6.44e-05
8	11	12	53757831	53938808	rs12582170	rs12316789	GGAGCGAG	0.133	1.4	6.45e-05
25	20	12	3163725	3325815	rs12322530	rs10848825	GGGGGAAGAGCAAGCCGAAGGGAAC	0.0156	2.45	6.49e-05
18	12	12	131345236	131503109	rs7307055	rs1195916	CGGAGAAGAGGAAAAAAA	0.0109	3.13	6.5e-05
19	18	12	60676912	60985044	rs1504465	rs1995471	GAAGAGGAGAAGAAGGAGG	0.0298	1.82	6.51e-05
22	19	12	109562235	109765743	rs1642031	rs12820283	AGAGAAGGGAGAAGGGAAGAGG	0.0454	1.7	6.51e-05
12	29	12	108644189	108717929	rs9739493	rs11113818	GGGCACGGGAAG	0.0125	2.8	6.52e-05
15	16	12	132302324	132638421	rs12813376	rs12297511	GGGAAGAGAGGGGGG	0.0537	1.65	6.53e-05
21	21	12	109562235	109745620	rs1642031	rs1036515	AGAGAAGGGAGAAGGGAAGAG	0.048	1.69	6.53e-05
5	7	12	113759618	113945818	rs4271426	rs4766686	GGAAA	0.0193	2.09	6.58e-05
22	15	12	60708275	61078495	rs1021885	rs273791	AGAGGAGAAGAAGGAGGAGGAG	0.0279	1.84	6.61e-05
21	15	12	60708275	61061687	rs1021885	rs273805	AGAGGAGAAGAAGGAGGAGGA	0.0279	1.84	6.65e-05
9	17	12	58881942	59001589	rs10877125	rs10783915	AGAGAAAAA	0.014	2.78	6.71e-05
19	15	12	60708275	61034074	rs1021885	rs2654657	AGAGGAGAAGAAGGAGGAG	0.0279	1.84	6.71e-05
20	15	12	60708275	61054803	rs1021885	rs273814	AGAGGAGAAGAAGGAGGAGG	0.0279	1.84	6.71e-05
21	21	12	3185140	3313086	rs11062486	rs1076398	GGGAAGAGCAAGCCGAAGGGA	0.0253	2.11	6.71e-05
18	22	12	23155705	23265863	rs12816878	rs10842122	GAGAAAAAAAAAAGGGGG	0.0288	2.01	6.73e-05
11	15	12	53630558	54000031	rs7398676	rs10747675	AGGAGCGAGAA	0.104	1.46	6.74e-05
7	11	12	53772927	53938808	rs7131938	rs12316789	GAGCGAG	0.133	1.4	6.77e-05
20	21	12	125446436	125652226	rs4765011	rs10846838	GGGACAAAAGAAAGAGGAAG	0.0101	3.1	6.8e-05
21	16	12	59128060	59466605	rs12316513	rs2218412	AAAAGAGGAGACGAAAAACGG	0.0248	1.99	6.84e-05
17	28	12	14047142	14182926	rs2160728	rs1861872	GCCACAAAGGGGCAAGA	0.0129	2.48	6.85e-05
22	16	12	59078886	59465715	rs1471064	rs1444090	AAAAAAGAGGAGACGAAAAACG	0.0232	1.98	6.9e-05
16	13	12	60797981	61028217	rs2655880	rs7970175	AGGAGAAGAAGGAGGA	0.025	1.87	6.99e-05
14	21	12	43071393	43188454	rs4590937	rs7953873	AGAGAAAGGGGAGA	0.0103	2.63	7e-05
14	17	12	60691514	60899873	rs11836206	rs7300263	AAGAGGAGAAGAAG	0.0289	1.84	7.01e-05
12	13	12	60822764	61028217	rs11173458	rs7970175	GAAGAAGGAGGA	0.0249	1.87	7.07e-05
15	26	12	24238190	24386579	rs10505933	rs7294845	AGGCACGGAAAGGAA	0.0118	2.64	7.07e-05
10	19	12	20608723	20722987	rs12311557	rs12579577	AAAAAAGGAG	0.014	2.58	7.08e-05
15	19	12	14410485	14607721	rs17221259	rs7298685	GACGACGGAGAAGAC	0.0473	1.65	7.09e-05
6	11	12	113759618	113962360	rs4271426	rs12366995	GGAAAG	0.0179	2.16	7.1e-05
21	16	12	60676912	61034074	rs1504465	rs2654657	GAAGAGGAGAAGAAGGAGGAG	0.0275	1.84	7.1e-05
22	16	12	60676912	61054803	rs1504465	rs273814	GAAGAGGAGAAGAAGGAGGAGG	0.0275	1.84	7.1e-05
23	14	12	106048351	106187629	rs11112638	rs1421446	AGAGGAGGGGCGAAAGAGCAGAC	0.0112	2.6	7.1e-05
19	18	12	40460527	40713901	rs7971218	rs11564148	AACGAACAAAAGCAAGGCT	0.0274	1.9	7.11e-05
14	20	12	14410485	14593902	rs17221259	rs7310929	GACGACGGAGAAGA	0.0472	1.65	7.12e-05
7	13	12	113444418	113487942	rs929291	rs7958044	GGGGAGA	0.114	1.45	7.14e-05
16	26	12	118998140	119165091	rs7958352	rs2936753	GGACAGAGGAGGGAAA	0.0243	2.01	7.14e-05
25	13	12	60691514	61138826	rs11836206	rs7962957	AAGAGGAGAAGAAGGAGGAGGAGAG	0.0273	1.84	7.14e-05
18	22	12	108461121	108644189	rs10746108	rs9739493	GAGAGAGGGCGACGGAAG	0.0109	2.52	7.15e-05
23	16	12	60676912	61061687	rs1504465	rs273805	GAAGAGGAGAAGAAGGAGGAGGA	0.0276	1.84	7.15e-05
24	16	12	60676912	61078495	rs1504465	rs273791	GAAGAGGAGAAGAAGGAGGAGGAG	0.0276	1.84	7.16e-05
10	11	12	53772927	54001237	rs7131938	rs7970141	GAGCGAGAAA	0.133	1.4	7.17e-05
15	15	12	60691514	60908357	rs11836206	rs12313812	AAGAGGAGAAGAAGG	0.0291	1.84	7.18e-05
25	16	12	60676912	61103562	rs1504465	rs273838	GAAGAGGAGAAGAAGGAGGAGGAGA	0.0276	1.84	7.18e-05
21	19	12	60510134	60971215	rs10877395	rs4758871	AGGGAAGAGGAGAAGAAGGAG	0.0279	1.85	7.21e-05
16	25	12	50341465	50551543	rs7305290	rs10876006	AAGAAGGGAAAAAAGC	0.0423	1.79	7.22e-05
17	16	12	59128060	59430303	rs12316513	rs1355469	AAAAGAGGAGACGAAAA	0.0254	1.99	7.24e-05
22	19	12	60510134	60985044	rs10877395	rs1995471	AGGGAAGAGGAGAAGAAGGAGG	0.0279	1.85	7.26e-05
11	11	12	53757831	54001237	rs12582170	rs7970141	GGAGCGAGAAA	0.132	1.4	7.28e-05
17	17	12	59078886	59359937	rs1471064	rs10877195	AAAAAAGAGGAGACGAA	0.0242	1.96	7.28e-05
21	12	12	60801035	61138826	rs7957175	rs7962957	GGAGAAGAAGGAGGAGGAGAG	0.0283	1.82	7.28e-05
22	16	12	118337919	118513591	rs10850930	rs7488596	AGGAAAAAAAAGAGAACGAAAG	0.0235	2.07	7.28e-05
23	17	12	109580960	109826765	rs1642040	rs7973715	AAGGGAGAAGGGAAGAGGGGAGG	0.0172	2.24	7.29e-05
11	19	12	46569447	46727770	rs7958854	rs1471223	AGCGGAACAGA	0.0225	2.09	7.3e-05
20	16	12	60676912	61028217	rs1504465	rs7970175	GAAGAGGAGAAGAAGGAGGA	0.0281	1.83	7.3e-05
4	5	12	113759618	113938443	rs4271426	rs9988968	GGAA	0.0202	2.02	7.31e-05
17	13	12	40550324	40762546	rs2638259	rs10784548	AAGCAAGGCTACAAGGG	0.0248	1.94	7.31e-05
11	19	12	79294033	79484134	rs10861133	rs2950386	GGAGAGAAGAG	0.0474	0.456	7.37e-05
18	17	12	59078886	59367493	rs1471064	rs12425533	AAAAAAGAGGAGACGAAA	0.0242	1.96	7.37e-05
13	13	12	60691514	60861783	rs11836206	rs6581319	AAGAGGAGAAGAA	0.0319	1.81	7.38e-05
12	24	12	105781842	105842283	rs11112511	rs1347100	GGAGAACAGGGG	0.0101	2.93	7.39e-05
17	18	12	4071269	4102849	rs2532524	rs10848968	GCGGACAAGGGAAAGGA	0.0125	2.34	7.39e-05
9	12	12	59121881	59226184	rs7299020	rs7315476	AAAAAGAGG	0.0298	1.89	7.41e-05
12	20	12	62362843	62423566	rs11174261	rs348692	ACAAAGGAAGAG	0.0283	1.92	7.41e-05
19	17	12	59078886	59430303	rs1471064	rs1355469	AAAAAAGAGGAGACGAAAA	0.0241	1.96	7.41e-05
14	23	12	46569447	46761324	rs7958854	rs1873793	AGCGGAACAGAAAA	0.0196	2.14	7.44e-05
19	12	12	60810652	61103562	rs2655898	rs273838	GAGAAGAAGGAGGAGGAGA	0.0285	1.82	7.46e-05
25	18	12	60831791	61321575	rs4462385	rs1383187	GAAGGAGGAGGAGAGGGACAGCAAG	0.0254	1.87	7.51e-05
24	14	12	106048351	106192776	rs11112638	rs10861517	AGAGGAGGGGCGAAAGAGCAGACA	0.0151	2.33	7.52e-05
21	19	12	109617865	109854122	rs11065772	rs7305754	GAAGGGAAGAGGGGAGGAGGG	0.0211	2.05	7.55e-05
20	9	12	131345236	131513542	rs7307055	rs1195892	CGGAGAAGAGGAAAAAAAAA	0.0108	3.08	7.56e-05
22	17	12	109580960	109804222	rs1642040	rs7305165	AAGGGAGAAGGGAAGAGGGGAG	0.0172	2.23	7.56e-05
12	11	12	53757831	54030238	rs12582170	rs11170624	GGAGCGAGAAAC	0.132	1.4	7.59e-05
20	22	12	23155705	23273114	rs12816878	rs16925818	GAGAAAAAAAAAAGGGGGAC	0.0289	2	7.6e-05
18	21	12	109617865	109833146	rs11065772	rs6606708	GAAGGGAAGAGGGGAGGA	0.0221	2.04	7.61e-05
17	18	12	60676912	60968236	rs1504465	rs7970396	GAAGAGGAGAAGAAGGA	0.03	1.81	7.69e-05
17	18	12	109704325	109880523	rs2075263	rs11066591	AGAGGGGAGGAGGGGAG	0.0626	1.59	7.69e-05
22	13	12	60691514	61061687	rs11836206	rs273805	AAGAGGAGAAGAAGGAGGAGGA	0.0273	1.84	7.69e-05
20	13	12	60691514	61034074	rs11836206	rs2654657	AAGAGGAGAAGAAGGAGGAG	0.0273	1.84	7.7e-05
21	13	12	60691514	61054803	rs11836206	rs273814	AAGAGGAGAAGAAGGAGGAGG	0.0273	1.84	7.7e-05
17	12	12	60823755	61138826	rs7978392	rs7962957	AAGAAGGAGGAGGAGAG	0.0281	1.83	7.71e-05
20	12	12	60810652	61138826	rs2655898	rs7962957	GAGAAGAAGGAGGAGGAGAG	0.0285	1.82	7.71e-05
23	13	12	60691514	61078495	rs11836206	rs273791	AAGAGGAGAAGAAGGAGGAGGAG	0.0274	1.84	7.72e-05
24	13	12	60691514	61103562	rs11836206	rs273838	AAGAGGAGAAGAAGGAGGAGGAGA	0.0274	1.84	7.74e-05
18	21	12	109675029	109875981	rs2241220	rs10774697	GAAGAGGGGAGGAGGGGA	0.0416	1.71	7.76e-05
12	17	12	53497698	53926262	rs2280699	rs7307804	AGAAAGGAGCGA	0.0891	1.49	7.78e-05
14	16	12	60708275	60908357	rs1021885	rs12313812	AGAGGAGAAGAAGG	0.0294	1.83	7.8e-05
24	16	12	109580960	109833146	rs1642040	rs6606708	AAGGGAGAAGGGAAGAGGGGAGGA	0.0173	2.22	7.8e-05
25	17	12	40460527	40758291	rs7971218	rs10878434	AACGAACAAAAGCAAGGCTACAAGG	0.0202	2.05	7.8e-05
12	20	12	108697894	108746540	rs4964243	rs10778628	GGAAGAAGGACC	0.022	2.25	7.82e-05
19	20	12	109675029	109880523	rs2241220	rs11066591	GAAGAGGGGAGGAGGGGAG	0.0416	1.71	7.82e-05
18	12	12	60801035	61061687	rs7957175	rs273805	GGAGAAGAAGGAGGAGGA	0.0283	1.82	7.85e-05
13	19	12	11150046	11587782	rs12226920	rs2951781	CAAGAGAGGGGGG	0.0111	2.83	7.87e-05
17	12	12	60801035	61054803	rs7957175	rs273814	GGAGAAGAAGGAGGAGG	0.0283	1.82	7.87e-05
19	12	12	60801035	61078495	rs7957175	rs273791	GGAGAAGAAGGAGGAGGAG	0.0284	1.82	7.88e-05
20	12	12	60801035	61103562	rs7957175	rs273838	GGAGAAGAAGGAGGAGGAGA	0.0284	1.82	7.88e-05
12	14	12	119031672	119163090	rs2730573	rs2649971	AAGGGGAGGGCG	0.0271	1.87	7.89e-05
16	12	12	60801035	61034074	rs7957175	rs2654657	GGAGAAGAAGGAGGAG	0.0283	1.82	7.89e-05
14	13	12	60810652	61028217	rs2655898	rs7970175	GAGAAGAAGGAGGA	0.0285	1.81	7.91e-05
10	11	12	60810652	60908357	rs2655898	rs12313812	GAGAAGAAGG	0.0288	1.85	7.95e-05
13	31	12	77739965	77859575	rs11104829	rs1473509	AGGCGCGGGGCCA	0.0114	2.49	7.95e-05
11	11	12	60801035	60908357	rs7957175	rs12313812	GGAGAAGAAGG	0.0289	1.85	7.97e-05
15	13	12	60801035	61028217	rs7957175	rs7970175	GGAGAAGAAGGAGGA	0.0285	1.81	7.98e-05
20	16	12	59128060	59465715	rs12316513	rs1444090	AAAAGAGGAGACGAAAAACG	0.0249	1.98	7.98e-05
13	12	12	60823755	61054803	rs7978392	rs273814	AAGAAGGAGGAGG	0.028	1.82	8.02e-05
14	26	12	63020745	63147570	rs10877894	rs4763194	GAGCGAAGCAAAGA	0.0224	2.21	8.04e-05
19	22	12	23155705	23271777	rs12816878	rs10466798	GAGAAAAAAAAAAGGGGGA	0.0289	2	8.08e-05
8	12	12	59121881	59214607	rs7299020	rs10747821	AAAAAGAG	0.0298	1.88	8.1e-05
7	12	12	59121881	59211708	rs7299020	rs6581213	AAAAAGA	0.0298	1.88	8.11e-05
12	12	12	60823755	61034074	rs7978392	rs2654657	AAGAAGGAGGAG	0.028	1.82	8.14e-05
1	2	12	13529068	13529068	rs4763975	rs4763975	A	0.573	0.789	8.15e-05
1	2	12	13529068	13529068	rs4763975	rs4763975	G	0.427	1.27	8.15e-05
22	12	12	60797981	61138826	rs2655880	rs7962957	AGGAGAAGAAGGAGGAGGAGAG	0.0248	1.87	8.15e-05
12	18	12	43079556	43170577	rs10880347	rs1400809	GAGAAAGGGGAG	0.0105	2.7	8.16e-05
18	12	12	60822764	61138826	rs11173458	rs7962957	GAAGAAGGAGGAGGAGAG	0.0248	1.87	8.18e-05
21	23	12	23155705	23277758	rs12816878	rs10743457	GAGAAAAAAAAAAGGGGGACA	0.0261	2.04	8.18e-05
6	11	12	53772927	53926262	rs7131938	rs7307804	GAGCGA	0.133	1.4	8.21e-05
12	27	12	4072162	4098508	rs598013	rs663472	GGACAAGGGAAA	0.0168	2.37	8.22e-05
11	25	12	50343608	50514365	rs3759125	rs1554844	AGAAGGGAAAA	0.0406	1.81	8.24e-05
15	12	12	60810652	61034074	rs2655898	rs2654657	GAGAAGAAGGAGGAG	0.0286	1.81	8.26e-05
16	12	12	60810652	61054803	rs2655898	rs273814	GAGAAGAAGGAGGAGG	0.0286	1.81	8.26e-05
20	22	12	25896326	26148852	rs4963634	rs7969486	AGGAGAACAAAGAGGGAAGG	0.0105	2.77	8.27e-05
3	5	12	7719840	7730186	rs17198726	rs7965166	GGG	0.138	0.675	8.28e-05
17	12	12	60810652	61061687	rs2655898	rs273805	GAGAAGAAGGAGGAGGA	0.0286	1.81	8.28e-05
14	12	12	60823755	61061687	rs7978392	rs273805	AAGAAGGAGGAGGA	0.028	1.82	8.29e-05
11	14	12	119037299	119163090	rs1851094	rs2649971	AGGGGAGGGCG	0.0266	1.86	8.31e-05
15	12	12	60823755	61078495	rs7978392	rs273791	AAGAAGGAGGAGGAG	0.0282	1.82	8.31e-05
15	23	12	118998140	119163090	rs7958352	rs2649971	GGACAGAGGAGGGAA	0.0261	1.94	8.31e-05
16	20	12	23817842	24009142	rs10771016	rs2955529	AGGAAAGGGGAAGAAA	0.0101	3.29	8.31e-05
16	12	12	60823755	61103562	rs7978392	rs273838	AAGAAGGAGGAGGAGA	0.0282	1.82	8.34e-05
18	12	12	60810652	61078495	rs2655898	rs273791	GAGAAGAAGGAGGAGGAG	0.0286	1.81	8.34e-05
20	18	12	60510134	60968236	rs10877395	rs7970396	AGGGAAGAGGAGAAGAAGGA	0.0281	1.84	8.38e-05
15	28	12	14047142	14177113	rs2160728	rs10772724	GCCACAAAGGGGCAA	0.0136	2.44	8.41e-05
9	18	12	3838417	3861281	rs241970	rs10848922	AAGGGAAGA	0.018	2.66	8.44e-05
21	23	12	132325239	132685240	rs6598163	rs7961948	GGAAGAGAGGGGGGGGGAGAG	0.0198	2.05	8.52e-05
16	23	12	115102482	115174093	rs11609105	rs2062717	AAGCGAAAGAACGGAG	0.01	2.66	8.58e-05
15	26	12	50341465	50537815	rs7305290	rs7302981	AAGAAGGGAAAAAAG	0.0432	1.79	8.6e-05
12	31	12	14056953	14154639	rs11055678	rs10845868	CCACAAAGGGGC	0.0162	2.3	8.65e-05
10	22	12	108696850	108739384	rs11113808	rs7960241	GGGAAGAAGG	0.0258	2.13	8.69e-05
16	23	12	24749874	24956287	rs7298579	rs12301529	AAAGGGGGCGGGAGAA	0.137	1.4	8.7e-05
14	15	12	119019542	119165091	rs2730583	rs2936753	GAAGGGGAGGGCGA	0.0273	1.83	8.71e-05
15	16	12	109708389	109875981	rs882355	rs10774697	GAGGGGAGGAGGGGA	0.055	1.63	8.71e-05
21	22	12	64015441	64366408	rs7311307	rs7300256	GAGAAGGAGGCAGAGAAAAAG	0.0198	2.12	8.71e-05
11	15	12	26095571	26215107	rs4963642	rs16929998	AGAAGGGCGGA	0.0732	0.59	8.72e-05
15	18	12	63020745	63158162	rs10877894	rs342153	GAGCGAAGCAAAGAG	0.0161	2.39	8.74e-05
13	18	12	53497698	53938808	rs2280699	rs12316789	AGAAAGGAGCGAG	0.0892	1.49	8.75e-05
6	11	12	113445768	113487942	rs1293746	rs7958044	GGGAGA	0.121	1.43	8.77e-05
18	12	12	60797981	61054803	rs2655880	rs273814	AGGAGAAGAAGGAGGAGG	0.0247	1.86	8.82e-05
21	25	12	24195587	24386579	rs11047225	rs7294845	GAGAAGAGGCACGGAAAGGAA	0.0124	2.65	8.82e-05
13	11	12	53757831	54069803	rs12582170	rs916134	GGAGCGAGAAACA	0.132	1.39	8.83e-05
17	12	12	60797981	61034074	rs2655880	rs2654657	AGGAGAAGAAGGAGGAG	0.0247	1.86	8.83e-05
19	12	12	60797981	61061687	rs2655880	rs273805	AGGAGAAGAAGGAGGAGGA	0.0248	1.86	8.83e-05
19	12	12	131345236	131505066	rs7307055	rs1195906	CGGAGAAGAGGAAAAAAAA	0.0109	3.06	8.83e-05
3	8	12	108697894	108707123	rs4964243	rs2374985	GGA	0.0362	1.95	8.85e-05
21	12	12	60797981	61103562	rs2655880	rs273838	AGGAGAAGAAGGAGGAGGAGA	0.0248	1.86	8.85e-05
7	4	12	60797981	60829905	rs2655880	rs4451769	AGGAGAA	0.0577	1.57	8.86e-05
14	12	12	60822764	61054803	rs11173458	rs273814	GAAGAAGGAGGAGG	0.0247	1.86	8.86e-05
20	12	12	60797981	61078495	rs2655880	rs273791	AGGAGAAGAAGGAGGAGGAG	0.0248	1.86	8.86e-05
13	12	12	60822764	61034074	rs11173458	rs2654657	GAAGAAGGAGGAG	0.0247	1.86	8.87e-05
15	12	12	60822764	61061687	rs11173458	rs273805	GAAGAAGGAGGAGGA	0.0248	1.86	8.87e-05
17	12	12	60822764	61103562	rs11173458	rs273838	GAAGAAGGAGGAGGAGA	0.0248	1.86	8.89e-05
16	12	12	60822764	61078495	rs11173458	rs273791	GAAGAAGGAGGAGGAG	0.0248	1.86	8.9e-05
16	22	12	115135430	115198392	rs1354156	rs4767254	AGGGACAGAGAAGAAG	0.0113	2.66	8.91e-05
18	22	12	21761315	22069114	rs1478290	rs4148650	ACAAGACCAAAAAAGGAA	0.0298	1.8	8.92e-05
13	30	12	14056953	14167216	rs11055678	rs10845872	CCACAAAGGGGCA	0.0154	2.32	8.93e-05
14	22	12	58881942	59141399	rs10877125	rs2712498	AAGGAGCCAAAAAG	0.0175	2.27	8.99e-05
8	4	12	60797981	60831791	rs2655880	rs4462385	AGGAGAAG	0.0577	1.57	9e-05
9	11	12	53772927	54000031	rs7131938	rs10747675	GAGCGAGAA	0.133	1.39	9.01e-05
15	29	12	3833484	3867471	rs241981	rs9300302	AGGAAGGGAAGAAAG	0.013	3.01	9.01e-05
5	10	12	53772927	53924293	rs7131938	rs6580949	GAGCG	0.137	1.42	9.06e-05
9	11	12	60822764	60968236	rs11173458	rs7970396	GAAGAAGGA	0.0245	1.92	9.06e-05
22	20	12	109595851	109833146	rs34266	rs6606708	GGGAGAAGGGAAGAGGGGAGGA	0.0204	2.1	9.06e-05
20	21	12	109675029	109947905	rs2241220	rs3815575	GAAGAGGGGAGGAGGGGAGG	0.0404	1.72	9.1e-05
8	11	12	53772927	53995077	rs7131938	rs1485395	GAGCGAGA	0.133	1.39	9.11e-05
13	11	12	60797981	60968236	rs2655880	rs7970396	AGGAGAAGAAGGA	0.0245	1.92	9.12e-05
17	21	12	132325239	132678089	rs6598163	rs10902506	GGAAGAGAGGGGGGGGG	0.0365	1.81	9.12e-05
11	22	12	62362843	62411604	rs11174261	rs1440724	ACAAAGGAAGA	0.0281	1.91	9.13e-05
18	18	12	53497698	54069803	rs2280699	rs916134	AGAAAGGAGCGAGAAACA	0.0887	1.48	9.15e-05
22	17	12	40460527	40737183	rs7971218	rs4768231	AACGAACAAAAGCAAGGCTACA	0.0204	2.03	9.19e-05
16	22	12	4071269	4102378	rs2532524	rs4474517	GCGGACAAGGGAAAGG	0.0122	2.34	9.23e-05
20	24	12	85070164	85242696	rs11116529	rs7952755	ACACGAGAAGAAGCAGAGGC	0.0126	2.4	9.23e-05
10	17	12	58881942	59022903	rs10877125	rs10747820	AGAGAAAAAA	0.0134	2.81	9.24e-05
3	3	12	60817649	60823755	rs7979532	rs7978392	AGA	0.0577	1.56	9.25e-05
16	17	12	59078886	59348088	rs1471064	rs12368752	AAAAAAGAGGAGACGA	0.0244	1.94	9.3e-05
25	18	12	109552849	109775148	rs34263	rs11066324	AGAGAGAAGGGAGAAGGGAAGAGGG	0.0187	2.21	9.36e-05
10	11	12	53757831	54000031	rs12582170	rs10747675	GGAGCGAGAA	0.133	1.39	9.37e-05
6	9	12	113672577	113945818	rs1458366	rs4766686	GGGAAA	0.0196	2.04	9.41e-05
5	4	12	60797981	60822764	rs2655880	rs11173458	AGGAG	0.0578	1.56	9.42e-05
6	4	12	60797981	60823755	rs2655880	rs7978392	AGGAGA	0.0578	1.56	9.42e-05
9	6	12	60797981	60859665	rs2655880	rs9668137	AGGAGAAGA	0.0578	1.56	9.42e-05
6	8	12	26184033	26215107	rs10842656	rs16929998	GGCGGA	0.0779	0.596	9.45e-05
7	11	12	3841652	3861281	rs7309847	rs10848922	GGGAAGA	0.0232	2.15	9.45e-05
13	17	12	60708275	60899873	rs1021885	rs7300263	AGAGGAGAAGAAG	0.0293	1.83	9.45e-05
14	18	12	53497698	53995077	rs2280699	rs1485395	AGAAAGGAGCGAGA	0.0888	1.48	9.58e-05
21	18	12	40460527	40727779	rs7971218	rs11829088	AACGAACAAAAGCAAGGCTAC	0.0203	2.03	9.63e-05
14	26	12	50341465	50529736	rs7305290	rs3741562	AAGAAGGGAAAAAA	0.0431	1.78	9.64e-05
17	22	12	109617865	109826765	rs11065772	rs7973715	GAAGGGAAGAGGGGAGG	0.0221	2.03	9.65e-05
14	29	12	3834824	3867471	rs241978	rs9300302	GGAAGGGAAGAAAG	0.0128	3	9.67e-05
1	2	12	60822764	60822764	rs11173458	rs11173458	A	0.942	0.64	9.68e-05
1	2	12	60822764	60822764	rs11173458	rs11173458	G	0.0579	1.56	9.68e-05
2	3	12	60817649	60822764	rs7979532	rs11173458	AG	0.0577	1.56	9.68e-05
9	11	12	53757831	53995077	rs12582170	rs1485395	GGAGCGAGA	0.133	1.39	9.69e-05
13	21	12	105668160	105781842	rs12424191	rs11112511	GCAAAGAGGGGAA	0.0165	2.12	9.69e-05
7	10	12	53757831	53926262	rs12582170	rs7307804	GGAGCGA	0.133	1.39	9.71e-05
12	14	12	40550324	40727779	rs2638259	rs11829088	AAGCAAGGCTAC	0.0249	1.91	9.75e-05
2	3	12	13529068	13533981	rs4763975	rs11055394	GA	0.427	1.26	9.76e-05
8	6	12	60801035	60859665	rs7957175	rs9668137	GGAGAAGA	0.0575	1.56	9.78e-05
7	6	12	60810652	60859665	rs2655898	rs9668137	GAGAAGA	0.0575	1.56	9.79e-05
14	30	12	7803646	7879654	rs10431309	rs11055463	GGGAGGCAGAGAAA	0.0105	2.53	9.8e-05
18	20	12	117013401	117112339	rs12227287	rs12581559	GAGAAACGGAGAGGACGG	0.0124	2.49	9.8e-05
14	13	12	40550324	40744775	rs2638259	rs7303525	AAGCAAGGCTACAA	0.0249	1.91	9.85e-05
15	13	12	40550324	40745181	rs2638259	rs7307310	AAGCAAGGCTACAAG	0.0249	1.91	9.85e-05
16	13	12	40550324	40758291	rs2638259	rs10878434	AAGCAAGGCTACAAGG	0.0249	1.91	9.88e-05
18	22	12	109595851	109781567	rs34266	rs10850058	GGGAGAAGGGAAGAGGGG	0.0205	2.12	9.88e-05
14	15	12	53630558	54069803	rs7398676	rs916134	AGGAGCGAGAAACA	0.104	1.44	9.9e-05
15	18	12	112888692	113109378	rs17822304	rs232925	CGCGGAGGAACGGAG	0.0334	1.79	9.92e-05
24	19	12	109629457	109947905	rs7135947	rs3815575	AAGGGAAGAGGGGAGGAGGGGAGG	0.0167	2.19	9.93e-05
14	18	12	43079556	43206004	rs10880347	rs11181692	GAGAAAGGGGAGAG	0.0102	2.7	9.94e-05
20	16	12	21476983	21634394	rs4078	rs7307064	AGGAAGCAGAGAGAAAAAGA	0.0101	2.84	9.94e-05
7	11	12	113445768	113490077	rs1293746	rs2255284	GGGAGAG	0.121	1.43	9.95e-05
1	2	12	60797981	60797981	rs2655880	rs2655880	A	0.058	1.56	9.97e-05
1	2	12	60797981	60797981	rs2655880	rs2655880	G	0.942	0.641	9.97e-05
21	22	12	47745802	47928145	rs215372	rs11168142	GAGCAGGAAAGAAAAGGAAGG	0.0204	0.306	9.97e-05
