# Supplementary material for: A genome-wide association study in Swedish colorectal cancer patients with gastric- and prostate cancer in relatives
Source: Hered Cancer Clin Pract. 2024 Nov 14;22:25. doi: 10.1186/s13053-024-00299-z (PMC11562479; doi:10.1186/s13053-024-00299-z)
Supplement: Supplementary file 1 — Supplementary Material 1: Figure S1: Quantile-quantile plot (QQ-plot). QQ-plot of observed and expected P-values for single SNP analysis, -log 10 transformed. The diagonal red line represents the expected null hypothesis (= no association). Figure S2: Manhattan plot. Observed P values along the chromosomes for SNP association. The blue line represents suggestive statistical significance, p<5x10−5. Table S1-S23. [file 13053_2024_299_MOESM1_ESM.zip › Final Excel files, down to -05, Twin logistic, GWAS CRC-GC-PrC/CRC_GC_PrC_OncoTwin_chr13.logistic.xlsx]

## Sheet: Blad1
NSNP	NHAP	CHR	BP1	BP2	SNP1	SNP2	HAPLOTYPE	F	OR	P		NSNP = Number of SNPs in the haplotype
13	13	13	109832287	109897922	rs2038706	rs9521254	AAGGGAAAAAACG	0.112	1.71	9.2e-09		NHAP = Number of haplotypes in each locus
9	20	13	37374156	37460648	rs9547669	rs12427600	ACAAAAGAG	0.0686	1.86	4.15e-08		CHR = Chromosome number
11	14	13	109843932	109897922	rs7992859	rs9521254	GGGAAAAAACG	0.126	1.63	8.18e-08		BP1 = First base pair in a haplotype
10	23	13	37374156	37488131	rs9547669	rs9547698	ACAAAAGAGG	0.0767	1.81	8.65e-08		BP2 = Last base pair in a haplotype
7	16	13	37374156	37455391	rs9547669	rs9576129	ACAAAAG	0.0714	1.82	1.6e-07		SNP1 = First SNP in a haplotype
22	16	13	109832287	109972182	rs2038706	rs6492182	AAGGGAAAAAACGAAAAGGGAA	0.0589	1.79	2.45e-07		SNP2 = Last SNP in a haplotype
17	16	13	109865959	109972182	rs9583345	rs6492182	AAAAAACGAAAAGGGAA	0.0594	1.79	2.82e-07		F = haplotype frequency in samples
17	13	13	109832287	109923939	rs2038706	rs869914	AAGGGAAAAAACGAAAA	0.0638	1.76	2.9e-07		OR = Odds ratio
21	14	13	109832287	109967585	rs2038706	rs9301369	AAGGGAAAAAACGAAAAGGGA	0.0596	1.78	2.99e-07		P = P-value
16	15	13	109865959	109967585	rs9583345	rs9301369	AAAAAACGAAAAGGGA	0.0602	1.78	3.32e-07
19	15	13	109832287	109942721	rs2038706	rs7319049	AAGGGAAAAAACGAAAAGG	0.0611	1.77	3.32e-07
18	13	13	109832287	109932792	rs2038706	rs9583352	AAGGGAAAAAACGAAAAG	0.0611	1.77	3.57e-07
15	14	13	109832287	109912326	rs2038706	rs9521265	AAGGGAAAAAACGAA	0.0687	1.73	4.79e-07
20	14	13	109832287	109957290	rs2038706	rs4134382	AAGGGAAAAAACGAAAAGGG	0.0598	1.76	4.93e-07
14	13	13	109832287	109901997	rs2038706	rs8002089	AAGGGAAAAAACGA	0.0702	1.72	5.14e-07
15	15	13	109865959	109957290	rs9583345	rs4134382	AAAAAACGAAAAGGG	0.0603	1.76	5.56e-07
16	14	13	109832287	109913993	rs2038706	rs9521266	AAGGGAAAAAACGAAA	0.0673	1.72	6.64e-07
12	14	13	109865959	109923939	rs9583345	rs869914	AAAAAACGAAAA	0.0645	1.73	7.21e-07
8	21	13	37374156	37456241	rs9547669	rs648206	ACAAAAGA	0.0788	1.75	7.49e-07
12	26	13	37374156	37516070	rs9547669	rs9315455	ACAAAAGAGGGG	0.0566	1.92	9.58e-07
14	15	13	109865959	109942721	rs9583345	rs7319049	AAAAAACGAAAAGG	0.0618	1.73	9.95e-07
11	16	13	109886427	109972182	rs9521239	rs6492182	CGAAAAGGGAA	0.0428	1.91	1.04e-06
13	14	13	109865959	109932792	rs9583345	rs9583352	AAAAAACGAAAAG	0.062	1.72	1.29e-06
13	30	13	37374156	37574714	rs9547669	rs9547715	ACAAAAGAGGGGA	0.0559	1.91	1.29e-06
10	14	13	109886427	109967585	rs9521239	rs9301369	CGAAAAGGGA	0.0422	1.9	1.41e-06
11	28	13	37374156	37500101	rs9547669	rs568865	ACAAAAGAGGG	0.0441	2.04	1.41e-06
21	25	13	43357737	43491848	rs9590712	rs12863816	AAGGAAGAAAAAAAAGAAGAA	0.0195	2.37	1.7e-06
11	14	13	109865959	109913993	rs9583345	rs9521266	AAAAAACGAAA	0.068	1.68	1.84e-06
23	22	13	32965310	33485053	rs206340	rs4941698	GAAAAGAAAACCACGAGAAGGAG	0.0339	2.21	1.97e-06
14	29	13	37374156	37645615	rs9547669	rs1199984	ACAAAAGAGGGGAA	0.0555	1.9	2e-06
24	21	13	32965310	33498938	rs206340	rs9596539	GAAAAGAAAACCACGAGAAGGAGC	0.0339	2.2	2.28e-06
22	23	13	50584151	51050243	rs7984332	rs201768	GGAGAGAGAGACCGAACGAGGG	0.0226	2.24	2.61e-06
13	20	13	109886427	109980941	rs9521239	rs7999734	CGAAAAGGGAAAA	0.0345	2	2.71e-06
17	21	13	43399245	43491848	rs7990962	rs12863816	AAGAAAAAAAAGAAGAA	0.0228	2.18	2.75e-06
23	24	13	50584151	51060955	rs7984332	rs9316498	GGAGAGAGAGACCGAACGAGGGA	0.0228	2.22	2.87e-06
15	32	13	43388292	43469211	rs1535904	rs1359184	GGAAGAAAAAAAAGA	0.0543	1.84	2.9e-06
25	22	13	32953388	33498938	rs4942486	rs9596539	GGAAAAGAAAACCACGAGAAGGAGC	0.0365	2.12	2.91e-06
23	11	13	22865609	23039928	rs12857403	rs9317008	AAAGACGGAAGAGAAGGCAGAGC	0.0128	2.95	3.06e-06
22	21	13	32983250	33498938	rs472817	rs9596539	AAAGAAAACCACGAGAAGGAGC	0.0381	2.15	3.18e-06
20	14	13	109840770	109967585	rs9521199	rs9301369	AGGGAAAAAACGAAAAGGGA	0.0759	1.64	3.22e-06
21	23	13	50584151	50996660	rs7984332	rs719103	GGAGAGAGAGACCGAACGAGG	0.0238	2.19	3.24e-06
12	13	13	109840770	109897922	rs9521199	rs9521254	AGGGAAAAAACG	0.0938	1.59	3.3e-06
17	23	13	109879222	109985943	rs592398	rs9583360	AAACGAAAAGGGAAAAG	0.0325	1.97	3.35e-06
18	15	13	109840770	109942721	rs9521199	rs7319049	AGGGAAAAAACGAAAAGG	0.0801	1.62	3.42e-06
25	21	13	32965310	33541005	rs206340	rs9568690	GAAAAGAAAACCACGAGAAGGAGCC	0.0325	2.18	3.57e-06
21	22	13	75969358	76231470	rs9573537	rs9565180	AACGAAGGGGAAGAGGGCAAG	0.0115	3.4	3.64e-06
21	16	13	109840770	109972182	rs9521199	rs6492182	AGGGAAAAAACGAAAAGGGAA	0.0747	1.64	3.78e-06
23	12	13	35011445	35308550	rs1324758	rs17081722	CAGAAAGGAGCAAGGCGCAGGAG	0.0142	2.97	3.79e-06
15	14	13	109843932	109923939	rs7992859	rs869914	GGGAAAAAACGAAAA	0.0769	1.62	3.8e-06
17	17	13	109843932	109942721	rs7992859	rs7319049	GGGAAAAAACGAAAAGG	0.074	1.63	3.8e-06
23	20	13	86517679	86932241	rs2183346	rs7490720	CAGGGAGACCACAAACAGAAGCA	0.0111	2.89	3.85e-06
16	14	13	109843932	109932792	rs7992859	rs9583352	GGGAAAAAACGAAAAG	0.074	1.63	4.01e-06
14	21	13	25710133	25933438	rs875914	rs1555721	AGCCAACGGAAGAG	0.0377	2.2	4.04e-06
16	14	13	109840770	109923939	rs9521199	rs869914	AGGGAAAAAACGAAAA	0.0829	1.6	4.15e-06
18	19	13	109879222	109992154	rs592398	rs3923530	AAACGAAAAGGGAAAAGC	0.0328	1.94	4.16e-06
24	22	13	32953388	33485053	rs4942486	rs4941698	GGAAAAGAAAACCACGAGAAGGAG	0.0335	2.15	4.39e-06
8	14	13	109886427	109942721	rs9521239	rs7319049	CGAAAAGG	0.0437	1.84	4.57e-06
17	14	13	109840770	109932792	rs9521199	rs9583352	AGGGAAAAAACGAAAAG	0.0802	1.61	4.58e-06
24	16	13	50584151	51066171	rs7984332	rs1262781	GGAGAGAGAGACCGAACGAGGGAG	0.0215	2.23	4.62e-06
21	21	13	43381061	43499451	rs942192	rs6561094	AGGAAGAAAAAAAAGAAGAAA	0.0132	2.68	4.65e-06
9	14	13	109886427	109957290	rs9521239	rs4134382	CGAAAAGGG	0.0424	1.85	4.78e-06
11	26	13	37366006	37488131	rs9547668	rs9547698	GACAAAAGAGG	0.051	1.89	4.81e-06
23	21	13	32983250	33541005	rs472817	rs9568690	AAAGAAAACCACGAGAAGGAGCC	0.0383	2.09	5.09e-06
19	14	13	109840770	109957290	rs9521199	rs4134382	AGGGAAAAAACGAAAAGGG	0.0761	1.62	5.14e-06
7	11	13	109886427	109932792	rs9521239	rs9583352	CGAAAAG	0.043	1.86	5.35e-06
19	16	13	109843932	109967585	rs7992859	rs9301369	GGGAAAAAACGAAAAGGGA	0.0698	1.63	5.43e-06
10	26	13	37366006	37460648	rs9547668	rs12427600	GACAAAAGAG	0.0509	1.9	5.45e-06
19	27	13	109796718	109897922	rs275946	rs9521254	GGGCAAAAGGGAAAAAACG	0.0178	2.39	5.45e-06
14	20	13	109886427	109985943	rs9521239	rs9583360	CGAAAAGGGAAAAG	0.0361	1.95	5.76e-06
22	12	13	35011445	35305006	rs1324758	rs9529611	CAGAAAGGAGCAAGGCGCAGGA	0.0143	2.92	6.07e-06
25	21	13	32928202	33485053	rs9943888	rs4941698	AGGAAAAGAAAACCACGAGAAGGAG	0.0273	2.23	6.2e-06
22	22	13	32970586	33485053	rs517118	rs4941698	AAAAGAAAACCACGAGAAGGAG	0.0349	2.12	6.37e-06
20	18	13	109843932	109972182	rs7992859	rs6492182	GGGAAAAAACGAAAAGGGAA	0.0685	1.63	6.39e-06
21	20	13	32983250	33485053	rs472817	rs4941698	AAAGAAAACCACGAGAAGGAG	0.0374	2.11	6.41e-06
6	12	13	109886427	109923939	rs9521239	rs869914	CGAAAA	0.0428	1.86	6.46e-06
24	12	13	35011445	35313827	rs1324758	rs9572255	CAGAAAGGAGCAAGGCGCAGGAGG	0.0143	2.89	6.61e-06
13	16	13	109843932	109912326	rs7992859	rs9521265	GGGAAAAAACGAA	0.0821	1.59	7.33e-06
25	17	13	53684255	54073469	rs9536354	rs2488375	AAAAAACGGGAAGGCAGAGGAAAGA	0.0416	1.83	7.38e-06
14	16	13	109840770	109912326	rs9521199	rs9521265	AGGGAAAAAACGAA	0.0881	1.57	7.52e-06
12	14	13	109843932	109901997	rs7992859	rs8002089	GGGAAAAAACGA	0.0844	1.58	7.71e-06
21	17	13	43396265	43517736	rs12872385	rs9562443	GAAGAAAAAAAAGAAGAAAAA	0.0111	2.92	7.86e-06
16	28	13	37374156	37679268	rs9547669	rs9576175	ACAAAAGAGGGGAAAC	0.0477	1.83	8.02e-06
12	24	13	111496456	111612131	rs9515301	rs9522019	GGAGAGTAAGCG	0.0245	2.02	8.1e-06
13	24	13	43399245	43469211	rs7990962	rs1359184	AAGAAAAAAAAGA	0.0965	1.56	8.2e-06
19	15	13	109846326	109972182	rs9301355	rs6492182	GGAAAAAACGAAAAGGGAA	0.0407	1.78	8.35e-06
15	22	13	109885914	109985943	rs9521238	rs9583360	ACGAAAAGGGAAAAG	0.0321	1.92	8.39e-06
18	16	13	109843932	109957290	rs7992859	rs4134382	GGGAAAAAACGAAAAGGG	0.07	1.62	8.69e-06
14	26	13	43396265	43469211	rs12872385	rs1359184	GAAGAAAAAAAAGA	0.106	1.54	8.78e-06
20	25	13	50584151	50963551	rs7984332	rs1410113	GGAGAGAGAGACCGAACGAG	0.0247	2.11	8.79e-06
15	25	13	109811018	109897922	rs9521192	rs9521254	AAAAGGGAAAAAACG	0.049	1.81	8.87e-06
13	21	13	25710133	25881077	rs875914	rs9553578	AGCCAACGGAAGA	0.0528	1.89	8.92e-06
17	30	13	43357737	43469211	rs9590712	rs1359184	AAGGAAGAAAAAAAAGA	0.0471	1.86	8.96e-06
12	29	13	110173324	110309931	rs12184631	rs9515094	AAGACAGGAAGG	0.0139	2.73	9.24e-06
14	15	13	109843932	109913993	rs7992859	rs9521266	GGGAAAAAACGAAA	0.081	1.58	9.54e-06
15	15	13	109840770	109913993	rs9521199	rs9521266	AGGGAAAAAACGAAA	0.087	1.57	9.69e-06
18	23	13	43396265	43491848	rs12872385	rs12863816	GAAGAAAAAAAAGAAGAA	0.0225	2.13	9.92e-06
21	13	13	110955035	111089573	rs7317591	rs4255644	AAAGGACCAAACGAAGAGAAG	0.0107	3.59	1.03e-05
16	22	13	109879222	109980941	rs592398	rs7999734	AAACGAAAAGGGAAAA	0.0341	1.87	1.04e-05
22	20	13	109846326	109985943	rs9301355	rs9583360	GGAAAAAACGAAAAGGGAAAAG	0.0297	1.95	1.04e-05
13	16	13	109879222	109967585	rs592398	rs9301369	AAACGAAAAGGGA	0.042	1.76	1.09e-05
14	18	13	109879222	109972182	rs592398	rs6492182	AAACGAAAAGGGAA	0.0422	1.76	1.11e-05
22	20	13	43381061	43505151	rs942192	rs9562441	AGGAAGAAAAAAAAGAAGAAAA	0.0136	2.57	1.17e-05
16	20	13	109885914	109992154	rs9521238	rs3923530	ACGAAAAGGGAAAAGC	0.0323	1.9	1.19e-05
13	13	13	109840770	109901997	rs9521199	rs8002089	AGGGAAAAAACGA	0.0902	1.55	1.25e-05
24	22	13	32970586	33541005	rs517118	rs9568690	AAAAGAAAACCACGAGAAGGAGCC	0.034	2.07	1.28e-05
13	16	13	109885459	109972182	rs11618636	rs6492182	AACGAAAAGGGAA	0.0422	1.76	1.29e-05
23	17	13	43396265	43527143	rs12872385	rs7989411	GAAGAAAAAAAAGAAGAAAAAGG	0.0111	2.85	1.31e-05
23	22	13	32970586	33498938	rs517118	rs9596539	AAAAGAAAACCACGAGAAGGAGC	0.0348	2.07	1.32e-05
3	3	13	33351016	33380839	rs9596233	rs7988462	AGG	0.435	1.3	1.35e-05
4	4	13	33321045	33380839	rs12877579	rs7988462	AAGG	0.435	1.3	1.35e-05
22	17	13	43396265	43521227	rs12872385	rs9533317	GAAGAAAAAAAAGAAGAAAAAG	0.0111	2.85	1.35e-05
11	13	13	94458949	94648051	rs7320571	rs9561485	GAGGAAGACAG	0.0348	0.344	1.37e-05
16	24	13	50510401	50887725	rs1063181	rs2066700	GAGGAGAGAGAGACCG	0.0238	2.16	1.38e-05
12	17	13	109885914	109972182	rs9521238	rs6492182	ACGAAAAGGGAA	0.0421	1.76	1.41e-05
20	19	13	76591775	76746985	rs9544122	rs1330420	GAAAAAGAACCGAAACGAGC	0.0105	2.72	1.41e-05
19	19	13	76591775	76741575	rs9544122	rs1509277	GAAAAAGAACCGAAACGAG	0.0105	2.72	1.42e-05
25	11	13	35011445	35323551	rs1324758	rs968351	CAGAAAGGAGCAAGGCGCAGGAGGG	0.0133	2.87	1.42e-05
6	21	13	73769284	73815927	rs8000639	rs7995365	GAGAAG	0.0124	3.25	1.44e-05
9	9	13	81787675	81891567	rs9545617	rs1287507	GAAAGAACG	0.013	2.42	1.44e-05
11	9	13	81787675	81909689	rs9545617	rs1146973	GAAAGAACGGG	0.013	2.42	1.44e-05
12	9	13	81787675	81910914	rs9545617	rs9574847	GAAAGAACGGGA	0.0129	2.42	1.44e-05
13	9	13	81787675	81934444	rs9545617	rs1331647	GAAAGAACGGGAA	0.0129	2.42	1.44e-05
14	10	13	81787675	81951317	rs9545617	rs1287573	GAAAGAACGGGAAG	0.0129	2.42	1.44e-05
8	9	13	81787675	81878289	rs9545617	rs1478871	GAAAGAAC	0.0131	2.42	1.45e-05
10	9	13	81787675	81900224	rs9545617	rs1146963	GAAAGAACGG	0.013	2.42	1.45e-05
21	19	13	76591775	76747030	rs9544122	rs2036717	GAAAAAGAACCGAAACGAGCG	0.0106	2.71	1.46e-05
23	19	13	76591775	76753546	rs9544122	rs2663226	GAAAAAGAACCGAAACGAGCGAG	0.0106	2.7	1.46e-05
19	25	13	43396265	43499451	rs12872385	rs6561094	GAAGAAAAAAAAGAAGAAA	0.0138	2.52	1.52e-05
22	19	13	76591775	76751765	rs9544122	rs1330425	GAAAAAGAACCGAAACGAGCGA	0.0106	2.7	1.53e-05
8	14	13	73060697	73108279	rs7997643	rs2182000	AAAGAAGA	0.296	0.716	1.54e-05
20	24	13	43381061	43491848	rs942192	rs12863816	AGGAAGAAAAAAAAGAAGAA	0.019	2.16	1.54e-05
7	8	13	81775869	81817128	rs1031857	rs1287521	GAGAAAG	0.0147	2.32	1.63e-05
16	31	13	43381061	43469211	rs942192	rs1359184	AGGAAGAAAAAAAAGA	0.0508	1.79	1.66e-05
21	28	13	43355216	43480001	rs9533244	rs1535900	GAAGGAAGAAAAAAAAGAAGA	0.0188	2.3	1.69e-05
23	18	13	109846326	109992154	rs9301355	rs3923530	GGAAAAAACGAAAAGGGAAAAGC	0.0301	1.91	1.7e-05
6	5	13	33207534	33380839	rs9591191	rs7988462	AGAAGG	0.414	1.3	1.71e-05
4	4	13	33351016	33479823	rs9596233	rs7337786	AGGA	0.429	1.3	1.73e-05
5	5	13	33321045	33479823	rs12877579	rs7337786	AAGGA	0.429	1.3	1.74e-05
12	14	13	109885459	109967585	rs11618636	rs9301369	AACGAAAAGGGA	0.0422	1.74	1.75e-05
14	22	13	109885914	109980941	rs9521238	rs7999734	ACGAAAAGGGAAAA	0.0336	1.86	1.75e-05
11	15	13	109885914	109967585	rs9521238	rs9301369	ACGAAAAGGGA	0.042	1.75	1.84e-05
12	16	13	109879222	109957290	rs592398	rs4134382	AAACGAAAAGGG	0.0422	1.73	1.86e-05
7	5	13	33206083	33380839	rs208411	rs7988462	GAGAAGG	0.414	1.3	1.88e-05
11	11	13	81775869	81891567	rs1031857	rs1287507	GAGAAAGAACG	0.0132	2.38	1.9e-05
14	10	13	81775869	81910914	rs1031857	rs9574847	GAGAAAGAACGGGA	0.0132	2.38	1.9e-05
15	10	13	81775869	81934444	rs1031857	rs1331647	GAGAAAGAACGGGAA	0.0132	2.38	1.9e-05
16	11	13	81775869	81951317	rs1031857	rs1287573	GAGAAAGAACGGGAAG	0.0132	2.38	1.9e-05
8	6	13	33187358	33380839	rs208424	rs7988462	CGAGAAGG	0.414	1.3	1.91e-05
10	11	13	81775869	81878289	rs1031857	rs1478871	GAGAAAGAAC	0.0132	2.38	1.94e-05
12	10	13	81775869	81900224	rs1031857	rs1146963	GAGAAAGAACGG	0.0132	2.38	1.94e-05
13	10	13	81775869	81909689	rs1031857	rs1146973	GAGAAAGAACGGG	0.0132	2.38	1.94e-05
13	29	13	110173324	110310211	rs12184631	rs1411553	AAGACAGGAAGGC	0.0141	2.61	1.95e-05
9	17	13	73060697	73116213	rs7997643	rs11839068	AAAGAAGAA	0.263	0.699	1.96e-05
21	19	13	109843932	109980528	rs7992859	rs4643160	GGGAAAAAACGAAAAGGGAAA	0.0334	1.87	1.96e-05
22	24	13	43355216	43491848	rs9533244	rs12863816	GAAGGAAGAAAAAAAAGAAGAA	0.0193	2.21	1.96e-05
11	16	13	109879222	109942721	rs592398	rs7319049	AAACGAAAAGG	0.0431	1.72	1.97e-05
13	15	13	109846326	109913993	rs9301355	rs9521266	GGAAAAAACGAAA	0.043	1.72	2.04e-05
21	22	13	109856321	109985943	rs927606	rs9583360	GAAAAAACGAAAAGGGAAAAG	0.0302	1.89	2.04e-05
9	22	13	25710133	25821603	rs875914	rs8262	AGCCAACGG	0.0525	1.87	2.08e-05
20	23	13	91037243	91262300	rs7317377	rs9523030	AACGGGAGGAGGAAAAGGGA	0.0512	1.68	2.08e-05
17	14	13	109846326	109957290	rs9301355	rs4134382	GGAAAAAACGAAAAGGG	0.0418	1.73	2.17e-05
19	28	13	43351947	43469211	rs9315953	rs1359184	AGAAGGAAGAAAAAAAAGA	0.0472	1.8	2.18e-05
10	20	13	111503622	111612131	rs6492317	rs9522019	AGAGTAAGCG	0.0293	1.93	2.19e-05
6	8	13	81779413	81817128	rs9318743	rs1287521	AGAAAG	0.0147	2.29	2.2e-05
14	23	13	98436990	98551659	rs4566010	rs7993566	GAAAGAGGAGACCG	0.0124	2.79	2.2e-05
16	23	13	98436990	98562743	rs4566010	rs7321587	GAAAGAGGAGACCGGA	0.0122	2.8	2.2e-05
18	14	13	109846326	109967585	rs9301355	rs9301369	GGAAAAAACGAAAAGGGA	0.0418	1.73	2.27e-05
16	15	13	109846326	109942721	rs9301355	rs7319049	GGAAAAAACGAAAAGG	0.0427	1.72	2.28e-05
14	30	13	110173324	110324112	rs12184631	rs331980	AAGACAGGAAGGCG	0.0138	2.6	2.33e-05
12	11	13	94435988	94620468	rs1411510	rs9524292	GGGAGGAAGACA	0.0491	0.426	2.34e-05
25	27	13	43329467	43491848	rs1535681	rs12863816	AAAGAAGGAAGAAAAAAAAGAAGAA	0.016	2.33	2.34e-05
2	3	13	33321045	33351016	rs12877579	rs9596233	AA	0.444	1.29	2.35e-05
16	25	13	109809622	109897922	rs11618532	rs9521254	CAAAAGGGAAAAAACG	0.0445	1.77	2.36e-05
18	29	13	43355216	43469211	rs9533244	rs1359184	GAAGGAAGAAAAAAAAGA	0.0457	1.86	2.38e-05
25	23	13	61955978	62166667	rs9539143	rs9539235	AAGGAACGCAGGGAAAACGAGGAAG	0.017	2.61	2.38e-05
20	10	13	37351756	37679268	rs4633574	rs9576175	AGAGACAAAAGAGGGGAAAC	0.0224	2.22	2.39e-05
24	20	13	86517679	86949574	rs2183346	rs1939662	CAGGGAGACCACAAACAGAAGCAG	0.0108	2.72	2.39e-05
12	22	13	25710133	25873440	rs875914	rs17498731	AGCCAACGGAAG	0.0523	1.85	2.41e-05
15	21	13	109879222	109980528	rs592398	rs4643160	AAACGAAAAGGGAAA	0.0387	1.82	2.41e-05
1	2	13	33351016	33351016	rs9596233	rs9596233	A	0.444	1.29	2.43e-05
1	2	13	33351016	33351016	rs9596233	rs9596233	G	0.556	0.774	2.43e-05
17	22	13	94458949	94732112	rs7320571	rs9561495	GAGGAAGACAGGGAAGG	0.03	0.342	2.44e-05
7	6	13	33207534	33479823	rs9591191	rs7337786	AGAAGGA	0.408	1.3	2.46e-05
19	25	13	50584151	50948523	rs7984332	rs2812219	GGAGAGAGAGACCGAACGA	0.0249	2.05	2.46e-05
14	27	13	108656918	108714780	rs1325373	rs4426221	AGGGAGGCAAGAAC	0.0131	2.6	2.48e-05
15	23	13	98436990	98555502	rs4566010	rs9556841	GAAAGAGGAGACCGG	0.0123	2.77	2.48e-05
20	18	13	43396265	43505151	rs12872385	rs9562441	GAAGAAAAAAAAGAAGAAAA	0.0137	2.5	2.48e-05
15	21	13	109886427	109992154	rs9521239	rs3923530	CGAAAAGGGAAAAGC	0.0391	1.8	2.49e-05
13	14	13	94435988	94648051	rs1411510	rs9561485	GGGAGGAAGACAG	0.049	0.43	2.5e-05
2	3	13	33351016	33369817	rs9596233	rs9535438	AG	0.442	1.29	2.52e-05
15	27	13	50584151	50888893	rs7984332	rs1326125	GGAGAGAGAGACCGA	0.0265	2.03	2.52e-05
2	3	13	33369817	33380839	rs9535438	rs7988462	GG	0.443	1.29	2.53e-05
14	27	13	50584151	50887725	rs7984332	rs2066700	GGAGAGAGAGACCG	0.0252	2.08	2.55e-05
11	14	13	109885459	109957290	rs11618636	rs4134382	AACGAAAAGGG	0.0424	1.73	2.57e-05
15	9	13	81787675	81954876	rs9545617	rs1781554	GAAAGAACGGGAAGA	0.0128	2.37	2.63e-05
2	3	13	33380839	33479823	rs7988462	rs7337786	GA	0.437	1.29	2.66e-05
9	13	13	109879222	109923939	rs592398	rs869914	AAACGAAAA	0.0434	1.71	2.67e-05
5	6	13	81787675	81817128	rs9545617	rs1287521	GAAAG	0.0148	2.27	2.68e-05
3	4	13	33369817	33479823	rs9535438	rs7337786	GGA	0.437	1.29	2.69e-05
10	13	13	109879222	109932792	rs592398	rs9583352	AAACGAAAAG	0.0432	1.71	2.69e-05
25	21	13	50488855	50996660	rs1609571	rs719103	CGGAGGAGAGAGAGACCGAACGAGG	0.0222	2.08	2.69e-05
8	22	13	25710133	25793613	rs875914	rs8002026	AGCCAACG	0.0538	1.84	2.7e-05
20	21	13	53545997	53784083	rs7996239	rs2491124	ACCAGACGGAGGGGGAAAAA	0.0283	1.97	2.71e-05
1	2	13	33380839	33380839	rs7988462	rs7988462	A	0.557	0.774	2.72e-05
1	2	13	33380839	33380839	rs7988462	rs7988462	G	0.443	1.29	2.72e-05
20	23	13	50443496	50887725	rs7332449	rs2066700	GACGGAGGAGAGAGAGACCG	0.0229	2.12	2.72e-05
17	10	13	81787675	81990173	rs9545617	rs9545669	GAAAGAACGGGAAGAAG	0.0128	2.37	2.74e-05
15	20	13	25706472	25933438	rs947282	rs1555721	GAGCCAACGGAAGAG	0.0395	2	2.75e-05
18	10	13	81787675	81994810	rs9545617	rs9545675	GAAAGAACGGGAAGAAGA	0.0128	2.37	2.76e-05
24	17	13	53684255	54064981	rs9536354	rs9568856	AAAAAACGGGAAGGCAGAGGAAAG	0.0611	1.6	2.81e-05
16	9	13	81787675	81958532	rs9545617	rs1287555	GAAAGAACGGGAAGAA	0.0128	2.36	2.82e-05
6	5	13	33187358	33351016	rs208424	rs9596233	CGAGAA	0.423	1.29	2.83e-05
20	27	13	109796718	109901997	rs275946	rs8002089	GGGCAAAAGGGAAAAAACGA	0.0175	2.25	2.87e-05
4	4	13	33207534	33351016	rs9591191	rs9596233	AGAA	0.423	1.29	2.88e-05
5	4	13	33206083	33351016	rs208411	rs9596233	GAGAA	0.423	1.29	2.88e-05
5	9	13	109886427	109913993	rs9521239	rs9521266	CGAAA	0.0436	1.79	2.92e-05
10	15	13	109885914	109957290	rs9521238	rs4134382	ACGAAAAGGG	0.0422	1.72	2.94e-05
24	17	13	43381061	43521227	rs942192	rs9533317	AGGAAGAAAAAAAAGAAGAAAAAG	0.0114	2.69	2.96e-05
3	4	13	33321045	33369817	rs12877579	rs9535438	AAG	0.442	1.29	3e-05
5	5	13	33232435	33380839	rs2301393	rs7988462	GAAGG	0.422	1.29	3.02e-05
14	13	13	109846326	109923939	rs9301355	rs869914	GGAAAAAACGAAAA	0.0428	1.71	3.05e-05
10	22	13	25710133	25837097	rs875914	rs9553572	AGCCAACGGA	0.0524	1.85	3.09e-05
24	20	13	109832287	109980941	rs2038706	rs7999734	AAGGGAAAAAACGAAAAGGGAAAA	0.0466	1.71	3.11e-05
2	4	13	33187358	33206083	rs208424	rs208411	CG	0.429	1.29	3.13e-05
15	13	13	109846326	109932792	rs9301355	rs9583352	GGAAAAAACGAAAAG	0.0428	1.71	3.15e-05
5	5	13	33187358	33321045	rs208424	rs12877579	CGAGA	0.423	1.29	3.23e-05
13	20	13	25713546	25933438	rs17487644	rs1555721	GCCAACGGAAGAG	0.0372	2.08	3.25e-05
24	20	13	47462800	47700334	rs4942587	rs1560525	AGCCAGGGACAGAGAGGGAGAACC	0.0119	2.31	3.27e-05
4	4	13	33206083	33321045	rs208411	rs12877579	GAGA	0.423	1.29	3.29e-05
11	26	13	37363686	37460648	rs9603107	rs12427600	AAACAAAAGAG	0.0103	4.11	3.3e-05
3	3	13	33207534	33321045	rs9591191	rs12877579	AGA	0.423	1.29	3.31e-05
4	4	13	33187358	33232435	rs208424	rs2301393	CGAG	0.423	1.29	3.37e-05
6	9	13	73060697	73092319	rs7997643	rs6562711	AAAGAA	0.306	0.74	3.37e-05
12	27	13	37366006	37500101	rs9547668	rs568865	GACAAAAGAGGG	0.0365	2.04	3.38e-05
3	3	13	33206083	33232435	rs208411	rs2301393	GAG	0.423	1.29	3.43e-05
8	24	13	37366006	37455391	rs9547668	rs9576129	GACAAAAG	0.0525	1.8	3.45e-05
5	6	13	33351016	33485053	rs9596233	rs4941698	AGGAG	0.206	1.35	3.46e-05
11	20	13	98400606	98452033	rs2793701	rs9517075	CGAAGAGAGGA	0.134	0.669	3.52e-05
21	26	13	109796718	109912326	rs275946	rs9521265	GGGCAAAAGGGAAAAAACGAA	0.0176	2.21	3.53e-05
9	20	13	98400606	98438079	rs2793701	rs7997669	CGAAGAGAG	0.134	0.669	3.54e-05
10	20	13	98400606	98445089	rs2793701	rs7986168	CGAAGAGAGG	0.134	0.669	3.54e-05
10	10	13	94458949	94620468	rs7320571	rs9524292	GAGGAAGACA	0.0298	0.309	3.55e-05
15	29	13	37374156	37667508	rs9547669	rs9315468	ACAAAAGAGGGGAAA	0.0504	1.79	3.56e-05
21	19	13	35603879	36117258	rs9543028	rs1578831	GGAGGAAAGGACGCAAGAAAA	0.0711	1.64	3.59e-05
10	25	13	37363686	37456241	rs9603107	rs648206	AAACAAAAGA	0.0101	4.16	3.61e-05
10	18	13	98389357	98436990	rs2793698	rs4566010	ACCGAAGAGA	0.109	0.649	3.63e-05
12	21	13	25713546	25881077	rs17487644	rs9553578	GCCAACGGAAGA	0.0532	1.83	3.64e-05
13	20	13	98389357	98452033	rs2793698	rs9517075	ACCGAAGAGAGGA	0.109	0.649	3.65e-05
25	24	13	109348151	109479504	rs1926501	rs9514927	GCGGAGGAAAAGACAGCAAGGAAAA	0.0102	3.31	3.65e-05
3	4	13	33187358	33207534	rs208424	rs9591191	CGA	0.423	1.28	3.71e-05
11	20	13	98389357	98438079	rs2793698	rs7997669	ACCGAAGAGAG	0.109	0.649	3.73e-05
12	20	13	98389357	98445089	rs2793698	rs7986168	ACCGAAGAGAGG	0.109	0.649	3.73e-05
17	10	13	81775869	81954876	rs1031857	rs1781554	GAGAAAGAACGGGAAGA	0.0131	2.33	3.73e-05
18	20	13	94458949	94732738	rs7320571	rs1328826	GAGGAAGACAGGGAAGGA	0.0304	0.363	3.77e-05
14	28	13	71630059	71812695	rs2202565	rs9599800	ACACAAAGAGCAGA	0.0201	2.15	3.78e-05
8	12	13	109885914	109932792	rs9521238	rs9583352	ACGAAAAG	0.0436	1.71	3.79e-05
14	24	13	113234144	113339761	rs9549545	rs282606	ACGCAAAAAGACGA	0.0293	0.32	3.8e-05
9	21	13	37363686	37455391	rs9603107	rs9576129	AGACAAAAG	0.0483	1.85	3.85e-05
5	5	13	33207534	33369817	rs9591191	rs9535438	AGAAG	0.421	1.28	3.87e-05
18	10	13	81775869	81958532	rs1031857	rs1287555	GAGAAAGAACGGGAAGAA	0.0131	2.32	3.91e-05
6	6	13	33232435	33479823	rs2301393	rs7337786	GAAGGA	0.417	1.29	3.93e-05
19	12	13	81775869	81990173	rs1031857	rs9545669	GAGAAAGAACGGGAAGAAG	0.0131	2.32	3.96e-05
20	12	13	81775869	81994810	rs1031857	rs9545675	GAGAAAGAACGGGAAGAAGA	0.0131	2.32	3.96e-05
24	22	13	50488855	50963551	rs1609571	rs1410113	CGGAGGAGAGAGAGACCGAACGAG	0.0231	2.03	3.96e-05
13	22	13	60905700	61157717	rs9598116	rs4886241	CGGAGAGCGGAAG	0.0432	1.76	4.04e-05
1	2	13	33207534	33207534	rs9591191	rs9591191	A	0.423	1.28	4.05e-05
1	2	13	33207534	33207534	rs9591191	rs9591191	G	0.577	0.779	4.05e-05
9	15	13	109885914	109942721	rs9521238	rs7319049	ACGAAAAGG	0.0433	1.7	4.05e-05
14	32	13	37345226	37460648	rs7323788	rs12427600	AAGAGACAAAAGAG	0.0191	2.41	4.05e-05
6	8	13	33321045	33485053	rs12877579	rs4941698	AAGGAG	0.207	1.35	4.14e-05
6	5	13	33206083	33369817	rs208411	rs9535438	GAGAAG	0.421	1.28	4.16e-05
21	26	13	92501664	92835672	rs7328464	rs9589446	GCAAGCCAGAAGGGGAAGGAA	0.0143	2.6	4.21e-05
23	19	13	43381061	43517736	rs942192	rs9562443	AGGAAGAAAAAAAAGAAGAAAAA	0.0113	2.66	4.21e-05
11	26	13	37363686	37460648	rs9603107	rs12427600	AGACAAAAGAG	0.0507	1.82	4.28e-05
18	14	13	94360132	94620468	rs7986313	rs9524292	GAGAAAGGGAGGAAGACA	0.0324	0.37	4.35e-05
21	20	13	109846326	109980941	rs9301355	rs7999734	GGAAAAAACGAAAAGGGAAAA	0.0338	1.8	4.35e-05
2	3	13	33206083	33207534	rs208411	rs9591191	GA	0.423	1.28	4.37e-05
12	27	13	37366006	37500101	rs9547668	rs568865	AACAAAAGAGGG	0.0111	3.86	4.4e-05
7	6	13	33187358	33369817	rs208424	rs9535438	CGAGAAG	0.421	1.28	4.43e-05
18	16	13	109856321	109972182	rs927606	rs6492182	GAAAAAACGAAAAGGGAA	0.0419	1.69	4.45e-05
15	22	13	98389357	98473033	rs2793698	rs945895	ACCGAAGAGAGGAAG	0.107	0.649	4.46e-05
16	28	13	105979904	106066286	rs1324750	rs9519662	AAAAAAAGGAAGAGGA	0.0787	1.57	4.46e-05
15	25	13	37345226	37488131	rs7323788	rs9547698	AAGAGACAAAAGAGG	0.0194	2.37	4.47e-05
25	22	13	61966760	62172838	rs9570562	rs7332443	AGGAACGCAGGGAAAACGAGGAAGA	0.0128	2.86	4.49e-05
15	27	13	110173324	110333296	rs12184631	rs9521471	AAGACAGGAAGGCGA	0.0124	2.63	4.51e-05
14	11	13	94405336	94620468	rs4366594	rs9524292	AAGGGAGGAAGACA	0.0642	0.537	4.55e-05
25	16	13	43381061	43527143	rs942192	rs7989411	AGGAAGAAAAAAAAGAAGAAAAAGG	0.0113	2.65	4.55e-05
24	25	13	109796718	109932792	rs275946	rs9583352	GGGCAAAAGGGAAAAAACGAAAAG	0.0169	2.21	4.58e-05
25	25	13	109796718	109942721	rs275946	rs7319049	GGGCAAAAGGGAAAAAACGAAAAGG	0.017	2.2	4.58e-05
12	33	13	112079100	112140765	rs9588431	rs9560093	AGGGAGGGAGAG	0.012	2.93	4.59e-05
7	12	13	109885914	109923939	rs9521238	rs869914	ACGAAAA	0.0436	1.7	4.6e-05
17	25	13	43396265	43480001	rs12872385	rs1535900	GAAGAAAAAAAAGAAGA	0.025	2.01	4.64e-05
10	22	13	114056524	114120962	rs7338430	rs7333340	AGAGGAGACA	0.0447	1.79	4.65e-05
11	22	13	25710133	25861577	rs875914	rs3809335	AGCCAACGGAA	0.0521	1.82	4.65e-05
16	27	13	50584151	50893509	rs7984332	rs2762059	GGAGAGAGAGACCGAA	0.0266	1.98	4.68e-05
10	15	13	109885459	109942721	rs11618636	rs7319049	AACGAAAAGG	0.0436	1.69	4.7e-05
15	18	13	25710133	25961518	rs875914	rs9553601	AGCCAACGGAAGAGA	0.0346	2.07	4.71e-05
15	28	13	71630059	71832876	rs2202565	rs9542630	ACACAAAGAGCAGAA	0.0201	2.13	4.72e-05
24	20	13	109840770	109985943	rs9521199	rs9583360	AGGGAAAAAACGAAAAGGGAAAAG	0.0374	1.77	4.78e-05
19	30	13	43355216	43476911	rs9533244	rs1535896	GAAGGAAGAAAAAAAAGAA	0.0201	2.17	4.8e-05
17	24	13	109809622	109901997	rs11618532	rs8002089	CAAAAGGGAAAAAACGA	0.0432	1.74	4.81e-05
10	21	13	111183373	111237260	rs4773211	rs9521853	AGAAGGGGGA	0.168	1.41	4.86e-05
16	26	13	60849048	61107313	rs9528094	rs9538737	GAAAGCGGAGAGCGGA	0.0189	2.41	4.87e-05
9	12	13	109885459	109932792	rs11618636	rs9583352	AACGAAAAG	0.0438	1.69	4.88e-05
14	20	13	98389357	98465778	rs2793698	rs9556824	ACCGAAGAGAGGAA	0.109	0.654	4.88e-05
7	11	13	73060697	73104056	rs7997643	rs4885005	AAAGAAG	0.306	0.745	4.9e-05
24	17	13	43396265	43532946	rs12872385	rs1359183	GAAGAAAAAAAAGAAGAAAAAGGG	0.0107	2.73	4.91e-05
12	24	13	111183373	111245092	rs4773211	rs4773225	AGAAGGGGGAAA	0.133	1.46	4.94e-05
4	8	13	109886427	109912326	rs9521239	rs9521265	CGAA	0.0457	1.74	4.95e-05
15	21	13	113205892	113339761	rs4907539	rs282606	AACGCAAAAAGACGA	0.0291	0.332	4.95e-05
4	6	13	33369817	33485053	rs9535438	rs4941698	GGAG	0.211	1.34	4.96e-05
3	5	13	33380839	33485053	rs7988462	rs4941698	GAG	0.211	1.34	4.98e-05
12	20	13	98400606	98465778	rs2793701	rs9556824	CGAAGAGAGGAA	0.133	0.675	5.03e-05
11	21	13	111183373	111240469	rs4773211	rs4773223	AGAAGGGGGAA	0.169	1.4	5.05e-05
2	2	13	33207534	33232435	rs9591191	rs2301393	AG	0.423	1.28	5.15e-05
3	4	13	33232435	33351016	rs2301393	rs9596233	GAA	0.431	1.28	5.15e-05
7	7	13	81787675	81854938	rs9545617	rs1287532	GAAAGAA	0.0146	2.22	5.15e-05
15	17	13	101478458	101572060	rs1323881	rs2104452	GGGCAACGAAGAAAG	0.013	2.33	5.15e-05
16	17	13	62000820	62138153	rs9570576	rs9598307	GCAGGGAAAACGCAAA	0.0167	2.53	5.15e-05
4	7	13	34281440	34307900	rs7323770	rs17079663	GAGA	0.0537	0.429	5.17e-05
22	16	13	22868685	23039928	rs9580339	rs9317008	AAGACGGAAGAGAAGGCAGAGC	0.0122	2.63	5.23e-05
15	17	13	33147548	33553549	rs7332115	rs378609	CACGAGAAGGAGCCC	0.0429	1.9	5.25e-05
16	15	13	109856321	109957290	rs927606	rs4134382	GAAAAAACGAAAAGGG	0.0422	1.67	5.3e-05
10	22	13	25706472	25821603	rs947282	rs8262	GAGCCAACGG	0.0557	1.77	5.31e-05
18	24	13	109809622	109912326	rs11618532	rs9521265	CAAAAGGGAAAAAACGAA	0.0423	1.72	5.31e-05
8	24	13	37366006	37455391	rs9547668	rs9576129	AACAAAAG	0.0191	2.66	5.32e-05
18	19	13	109865959	109980528	rs9583345	rs4643160	AAAAAACGAAAAGGGAAC	0.0282	1.94	5.32e-05
8	13	13	37408545	37488131	rs6563501	rs9547698	AAAAGAGG	0.186	1.35	5.34e-05
23	24	13	104396676	104583475	rs6416386	rs2785498	AAAAGGAGCGGGAAGAGGGGCAA	0.014	2.79	5.37e-05
25	17	13	37438997	37907452	rs516144	rs1535798	AAGAGGGGAAACGGAAAAGCGAGAA	0.011	2.81	5.38e-05
9	11	13	33206083	33485053	rs208411	rs4941698	GAGAAGGAG	0.194	1.35	5.39e-05
12	18	13	109886427	109980528	rs9521239	rs4643160	CGAAAAGGGAAA	0.0482	1.77	5.4e-05
17	15	13	109856321	109967585	rs927606	rs9301369	GAAAAAACGAAAAGGGA	0.0423	1.67	5.43e-05
8	21	13	25713546	25821603	rs17487644	rs8262	GCCAACGG	0.0529	1.83	5.48e-05
6	7	13	81787675	81853832	rs9545617	rs1478875	GAAAGA	0.0147	2.22	5.5e-05
22	20	13	86547716	86932241	rs7983059	rs7490720	AGGAGAGAAGCGAACGGGAGAA	0.0117	2.53	5.54e-05
24	18	13	96968023	97130674	rs1010345	rs7317645	GCAGAAAAAAGGAAAAGAGAGGCA	0.0279	1.86	5.54e-05
8	9	13	71983341	72371846	rs1999603	rs9572791	AAAGAAGG	0.0369	1.81	5.55e-05
25	20	13	86517679	86951279	rs2183346	rs9588917	CAGGGAGACCACAAACAGAAGCAGA	0.0109	2.6	5.57e-05
18	25	13	60849048	61157717	rs9528094	rs4886241	GAAAGCGGAGAGCGGAAG	0.0191	2.33	5.61e-05
21	18	13	53684255	54048896	rs9536354	rs6561727	AAAAAACGGGAAGGCAGAGGA	0.0728	1.51	5.61e-05
22	16	13	53684255	54049003	rs9536354	rs7982022	AAAAAACGGGAAGGCAGAGGAA	0.0725	1.51	5.63e-05
8	12	13	109885459	109923939	rs11618636	rs869914	AACGAAAA	0.0439	1.68	5.64e-05
6	12	13	33380839	33553549	rs7988462	rs378609	GAGCCC	0.0434	1.93	5.68e-05
4	8	13	73065848	73092319	rs1924957	rs6562711	AGAA	0.32	0.751	5.72e-05
20	28	13	43355216	43478867	rs9533244	rs9533298	GAAGGAAGAAAAAAAAGAAG	0.0202	2.15	5.73e-05
23	25	13	109796718	109923939	rs275946	rs869914	GGGCAAAAGGGAAAAAACGAAAA	0.017	2.18	5.73e-05
11	14	13	71983341	72465952	rs1999603	rs2057588	AAAGAAGGGAG	0.0303	1.96	5.74e-05
23	22	13	50488855	50948523	rs1609571	rs2812219	CGGAGGAGAGAGAGACCGAACGA	0.0236	2.01	5.74e-05
15	18	13	85586686	85812672	rs2454974	rs9566056	AAAGGGAGAAACAAA	0.0966	1.48	5.77e-05
13	28	13	78778227	78928294	rs4313708	rs12427797	GAAAGACGGAAAG	0.0281	2.15	5.79e-05
7	14	13	20978664	21021343	rs3737036	rs7337130	GGGGAGA	0.315	0.759	5.8e-05
14	18	13	85586686	85742365	rs2454974	rs3861802	AAAGGGAGAAACAA	0.0964	1.48	5.83e-05
7	8	13	71983341	72369741	rs1999603	rs9572789	AAAGAAG	0.0369	1.81	5.86e-05
7	13	13	37417427	37488131	rs609418	rs9547698	AAAGAGG	0.186	1.35	5.87e-05
19	25	13	91049604	91262300	rs7984044	rs9523030	ACGGGAGGAGGAAAAGGGA	0.0596	1.63	5.88e-05
15	27	13	113688228	113891075	rs3011507	rs2287253	AAAGGAAGGAAAGAA	0.0512	1.76	5.94e-05
25	20	13	109840770	109992154	rs9521199	rs3923530	AGGGAAAAAACGAAAAGGGAAAAGC	0.0375	1.76	5.97e-05
17	26	13	50584151	50923640	rs7984332	rs9535442	GGAGAGAGAGACCGAAC	0.0265	1.96	5.98e-05
23	16	13	53684255	54049489	rs9536354	rs17574479	AAAAAACGGGAAGGCAGAGGAAA	0.0725	1.51	5.99e-05
14	18	13	109826328	109897922	rs7997299	rs9521254	AAAGGGAAAAAACG	0.0436	1.7	6e-05
18	26	13	50584151	50930543	rs7984332	rs2762048	GGAGAGAGAGACCGAACG	0.0265	1.96	6.04e-05
16	17	13	95892896	95962578	rs9524859	rs2993586	AGGGAGAGAGAAAGAG	0.0124	2.58	6.06e-05
20	17	13	53684255	54034731	rs9536354	rs1964449	AAAAAACGGGAAGGCAGAGG	0.0731	1.51	6.06e-05
8	11	13	71973660	72369741	rs1931470	rs9572789	AAAAGAAG	0.0357	1.83	6.07e-05
9	25	13	25706472	25793613	rs947282	rs8002026	GAGCCAACG	0.0572	1.75	6.08e-05
16	18	13	109868180	109972182	rs622911	rs6492182	AAAAACGAAAAGGGAA	0.0807	1.52	6.12e-05
5	6	13	37449233	37488131	rs2762137	rs9547698	AGAGG	0.244	1.31	6.14e-05
11	17	13	85586686	85718901	rs2454974	rs9575788	AAAGGGAGAAA	0.0969	1.48	6.14e-05
12	15	13	71973660	72465952	rs1931470	rs2057588	AAAAGAAGGGAG	0.0283	2.03	6.15e-05
8	14	13	20975390	21021343	rs4770022	rs7337130	AGGGGAGA	0.315	0.759	6.18e-05
13	18	13	85586686	85738255	rs2454974	rs1577769	AAAGGGAGAAACA	0.0963	1.48	6.18e-05
24	23	13	61955978	62142039	rs9539143	rs4496012	AAGGAACGCAGGGAAAACGAGGAA	0.017	2.51	6.19e-05
14	10	13	81779413	81934444	rs9318743	rs1331647	AGAAAGAACGGGAA	0.0125	2.31	6.2e-05
12	10	13	81779413	81909689	rs9318743	rs1146973	AGAAAGAACGGG	0.0125	2.31	6.21e-05
12	25	13	37363686	37488131	rs9603107	rs9547698	AGACAAAAGAGG	0.0504	1.79	6.21e-05
13	10	13	81779413	81910914	rs9318743	rs9574847	AGAAAGAACGGGA	0.0126	2.31	6.21e-05
15	18	13	95892896	95962120	rs9524859	rs9524901	AGGGAGAGAGAAAGA	0.0124	2.58	6.22e-05
9	11	13	81779413	81878289	rs9318743	rs1478871	AGAAAGAAC	0.0126	2.3	6.23e-05
10	11	13	81779413	81891567	rs9318743	rs1287507	AGAAAGAACG	0.0126	2.3	6.24e-05
11	10	13	81779413	81900224	rs9318743	rs1146963	AGAAAGAACGG	0.0126	2.3	6.24e-05
14	26	13	43399245	43476911	rs7990962	rs1535896	AAGAAAAAAAAGAA	0.0236	2.03	6.27e-05
17	18	13	76591775	76735400	rs9544122	rs906790	GAAAAAGAACCGAAACG	0.0117	2.44	6.27e-05
12	18	13	75135170	75203590	rs9530345	rs17227176	AAAACCGGGCGA	0.01	2.82	6.28e-05
15	11	13	81779413	81951317	rs9318743	rs1287573	AGAAAGAACGGGAAG	0.0125	2.3	6.32e-05
15	17	13	109856321	109942721	rs927606	rs7319049	GAAAAAACGAAAAGG	0.0431	1.66	6.32e-05
5	8	13	73064122	73092319	rs1924958	rs6562711	AAGAA	0.319	0.752	6.34e-05
6	12	13	73065848	73108279	rs1924957	rs2182000	AGAAGA	0.288	0.743	6.34e-05
12	18	13	85586686	85722171	rs2454974	rs7327483	AAAGGGAGAAAC	0.0964	1.48	6.35e-05
11	22	13	105927971	105995709	rs7982711	rs732442	ACAAAACAAAA	0.02	2.1	6.42e-05
18	25	13	50488855	50887725	rs1609571	rs2066700	CGGAGGAGAGAGAGACCG	0.0239	2.03	6.42e-05
10	26	13	37366006	37460648	rs9547668	rs12427600	AACAAAAGAG	0.0176	2.72	6.44e-05
12	26	13	25689163	25793613	rs2487596	rs8002026	AAGGAGCCAACG	0.0597	1.7	6.56e-05
19	17	13	53684255	53995887	rs9536354	rs7139640	AAAAAACGGGAAGGCAGAG	0.0732	1.51	6.57e-05
12	28	13	78778227	78909466	rs4313708	rs7490125	GAAAGACGGAAA	0.0283	2.14	6.63e-05
19	19	13	109879222	109997405	rs592398	rs9521321	AAACGAAAAGGGAAAAGCA	0.0319	1.8	6.64e-05
25	24	13	59040544	59343944	rs9538054	rs9563648	GGAAAAAAAGGACAAAGAGAAAGGG	0.0302	1.79	6.64e-05
22	25	13	104396676	104569245	rs6416386	rs7983395	AAAAGGAGCGGGAAGAGGGGCA	0.0137	2.81	6.65e-05
12	14	13	33147548	33485053	rs7332115	rs4941698	CACGAGAAGGAG	0.177	1.35	6.68e-05
12	15	13	109856321	109913993	rs927606	rs9521266	GAAAAAACGAAA	0.0435	1.66	6.7e-05
13	14	13	109856321	109923939	rs927606	rs869914	GAAAAAACGAAAA	0.0434	1.66	6.7e-05
16	19	13	85586686	85812998	rs2454974	rs11149365	AAAGGGAGAAACAAAA	0.0965	1.47	6.7e-05
21	19	13	53784083	54073469	rs2491124	rs2488375	AACGGGAAGGCAGAGGAAAGA	0.0419	1.73	6.7e-05
23	20	13	90196888	90436445	rs9588629	rs3939465	GAGAAGAAGGGGAAGAAAAACGC	0.0151	2.39	6.71e-05
4	5	13	33232435	33369817	rs2301393	rs9535438	GAAG	0.43	1.27	6.75e-05
11	22	13	25706472	25837097	rs947282	rs9553572	GAGCCAACGGA	0.0559	1.76	6.75e-05
20	21	13	91918799	92133609	rs16945688	rs9560813	GGGAGAGAGGAAACGAAACC	0.0342	1.87	6.8e-05
4	4	13	37449233	37460648	rs2762137	rs12427600	AGAG	0.244	1.3	6.81e-05
9	25	13	37366006	37456241	rs9547668	rs648206	GACAAAAGA	0.0556	1.76	6.83e-05
11	22	13	114056524	114156093	rs7338430	rs2260080	AGAGGAGACAG	0.0441	1.78	6.84e-05
22	23	13	43357737	43499451	rs9590712	rs6561094	AAGGAAGAAAAAAAAGAAGAAA	0.011	2.6	6.87e-05
8	10	13	81749145	81817128	rs2045944	rs1287521	AGAGAAAG	0.0144	2.22	6.89e-05
16	16	13	33126737	33553549	rs7328733	rs378609	CCACGAGAAGGAGCCC	0.045	1.87	6.93e-05
20	23	13	81480220	81722228	rs4408423	rs7324849	CAAAGGAAAACAAAAAAAGA	0.0203	2.15	6.93e-05
5	8	13	37438997	37460648	rs516144	rs12427600	AAGAG	0.208	1.33	7e-05
21	16	13	47293815	47445994	rs17068697	rs582385	AGACGAAAGAGAAAAGGAGCA	0.0105	2.84	7e-05
9	27	13	110173324	110269747	rs12184631	rs4773066	AAGACAGGA	0.0194	2.22	7.01e-05
14	27	13	113688228	113861606	rs3011507	rs9549691	AAAGGAAGGAAAGA	0.0507	1.77	7.03e-05
14	14	13	109856321	109932792	rs927606	rs9583352	GAAAAAACGAAAAG	0.0432	1.66	7.04e-05
25	15	13	110371264	110537620	rs1411552	rs9521549	CAGGAACGAGAGGACAAAAAGCAAG	0.0215	2.13	7.05e-05
6	11	13	37438997	37488131	rs516144	rs9547698	AAGAGG	0.208	1.33	7.06e-05
15	16	13	33102876	33498938	rs1952994	rs9596539	ACCACGAGAAGGAGC	0.154	1.36	7.06e-05
6	10	13	47299045	47335990	rs7333406	rs7996797	ACGGAA	0.0134	0.184	7.1e-05
9	9	13	81775869	81854938	rs1031857	rs1287532	GAGAAAGAA	0.0148	2.18	7.1e-05
10	27	13	110173324	110281789	rs12184631	rs10161791	AAGACAGGAA	0.0193	2.21	7.1e-05
17	15	13	112634065	112821684	rs1570619	rs11842177	AAGGAAGAAGAAGCAAG	0.0103	3.31	7.13e-05
7	9	13	71999805	72371846	rs8000025	rs9572791	AAGAAGG	0.0376	1.79	7.16e-05
2	3	13	37460648	37488131	rs12427600	rs9547698	GG	0.244	1.3	7.22e-05
8	8	13	33206083	33479823	rs208411	rs7337786	GAGAAGGA	0.398	1.27	7.22e-05
17	15	13	52602919	53325928	rs3825528	rs11148265	AGAAAAAAGCGGAGCGG	0.0654	0.552	7.22e-05
19	15	13	33078742	33498938	rs207629	rs9596539	GAAAACCACGAGAAGGAGC	0.174	1.35	7.22e-05
5	10	13	47304538	47335990	rs12872545	rs7996797	CGGAA	0.0133	0.184	7.23e-05
10	10	13	33206083	33498938	rs208411	rs9596539	GAGAAGGAGC	0.198	1.34	7.24e-05
9	11	13	71973660	72371846	rs1931470	rs9572791	AAAAGAAGG	0.0355	1.83	7.25e-05
17	12	13	81749145	81951317	rs2045944	rs1287573	AGAGAAAGAACGGGAAG	0.0129	2.3	7.27e-05
9	20	13	98866841	98918488	rs6491403	rs1571526	GAAAGGAAA	0.0113	3.26	7.28e-05
4	6	13	37455391	37488131	rs9576129	rs9547698	GAGG	0.244	1.3	7.3e-05
13	16	13	71972509	72465952	rs9572739	rs2057588	GAAAAGAAGGGAG	0.0271	2.02	7.3e-05
17	24	13	105936017	106033384	rs7999975	rs1570709	CAAAACAAAAAAAGGAA	0.0178	2.12	7.31e-05
20	17	13	51153475	51365266	rs17074618	rs638908	GGGAGGACGGGGCAGGCAAG	0.0213	2.13	7.37e-05
16	25	13	109811018	109901997	rs9521192	rs8002089	AAAAGGGAAAAAACGA	0.0382	1.77	7.38e-05
10	15	13	71983341	72425891	rs1999603	rs8000990	AAAGAAGGGA	0.0313	1.93	7.4e-05
14	19	13	85586719	85812672	rs9547039	rs9566056	AAGGGAGAAACAAA	0.0922	1.48	7.42e-05
20	23	13	91068637	91368046	rs11617992	rs729270	GGGAGGAGGAAAAGGGAAGA	0.037	1.88	7.47e-05
21	22	13	21044459	21304731	rs9550652	rs9579937	CGAAAAGACGAGGGGAGAGAG	0.0103	2.8	7.47e-05
25	19	13	47462800	47706096	rs4942587	rs2567675	AGCCAGGGACAGAGAGGGAGAACCA	0.0118	2.23	7.47e-05
6	8	13	71999805	72369741	rs8000025	rs9572789	AAGAAG	0.0375	1.8	7.48e-05
9	16	13	71999805	72425891	rs8000025	rs8000990	AAGAAGGGA	0.0323	1.9	7.49e-05
14	12	13	81749145	81909689	rs2045944	rs1146973	AGAGAAAGAACGGG	0.0129	2.3	7.49e-05
12	13	13	81749145	81891567	rs2045944	rs1287507	AGAGAAAGAACG	0.0129	2.3	7.5e-05
12	22	13	105927971	106001151	rs7982711	rs9558536	ACAAAACAAAAA	0.0201	2.08	7.53e-05
13	12	13	81749145	81900224	rs2045944	rs1146963	AGAGAAAGAACGG	0.0129	2.29	7.53e-05
15	12	13	81749145	81910914	rs2045944	rs9574847	AGAGAAAGAACGGGA	0.0129	2.3	7.53e-05
3	5	13	37456241	37488131	rs648206	rs9547698	AGG	0.244	1.3	7.54e-05
11	13	13	81749145	81878289	rs2045944	rs1478871	AGAGAAAGAAC	0.0129	2.3	7.54e-05
14	22	13	25706472	25881077	rs947282	rs9553578	GAGCCAACGGAAGA	0.055	1.75	7.54e-05
12	19	13	85586719	85738255	rs9547039	rs1577769	AAGGGAGAAACA	0.0918	1.48	7.55e-05
6	19	13	102481381	102539941	rs9518579	rs9300699	AAGGGC	0.0136	2.81	7.57e-05
16	11	13	81749145	81934444	rs2045944	rs1331647	AGAGAAAGAACGGGAA	0.0129	2.3	7.57e-05
17	23	13	76837327	76935735	rs9573825	rs1505146	GAGAGACAAGAAGGAGG	0.0127	2.46	7.57e-05
12	25	13	37345226	37455391	rs7323788	rs9576129	AAGAGACAAAAG	0.0199	2.31	7.59e-05
15	16	13	109868180	109967585	rs622911	rs9301369	AAAAACGAAAAGGGA	0.0826	1.51	7.64e-05
20	17	13	33078742	33541005	rs207629	rs9568690	GAAAACCACGAGAAGGAGCC	0.162	1.35	7.67e-05
2	3	13	33232435	33321045	rs2301393	rs12877579	GA	0.432	1.27	7.7e-05
13	19	13	85586719	85742365	rs9547039	rs3861802	AAGGGAGAAACAA	0.0918	1.48	7.7e-05
15	17	13	109879099	109972182	rs1328837	rs6492182	AAAACGAAAAGGGAA	0.0446	1.66	7.72e-05
16	15	13	33099315	33485053	rs535803	rs4941698	AAACCACGAGAAGGAG	0.181	1.35	7.73e-05
23	23	13	43351947	43491848	rs9315953	rs12863816	AGAAGGAAGAAAAAAAAGAAGAA	0.0159	2.14	7.73e-05
11	19	13	85586719	85722171	rs9547039	rs7327483	AAGGGAGAAAC	0.0919	1.48	7.74e-05
21	27	13	43351947	43478867	rs9315953	rs9533298	AGAAGGAAGAAAAAAAAGAAG	0.017	2.18	7.74e-05
22	26	13	109796718	109913993	rs275946	rs9521266	GGGCAAAAGGGAAAAAACGAAA	0.0169	2.16	7.76e-05
17	20	13	109375338	109492501	rs9514889	rs390619	AAGACAGCAAGGAAAAG	0.0175	2.23	7.79e-05
6	6	13	33351016	33498938	rs9596233	rs9596539	AGGAGC	0.204	1.34	7.8e-05
18	15	13	33078742	33485053	rs207629	rs4941698	GAAAACCACGAGAAGGAG	0.176	1.34	7.8e-05
23	21	13	109840770	109980941	rs9521199	rs7999734	AGGGAAAAAACGAAAAGGGAAAA	0.0388	1.73	7.81e-05
18	29	13	43388292	43480001	rs1535904	rs1535900	GGAAGAAAAAAAAGAAGA	0.0185	2.12	7.82e-05
14	28	13	33755260	33824988	rs9527178	rs9597055	GGAGGAGAAGGGAA	0.0122	2.48	7.83e-05
16	25	13	98389357	98506121	rs2793698	rs9517095	ACCGAAGAGAGGAAGG	0.101	0.651	7.83e-05
15	20	13	85586719	85812998	rs9547039	rs11149365	AAGGGAGAAACAAAA	0.0924	1.47	7.84e-05
9	20	13	25713546	25837097	rs17487644	rs9553572	GCCAACGGA	0.0528	1.81	7.88e-05
10	19	13	85586719	85718901	rs9547039	rs9575788	AAGGGAGAAA	0.0922	1.48	7.9e-05
23	17	13	109826328	109972182	rs7997299	rs6492182	AAAGGGAAAAAACGAAAAGGGAA	0.0387	1.71	7.9e-05
23	26	13	23345328	23518315	rs12875434	rs4770355	AGAGGAAGCGAGAGAGAAAGGGG	0.0126	2.49	7.9e-05
13	28	13	33755260	33824770	rs9527178	rs9527285	GGAGGAGAAGGGA	0.0122	2.48	7.91e-05
16	14	13	33099347	33498938	rs45604	rs9596539	AACCACGAGAAGGAGC	0.18	1.35	7.91e-05
24	24	13	23345328	23534670	rs12875434	rs12017270	AGAGGAAGCGAGAGAGAAAGGGGG	0.0126	2.49	7.93e-05
24	19	13	76591775	76774163	rs9544122	rs875415	GAAAAAGAACCGAAACGAGCGAGA	0.0104	2.54	7.94e-05
11	25	13	37351756	37455391	rs4633574	rs9576129	GAAAACAAAAG	0.0115	3.08	8e-05
12	13	13	33154022	33498938	rs208418	rs9596539	ACGAGAAGGAGC	0.183	1.34	8e-05
13	27	13	106655341	106743795	rs17516836	rs7338655	GAAACAGAAAAGG	0.0242	1.94	8e-05
24	26	13	33836866	34168454	rs17765011	rs9315226	GAGGGGGAAGAGAAGAGAGAAAAA	0.0111	2.7	8e-05
12	25	13	37363686	37488131	rs9603107	rs9547698	AAACAAAAGAGG	0.011	3.5	8.03e-05
3	4	13	37455391	37460648	rs9576129	rs12427600	GAG	0.244	1.3	8.08e-05
12	22	13	22067072	22260760	rs1044045	rs4770190	AGGGAGGAAAGA	0.0518	0.442	8.12e-05
17	23	13	37332375	37500101	rs9594165	rs568865	GAAGAGACAAAAGAGGG	0.016	2.55	8.15e-05
19	25	13	109809622	109913993	rs11618532	rs9521266	CAAAAGGGAAAAAACGAAA	0.0415	1.7	8.15e-05
22	18	13	53750970	54064981	rs2806939	rs9568856	AAAACGGGAAGGCAGAGGAAAG	0.0642	1.55	8.16e-05
19	24	13	50488855	50888893	rs1609571	rs1326125	CGGAGGAGAGAGAGACCGA	0.0253	1.96	8.2e-05
1	2	13	33232435	33232435	rs2301393	rs2301393	A	0.568	0.787	8.22e-05
1	2	13	33232435	33232435	rs2301393	rs2301393	G	0.432	1.27	8.22e-05
14	16	13	33102876	33485053	rs1952994	rs4941698	ACCACGAGAAGGAG	0.156	1.35	8.25e-05
16	23	13	110173324	110338454	rs12184631	rs9587958	AAGACAGGAAGGCGAG	0.0104	2.72	8.25e-05
7	12	13	73064122	73108279	rs1924958	rs2182000	AAGAAGA	0.302	0.741	8.26e-05
7	17	13	94828678	94916026	rs7329232	rs9301947	AAAAAAG	0.0122	2.98	8.31e-05
20	21	13	112164871	112324912	rs1163852	rs1105513	GAAAAGGAGGAACAGAACGC	0.015	2.34	8.35e-05
2	4	13	34281440	34295916	rs7323770	rs2321481	GA	0.0685	0.496	8.38e-05
15	23	13	43399245	43478867	rs7990962	rs9533298	AAGAAAAAAAAGAAG	0.0194	2.11	8.38e-05
11	28	13	110173324	110283468	rs12184631	rs7989848	AAGACAGGAAG	0.0194	2.2	8.39e-05
25	12	13	37374156	37843270	rs9547669	rs6563522	ACAAAAGAGGGGAAACGAGCAGAAG	0.029	1.98	8.4e-05
3	6	13	45342796	45377119	rs1415640	rs2760384	GAC	0.208	0.725	8.42e-05
12	23	13	114012189	114100875	rs2018093	rs12021079	CAAGGAACGAAA	0.0119	2.87	8.43e-05
18	20	13	22875838	23039928	rs9506831	rs9317008	CGGAAGAGAAGGCAGAGC	0.0183	2.28	8.45e-05
13	14	13	33147548	33498938	rs7332115	rs9596539	CACGAGAAGGAGC	0.175	1.35	8.46e-05
18	26	13	108615960	108714780	rs1359480	rs4426221	CAAAAGGGAGGCAAGAAC	0.0121	2.62	8.52e-05
13	21	13	98400606	98473033	rs2793701	rs945895	CGAAGAGAGGAAG	0.131	0.681	8.54e-05
22	20	13	109840770	109980528	rs9521199	rs4643160	AGGGAAAAAACGAAAAGGGAAA	0.038	1.75	8.55e-05
4	11	13	102481381	102529512	rs9518579	rs869802	AAGG	0.0141	2.76	8.57e-05
1	2	13	37460648	37460648	rs12427600	rs12427600	A	0.756	0.77	8.58e-05
1	2	13	37460648	37460648	rs12427600	rs12427600	G	0.244	1.3	8.58e-05
2	3	13	37456241	37460648	rs648206	rs12427600	AG	0.244	1.3	8.58e-05
22	25	13	108987817	109145131	rs9301289	rs9514860	GAAAAGAGAAAAACGAAGGGGA	0.0164	2.35	8.63e-05
25	16	13	99762621	100077848	rs12561241	rs9300545	ACAAAGAGGGGAGAGGGAAAGGAGC	0.0236	2.02	8.63e-05
12	25	13	105927432	105995709	rs4771493	rs732442	GACAAAACAAAA	0.0189	2.08	8.64e-05
11	26	13	37366006	37488131	rs9547668	rs9547698	AACAAAAGAGG	0.0177	2.65	8.66e-05
24	19	13	50510401	51050243	rs1063181	rs201768	GAGGAGAGAGAGACCGAACGAGGG	0.0281	1.92	8.66e-05
25	19	13	109826328	109980941	rs7997299	rs7999734	AAAGGGAAAAAACGAAAAGGGAAAA	0.0318	1.8	8.66e-05
25	20	13	50510401	51060955	rs1063181	rs9316498	GAGGAGAGAGAGACCGAACGAGGGA	0.0281	1.91	8.69e-05
8	12	13	109879222	109913993	rs592398	rs9521266	AAACGAAA	0.0436	1.66	8.7e-05
15	16	13	109826328	109901997	rs7997299	rs8002089	AAAGGGAAAAAACGA	0.043	1.69	8.72e-05
14	22	13	101736075	101814688	rs686141	rs609772	AAGGAGAGGAAGGC	0.0308	0.348	8.73e-05
15	19	13	108534782	108661809	rs2136267	rs9520696	ACAAGAAGACAAAAG	0.0626	1.57	8.78e-05
7	20	13	25713546	25793613	rs17487644	rs8002026	GCCAACG	0.0541	1.78	8.86e-05
11	20	13	60905700	61107313	rs9598116	rs9538737	CGGAGAGCGGA	0.0436	1.72	8.86e-05
22	16	13	90196888	90431523	rs9588629	rs9301615	GAGAAGAAGGGGAAGAAAAACG	0.0161	2.29	8.87e-05
16	23	13	101151134	101375663	rs10492559	rs1283217	GGAGCACAGGGCACGG	0.0183	2.18	8.88e-05
10	25	13	37363686	37456241	rs9603107	rs648206	AGACAAAAGA	0.0518	1.78	8.9e-05
3	4	13	34281440	34298900	rs7323770	rs9528004	GAG	0.0686	0.498	8.93e-05
19	17	13	94360132	94648051	rs7986313	rs9561485	GAGAAAGGGAGGAAGACAG	0.032	0.399	8.93e-05
24	19	13	43351947	43499451	rs9315953	rs6561094	AGAAGGAAGAAAAAAAAGAAGAAA	0.0114	2.48	8.93e-05
24	16	13	22865503	23039928	rs7989744	rs9317008	GAAAGACGGAAGAGAAGGCAGAGC	0.0115	2.63	8.94e-05
22	18	13	91877916	92133609	rs987769	rs9560813	GAGGGAGAGAGGAAACGAAACC	0.046	1.77	8.95e-05
9	9	13	33187358	33479823	rs208424	rs7337786	CGAGAAGGA	0.379	1.26	8.98e-05
16	26	13	71630059	71835394	rs2202565	rs9564797	ACACAAAGAGCAGAAA	0.0202	2.08	9.04e-05
19	16	13	35011445	35269505	rs1324758	rs1876583	CAGAAAGGAGCAAGGCGCA	0.0125	2.74	9.04e-05
12	22	13	60905700	61138486	rs9598116	rs4297583	CGGAGAGCGGAA	0.0431	1.72	9.06e-05
6	14	13	75494109	75656918	rs700349	rs9543844	AGGGGC	0.0169	2.48	9.12e-05
16	24	13	43399245	43480001	rs7990962	rs1535900	AAGAAAAAAAAGAAGA	0.0195	2.1	9.12e-05
18	14	13	109826328	109923939	rs7997299	rs869914	AAAGGGAAAAAACGAAAA	0.0406	1.69	9.16e-05
22	24	13	54249153	54581087	rs7336916	rs9536591	AAAAAAGGCACGCGAGGACGCC	0.0107	2.49	9.23e-05
23	20	13	108591472	108714780	rs843839	rs4426221	GAAGACAAAAGGAAGACGAGTGC	0.0355	1.75	9.23e-05
21	16	13	109826328	109957290	rs7997299	rs4134382	AAAGGGAAAAAACGAAAAGGG	0.0393	1.7	9.29e-05
7	12	13	37408545	37460648	rs6563501	rs12427600	AAAAGAG	0.186	1.34	9.31e-05
24	21	13	33699008	33801968	rs629792	rs17078802	GAAGAGGAAGGGAAGGGGAAAAAG	0.0105	2.71	9.31e-05
12	18	13	94458949	94667223	rs7320571	rs9561489	GAGGAAGACAGG	0.033	0.412	9.34e-05
15	9	13	82568184	82924724	rs7332524	rs9546070	AAGGGGACAAGGGAA	0.204	0.719	9.34e-05
17	19	13	73030682	73136378	rs9318078	rs9543004	AAAACCAAAAGAAAAGA	0.0105	3.11	9.37e-05
5	14	13	75547121	75656918	rs9530397	rs9543844	GGGGC	0.0172	2.47	9.4e-05
7	8	13	33321045	33498938	rs12877579	rs9596539	AAGGAGC	0.204	1.33	9.44e-05
10	20	13	25713546	25861577	rs17487644	rs3809335	GCCAACGGAA	0.0528	1.79	9.44e-05
24	21	13	81439337	81722228	rs17073437	rs7324849	AAGGCAAAGGAAAACAAAAAAAGA	0.0186	2.18	9.47e-05
20	16	13	47293815	47445877	rs17068697	rs582854	AGACGAAAGAGAAAAGGAGC	0.0107	2.78	9.48e-05
17	20	13	109879099	109980941	rs1328837	rs7999734	AAAACGAAAAGGGAAAA	0.0364	1.74	9.52e-05
16	19	13	108534782	108661969	rs2136267	rs9514782	ACAAGAAGACAAAAGG	0.0627	1.57	9.61e-05
20	14	13	110955074	111089573	rs7317784	rs4255644	AAGGACCAAACGAAGAGAAG	0.0112	3.08	9.63e-05
5	9	13	34281440	34318149	rs7323770	rs9538522	GAGAA	0.051	0.439	9.64e-05
16	17	13	52602919	53320600	rs3825528	rs9536272	AGAAAAAAGCGGAGCG	0.0657	0.56	9.64e-05
24	21	13	109843932	109992154	rs7992859	rs3923530	GGGAAAAAACGAAAAGGGAAAAGC	0.0562	1.6	9.64e-05
2	2	13	33207534	33232435	rs9591191	rs2301393	GA	0.568	0.789	9.65e-05
21	19	13	107876002	107983134	rs7983370	rs12583955	AGGGACAGAACGCGAGGAAAA	0.0287	1.86	9.69e-05
21	20	13	112164871	112326384	rs1163852	rs7323244	GAAAAGGAGGAACAGAACGCG	0.015	2.32	9.69e-05
16	25	13	43396265	43478867	rs12872385	rs9533298	GAAGAAAAAAAAGAAG	0.0245	1.96	9.71e-05
15	15	13	33099347	33485053	rs45604	rs4941698	AACCACGAGAAGGAG	0.181	1.34	9.77e-05
11	15	13	71973660	72425891	rs1931470	rs8000990	AAAAGAAGGGA	0.029	1.98	9.78e-05
18	21	13	76837327	76937109	rs9573825	rs12866529	GAGAGACAAGAAGGAGGG	0.0126	2.43	9.78e-05
17	18	13	37351756	37574714	rs4633574	rs9547715	AGAGACAAAAGAGGGGA	0.0198	2.43	9.85e-05
13	22	13	25689163	25821603	rs2487596	rs8262	AAGGAGCCAACGG	0.0586	1.69	9.89e-05
16	16	13	109826328	109912326	rs7997299	rs9521265	AAAGGGAAAAAACGAA	0.0422	1.69	9.89e-05
23	21	13	50510401	50996660	rs1063181	rs719103	GAGGAGAGAGAGACCGAACGAGG	0.0291	1.89	9.94e-05
10	16	13	71999805	72465952	rs8000025	rs2057588	AAGAAGGGAG	0.0316	1.89	9.95e-05
5	10	13	73065848	73104056	rs1924957	rs4885005	AGAAG	0.32	0.759	9.97e-05
