# Supplementary material for: A genome-wide association study in Swedish colorectal cancer patients with gastric- and prostate cancer in relatives
Source: Hered Cancer Clin Pract. 2024 Nov 14;22:25. doi: 10.1186/s13053-024-00299-z (PMC11562479; doi:10.1186/s13053-024-00299-z)
Supplement: Supplementary file 1 — Supplementary Material 1: Figure S1: Quantile-quantile plot (QQ-plot). QQ-plot of observed and expected P-values for single SNP analysis, -log 10 transformed. The diagonal red line represents the expected null hypothesis (= no association). Figure S2: Manhattan plot. Observed P values along the chromosomes for SNP association. The blue line represents suggestive statistical significance, p<5x10−5. Table S1-S23. [file 13053_2024_299_MOESM1_ESM.zip › Final Excel files, down to -05, Twin logistic, GWAS CRC-GC-PrC/CRC_GC_PrC_OncoTwin_chr14.logistic.xlsx]

## Sheet: sorted_Johanna_Logistic_CRC_GAS
NSNP	NHAP	CHR	BP1	BP2	SNP1	SNP2	HAPLOTYPE	F	OR	P		NSNP = Number of SNPs in the haplotype
16	24	14	74732119	74900886	rs8011530	rs10138386	GGAGCGAAAGGGAAGA	0.0112	3.24	1.61e-06		NHAP = Number of haplotypes in each locus
13	20	14	94501249	94620193	rs10131610	rs1956451	AGGAGAAACCGGG	0.0291	2.21	2.04e-06		CHR = Chromosome number
14	20	14	94501249	94620563	rs10131610	rs12587429	AGGAGAAACCGGGA	0.0292	2.2	2.11e-06		BP1 = First base pair in a haplotype
11	20	14	94501249	94606179	rs10131610	rs878554	AGGAGAAACCG	0.0291	2.21	2.18e-06		BP2 = Last base pair in a haplotype
20	15	14	81660997	81953242	rs2288499	rs2236179	AAAAGGAAGAAAGAAGGGGA	0.0473	1.89	2.23e-06		SNP1 = First SNP in a haplotype
15	23	14	74732119	74888554	rs8011530	rs8009761	GGAGCGAAAGGGAAG	0.0118	3.15	2.28e-06		SNP2 = Last SNP in a haplotype
19	5	14	89918199	90099389	rs7147773	rs11849798	AGCGGAAAAAGAAAAAGAG	0.0113	3.58	2.77e-06		F = Haplotype frequency in samples
15	29	14	44462405	44631197	rs7159152	rs10484230	CAAAACAGGAAAAAA	0.02	2.45	3.04e-06		OR = Odds ratio
22	25	14	80577818	80872935	rs1491491	rs11159460	GAGAGAGGGAACAAAAGGAAAA	0.0108	3.51	3.14e-06		P = P-value
20	22	14	44438039	44634641	rs1957496	rs12432423	AAAGCAAAAAAAAGGAGAAA	0.0119	3	3.24e-06
25	10	14	26191545	26494469	rs8007799	rs12432901	AGAAACCACAAAAGAGGAAGAAAAG	0.0238	2.53	3.32e-06
15	17	14	21240673	21361631	rs1951419	rs10129333	ACAAGGAGAGAGAAG	0.02	2.5	3.44e-06
12	20	14	94501249	94606570	rs10131610	rs8015878	AGGAGAAACCGG	0.029	2.19	3.52e-06
18	23	14	51552629	51762689	rs8009573	rs4526942	AAGAAGGAAAAGAAGAGA	0.0165	2.56	3.7e-06
18	18	14	81704682	81953242	rs8021385	rs2236179	AAGGAAGAAAGAAGGGGA	0.0508	1.85	3.9e-06
22	13	14	26175996	26463188	rs2145512	rs1950951	GAGAAACCACAAAAGAGGAAGA	0.0308	2.08	3.96e-06
23	13	14	26175996	26465490	rs2145512	rs2753593	GAGAAACCACAAAAGAGGAAGAA	0.0309	2.07	3.98e-06
17	18	14	94497968	94658492	rs1012016	rs17129514	AGAGGAGAAACCGGGAA	0.0359	2.09	4.18e-06
15	12	14	22254156	22340127	rs12890321	rs726976	ACGGGGACAGAGGAG	0.0112	2.74	4.74e-06
14	22	14	21240673	21343164	rs1951419	rs10142804	ACAAGGAGAGAGAA	0.0211	2.44	5.08e-06
15	19	14	94501249	94658492	rs10131610	rs17129514	AGGAGAAACCGGGAA	0.029	2.14	5.23e-06
13	19	14	94497968	94606179	rs1012016	rs878554	AGAGGAGAAACCG	0.0358	2.07	5.61e-06
18	17	14	94501249	94756450	rs10131610	rs2232700	AGGAGAAACCGGGAAGGT	0.0234	2.29	5.84e-06
9	28	14	21587921	21647420	rs10141637	rs4982421	AGAGAGAAA	0.0153	2.86	6e-06
17	21	14	22573443	22632184	rs4572291	rs12884608	GGAAGAACCAAAAAAGA	0.011	3.17	6.07e-06
17	23	14	74702249	74873182	rs11845833	rs2240623	GAGAGGAGCGAAAGGGA	0.0157	2.6	6.37e-06
10	20	14	94501249	94599583	rs10131610	rs11621291	AGGAGAAACC	0.0293	2.16	6.38e-06
8	34	14	21587921	21646370	rs10141637	rs7156937	AGAGAGAA	0.0153	2.85	6.42e-06
16	17	14	94501249	94735679	rs10131610	rs11626051	AGGAGAAACCGGGAAG	0.0242	2.25	7.05e-06
10	29	14	21570273	21646370	rs745696	rs7156937	GGAGAGAGAA	0.0126	3.55	7.24e-06
11	24	14	21570273	21647420	rs745696	rs4982421	GGAGAGAGAAA	0.0126	3.52	7.24e-06
21	25	14	80577818	80862160	rs1491491	rs4899767	GAGAGAGGGAACAAAAGGAAA	0.014	3.04	7.26e-06
20	22	14	74702249	74900886	rs11845833	rs10138386	GAGAGGAGCGAAAGGGAAGA	0.0119	2.92	7.46e-06
14	12	14	22260045	22340127	rs8021012	rs726976	CGGGGACAGAGGAG	0.0114	2.67	7.8e-06
16	16	14	22254156	22340647	rs12890321	rs12431693	ACGGGGACAGAGGAGC	0.011	2.69	8e-06
17	16	14	94501249	94756119	rs10131610	rs2232704	AGGAGAAACCGGGAAGG	0.0234	2.27	8.61e-06
21	25	14	21665502	21993498	rs8006593	rs1263811	GAGAAGAAGAAGGAGGGAGCA	0.0136	3.03	8.87e-06
19	22	14	44438039	44631197	rs1957496	rs10484230	AAAGCAAAACAGGAAAAAA	0.017	2.42	8.92e-06
9	29	14	21586876	21646370	rs11628703	rs7156937	GAGAGAGAA	0.0168	2.73	9.31e-06
14	12	14	22254156	22337393	rs12890321	rs876093	ACGGGGACAGAGGA	0.011	2.69	9.55e-06
14	21	14	74732119	74874707	rs8011530	rs2884545	GGAGCGAAAGGGAA	0.0127	2.84	9.77e-06
24	15	14	22201888	22342442	rs7150049	rs17182867	GGGAGGGGAAGGAAAGAAAGAGCG	0.109	1.48	1.01e-05
19	24	14	74702249	74888554	rs11845833	rs8009761	GAGAGGAGCGAAAGGGAAG	0.0124	2.83	1.03e-05
4	8	14	21234851	21244696	rs762039	rs1885318	AGAC	0.103	1.51	1.04e-05
16	20	14	94484060	94606570	rs10133592	rs8015878	GAAGAGGAGAAACCGG	0.0181	2.6	1.04e-05
19	19	14	94484060	94658492	rs10133592	rs17129514	GAAGAGGAGAAACCGGGAA	0.0181	2.58	1.05e-05
7	11	14	21209871	21236181	rs1888563	rs6571394	GAAAAAG	0.181	1.4	1.1e-05
17	20	14	94484060	94620193	rs10133592	rs1956451	GAAGAGGAGAAACCGGG	0.0182	2.58	1.1e-05
14	20	14	94497968	94606570	rs1012016	rs8015878	AGAGGAGAAACCGG	0.0356	2.04	1.11e-05
22	18	14	44581629	44829276	rs1950548	rs7143770	GAAAAAAAACCGGAGAGAAAAA	0.0143	2.83	1.12e-05
17	22	14	74732119	74918903	rs8011530	rs4369590	GGAGCGAAAGGGAAGAA	0.0111	2.9	1.15e-05
5	9	14	21222991	21244696	rs970015	rs1885318	AAGAC	0.0996	1.52	1.16e-05
13	21	14	74732119	74873182	rs8011530	rs2240623	GGAGCGAAAGGGA	0.0151	2.6	1.2e-05
10	10	14	22277136	22337393	rs11844749	rs876093	GGACAGAGGA	0.0133	2.44	1.22e-05
11	11	14	22277136	22340127	rs11844749	rs726976	GGACAGAGGAG	0.0133	2.44	1.22e-05
8	18	14	48450524	48480003	rs1402517	rs9944127	AGGGGAAA	0.0276	1.96	1.27e-05
18	19	14	94484060	94620563	rs10133592	rs12587429	GAAGAGGAGAAACCGGGA	0.0182	2.56	1.29e-05
23	23	14	95946795	96062023	rs942318	rs12879135	AGAGAGGGAGGAAGAAGCGCGAA	0.0135	2.8	1.31e-05
18	16	14	94497968	94735679	rs1012016	rs11626051	AGAGGAGAAACCGGGAAG	0.0311	2.1	1.32e-05
10	29	14	34509293	34606967	rs1680726	rs797328	GAAAGACACA	0.017	2.75	1.34e-05
16	19	14	94497968	94620563	rs1012016	rs12587429	AGAGGAGAAACCGGGA	0.0361	2.02	1.35e-05
10	23	14	21586876	21647420	rs11628703	rs4982421	GAGAGAGAAA	0.0171	2.67	1.39e-05
20	16	14	94497968	94756450	rs1012016	rs2232700	AGAGGAGAAACCGGGAAGGT	0.0299	2.12	1.39e-05
10	21	14	22053729	22091105	rs17182620	rs2049786	GAGAGAACGC	0.0294	1.94	1.43e-05
4	6	14	21215600	21236181	rs17211691	rs6571394	AAAG	0.179	1.39	1.45e-05
15	16	14	22260045	22340647	rs8021012	rs12431693	CGGGGACAGAGGAGC	0.0111	2.62	1.45e-05
15	19	14	94497968	94620193	rs1012016	rs1956451	AGAGGAGAAACCGGG	0.0362	2.01	1.45e-05
17	27	14	44462405	44640483	rs7159152	rs8012559	CAAAACAGGAAAAAAAA	0.014	2.9	1.47e-05
20	17	14	44462405	44659457	rs7159152	rs2415843	CAAAACAGGAAAAAAAACCG	0.0124	2.94	1.48e-05
19	23	14	51552629	51770857	rs8009573	rs10132079	AAGAAGGAAAAGAAGAGAA	0.014	2.53	1.49e-05
9	10	14	22279576	22337393	rs10138170	rs876093	GACAGAGGA	0.0134	2.44	1.5e-05
10	11	14	22279576	22340127	rs10138170	rs726976	GACAGAGGAG	0.0134	2.44	1.5e-05
12	22	14	94497968	94599583	rs1012016	rs11621291	AGAGGAGAAACC	0.0349	2.03	1.5e-05
6	9	14	21210166	21236181	rs17308541	rs6571394	AAAAAG	0.17	1.39	1.57e-05
13	12	14	22260045	22337393	rs8021012	rs876093	CGGGGACAGAGGA	0.0113	2.61	1.58e-05
14	13	14	37630699	38111870	rs12883863	rs177852	GAGGAAAGAAAGGA	0.0134	2.39	1.58e-05
15	16	14	37630699	38139214	rs12883863	rs177899	GAGGAAAGAAAGGAA	0.0134	2.38	1.58e-05
19	21	14	44462405	44651628	rs7159152	rs2415842	CAAAACAGGAAAAAAAACC	0.0126	2.99	1.6e-05
17	18	14	47860624	48109009	rs4243547	rs9888593	AAAGAGAGGAGAGGGCA	0.0131	2.55	1.72e-05
20	19	14	80649565	80943372	rs4903904	rs4415953	GGGAACAAAAGGAAAAAGAG	0.0103	3.18	1.72e-05
21	23	14	79187749	79624492	rs985956	rs1531631	AGGGGAAACAAAAAAGGGAAA	0.0104	3.7	1.73e-05
25	16	14	22201888	22356225	rs7150049	rs17197550	GGGAGGGGAAGGAAAGAAAGAGCGA	0.102	1.48	1.79e-05
15	23	14	57073646	57204059	rs17703029	rs4901735	GCGGAAAGCAGGGAA	0.014	2.6	1.83e-05
19	15	14	70937121	71179711	rs7152848	rs4902841	AAAAGGGAGAGGAAACGAA	0.0109	3.12	1.83e-05
5	8	14	21214194	21236181	rs4081234	rs6571394	AAAAG	0.17	1.38	1.85e-05
12	25	14	89472770	89587535	rs4243686	rs10133593	AAAGACACAAAG	0.0133	3.24	1.85e-05
18	16	14	21240673	21393289	rs1951419	rs4544151	ACAAGGAGAGAGAAGGGC	0.019	2.37	1.89e-05
4	9	14	21626496	21647420	rs10498276	rs4982421	GAAA	0.133	1.48	1.91e-05
21	20	14	90196183	90422664	rs12887387	rs942190	CAAAGGGGGAACGGAAAAACG	0.0244	2.11	1.95e-05
9	19	14	48450524	48484814	rs1402517	rs8021309	AGGGGAAAA	0.0276	1.93	1.99e-05
17	16	14	21240673	21385078	rs1951419	rs12435821	ACAAGGAGAGAGAAGGG	0.0191	2.36	2.06e-05
16	17	14	37665391	38180813	rs11156939	rs1022804	GGAAAGAAAGGAAGGA	0.0109	2.46	2.1e-05
15	20	14	90974514	91089704	rs1294535	rs4900051	GCAAAGAGGGAGGGG	0.0108	2.84	2.17e-05
19	15	14	94497968	94756119	rs1012016	rs2232704	AGAGGAGAAACCGGGAAGG	0.031	2.07	2.18e-05
25	14	14	81704682	82051825	rs8021385	rs718564	AAGGAAGAAAGAAGGGGAGAAGAGA	0.0424	1.83	2.18e-05
19	15	14	21240673	21422666	rs1951419	rs2771358	ACAAGGAGAGAGAAGGGCA	0.0183	2.38	2.21e-05
16	16	14	21240673	21364220	rs1951419	rs8005768	ACAAGGAGAGAGAAGG	0.0191	2.35	2.22e-05
10	15	14	48450524	48496503	rs1402517	rs1996726	AGGGGAAAAG	0.0273	1.91	2.23e-05
12	23	14	69028973	69060068	rs2525504	rs2257127	AGAACGGAAAGA	0.0108	2.88	2.23e-05
15	17	14	37665391	38180104	rs11156939	rs8022736	GGAAAGAAAGGAAGG	0.0109	2.45	2.24e-05
22	18	14	44462405	44674826	rs7159152	rs7154765	CAAAACAGGAAAAAAAACCGGA	0.0124	2.88	2.29e-05
3	6	14	21626496	21646370	rs10498276	rs7156937	GAA	0.133	1.48	2.32e-05
17	24	14	80649565	80877973	rs4903904	rs17599850	GGGAACAAAAGGAAAAA	0.0121	3.11	2.32e-05
22	20	14	90196183	90538776	rs12887387	rs938407	CAAAGGGGGAACGGAAAAACGC	0.0186	2.38	2.32e-05
20	16	14	21240673	21432455	rs1951419	rs12431998	ACAAGGAGAGAGAAGGGCAG	0.0183	2.36	2.37e-05
12	11	14	22276339	22340127	rs4429208	rs726976	GGGACAGAGGAG	0.0132	2.38	2.41e-05
7	16	14	61630720	61698015	rs2149295	rs7156285	GAAACAA	0.0438	0.402	2.42e-05
18	16	14	47860624	48111243	rs4243547	rs4900792	AAAGAGAGGAGAGGGCAG	0.0124	2.55	2.45e-05
11	18	14	48450524	48510590	rs1402517	rs712476	AGGGGAAAAGC	0.0206	2.07	2.52e-05
21	18	14	44462405	44667334	rs7159152	rs12879837	CAAAACAGGAAAAAAAACCGG	0.0123	2.88	2.52e-05
14	27	14	44462405	44623260	rs7159152	rs10147827	CAAAACAGGAAAAA	0.0246	2.15	2.53e-05
18	23	14	74702249	74874707	rs11845833	rs2884545	GAGAGGAGCGAAAGGGAA	0.0133	2.64	2.6e-05
8	27	14	34509293	34574483	rs1680726	rs1431056	GAAAGACA	0.031	2.03	2.61e-05
8	22	14	97959474	98124407	rs2781407	rs190182	AAAGGCGG	0.0106	3.54	2.62e-05
9	11	14	22289359	22340647	rs7155867	rs12431693	CAGAGGAGC	0.014	2.34	2.69e-05
20	25	14	51552126	51770857	rs4901076	rs10132079	GAAGAAGGAAAAGAAGAGAA	0.0147	2.42	2.69e-05
25	21	14	95946795	96072604	rs942318	rs7149067	AGAGAGGGAGGAAGAAGCGCGAAGG	0.0134	2.72	2.75e-05
14	16	14	37665391	38146748	rs11156939	rs1951646	GGAAAGAAAGGAAG	0.0111	2.41	2.76e-05
24	21	14	95946795	96071705	rs942318	rs911669	AGAGAGGGAGGAAGAAGCGCGAAG	0.0134	2.71	2.77e-05
9	12	14	21203216	21236181	rs12892436	rs6571394	GAGAAAAAG	0.164	1.38	2.78e-05
11	10	14	22276339	22337393	rs4429208	rs876093	GGGACAGAGGA	0.0134	2.37	2.79e-05
20	22	14	51552629	51776897	rs8009573	rs4432175	AAGAAGGAAAAGAAGAGAAC	0.0109	2.68	2.79e-05
25	19	14	37347325	38005128	rs1154124	rs1884803	GGGGGAAGGGAGAAGGAGAAGAGAG	0.0103	3	2.79e-05
13	11	14	37663548	38111870	rs4900692	rs177852	AGGAAAGAAAGGA	0.0132	2.34	2.8e-05
15	20	14	94484060	94606179	rs10133592	rs878554	GAAGAGGAGAAACCG	0.0181	2.49	2.8e-05
20	19	14	90201342	90422664	rs17126222	rs942190	AAAGGGGGAACGGAAAAACG	0.0132	2.61	2.84e-05
6	12	14	21626496	21665502	rs10498276	rs8006593	GAAAAG	0.0577	1.78	2.91e-05
8	8	14	22289359	22340127	rs7155867	rs726976	CAGAGGAG	0.0146	2.28	2.94e-05
25	26	14	85670276	85870837	rs11845043	rs1951403	CAGGGAGAACAAGGAAAGCAACAAA	0.0183	2.25	2.95e-05
12	19	14	85180203	85271240	rs12890932	rs17258415	CGAAGAAAAAAG	0.0475	1.65	2.97e-05
23	20	14	90196183	90539350	rs12887387	rs1286922	CAAAGGGGGAACGGAAAAACGCG	0.0181	2.35	3.04e-05
8	17	14	22079209	22101945	rs13379046	rs4982475	ACGCGGAA	0.0149	2.37	3.05e-05
20	20	14	90196183	90406002	rs12887387	rs7154092	CAAAGGGGGAACGGAAAAAC	0.0253	2.06	3.09e-05
21	21	14	74702249	74918903	rs11845833	rs4369590	GAGAGGAGCGAAAGGGAAGAA	0.0116	2.69	3.1e-05
15	21	14	34289996	34485112	rs12586518	rs11848149	CGAGGAGGAAACAGG	0.023	2.19	3.14e-05
17	20	14	85670276	85749111	rs11845043	rs766698	CAGGGAGAACAAGGAAA	0.0297	1.91	3.21e-05
12	16	14	22277136	22340647	rs11844749	rs12431693	GGACAGAGGAGC	0.0128	2.39	3.25e-05
18	26	14	80649565	80886869	rs4903904	rs10136320	GGGAACAAAAGGAAAAAG	0.0127	2.95	3.33e-05
20	14	14	70937121	71189916	rs7152848	rs8006424	AAAAGGGAGAGGAAACGAAG	0.0103	3.08	3.38e-05
14	22	14	34423678	34533014	rs1769621	rs797377	GGAAACAGGGGAAA	0.0391	1.79	3.42e-05
25	17	14	22200989	22342442	rs8011341	rs17182867	GGGGAGGGGAAGGAAAGAAAGAGCG	0.112	1.44	3.44e-05
5	12	14	21626496	21659421	rs10498276	rs7154382	GAAAA	0.0575	1.78	3.47e-05
7	8	14	22290777	22340127	rs12888589	rs726976	AGAGGAG	0.0148	2.26	3.47e-05
23	13	14	22201888	22340647	rs7150049	rs12431693	GGGAGGGGAAGGAAAGAAAGAGC	0.124	1.43	3.47e-05
8	12	14	22290777	22340647	rs12888589	rs12431693	AGAGGAGC	0.0143	2.29	3.56e-05
7	17	14	48475235	48510590	rs11848655	rs712476	GAAAAGC	0.0296	1.89	3.58e-05
24	21	14	81820060	82104921	rs8009171	rs11627170	GAAAGAAGGGGAGAAGAGAGGAAA	0.0347	1.84	3.6e-05
20	15	14	94484060	94735679	rs10133592	rs11626051	GAAGAGGAGAAACCGGGAAG	0.0133	2.74	3.63e-05
18	26	14	85670276	85780554	rs11845043	rs4899866	CAGGGAGAACAAGGAAAG	0.0258	1.98	3.64e-05
23	24	14	85670276	85849077	rs11845043	rs6574816	CAGGGAGAACAAGGAAAGCAACA	0.0252	1.99	3.65e-05
21	25	14	85670276	85809911	rs11845043	rs17796783	CAGGGAGAACAAGGAAAGCAA	0.0255	1.98	3.72e-05
12	11	14	37665391	38111870	rs11156939	rs177852	GGAAAGAAAGGA	0.0119	2.32	3.73e-05
22	25	14	85670276	85826542	rs11845043	rs7143281	CAGGGAGAACAAGGAAAGCAAC	0.0255	1.98	3.74e-05
19	20	14	90201342	90406002	rs17126222	rs7154092	AAAGGGGGAACGGAAAAAC	0.0135	2.59	3.75e-05
23	13	14	81660997	82035772	rs2288499	rs10151312	AAAAGGAAGAAAGAAGGGGAGAA	0.0458	1.8	3.75e-05
20	25	14	85670276	85789611	rs11845043	rs4904245	CAGGGAGAACAAGGAAAGCA	0.0253	1.99	3.76e-05
6	10	14	21215600	21244696	rs17211691	rs1885318	AAAGAC	0.0978	1.48	3.78e-05
8	19	14	94501249	94589104	rs10131610	rs4905164	AGGAGAAA	0.0284	2.02	3.79e-05
10	11	14	22288841	22340647	rs12050401	rs12431693	ACAGAGGAGC	0.0141	2.3	3.79e-05
20	19	14	90885551	91046665	rs4904690	rs1286484	GGAAGAGGCGGGAGAGGGGA	0.0101	2.95	3.79e-05
7	11	14	22299532	22340647	rs17197466	rs12431693	GAGGAGC	0.0141	2.31	3.84e-05
14	19	14	94484060	94599583	rs10133592	rs11621291	GAAGAGGAGAAACC	0.0182	2.47	3.88e-05
9	22	14	94501249	94594768	rs10131610	rs958187	AGGAGAAAC	0.0312	1.99	3.92e-05
8	21	14	34485112	34558804	rs11848149	rs993163	GGGAAAGA	0.0485	1.76	3.93e-05
19	25	14	85670276	85782524	rs11845043	rs7154757	CAGGGAGAACAAGGAAAGC	0.0259	1.97	3.93e-05
15	20	14	90201342	90315193	rs17126222	rs4430676	AAAGGGGGAACGGAA	0.0177	2.29	4.06e-05
6	8	14	22299532	22340127	rs17197466	rs726976	GAGGAG	0.0154	2.24	4.16e-05
18	16	14	70935875	71167675	rs2293877	rs4141096	AAAAAGGGAGAGGAAACG	0.0179	2.43	4.19e-05
14	20	14	90201342	90313173	rs17126222	rs10131159	AAAGGGGGAACGGA	0.0177	2.28	4.27e-05
13	12	14	22289359	22374399	rs7155867	rs2874146	CAGAGGAGCGAGC	0.0102	2.63	4.4e-05
14	15	14	34471359	34606967	rs1769569	rs797328	AGGGGAAAGACACA	0.0105	2.97	4.4e-05
12	12	14	22289359	22362142	rs7155867	rs9323066	CAGAGGAGCGAG	0.0102	2.63	4.43e-05
25	19	14	88734104	89149210	rs7142212	rs12589481	AACGGGAGAGGAGAAAGGAAAGAGA	0.0115	2.48	4.48e-05
11	12	14	22289359	22356225	rs7155867	rs17197550	CAGAGGAGCGA	0.0103	2.62	4.51e-05
25	20	14	81744736	82060017	rs3813535	rs2208780	GGAAGAAAGAAGGGGAGAAGAGAGG	0.041	1.77	4.54e-05
3	7	14	21236181	21244696	rs6571394	rs1885318	GAC	0.107	1.49	4.56e-05
10	24	14	34471359	34558804	rs1769569	rs993163	AGGGGAAAGA	0.0301	1.94	4.57e-05
17	23	14	97130996	97214117	rs17310106	rs912343	AGAGAGCGGAAGAAGAA	0.0162	2.28	4.57e-05
11	23	14	22051519	22091105	rs17182599	rs2049786	GGAGAGAACGC	0.0341	1.85	4.69e-05
11	23	14	34471359	34570026	rs1769569	rs737401	AGGGGAAAGAC	0.0226	2.13	4.72e-05
16	26	14	97130996	97199889	rs17310106	rs10135821	AGAGAGCGGAAGAAGA	0.0161	2.29	4.72e-05
10	21	14	94497968	94589104	rs1012016	rs4905164	AGAGGAGAAA	0.032	2	4.76e-05
21	21	14	90201342	90538776	rs17126222	rs938407	AAAGGGGGAACGGAAAAACGC	0.0103	2.94	4.76e-05
6	9	14	97181785	97199889	rs4900337	rs10135821	AGAAGA	0.0483	1.66	4.81e-05
6	13	14	30552936	30619554	rs225842	rs11156628	AACAAG	0.0104	3	4.84e-05
12	20	14	94484060	94589104	rs10133592	rs4905164	GAAGAGGAGAAA	0.0168	2.5	4.88e-05
18	19	14	37630699	38180813	rs12883863	rs1022804	GAGGAAAGAAAGGAAGGA	0.0121	2.34	4.9e-05
12	25	14	34471359	34574483	rs1769569	rs1431056	AGGGGAAAGACA	0.0198	2.19	4.93e-05
13	25	14	89466033	89587535	rs763313	rs10133593	AAAAGACACAAAG	0.0124	3.03	4.95e-05
7	21	14	34485112	34554548	rs11848149	rs7141645	GGGAAAG	0.0532	1.74	4.96e-05
7	13	14	48451906	48484814	rs696525	rs8021309	GGGAAAA	0.0515	1.69	4.99e-05
10	12	14	22289359	22342442	rs7155867	rs17182867	CAGAGGAGCG	0.0104	2.61	5e-05
13	31	14	44462405	44612482	rs7159152	rs4906520	CAAAACAGGAAAA	0.0269	2.04	5.02e-05
16	18	14	21944174	22053863	rs3762162	rs6571925	GAAAAAAAGAAGGGGA	0.0168	2.6	5.05e-05
17	19	14	37630699	38180104	rs12883863	rs8022736	GAGGAAAGAAAGGAAGG	0.0121	2.34	5.05e-05
12	26	14	74759301	74900886	rs4148078	rs10138386	CGAAAGGGAAGA	0.0114	3	5.09e-05
7	12	14	97181785	97214117	rs4900337	rs912343	AGAAGAA	0.0483	1.65	5.1e-05
9	19	14	28476698	28554374	rs1958748	rs12894838	GGGGGACGA	0.0819	1.54	5.15e-05
23	16	14	44462405	44706143	rs7159152	rs9323097	CAAAACAGGAAAAAAAACCGGAG	0.0112	2.87	5.16e-05
11	25	14	74759301	74888554	rs4148078	rs8009761	CGAAAGGGAAG	0.0117	2.98	5.19e-05
21	22	14	51552629	51803928	rs8009573	rs11851025	AAGAAGGAAAAGAAGAGAACA	0.0128	2.43	5.22e-05
19	23	14	80649565	80904506	rs4903904	rs6574572	GGGAACAAAAGGAAAAAGA	0.0116	3	5.24e-05
22	14	14	81660997	82026458	rs2288499	rs932667	AAAAGGAAGAAAGAAGGGGAGA	0.0455	1.79	5.27e-05
10	12	14	21203159	21236181	rs9671539	rs6571394	GGAGAAAAAG	0.167	1.37	5.29e-05
14	21	14	81778644	81953242	rs6574644	rs2236179	AAGAAAGAAGGGGA	0.077	1.55	5.31e-05
11	24	14	94497968	94594768	rs1012016	rs958187	AGAGGAGAAAC	0.0377	1.89	5.43e-05
6	12	14	61649612	61698015	rs12895894	rs7156285	AAACAA	0.0433	0.41	5.44e-05
23	21	14	47787170	48082203	rs8011343	rs8015075	AGAGAAAAAAGAGAGGAGAGGGC	0.0312	1.82	5.48e-05
7	13	14	21215600	21247801	rs17211691	rs11156664	AAAGACA	0.0703	1.57	5.49e-05
16	24	14	27720455	27905391	rs12883861	rs8018807	AAGAAAAACGCAGCGG	0.028	2.07	5.52e-05
10	29	14	21240673	21280748	rs1951419	rs12885981	ACAAGGAGAG	0.0235	2.18	5.57e-05
17	20	14	81704682	81949014	rs8021385	rs2025214	AAGGAAGAAAGAAGGGG	0.0558	1.7	5.6e-05
9	8	14	22288841	22340127	rs12050401	rs726976	ACAGAGGAG	0.015	2.2	5.64e-05
8	14	14	21206023	21236181	rs8019026	rs6571394	AGAAAAAG	0.167	1.37	5.65e-05
12	26	14	20663078	20723695	rs10141836	rs8010116	CCGAGCAACAAA	0.0108	2.9	5.65e-05
6	11	14	85268591	85302957	rs2765932	rs9671635	GAAGCA	0.0103	2.72	5.74e-05
19	16	14	47860624	48129755	rs4243547	rs1956317	AAAGAGAGGAGAGGGCAGG	0.0122	2.47	5.78e-05
6	12	14	21214194	21240673	rs4081234	rs1951419	AAAAGA	0.102	1.47	5.86e-05
13	26	14	21240673	21336370	rs1951419	rs10162520	ACAAGGAGAGAGA	0.0214	2.24	5.92e-05
21	17	14	80649565	80951312	rs4903904	rs1551070	GGGAACAAAAGGAAAAAGAGG	0.0107	2.87	5.92e-05
12	12	14	22288841	22356225	rs12050401	rs17197550	ACAGAGGAGCGA	0.0104	2.58	5.97e-05
6	8	14	22290777	22337393	rs12888589	rs876093	AGAGGA	0.0152	2.22	5.99e-05
14	12	14	22288841	22374399	rs12050401	rs2874146	ACAGAGGAGCGAGC	0.0104	2.58	5.99e-05
6	15	14	34488042	34554548	rs9322931	rs7141645	GGAAAG	0.0678	1.67	6e-05
13	12	14	22288841	22362142	rs12050401	rs9323066	ACAGAGGAGCGAG	0.0104	2.58	6.01e-05
17	18	14	70937121	71167675	rs7152848	rs4141096	AAAAGGGAGAGGAAACG	0.0185	2.36	6.02e-05
5	8	14	22299532	22337393	rs17197466	rs876093	GAGGA	0.0152	2.22	6.03e-05
16	25	14	21626496	21894526	rs10498276	rs17197114	GAAAAGAGAAGAAGAA	0.0176	2.53	6.07e-05
8	7	14	22288841	22337393	rs12050401	rs876093	ACAGAGGA	0.0147	2.22	6.08e-05
10	17	14	44511930	44612482	rs17114670	rs4906520	AACAGGAAAA	0.099	1.49	6.11e-05
24	15	14	81704682	82042874	rs8021385	rs12887222	AAGGAAGAAAGAAGGGGAGAAGAG	0.0412	1.79	6.13e-05
8	16	14	94497968	94565150	rs1012016	rs748762	AGAGGAGA	0.0418	1.83	6.16e-05
11	14	14	22279576	22340647	rs10138170	rs12431693	GACAGAGGAGC	0.0131	2.32	6.23e-05
7	7	14	22289359	22337393	rs7155867	rs876093	CAGAGGA	0.015	2.22	6.25e-05
7	14	14	22079209	22101409	rs13379046	rs10483253	ACGCGGA	0.0147	2.34	6.25e-05
21	15	14	94484060	94756119	rs10133592	rs2232704	GAAGAGGAGAAACCGGGAAGG	0.0129	2.73	6.32e-05
13	17	14	22276339	22340647	rs4429208	rs12431693	GGGACAGAGGAGC	0.011	2.43	6.33e-05
23	6	14	26275766	26543099	rs8018861	rs2207245	CAAAAGAGGAAGAAAAGGAAGAA	0.0168	2.59	6.34e-05
13	21	14	68975374	69043213	rs2842346	rs1290997	AAAGAGAGAGAAC	0.121	1.43	6.35e-05
6	12	14	48451906	48480003	rs696525	rs9944127	GGGAAA	0.0514	1.69	6.39e-05
7	25	14	92958612	93005721	rs7150406	rs10498634	GGAACGG	0.0273	2.1	6.4e-05
11	27	14	21240673	21306502	rs1951419	rs8013858	ACAAGGAGAGA	0.0234	2.17	6.4e-05
22	18	14	80649565	80965302	rs4903904	rs4899773	GGGAACAAAAGGAAAAAGAGGA	0.0106	2.86	6.45e-05
12	11	14	22260754	22337393	rs12881322	rs876093	GGGGACAGAGGA	0.0139	2.26	6.49e-05
18	21	14	94485954	94658492	rs8018219	rs17129514	AAGAGGAGAAACCGGGAA	0.0183	2.39	6.51e-05
12	17	14	90270557	90422664	rs12589630	rs942190	AACGGAAAAACG	0.0197	2.23	6.54e-05
15	25	14	100169617	100299473	rs1951576	rs7143905	AGCGAAGGAAAAAAA	0.0103	3.22	6.54e-05
16	14	14	87902360	88256925	rs7146282	rs1288730	GGAACAAGAAAGGGAG	0.0105	2.91	6.56e-05
16	18	14	37630699	38146748	rs12883863	rs1951646	GAGGAAAGAAAGGAAG	0.0123	2.29	6.57e-05
23	22	14	81820060	82075469	rs8009171	rs1957535	GAAAGAAGGGGAGAAGAGAGGAA	0.0473	1.68	6.66e-05
19	21	14	31220074	31380191	rs2070338	rs3736742	GAAAGAGGAAAGGAGAAGA	0.0112	2.79	6.71e-05
4	5	14	51471592	51486123	rs873913	rs11844384	AAAA	0.0446	1.64	6.73e-05
11	12	14	22288841	22342442	rs12050401	rs17182867	ACAGAGGAGCG	0.0105	2.56	6.81e-05
13	27	14	40188886	40320908	rs1956150	rs8023200	ACAAAGGAAAAAA	0.0221	2.27	6.86e-05
21	15	14	67677375	68042255	rs6573760	rs4902490	CAAACAAAAGAAAAGCGAGGG	0.0185	2.23	6.91e-05
24	13	14	81660997	82039645	rs2288499	rs7141930	AAAAGGAAGAAAGAAGGGGAGAAG	0.0463	1.76	6.93e-05
18	22	14	44462405	44650411	rs7159152	rs2415841	CAAAACAGGAAAAAAAAC	0.0125	2.81	6.95e-05
11	27	14	93358393	93403760	rs4496057	rs2281514	GAACAGGGAAA	0.024	2.29	7e-05
21	23	14	81820060	82060017	rs8009171	rs2208780	GAAAGAAGGGGAGAAGAGAGG	0.0553	1.63	7e-05
7	16	14	22080155	22101945	rs7145580	rs4982475	CGCGGAA	0.0153	2.31	7.05e-05
15	21	14	90241445	90406002	rs979742	rs7154092	GGGGAACGGAAAAAC	0.0154	2.37	7.06e-05
22	23	14	81820060	82062803	rs8009171	rs9671719	GAAAGAAGGGGAGAAGAGAGGA	0.0553	1.62	7.08e-05
23	21	14	88734104	89128751	rs7142212	rs7149951	AACGGGAGAGGAGAAAGGAAAGA	0.0103	2.73	7.16e-05
24	21	14	88734104	89134686	rs7142212	rs10136653	AACGGGAGAGGAGAAAGGAAAGAG	0.0103	2.73	7.16e-05
10	15	14	85180203	85226972	rs12890932	rs10140310	CGAAGAAAAA	0.0527	1.6	7.22e-05
18	21	14	92191350	92415320	rs3814837	rs2474030	GGAGAGGGGGGAAGAGAG	0.0108	2.72	7.22e-05
20	13	14	97732592	98114209	rs10134764	rs12588238	AAAAAGGGGCCAAAGGGAAG	0.0179	2.23	7.32e-05
14	21	14	90196183	90303445	rs12887387	rs12437206	CAAAGGGGGAACGG	0.0336	1.83	7.42e-05
11	18	14	90270557	90406002	rs12589630	rs7154092	AACGGAAAAAC	0.0202	2.22	7.43e-05
13	12	14	22260754	22340127	rs12881322	rs726976	GGGGACAGAGGAG	0.014	2.24	7.53e-05
1	2	14	88006776	88006776	rs174520	rs174520	A	0.145	1.37	7.57e-05
1	2	14	88006776	88006776	rs174520	rs174520	C	0.855	0.731	7.57e-05
11	19	14	44511930	44623260	rs17114670	rs10147827	AACAGGAAAAA	0.0937	1.5	7.59e-05
16	14	14	46728554	46962969	rs858884	rs754960	AGGGAAGCGAAAAGGG	0.0105	3.18	7.67e-05
17	14	14	46728554	46963280	rs858884	rs2642103	AGGGAAGCGAAAAGGGG	0.0105	3.18	7.7e-05
14	22	14	52334203	52469647	rs12885784	rs1253684	GAAAGGGGGCGAAG	0.048	1.73	7.74e-05
19	22	14	51552126	51762689	rs4901076	rs4526942	GAAGAAGGAAAAGAAGAGA	0.0181	2.17	7.89e-05
18	21	14	21626496	21928338	rs10498276	rs1045812	GAAAAGAGAAGAAGAAGG	0.0154	2.6	7.9e-05
10	29	14	34485112	34574483	rs11848149	rs1431056	GGGAAAGACA	0.0266	2.03	7.94e-05
11	24	14	71089662	71167675	rs2153115	rs4141096	GAGAGGAAACG	0.015	2.66	7.97e-05
14	32	14	40188886	40329432	rs1956150	rs4903096	ACAAAGGAAAAAAC	0.0228	2.23	7.97e-05
25	15	14	70799706	71162467	rs6573953	rs10150936	GAAACAGCAAAAAGGGAGAGGAAAC	0.0136	2.46	8.01e-05
13	24	14	34308644	34475497	rs10137683	rs11848609	GAGGAGGAAACAG	0.031	1.92	8.09e-05
12	19	14	22048083	22091105	rs10136774	rs2049786	AGGAGAGAACGC	0.0419	1.7	8.12e-05
7	14	14	30552936	30641789	rs225842	rs720761	AACAAGG	0.01	2.82	8.14e-05
23	18	14	80649565	80966305	rs4903904	rs7144755	GGGAACAAAAGGAAAAAGAGGAA	0.0108	2.8	8.14e-05
19	21	14	52334203	52505375	rs12885784	rs753050	GAAAGGGGGCGAAGAAGCG	0.0477	1.7	8.15e-05
7	16	14	94498929	94565150	rs8022950	rs748762	GAGGAGA	0.0425	1.82	8.18e-05
13	21	14	34467340	34570026	rs7147170	rs737401	ACAGGGGAAAGAC	0.0272	1.99	8.18e-05
19	25	14	92145075	92409333	rs7161259	rs17127768	CAGGAGAGGGGGGAAGAGA	0.0222	2.08	8.18e-05
19	20	14	90196183	90390948	rs12887387	rs12100727	CAAAGGGGGAACGGAAAAA	0.03	1.88	8.21e-05
18	20	14	90196183	90390739	rs12887387	rs11159939	CAAAGGGGGAACGGAAAA	0.03	1.88	8.26e-05
8	33	14	21607930	21659421	rs12893005	rs7154382	AGAGAAAA	0.0122	3.11	8.36e-05
16	20	14	90196183	90315193	rs12887387	rs4430676	CAAAGGGGGAACGGAA	0.0321	1.84	8.37e-05
15	20	14	90196183	90313173	rs12887387	rs10131159	CAAAGGGGGAACGGA	0.0322	1.84	8.4e-05
15	20	14	92850292	92922542	rs10873422	rs7156567	GAAAACGGGAGGGAA	0.0193	2.09	8.43e-05
12	21	14	90260956	90406002	rs1034536	rs7154092	GAACGGAAAAAC	0.0212	2.14	8.5e-05
12	27	14	34467340	34558804	rs7147170	rs993163	ACAGGGGAAAGA	0.0366	1.81	8.54e-05
16	19	14	48475235	48564956	rs11848655	rs7151223	GAAAAGCGAGAGGGAA	0.0251	1.88	8.57e-05
4	5	14	51544623	51566923	rs11157796	rs9323204	GGAG	0.518	0.789	8.6e-05
24	19	14	37347325	37890433	rs1154124	rs1955949	GGGGGAAGGGAGAAGGAGAAGAGA	0.0103	2.82	8.67e-05
8	15	14	97181785	97218952	rs4900337	rs11160364	AGAAGAAG	0.0416	1.67	8.69e-05
11	17	14	34057563	34170982	rs10872878	rs4128599	AAAACAGAGGG	0.0123	2.63	8.72e-05
7	17	14	21626496	21697858	rs10498276	rs7147840	GAAAAGA	0.026	2.31	8.75e-05
14	17	14	48475235	48558436	rs11848655	rs8008340	GAAAAGCGAGAGGG	0.0251	1.88	8.76e-05
12	22	14	48450524	48525340	rs1402517	rs712478	AGGGGAAAAGCG	0.0153	2.18	8.8e-05
25	16	14	81746710	82062803	rs9323698	rs9671719	GAAGAAAGAAGGGGAGAAGAGAGGA	0.0386	1.75	8.82e-05
24	16	14	81746710	82060017	rs9323698	rs2208780	GAAGAAAGAAGGGGAGAAGAGAGG	0.0387	1.75	8.9e-05
23	9	14	89798388	89986942	rs3783855	rs10149561	GGGAGGAACAAGCAAGGAAGAAA	0.023	2.28	8.92e-05
12	16	14	87967266	88256925	rs967638	rs1288730	CAAGAAAGGGAG	0.0107	2.84	8.99e-05
16	12	14	34247094	34467340	rs12895061	rs7147170	GACCACGAAAGAAGAC	0.0122	2.68	9.03e-05
18	25	14	81859521	82062803	rs8020575	rs9671719	GAAGGGGAGAAGAGAGGA	0.0543	1.63	9.05e-05
16	21	14	94485954	94620193	rs8018219	rs1956451	AAGAGGAGAAACCGGG	0.0182	2.37	9.06e-05
17	25	14	81859521	82060017	rs8020575	rs2208780	GAAGGGGAGAAGAGAGG	0.0543	1.63	9.09e-05
10	14	14	21203216	21240673	rs12892436	rs1951419	GAGAAAAAGA	0.0981	1.46	9.18e-05
8	11	14	75293374	75434102	rs11159104	rs174994	GGGAAGGG	0.0121	2.64	9.25e-05
16	21	14	90241445	90422664	rs979742	rs942190	GGGGAACGGAAAAACG	0.0148	2.36	9.29e-05
9	19	14	22079209	22112594	rs13379046	rs6571976	ACGCGGAAG	0.0151	2.24	9.38e-05
14	18	14	94498929	94620193	rs8022950	rs1956451	GAGGAGAAACCGGG	0.0268	2.04	9.38e-05
20	18	14	100085450	100255923	rs2144800	rs17099050	CGGAAGGAAAACGAAAGGGA	0.0119	2.83	9.44e-05
20	25	14	80628241	80904506	rs224980	rs6574572	AGGGAACAAAAGGAAAAAGA	0.0103	3.16	9.5e-05
20	25	14	44373149	44608583	rs7153178	rs10146082	ACAGAAAGCAAAAAAAAGGA	0.0203	2.09	9.56e-05
17	21	14	94485954	94620563	rs8018219	rs12587429	AAGAGGAGAAACCGGGA	0.0182	2.37	9.58e-05
22	15	14	94484060	94756450	rs10133592	rs2232700	GAAGAGGAGAAACCGGGAAGGT	0.0129	2.68	9.59e-05
20	21	14	52334203	52507206	rs12885784	rs3825594	GAAAGGGGGCGAAGAAGCGG	0.0458	1.7	9.6e-05
3	7	14	96302222	96329369	rs1951294	rs11626868	CAA	0.0341	0.392	9.62e-05
8	19	14	71111874	71162467	rs7140236	rs10150936	GAGGAAAC	0.027	2.09	9.74e-05
19	17	14	81704682	81972673	rs8021385	rs12435998	AAGGAAGAAAGAAGGGGAG	0.0442	1.75	9.74e-05
11	29	14	34467340	34554548	rs7147170	rs7141645	ACAGGGGAAAG	0.0397	1.81	9.76e-05
24	20	14	103617950	103987140	rs4906280	rs2071407	GAAGAAGGAGAAAAGGAAGAGCGG	0.0183	2.42	9.78e-05
22	20	14	44373149	44623260	rs7153178	rs10147827	ACAGAAAGCAAAAAAAAGGAGA	0.0199	2.09	9.8e-05
20	23	14	81859521	82104921	rs8020575	rs11627170	GAAGGGGAGAAGAGAGGAAA	0.035	1.78	9.86e-05
12	22	14	44836538	44950818	rs17114908	rs12889086	GAGAGAGAGCGA	0.0102	2.79	9.87e-05
13	16	14	90233310	90315193	rs7160734	rs4430676	AGGGGGAACGGAA	0.0202	2.09	9.95e-05
25	13	14	81660997	82041679	rs2288499	rs17115594	AAAAGGAAGAAAGAAGGGGAGAAGA	0.0458	1.74	9.95e-05
