# Supplementary material for: A genome-wide association study in Swedish colorectal cancer patients with gastric- and prostate cancer in relatives
Source: Hered Cancer Clin Pract. 2024 Nov 14;22:25. doi: 10.1186/s13053-024-00299-z (PMC11562479; doi:10.1186/s13053-024-00299-z)
Supplement: Supplementary file 1 — Supplementary Material 1: Figure S1: Quantile-quantile plot (QQ-plot). QQ-plot of observed and expected P-values for single SNP analysis, -log 10 transformed. The diagonal red line represents the expected null hypothesis (= no association). Figure S2: Manhattan plot. Observed P values along the chromosomes for SNP association. The blue line represents suggestive statistical significance, p<5x10−5. Table S1-S23. [file 13053_2024_299_MOESM1_ESM.zip › Final Excel files, down to -05, Twin logistic, GWAS CRC-GC-PrC/CRC_GC_PrC_OncoTwin_chr15.logistic.xlsx]

## Sheet: sorted_Johanna_Logistic_CRC_GAS
NSNP	NHAP	CHR	BP1	BP2	SNP1	SNP2	HAPLOTYPE	F	OR	P		NSNP = Number of SNPs in the haplotype
15	17	15	98162391	98285658	rs6496238	rs1021985	CAAAGGGAACAAAGA	0.103	1.65	1.01e-07		NHAP = Number of haplotypes in each locus
18	13	15	98162391	98313505	rs6496238	rs1567165	CAAAGGGAACAAAGAAGG	0.101	1.66	1.15e-07		CHR = Chromosome number
16	16	15	98162391	98294165	rs6496238	rs9920385	CAAAGGGAACAAAGAA	0.102	1.64	1.91e-07		BP1 = First base pair in a haplotype
14	18	15	98162391	98264267	rs6496238	rs169671	CAAAGGGAACAAAG	0.104	1.63	2.24e-07		BP2 = Last base pair in a haplotype
19	23	15	39598392	39811186	rs8041440	rs1478606	CCGAAAGAGAAAAGAAGGA	0.103	0.539	3.01e-07		SNP1 = First SNP in a haplotype
13	21	15	98189383	98285658	rs289497	rs1021985	AAGGGAACAAAGA	0.086	1.61	3.75e-07		SNP2 = Last SNP in a haplotype
13	19	15	98162391	98260945	rs6496238	rs12908536	CAAAGGGAACAAA	0.108	1.62	3.95e-07		F = Haplotype frequency in samples
17	16	15	98162391	98306216	rs6496238	rs11073574	CAAAGGGAACAAAGAAG	0.101	1.62	4.35e-07		OR = Odds ratio
18	23	15	39598392	39798115	rs8041440	rs936532	CCGAAAGAGAAAAGAAGG	0.103	0.549	5.45e-07		P = P-value
14	21	15	98189383	98294165	rs289497	rs9920385	AAGGGAACAAAGAA	0.0858	1.59	9.83e-07
16	20	15	98189383	98313505	rs289497	rs1567165	AAGGGAACAAAGAAGG	0.0856	1.58	1.33e-06
20	14	15	98162391	98339210	rs6496238	rs11630984	CAAAGGGAACAAAGAAGGAA	0.0902	1.62	1.56e-06
19	15	15	98162391	98327055	rs6496238	rs7178444	CAAAGGGAACAAAGAAGGA	0.0901	1.62	1.67e-06
18	18	15	39609167	39811186	rs12905881	rs1478606	CGAAAGAGAAAAGAAGGA	0.106	0.564	1.71e-06
4	5	15	39622615	39641058	rs6492879	rs8042633	AAGA	0.388	0.739	2e-06
17	18	15	39609167	39798115	rs12905881	rs936532	CGAAAGAGAAAAGAAGG	0.107	0.568	2.06e-06
11	21	15	98189383	98260945	rs289497	rs12908536	AAGGGAACAAA	0.0887	1.56	2.5e-06
11	21	15	39622615	39687127	rs6492879	rs8043207	AAGAGAAAAGA	0.147	0.643	2.74e-06
15	22	15	39622615	39811186	rs6492879	rs1478606	AAGAGAAAAGAAGGA	0.11	0.593	2.75e-06
16	26	15	61349920	61442450	rs8037669	rs10519113	GGCGAGGGGAGGGAAA	0.0221	2.44	2.82e-06
15	21	15	98189383	98306216	rs289497	rs11073574	AAGGGAACAAAGAAG	0.0856	1.56	3.12e-06
12	22	15	98189383	98264267	rs289497	rs169671	AAGGGAACAAAG	0.0937	1.54	3.37e-06
16	21	15	39598392	39719780	rs8041440	rs4462564	CCGAAAGAGAAAAGAA	0.131	0.627	3.46e-06
14	22	15	39622615	39798115	rs6492879	rs936532	AAGAGAAAAGAAGG	0.111	0.599	3.77e-06
15	21	15	39598392	39687127	rs8041440	rs8043207	CCGAAAGAGAAAAGA	0.134	0.632	3.94e-06
12	22	15	39622615	39719780	rs6492879	rs4462564	AAGAGAAAAGAA	0.143	0.646	4.14e-06
16	21	15	98782822	98867675	rs8035505	rs2120026	ACGGCGAGGAAAACGG	0.0169	2.4	4.25e-06
18	19	15	98189383	98339210	rs289497	rs11630984	AAGGGAACAAAGAAGGAA	0.074	1.6	4.35e-06
8	20	15	87315003	87389198	rs12438155	rs8029467	AAAGGAGG	0.0105	3.77	4.39e-06
7	32	15	95203359	95250974	rs2619171	rs17633190	AACAAAA	0.0193	3.24	4.65e-06
23	11	15	98091365	98342466	rs2173788	rs12437730	CGCAAAGGGAACAAAGAAGGAAA	0.0327	2.01	5.07e-06
15	22	15	98782822	98865620	rs8035505	rs4307931	ACGGCGAGGAAAACG	0.0168	2.4	5.12e-06
15	20	15	98091365	98260945	rs2173788	rs12908536	CGCAAAGGGAACAAA	0.0399	1.87	5.14e-06
17	20	15	98189383	98327055	rs289497	rs7178444	AAGGGAACAAAGAAGGA	0.0741	1.6	5.3e-06
25	19	15	71004450	71517745	rs1991088	rs2415112	GAAAAAGGAAGAGGAGAGAAGCCGC	0.0136	2.88	5.77e-06
14	21	15	98111872	98260945	rs1500647	rs12908536	GCAAAGGGAACAAA	0.072	1.71	5.99e-06
17	20	15	39598392	39770775	rs8041440	rs16969088	CCGAAAGAGAAAAGAAG	0.13	0.634	6.09e-06
9	27	15	70334218	70430333	rs8035183	rs2102099	GAAAAAGGA	0.0199	2.88	6.1e-06
22	19	15	39567305	39811186	rs11637020	rs1478606	CGGCCGAAAGAGAAAAGAAGGA	0.0996	0.578	6.28e-06
22	14	15	98162391	98347727	rs6496238	rs956011	CAAAGGGAACAAAGAAGGAAAG	0.0796	1.61	6.34e-06
17	22	15	61349920	61451622	rs8037669	rs17204910	GGCGAGGGGAGGGAAAA	0.022	2.37	6.49e-06
7	13	15	37357510	37438864	rs1543245	rs2701506	AAAGGAG	0.12	1.45	6.61e-06
23	25	15	101786253	101931852	rs8032573	rs3784484	GAGAGAGGAGCGGGAAGAGGGAG	0.018	2.41	6.97e-06
21	14	15	98162391	98342466	rs6496238	rs12437730	CAAAGGGAACAAAGAAGGAAA	0.0879	1.58	7.05e-06
9	14	15	39622615	39656115	rs6492879	rs11638546	AAGAGAAAA	0.323	0.74	7.51e-06
18	21	15	61349920	61453111	rs8037669	rs4583176	GGCGAGGGGAGGGAAAAG	0.0218	2.35	7.88e-06
8	18	15	58725839	58780013	rs633695	rs11856322	AGAAGAAG	0.127	1.45	8.01e-06
19	17	15	98111872	98313505	rs1500647	rs1567165	GCAAAGGGAACAAAGAAGG	0.0684	1.69	8.37e-06
3	4	15	39622615	39628562	rs6492879	rs7174403	AAG	0.396	0.757	8.54e-06
10	15	15	39622615	39657646	rs6492879	rs1470148	AAGAGAAAAG	0.322	0.742	8.74e-06
12	18	15	39641058	39811186	rs8042633	rs1478606	AGAAAAGAAGGA	0.161	0.658	8.8e-06
21	20	15	39567305	39798115	rs11637020	rs936532	CGGCCGAAAGAGAAAAGAAGG	0.101	0.585	8.82e-06
16	17	15	98091365	98264267	rs2173788	rs169671	CGCAAAGGGAACAAAG	0.0415	1.83	8.93e-06
24	24	15	98729425	98867675	rs2127554	rs2120026	GAACGGAGACGGCGAGGAAAACGG	0.0152	2.43	9.14e-06
6	8	15	39622615	39644427	rs6492879	rs8023965	AAGAGA	0.34	0.747	9.55e-06
7	12	15	39622615	39651534	rs6492879	rs7496544	AAGAGAA	0.34	0.748	1.02e-05
7	17	15	58725839	58758358	rs633695	rs12442073	AGAAGAA	0.108	1.45	1.06e-05
24	20	15	39548327	39811186	rs156787	rs1478606	GACGGCCGAAAGAGAAAAGAAGGA	0.0901	0.576	1.06e-05
20	22	15	39598392	39823058	rs8041440	rs11070218	CCGAAAGAGAAAAGAAGGAG	0.0765	0.526	1.07e-05
8	13	15	39622615	39655356	rs6492879	rs12594730	AAGAGAAA	0.34	0.748	1.08e-05
9	20	15	87315003	87403331	rs12438155	rs12440042	AAAGGAGGA	0.0103	3.6	1.1e-05
13	20	15	39622615	39770775	rs6492879	rs16969088	AAGAGAAAAGAAG	0.14	0.657	1.1e-05
23	23	15	98729425	98865620	rs2127554	rs4307931	GAACGGAGACGGCGAGGAAAACG	0.015	2.43	1.1e-05
11	17	15	39641058	39798115	rs8042633	rs936532	AGAAAAGAAGG	0.162	0.662	1.11e-05
17	17	15	98091365	98285658	rs2173788	rs1021985	CGCAAAGGGAACAAAGA	0.0407	1.81	1.18e-05
20	17	15	98091365	98313505	rs2173788	rs1567165	CGCAAAGGGAACAAAGAAGG	0.0418	1.79	1.32e-05
6	9	15	39613234	39641058	rs2411267	rs8042633	GAAAGA	0.357	0.756	1.56e-05
7	14	15	39643092	39687127	rs4506869	rs8043207	GAAAAGA	0.22	0.718	1.56e-05
25	15	15	35996558	36219977	rs10775226	rs789774	CGGAAAGAACGAAAGAAGGAAAAGG	0.0138	2.82	1.61e-05
24	18	15	79972880	80190308	rs17279885	rs2115540	GCCAAAGGAGAGGAAGGAGAGAGG	0.0112	2.83	1.62e-05
25	17	15	39542522	39798115	rs11070178	rs936532	GGGACGGCCGAAAGAGAAAAGAAGG	0.101	0.598	1.68e-05
9	15	15	39643092	39770775	rs4506869	rs16969088	GAAAAGAAG	0.21	0.712	1.71e-05
10	26	15	87315003	87405404	rs12438155	rs7180902	AAAGGAGGAG	0.0106	3.43	1.75e-05
8	8	15	39598392	39641058	rs8041440	rs8042633	CCGAAAGA	0.356	0.758	1.76e-05
23	20	15	39548327	39798115	rs156787	rs936532	GACGGCCGAAAGAGAAAAGAAGG	0.0908	0.586	1.78e-05
23	17	15	79972880	80182050	rs17279885	rs12898642	GCCAAAGGAGAGGAAGGAGAGAG	0.0111	2.84	1.8e-05
22	19	15	44328112	45096023	rs4923971	rs2924123	GAACAGAAGAGGGACAAAGAAG	0.0117	2.83	1.82e-05
8	14	15	39643092	39719780	rs4506869	rs4462564	GAAAAGAA	0.216	0.719	1.89e-05
13	20	15	39628562	39811186	rs7174403	rs1478606	GAGAAAAGAAGGA	0.178	0.665	1.89e-05
18	20	15	42373810	42434837	rs11635685	rs1356410	GAAGCGAGAAAAACCCAA	0.0489	1.8	1.89e-05
21	17	15	58633647	58740094	rs382086	rs573922	GAGAGCGGAAGGAGAAAAGGG	0.0265	0.232	1.93e-05
18	19	15	98111872	98306216	rs1500647	rs11073574	GCAAAGGGAACAAAGAAG	0.069	1.66	1.94e-05
24	21	15	61407394	61642389	rs782928	rs4517726	GGAAAAGGGGGGAGAGGAAAGAAG	0.018	2.34	1.94e-05
12	21	15	101886755	101933866	rs7175368	rs2277586	AAGAGAGGAGGA	0.0523	0.438	1.95e-05
7	10	15	39609167	39641058	rs12905881	rs8042633	CGAAAGA	0.358	0.759	1.98e-05
14	19	15	98209664	98313505	rs289467	rs1567165	GGGAACAAAGAAGG	0.147	1.45	1.98e-05
10	20	15	98204186	98260945	rs638428	rs12908536	AGGGAACAAA	0.141	1.46	2e-05
17	21	15	39613234	39811186	rs2411267	rs1478606	GAAAGAGAAAAGAAGGA	0.14	0.636	2.09e-05
21	21	15	39598392	39833326	rs8041440	rs2618160	CCGAAAGAGAAAAGAAGGAGG	0.0765	0.541	2.1e-05
22	17	15	79972880	80164053	rs17279885	rs6495451	GCCAAAGGAGAGGAAGGAGAGA	0.0112	2.82	2.1e-05
19	14	15	98189383	98342466	rs289497	rs12437730	AAGGGAACAAAGAAGGAAA	0.0701	1.58	2.11e-05
12	19	15	39587407	39644427	rs16968678	rs8023965	GGCCGAAAGAGA	0.256	0.738	2.18e-05
22	20	15	39598392	39872056	rs8041440	rs2169830	CCGAAAGAGAAAAGAAGGAGGA	0.0764	0.541	2.18e-05
19	16	15	98091365	98306216	rs2173788	rs11073574	CGCAAAGGGAACAAAGAAG	0.0413	1.78	2.2e-05
8	30	15	96844084	96928114	rs4984533	rs1437753	AGGAAGAC	0.0127	3.1	2.21e-05
5	6	15	39620617	39641058	rs17694111	rs8042633	AAAGA	0.363	0.762	2.27e-05
21	15	15	98091365	98327055	rs2173788	rs7178444	CGCAAAGGGAACAAAGAAGGA	0.0335	1.93	2.28e-05
17	17	15	42380395	42434837	rs776726	rs1356410	AAGCGAGAAAAACCCAA	0.0646	1.64	2.43e-05
19	12	15	100015179	100136381	rs4965248	rs7162940	GGAGGGCAGGAAAGAGGAC	0.0359	1.88	2.44e-05
5	8	15	39622615	39643092	rs6492879	rs4506869	AAGAG	0.349	0.76	2.52e-05
14	21	15	39625778	39811186	rs10851385	rs1478606	AGAGAAAAGAAGGA	0.127	0.654	2.52e-05
25	18	15	78540267	78664005	rs12916463	rs8036879	AACAAAAGGGAAGAAAAAAAGACAG	0.0116	2.61	2.55e-05
22	13	15	98091365	98339210	rs2173788	rs11630984	CGCAAAGGGAACAAAGAAGGAA	0.0342	1.91	2.56e-05
15	22	15	39548327	39644427	rs156787	rs8023965	GACGGCCGAAAGAGA	0.214	0.736	2.59e-05
13	20	15	39622615	39770775	rs6492879	rs16969088	GAGAGAAAAGGGA	0.0183	2.44	2.63e-05
21	22	15	101781934	101916647	rs752092	rs8036466	AGAGAGAGGAGCGGGAAGAGG	0.0172	2.13	2.69e-05
8	31	15	95193560	95250974	rs4325508	rs17633190	GAACAAAA	0.0171	2.95	2.71e-05
22	15	15	88802935	89153744	rs744994	rs1470108	GAAGAGCGAAGGCGAAAGCAGC	0.0159	2.75	2.71e-05
15	25	15	39609167	39719780	rs12905881	rs4462564	CGAAAGAGAAAAGAA	0.126	0.652	2.74e-05
19	20	15	61349920	61460122	rs8037669	rs4775364	GGCGAGGGGAGGGAAAAGG	0.0213	2.25	2.74e-05
8	13	15	39641058	39687127	rs8042633	rs8043207	AGAAAAGA	0.219	0.726	2.75e-05
17	17	15	39542522	39644427	rs11070178	rs8023965	GGGACGGCCGAAAGAGA	0.273	0.743	2.75e-05
23	19	15	44328112	45096539	rs4923971	rs16952664	GAACAGAAGAGGGACAAAGAAGA	0.012	2.72	2.8e-05
17	18	15	26154501	26256619	rs907331	rs7178079	GGAGGAGGGCAAGACAG	0.0175	0.147	2.85e-05
25	12	15	35955716	36205804	rs319883	rs813741	AAGCGGAAAGAACGAAAGAAGGAAA	0.0274	2.03	2.95e-05
8	20	15	37332109	37438864	rs4989607	rs2701506	AAAAGGAG	0.105	1.45	2.98e-05
10	14	15	39641058	39770775	rs8042633	rs16969088	AGAAAAGAAG	0.207	0.719	2.98e-05
18	16	15	98091365	98294165	rs2173788	rs9920385	CGCAAAGGGAACAAAGAA	0.0415	1.76	3.03e-05
20	24	15	101786253	101916647	rs8032573	rs8036466	GAGAGAGGAGCGGGAAGAGG	0.0337	1.83	3.03e-05
22	14	15	58633647	58743709	rs382086	rs8041059	GAGAGCGGAAGGAGAAAAGGGG	0.0264	0.243	3.08e-05
23	10	15	88794859	89153744	rs4887400	rs1470108	AGAAGAGCGAAGGCGAAAGCAGC	0.0137	2.9	3.08e-05
11	19	15	98209664	98285658	rs289467	rs1021985	GGGAACAAAGA	0.15	1.43	3.11e-05
20	23	15	98739134	98867675	rs990361	rs2120026	GGAGACGGCGAGGAAAACGG	0.0156	2.26	3.11e-05
25	7	15	98013725	98306216	rs8030613	rs11073574	CACGACCACAAAGGGAACAAAGAAG	0.011	2.92	3.11e-05
19	22	15	98739134	98865620	rs990361	rs4307931	GGAGACGGCGAGGAAAACG	0.0156	2.26	3.13e-05
20	16	15	29431765	29653997	rs11633365	rs1520942	AAAGAAAGGGAGCCACGAAC	0.0309	1.96	3.13e-05
18	16	15	29431765	29638490	rs11633365	rs11854062	AAAGAAAGGGAGCCACGA	0.0318	1.95	3.15e-05
15	21	15	100030273	100136381	rs11247099	rs7162940	GGCAGGAAAGAGGAC	0.039	1.82	3.19e-05
13	21	15	39625778	39798115	rs10851385	rs936532	AGAGAAAAGAAGG	0.128	0.659	3.21e-05
23	20	15	39598392	39902490	rs8041440	rs11070223	CCGAAAGAGAAAAGAAGGAGGAA	0.0762	0.549	3.21e-05
12	31	15	37259697	37431751	rs896052	rs11073227	AGCGGGAAAAGG	0.0137	2.54	3.29e-05
23	19	15	36720400	36903926	rs8023848	rs12443190	GGACGCGAGGGGGGACGACAAAA	0.0134	2.47	3.32e-05
11	18	15	39643092	39811186	rs4506869	rs1478606	GAAAAGAAGGA	0.155	0.68	3.38e-05
6	29	15	95203359	95245229	rs2619171	rs873072	AACAAA	0.0214	2.71	3.39e-05
17	22	15	39587407	39687127	rs16968678	rs8043207	GAACGGAAAAACGAGGG	0.0125	2.42	3.39e-05
11	21	15	101886755	101932632	rs7175368	rs4965842	AAGAGAGGAGG	0.0526	0.454	3.4e-05
24	7	15	98013725	98294165	rs8030613	rs9920385	CACGACCACAAAGGGAACAAAGAA	0.011	2.93	3.46e-05
13	26	15	93678921	93715500	rs7180858	rs12441631	CAGAAAAAAAAAA	0.0692	1.65	3.48e-05
6	12	15	39127087	39172185	rs16954437	rs7176726	CAAGAA	0.0115	3.2	3.49e-05
9	18	15	39609167	39644427	rs12905881	rs8023965	CGAAAGAGA	0.278	0.755	3.49e-05
13	20	15	39609167	39657646	rs12905881	rs1470148	CGAAAGAGAAAAG	0.262	0.75	3.49e-05
14	24	15	39609167	39687127	rs12905881	rs8043207	CGAAAGAGAAAAGA	0.127	0.658	3.51e-05
24	10	15	98091365	98347727	rs2173788	rs956011	CGCAAAGGGAACAAAGAAGGAAAG	0.0299	1.93	3.54e-05
23	10	15	99982182	100136381	rs7165066	rs7162940	AAAGGGAGGGCAGGAAAGAGGAC	0.0351	1.85	3.57e-05
20	17	15	58633647	58734489	rs382086	rs261339	GAGAGCGGAAGGAGAAAAGG	0.036	0.346	3.58e-05
12	19	15	98209664	98294165	rs289467	rs9920385	GGGAACAAAGAA	0.149	1.43	3.6e-05
9	13	15	39641058	39719780	rs8042633	rs4462564	AGAAAAGAA	0.214	0.728	3.73e-05
15	19	15	98111872	98264267	rs1500647	rs169671	GCAAAGGGAACAAAG	0.0658	1.6	3.78e-05
21	14	15	29431765	29668495	rs11633365	rs2337062	AAAGAAAGGGAGCCACGAACA	0.0305	1.95	3.81e-05
20	12	15	100015179	100158444	rs4965248	rs12912791	GGAGGGCAGGAAAGAGGACA	0.0359	1.85	3.82e-05
24	20	15	39598392	39910431	rs8041440	rs10152640	CCGAAAGAGAAAAGAAGGAGGAAA	0.0761	0.553	3.84e-05
10	18	15	39643092	39798115	rs4506869	rs936532	GAAAAGAAGG	0.156	0.684	3.87e-05
16	21	15	39613234	39798115	rs2411267	rs936532	GAAAGAGAAAAGAAGG	0.14	0.646	3.88e-05
17	22	15	58633647	58723675	rs382086	rs1800588	GAGAGCGGAAGGAGAAA	0.0392	0.363	3.88e-05
18	23	15	83922387	84257351	rs12441907	rs7182482	CAGGGGAAGGGGAGAAAA	0.0112	2.62	3.89e-05
21	20	15	39529008	39656115	rs8037339	rs11638546	AGGGACGGCCGAAAGAGAAAA	0.242	0.735	3.93e-05
14	33	15	97564628	97702514	rs12595609	rs4965072	AAGAAAGCAAGAAA	0.0104	3.16	3.95e-05
20	21	15	100030273	100244593	rs11247099	rs8037206	GGCAGGAAAGAGGACAGGGC	0.0416	1.78	3.97e-05
19	15	15	29431765	29653289	rs11633365	rs1520941	AAAGAAAGGGAGCCACGAA	0.031	1.94	4.07e-05
16	19	15	39567305	39656115	rs11637020	rs11638546	CGGCCGAAAGAGAAAA	0.261	0.742	4.08e-05
16	22	15	39609167	39770775	rs12905881	rs16969088	CGAAAGAGAAAAGAAG	0.125	0.657	4.1e-05
7	20	15	96087528	96108853	rs7180301	rs10520787	GGGGAAG	0.0804	0.548	4.11e-05
13	19	15	89863928	89966692	rs2307449	rs7180988	AAAGGCACAGAAG	0.0108	2.72	4.11e-05
14	27	15	29431765	29605444	rs11633365	rs4522383	AAAGAAAGGGAGCC	0.0357	1.85	4.13e-05
18	22	15	39567305	39687127	rs11637020	rs8043207	CGGCCGAAAGAGAAAAGA	0.121	0.655	4.15e-05
7	9	15	28192224	28288121	rs7170451	rs1470608	GGGGGGC	0.669	1.32	4.17e-05
9	26	15	96844005	96928114	rs6496165	rs1437753	CAGGAAGAC	0.0126	2.94	4.22e-05
11	22	15	37538480	37655122	rs957515	rs1915403	AGAAGGGAAGG	0.0101	2.86	4.28e-05
13	21	15	39613234	39687127	rs2411267	rs8043207	GGAAAAACGAGGG	0.0131	2.35	4.28e-05
22	14	15	29431765	29671295	rs11633365	rs8036951	AAAGAAAGGGAGCCACGAACAA	0.0308	1.94	4.28e-05
18	22	15	26293204	26422689	rs17644252	rs493028	ACAGACAGGAGAACAACA	0.0226	2.29	4.35e-05
23	14	15	29431765	29678918	rs11633365	rs8041543	AAAGAAAGGGAGCCACGAACAAA	0.0309	1.94	4.35e-05
6	9	15	28192224	28283507	rs7170451	rs16950821	GGGGGG	0.669	1.32	4.36e-05
21	23	15	39587407	39811186	rs16968678	rs1478606	GGCCGAAAGAGAAAAGAAGGA	0.133	0.647	4.37e-05
25	10	15	98091365	98348809	rs2173788	rs4307929	CGCAAAGGGAACAAAGAAGGAAAGA	0.0283	1.93	4.37e-05
18	15	15	91701104	91871204	rs2892181	rs2387110	AAGAGGCAAAAAGAACAA	0.0554	1.74	4.4e-05
11	25	15	27280968	27317600	rs7171954	rs9330237	GGAAAGAGAGG	0.0149	2.79	4.41e-05
12	22	15	39628562	39798115	rs7174403	rs936532	GAGAAAAGAAGG	0.179	0.68	4.42e-05
16	24	15	39548327	39651534	rs156787	rs7496544	GACGGCCGAAAGAGAA	0.214	0.743	4.43e-05
5	10	15	28192224	28281765	rs7170451	rs4778232	GGGGG	0.669	1.32	4.47e-05
23	14	15	98075232	98327055	rs11637962	rs7178444	ACCGCAAAGGGAACAAAGAAGGA	0.0137	2.85	4.5e-05
23	21	15	39561242	39811186	rs12442932	rs1478606	ACGGCCGAAAGAGAAAAGAAGGA	0.0866	0.602	4.5e-05
6	20	15	96087528	96104466	rs7180301	rs6496123	GGGGAA	0.0835	0.548	4.52e-05
17	23	15	39548327	39655356	rs156787	rs12594730	GACGGCCGAAAGAGAAA	0.214	0.744	4.59e-05
12	28	15	97571541	97706598	rs234534	rs1996142	AAAGCAAGAAAG	0.0122	2.97	4.62e-05
25	20	15	39598392	39927942	rs8041440	rs2898687	CCGAAAGAGAAAAGAAGGAGGAAAA	0.0763	0.558	4.62e-05
8	11	15	28192224	28294922	rs7170451	rs1597196	GGGGGGCC	0.67	1.31	4.69e-05
19	16	15	29418987	29638490	rs10851484	rs11854062	GAAAGAAAGGGAGCCACGA	0.0372	1.85	4.7e-05
13	17	15	39567305	39644427	rs11637020	rs8023965	CGGCCGAAAGAGA	0.26	0.749	4.79e-05
19	23	15	39567305	39719780	rs11637020	rs4462564	CGGCCGAAAGAGAAAAGAA	0.119	0.655	4.79e-05
7	28	15	95193560	95245229	rs4325508	rs873072	GAACAAA	0.0207	2.58	4.84e-05
18	20	15	39529008	39644427	rs8037339	rs8023965	AGGGACGGCCGAAAGAGA	0.258	0.744	4.85e-05
13	29	15	97571541	97708926	rs234534	rs7166917	AAAGCAAGAAAGG	0.012	3	4.91e-05
23	23	15	78540267	78645534	rs12916463	rs11631240	AACAAAAGGGAAGAAAAAAAGAC	0.0113	2.64	4.92e-05
19	14	15	88802935	89122550	rs744994	rs16942055	GAAGAGCGAAGGCGAAAGC	0.0165	2.62	4.93e-05
11	21	15	33618942	33718649	rs1980102	rs4780118	AAGGAAGAAAC	0.011	2.89	4.97e-05
18	22	15	39587407	39719780	rs16968678	rs4462564	GAACGGAAAAACGAGGGG	0.0121	2.4	4.98e-05
18	20	15	58633647	58724524	rs382086	rs6494005	GAGAGCGGAAGGAGAAAA	0.0396	0.374	4.99e-05
21	17	15	38972177	39098349	rs4924287	rs2912387	AACCGAGAAGGACAGACCAAG	0.0227	2.06	5.08e-05
8	24	15	37927514	38025137	rs4483815	rs11856650	GGCAAAGA	0.0114	2.75	5.23e-05
8	31	15	95172383	95245229	rs6496026	rs873072	CGAACAAA	0.0195	2.47	5.32e-05
17	21	15	65347405	65652524	rs2232762	rs1442796	GGAGAAGAAAACGACGG	0.0106	2.64	5.32e-05
22	22	15	39529008	39657646	rs8037339	rs1470148	AGGGACGGCCGAAAGAGAAAAG	0.242	0.739	5.35e-05
13	13	15	28192224	28962131	rs7170451	rs8036234	GGGGGGCCGAAGG	0.628	1.3	5.36e-05
23	15	15	88802935	89169858	rs744994	rs8027765	GAAGAGCGAAGGCGAAAGCAGCG	0.0143	2.72	5.37e-05
14	22	15	33618942	33735116	rs1980102	rs16970977	AAGGAAGAAACGCG	0.0102	3.02	5.43e-05
12	19	15	39625778	39770775	rs10851385	rs16969088	AGAGAAAAGAAG	0.152	0.701	5.48e-05
20	19	15	26282674	26422689	rs4243760	rs493028	GCACAGACAGGAGAACAACA	0.0271	2.12	5.48e-05
20	11	15	88794859	89122550	rs4887400	rs16942055	AGAAGAGCGAAGGCGAAAGC	0.0144	2.75	5.52e-05
24	12	15	100015179	100244593	rs4965248	rs8037206	GGAGGGCAGGAAAGAGGACAGGGC	0.0386	1.8	5.57e-05
10	13	15	39587407	39641058	rs16968678	rs8042633	GGCCGAAAGA	0.324	0.764	5.59e-05
17	13	15	88794859	89111211	rs4887400	rs16942034	AGAAGAGCGAAGGCGAA	0.0137	2.86	5.59e-05
10	24	15	37312702	37454159	rs12437615	rs3108784	GAAAAGGAGG	0.11	1.45	5.6e-05
14	22	15	39548327	39643092	rs156787	rs4506869	GACGGCCGAAAGAG	0.219	0.751	5.63e-05
10	20	15	39625778	39687127	rs10851385	rs8043207	AGAGAAAAGA	0.16	0.712	5.66e-05
11	13	15	39567305	39641058	rs11637020	rs8042633	CGGCCGAAAGA	0.324	0.764	5.71e-05
10	29	15	70311732	70430333	rs4777221	rs2102099	AGAAAAAGGA	0.0132	3.11	5.78e-05
2	4	15	35927655	35951422	rs956362	rs1498592	AG	0.329	0.759	5.8e-05
9	12	15	39589246	39641058	rs17692507	rs8042633	GCCGAAAGA	0.319	0.764	5.83e-05
24	12	15	29431765	29684952	rs11633365	rs9920343	AAAGAAAGGGAGCCACGAACAAAG	0.029	1.94	5.83e-05
15	18	15	39587407	39656115	rs16968678	rs11638546	GGCCGAAAGAGAAAA	0.26	0.747	5.86e-05
6	22	15	95206636	95250974	rs922507	rs17633190	ACAAAA	0.0275	2.32	5.92e-05
14	22	15	39613234	39719780	rs2411267	rs4462564	GGAAAAACGAGGGG	0.0127	2.34	5.92e-05
19	18	15	58633647	58725839	rs382086	rs633695	GAGAGCGGAAGGAGAAAAG	0.039	0.379	5.95e-05
24	10	15	99982182	100158444	rs7165066	rs12912791	AAAGGGAGGGCAGGAAAGAGGACA	0.0352	1.81	6.06e-05
9	23	15	98903655	98935186	rs11856261	rs4965927	GAGAGGAAA	0.023	2.22	6.07e-05
22	11	15	88794859	89152462	rs4887400	rs17197715	AGAAGAGCGAAGGCGAAAGCAG	0.014	2.77	6.07e-05
2	4	15	98253294	98260945	rs11633855	rs12908536	AA	0.437	1.27	6.09e-05
20	20	15	39567305	39770775	rs11637020	rs16969088	CGGCCGAAAGAGAAAAGAAG	0.118	0.658	6.09e-05
3	6	15	35866084	35951422	rs16954301	rs1498592	AAG	0.328	0.76	6.11e-05
14	21	15	26344039	26422689	rs2030598	rs493028	ACAGGAGAACAACA	0.113	1.46	6.13e-05
16	19	15	65347405	65637319	rs2232762	rs603439	GGAGAAGAAAACGACG	0.0106	2.61	6.15e-05
19	17	15	26283851	26422689	rs4906849	rs493028	CACAGACAGGAGAACAACA	0.0185	2.3	6.18e-05
7	15	15	61789786	61829676	rs12903298	rs11635358	AGGAAAC	0.044	1.75	6.19e-05
18	17	15	29418987	29629511	rs10851484	rs8043513	GAAAGAAAGGGAGCCACG	0.037	1.84	6.21e-05
18	14	15	88802935	89119711	rs744994	rs11638818	GAAGAGCGAAGGCGAAAG	0.0165	2.63	6.25e-05
8	18	15	61789786	61845512	rs12903298	rs7163377	AGGAAACA	0.0369	1.84	6.33e-05
15	21	15	29418987	29605444	rs10851484	rs4522383	GAAAGAAAGGGAGCC	0.0402	1.78	6.38e-05
16	21	15	100030273	100158444	rs11247099	rs12912791	GGCAGGAAAGAGGACA	0.0389	1.78	6.41e-05
14	22	15	39321589	39512301	rs983482	rs8031607	AAGAAGAAGGAAAA	0.0104	2.63	6.44e-05
13	27	15	97564628	97676516	rs12595609	rs8037545	AAGAAAGCAAGAA	0.0136	2.75	6.45e-05
10	18	15	58723675	58780013	rs1800588	rs11856322	GGAGAAGAAG	0.155	1.39	6.55e-05
19	23	15	42372648	42434837	rs614215	rs1356410	GGAAGCGAGAAAAACCCAA	0.0344	1.95	6.56e-05
8	13	15	39567305	39622615	rs11637020	rs6492879	CGGCCGAA	0.331	0.769	6.57e-05
18	17	15	26154501	26269508	rs907331	rs17557947	GGAGGAGGGCAAGACAGG	0.0179	0.181	6.58e-05
5	7	15	39613234	39628562	rs2411267	rs7174403	GAAAG	0.365	0.775	6.59e-05
7	14	15	39127087	39179307	rs16954437	rs7178589	CAAGAAG	0.0121	3	6.62e-05
25	16	15	79972880	80200652	rs17279885	rs11852590	GCCAAAGGAGAGGAAGGAGAGAGGC	0.0102	2.75	6.62e-05
18	23	15	65347405	65657634	rs2232762	rs578708	GGAGAAGAAAACGACGGA	0.0101	2.66	6.7e-05
5	11	15	39127087	39166735	rs16954437	rs7177787	CAAGA	0.0118	3.06	6.72e-05
6	11	15	39644427	39687127	rs8023965	rs8043207	AAAAGA	0.26	0.729	6.72e-05
13	22	15	39321589	39507844	rs983482	rs16968450	AAGAAGAAGGAAA	0.0104	2.62	6.73e-05
3	6	15	98253294	98264267	rs11633855	rs169671	AAG	0.436	1.27	6.76e-05
10	18	15	39644427	39811186	rs8023965	rs1478606	AAAAGAAGGA	0.219	0.705	6.76e-05
10	16	15	81800538	81981287	rs16972954	rs7172310	CGAAAAGAAG	0.0233	2.19	6.8e-05
8	20	15	96087528	96113375	rs7180301	rs9920970	GGGGAAGC	0.0805	0.561	6.86e-05
3	4	15	39609167	39620617	rs12905881	rs17694111	CGA	0.369	0.776	6.87e-05
8	15	15	81800538	81976043	rs16972954	rs4338756	CGAAAAGA	0.0228	2.13	6.95e-05
14	20	15	98204186	98306216	rs638428	rs11073574	AGGGAACAAAGAAG	0.134	1.43	7.01e-05
21	21	15	39548327	39719780	rs156787	rs4462564	GACGGCCGAAAGAGAAAAGAA	0.109	0.651	7.05e-05
9	19	15	25826050	25907690	rs12914691	rs9806558	CAGAAGCAA	0.0121	2.47	7.06e-05
21	14	15	29418987	29653997	rs10851484	rs1520942	GAAAGAAAGGGAGCCACGAAC	0.0361	1.84	7.08e-05
13	22	15	98180905	98264267	rs158286	rs169671	AAAGGGAACAAAG	0.133	1.41	7.09e-05
7	8	15	39598392	39628562	rs8041440	rs7174403	CCGAAAG	0.365	0.776	7.1e-05
25	20	15	39543946	39811186	rs17691453	rs1478606	GGACGGCCGAAAGAGAAAAGAAGGA	0.13	0.653	7.1e-05
17	18	15	29418987	29628438	rs10851484	rs817961	GAAAGAAAGGGAGCCAC	0.0371	1.83	7.14e-05
12	17	15	91447686	91594955	rs2238340	rs6496755	AAGGCAAGGGAG	0.0141	2.89	7.15e-05
8	15	15	39644427	39770775	rs8023965	rs16969088	AAAAGAAG	0.266	0.731	7.17e-05
12	22	15	39321589	39493179	rs983482	rs7170961	AAGAAGAAGGAA	0.0105	2.61	7.17e-05
23	7	15	98013725	98285658	rs8030613	rs1021985	CACGACCACAAAGGGAACAAAGA	0.0112	2.79	7.24e-05
7	12	15	39567305	39620617	rs11637020	rs17694111	CGGCCGA	0.327	0.771	7.26e-05
10	23	15	98903655	98943082	rs11856261	rs12903340	GAGAGGAAAG	0.0228	2.2	7.27e-05
20	15	15	29418987	29653289	rs10851484	rs1520941	GAAAGAAAGGGAGCCACGAA	0.0362	1.84	7.29e-05
25	14	15	38972177	39127087	rs4924287	rs16954437	AACCGAGAAGGACAGACCAAGAGAA	0.021	2.08	7.32e-05
11	12	15	28192224	28323770	rs7170451	rs7179994	GGGGGGCCGAA	0.669	1.3	7.34e-05
23	9	15	95976964	96104466	rs12708555	rs6496123	AACGGAGAGGAGGGAAAAAGACG	0.0212	2.18	7.34e-05
10	19	15	39609167	39651534	rs12905881	rs7496544	CAGGAGGGCA	0.0135	2.36	7.38e-05
9	31	15	62076483	62117975	rs17303740	rs4774420	AAAAAGACG	0.0318	2.05	7.42e-05
11	18	15	39625778	39719780	rs10851385	rs4462564	AGAGAAAAGAA	0.157	0.714	7.42e-05
22	8	15	98013725	98264267	rs8030613	rs169671	CACGACCACAAAGGGAACAAAG	0.0112	2.81	7.42e-05
19	19	15	39543946	39656115	rs17691453	rs11638546	GGACGGCCGAAAGAGAAAA	0.258	0.75	7.45e-05
21	14	15	88802935	89152462	rs744994	rs17197715	GAAGAGCGAAGGCGAAAGCAG	0.0163	2.57	7.47e-05
20	23	15	39548327	39687127	rs156787	rs8043207	GACGGCCGAAAGAGAAAAGA	0.11	0.654	7.48e-05
8	22	15	98903655	98934601	rs11856261	rs11638037	GAGAGGAA	0.0239	2.16	7.49e-05
12	23	15	93678921	93710061	rs7180858	rs16947539	CAGAAAAAAAAA	0.0702	1.62	7.52e-05
17	22	15	98782822	98881455	rs8035505	rs4503773	ACGGCGAGGAAAACGGG	0.0103	2.76	7.59e-05
17	17	15	29431765	29629511	rs11633365	rs8043513	AAAGAAAGGGAGCCACG	0.032	1.9	7.6e-05
11	16	15	81798378	81981287	rs16972951	rs7172310	ACGAAAAGAAG	0.0217	2.21	7.61e-05
11	19	15	86562178	86674122	rs17650190	rs7178668	GGAAACAGAGG	0.0184	2.52	7.67e-05
11	23	15	88584252	88706936	rs12594283	rs11073767	CGAGGGCGGCC	0.0138	2.37	7.67e-05
5	9	15	28211758	28288121	rs4778218	rs1470608	GGGGC	0.687	1.31	7.68e-05
17	15	15	98180905	98313505	rs158286	rs1567165	AAAGGGAACAAAGAAGG	0.13	1.41	7.69e-05
17	14	15	88802935	89112062	rs744994	rs11635416	GAAGAGCGAAGGCGAAA	0.0165	2.62	7.7e-05
24	20	15	78540267	78657720	rs12916463	rs2037349	AACAAAAGGGAAGAAAAAAAGACA	0.0112	2.51	7.75e-05
4	5	15	39598392	39620617	rs8041440	rs17694111	CCGA	0.368	0.777	7.77e-05
22	22	15	84597799	85200754	rs1480821	rs2292462	AAAGCAGAGGAGAAGGAGAACA	0.0125	2.3	7.8e-05
9	11	15	28192224	28304344	rs7170451	rs7162117	GGGGGGCCG	0.669	1.3	7.87e-05
16	18	15	39587407	39657646	rs16968678	rs1470148	GGCCGAAAGAGAAAAG	0.26	0.751	7.87e-05
22	23	15	39561242	39798115	rs12442932	rs936532	ACGGCCGAAAGAGAAAAGAAGG	0.0872	0.615	7.91e-05
6	11	15	28211758	28294922	rs4778218	rs1597196	GGGGCC	0.688	1.31	7.96e-05
24	14	15	98075232	98339210	rs11637962	rs11630984	ACCGCAAAGGGAACAAAGAAGGAA	0.0137	2.74	7.97e-05
12	21	15	39609167	39656115	rs12905881	rs11638546	CGAAAGAGAAAA	0.289	0.762	8.1e-05
19	21	15	39529008	39651534	rs8037339	rs7496544	AGGGACGGCCGAAAGAGAA	0.258	0.752	8.19e-05
8	17	15	55787253	55908203	rs16976343	rs491014	AGCAAGAA	0.02	2.16	8.22e-05
2	4	15	39613234	39620617	rs2411267	rs17694111	GA	0.37	0.778	8.26e-05
18	24	15	39548327	39656115	rs156787	rs11638546	GACGGCCGAAAGAGAAAA	0.195	0.742	8.26e-05
4	5	15	39620617	39628562	rs17694111	rs7174403	AAAG	0.371	0.779	8.29e-05
14	10	15	96794637	96934745	rs2589252	rs12594623	AAACAGGAAGGCAG	0.0154	2.96	8.3e-05
25	12	15	98075232	98342466	rs11637962	rs12437730	ACCGCAAAGGGAACAAAGAAGGAAA	0.0125	2.84	8.32e-05
13	28	15	62017105	62117975	rs8028149	rs4774420	GCAAAAAAAGACG	0.0175	2.58	8.34e-05
13	17	15	81798378	82041299	rs16972951	rs7494978	ACGAAAAGAAGAG	0.0218	2.17	8.37e-05
25	12	15	29431765	29685340	rs11633365	rs533554	AAAGAAAGGGAGCCACGAACAAAGC	0.029	1.92	8.38e-05
10	21	15	91483392	91594955	rs11073961	rs6496755	GGCAAGGGAG	0.0117	3.25	8.42e-05
12	24	15	94146729	94251330	rs4777684	rs12148885	GCAGACACGAGG	0.0253	0.302	8.44e-05
11	18	15	82444437	83235408	rs905450	rs17158413	GGGGAAGCGGA	0.0125	2.4	8.45e-05
23	16	15	100473698	100641726	rs2573647	rs2900636	GGAGAGAAGGGAAGAAGAAGAGG	0.0269	1.87	8.45e-05
10	22	15	88584252	88699342	rs12594283	rs16941334	CGAGGGCGGC	0.0137	2.36	8.46e-05
12	17	15	81798378	82028704	rs16972951	rs4641699	ACGAAAAGAAGA	0.022	2.17	8.48e-05
21	8	15	98013725	98260945	rs8030613	rs12908536	CACGACCACAAAGGGAACAAA	0.0108	2.84	8.5e-05
16	17	15	29418987	29626710	rs10851484	rs12441963	GAAAGAAAGGGAGCCA	0.0373	1.82	8.51e-05
5	7	15	39589246	39620617	rs17692507	rs17694111	GCCGA	0.335	0.772	8.54e-05
8	11	15	39589246	39628562	rs17692507	rs7174403	GCCGAAAG	0.333	0.771	8.56e-05
11	20	15	58723675	58791354	rs1800588	rs1973028	GGAGAAGAAGG	0.149	1.38	8.58e-05
12	16	15	35798819	35996558	rs8035759	rs10775226	GGGAAAGGGAAA	0.0722	0.587	8.6e-05
3	5	15	39613234	39622615	rs2411267	rs6492879	GAA	0.369	0.778	8.68e-05
12	22	15	98180905	98260945	rs158286	rs12908536	AAAGGGAACAAA	0.135	1.41	8.68e-05
19	12	15	88794859	89119711	rs4887400	rs11638818	AGAAGAGCGAAGGCGAAAG	0.0142	2.71	8.72e-05
24	15	15	100473698	100641925	rs2573647	rs2418489	GGAGAGAAGGGAAGAAGAAGAGGG	0.0266	1.88	8.72e-05
13	16	15	39598392	39656115	rs8041440	rs11638546	CCGAAAGAGAAAA	0.293	0.763	8.82e-05
9	18	15	39644427	39798115	rs8023965	rs936532	AAAAGAAGG	0.221	0.71	8.86e-05
24	13	15	98162391	98361122	rs6496238	rs6496259	CAAAGGGAACAAAGAAGGAAAGAA	0.0683	1.56	8.86e-05
19	24	15	39548327	39657646	rs156787	rs1470148	GACGGCCGAAAGAGAAAAG	0.195	0.743	8.87e-05
16	20	15	39620617	39811186	rs17694111	rs1478606	AAAGAGAAAAGAAGGA	0.146	0.669	8.89e-05
16	17	15	29431765	29628438	rs11633365	rs817961	AAAGAAAGGGAGCCAC	0.032	1.88	8.9e-05
16	23	15	39622615	39823058	rs6492879	rs11070218	AAGAGAAAAGAAGGAG	0.0806	0.587	8.91e-05
20	14	15	88802935	89143115	rs744994	rs10852106	GAAGAGCGAAGGCGAAAGCA	0.0163	2.56	8.93e-05
19	26	15	44328112	45048651	rs4923971	rs3759880	GAACAGAAGAGGGACAAAG	0.0139	2.38	8.99e-05
17	21	15	39567305	39657646	rs11637020	rs1470148	CGGCCGAAAGAGAAAAG	0.236	0.75	9.01e-05
9	23	15	37927514	38063744	rs4483815	rs16965564	GGCAAAGAA	0.0114	2.68	9.05e-05
11	20	15	91458485	91594955	rs1266489	rs6496755	AGGCAAGGGAG	0.0121	3.14	9.05e-05
1	2	15	98260945	98260945	rs12908536	rs12908536	A	0.452	1.26	9.09e-05
1	2	15	98260945	98260945	rs12908536	rs12908536	G	0.548	0.791	9.09e-05
10	11	15	28192224	28307179	rs7170451	rs7179419	GGGGGGCCGA	0.669	1.3	9.16e-05
4	6	15	39609167	39622615	rs12905881	rs6492879	CGAA	0.369	0.779	9.24e-05
3	4	15	39598392	39613234	rs8041440	rs2411267	CCG	0.379	0.781	9.25e-05
14	18	15	39567305	39651534	rs11637020	rs7496544	CGGCCGAAAGAGAA	0.277	0.759	9.26e-05
6	9	15	35834547	35951422	rs1020307	rs1498592	GGAAAG	0.311	0.761	9.31e-05
20	22	15	101781934	101910550	rs752092	rs20543	AGAGAGAGGAGCGGGAAGAG	0.0181	2.01	9.33e-05
25	22	15	101767290	101931852	rs12148369	rs3784484	AAGAGAGAGGAGCGGGAAGAGGGAG	0.0162	2.23	9.33e-05
21	19	15	39542522	39657646	rs11070178	rs1470148	GGGACGGCCGAAAGAGAAAAG	0.234	0.751	9.34e-05
20	21	15	39529008	39655356	rs8037339	rs12594730	AGGGACGGCCGAAAGAGAAA	0.258	0.754	9.35e-05
2	3	15	98260945	98264267	rs12908536	rs169671	AG	0.452	1.26	9.37e-05
14	21	15	98180905	98285658	rs158286	rs1021985	AAAGGGAACAAAGA	0.133	1.4	9.37e-05
15	25	15	89502228	89621274	rs4534818	rs293359	ACGGCGAGAAAAGAA	0.0107	2.65	9.39e-05
19	16	15	26154501	26272525	rs907331	rs17116519	GGAGGAGGGCAAGACAGGA	0.0179	0.194	9.43e-05
5	6	15	39598392	39622615	rs8041440	rs6492879	CCGAA	0.367	0.78	9.45e-05
22	28	15	101842046	101933866	rs4965376	rs2277586	GGGAGGAAAAAAAGAGGGAGAA	0.011	3.12	9.48e-05
20	14	15	98209664	98361122	rs289467	rs6496259	GGGAACAAAGAAGGAAAGAA	0.1	1.47	9.5e-05
14	17	15	39598392	39657646	rs8041440	rs1470148	CCGAAAGAGAAAAG	0.293	0.764	9.53e-05
16	27	15	37220581	37431751	rs7173425	rs11073227	GCAAAGCGGGAAAAGG	0.0116	2.42	9.61e-05
23	22	15	85702375	86063133	rs6496766	rs4842888	AAGAACGAAAGAGGAAAGAAGGA	0.0182	2.08	9.61e-05
21	20	15	44328112	45095902	rs4923971	rs17518970	GAACAGAAGAGGGACAAAGAA	0.0132	2.44	9.62e-05
9	12	15	39598392	39643092	rs8041440	rs4506869	CCGAAAGAG	0.32	0.771	9.74e-05
14	23	15	22960938	23078384	rs2289819	rs7174119	GGAAAAAGACAAGA	0.0111	2.74	9.75e-05
21	24	15	42423456	42681930	rs17692546	rs2412709	CCCAAAGAAAAGAAGAATAAG	0.0126	2.4	9.76e-05
15	14	15	35729175	35973515	rs6495768	rs16961410	AGCAAGGGAAAGGGA	0.121	0.665	9.77e-05
20	24	15	42423456	42643529	rs17692546	rs7181742	CCCAAAGAAAAGAAGAATAA	0.0126	2.4	9.78e-05
19	24	15	42423456	42639832	rs17692546	rs9920921	CCCAAAGAAAAGAAGAATA	0.0126	2.4	9.79e-05
22	23	15	39548327	39770775	rs156787	rs16969088	GACGGCCGAAAGAGAAAAGAAG	0.107	0.656	9.8e-05
11	17	15	45047134	45254219	rs2470911	rs12913288	GGAGAGAAAGG	0.0775	0.6	9.81e-05
18	24	15	42423456	42618531	rs17692546	rs2578652	CCCAAAGAAAAGAAGAAT	0.0126	2.4	9.82e-05
6	8	15	39609167	39628562	rs12905881	rs7174403	CGAAAG	0.365	0.78	9.83e-05
10	20	15	98209664	98264267	rs289467	rs169671	GGGAACAAAG	0.153	1.4	9.85e-05
13	21	15	26337076	26414375	rs4313785	rs10083586	GGAAGAGAGACAA	0.0398	0.443	9.85e-05
4	8	15	28192224	28237909	rs7170451	rs7178315	GGGG	0.774	1.35	9.88e-05
23	18	15	101649411	101857547	rs11631445	rs7169313	AAAGAAGGGAGGGAAGAGGGGAG	0.032	1.94	9.9e-05
15	16	15	27453278	27639130	rs997140	rs9635412	GGAAAAGGAGACGGA	0.0108	3.25	9.91e-05
20	19	15	39543946	39657646	rs17691453	rs1470148	GGACGGCCGAAAGAGAAAAG	0.258	0.754	9.97e-05
