# Supplementary material for: A genome-wide association study in Swedish colorectal cancer patients with gastric- and prostate cancer in relatives
Source: Hered Cancer Clin Pract. 2024 Nov 14;22:25. doi: 10.1186/s13053-024-00299-z (PMC11562479; doi:10.1186/s13053-024-00299-z)
Supplement: Supplementary file 1 — Supplementary Material 1: Figure S1: Quantile-quantile plot (QQ-plot). QQ-plot of observed and expected P-values for single SNP analysis, -log 10 transformed. The diagonal red line represents the expected null hypothesis (= no association). Figure S2: Manhattan plot. Observed P values along the chromosomes for SNP association. The blue line represents suggestive statistical significance, p<5x10−5. Table S1-S23. [file 13053_2024_299_MOESM1_ESM.zip › Final Excel files, down to -05, Twin logistic, GWAS CRC-GC-PrC/CRC_GC_PrC_OncoTwin_chr16.logistic.xlsx]

## Sheet: Blad1
NSNP	NHAP	CHR	BP1	BP2	SNP1	SNP2	HAPLOTYPE	F	OR	P		NSNP = Number of SNPs in the haplotype
8	13	16	82871769	82899877	rs2061628	rs7202068	AAAGAGAC	0.0118	3.6	1.38e-08		NHAP = Number of haplotypes in each locus
7	20	16	9660233	9702989	rs741248	rs722008	GGCAAGG	0.0987	1.68	1.08e-07		CHR = Chromosome number
24	23	16	9754898	9943666	rs7186415	rs8049651	AGAGAGAGACAGAGCGGGAACGGG	0.0101	4.42	1.11e-07		BP1 = First base pair in a haplotype
13	21	16	85275835	85379272	rs7498262	rs9933677	AAAAGACCGCAAG	0.015	3.55	6.15e-07		BP2 = Last base pair in a haplotype
11	21	16	73272944	73373632	rs6499622	rs11866632	GAAGAGGGACA	0.0137	2.97	1.57e-06		SNP1 = First SNP in a haplotype
6	15	16	9661713	9702989	rs17547339	rs722008	GCAAGG	0.108	1.62	2.28e-06		SNP2 = Last SNP in a haplotype
6	13	16	9660233	9697333	rs741248	rs2215921	GGCAAG	0.122	1.57	2.55e-06		F = haplotype frequency in samples
22	24	16	9754898	9939750	rs7186415	rs12596342	AGAGAGAGACAGAGCGGGAACG	0.0105	3.81	2.99e-06		OR = Odds ratio
5	9	16	9661713	9697333	rs17547339	rs2215921	GCAAG	0.124	1.56	3.45e-06		P = P-value
9	21	16	73322959	73373632	rs1423732	rs11866632	AGAGGGACA	0.0152	2.72	5.1e-06
12	25	16	85275835	85377591	rs7498262	rs12716759	AAAAGACCGCAA	0.0149	3.3	5.4e-06
7	13	16	82872292	82899877	rs9934411	rs7202068	AAGAGAC	0.0129	2.72	5.98e-06
14	21	16	61040767	61484024	rs1424260	rs723805	AGGAAGGAAAAAAG	0.011	3.72	6.58e-06
6	11	16	79309743	79349742	rs17797015	rs8061628	CAAAAG	0.0356	1.91	6.98e-06
5	12	16	9660233	9690029	rs741248	rs2192635	GGCAA	0.122	1.54	7.68e-06
10	30	16	85275835	85368575	rs7498262	rs8060803	AAAAGACCGC	0.0214	2.79	7.98e-06
21	19	16	52532355	52742258	rs1111481	rs7206384	ACGGGGCGAAAGAAGCGAACG	0.0291	2.26	8.09e-06
4	8	16	9661713	9690029	rs17547339	rs2192635	GCAA	0.124	1.54	8.56e-06
12	23	16	73272944	73381706	rs6499622	rs10500554	GAAGAGGGACAA	0.0103	3.05	8.7e-06
15	20	16	81160492	81213378	rs8059530	rs4889261	GGAAGAAAGGAAAGG	0.0171	2.88	8.73e-06
4	9	16	9660233	9686343	rs741248	rs1476958	GGCA	0.123	1.54	8.81e-06
16	22	16	9636476	9716408	rs4780501	rs6497316	GGGGGAGGCAAGGCCC	0.0111	2.88	9.91e-06
3	6	16	9661713	9686343	rs17547339	rs1476958	GCA	0.125	1.53	1e-05
9	24	16	9660233	9710524	rs741248	rs12445475	GGCAAGGCC	0.0807	1.64	1e-05
15	27	16	9645390	9720982	rs9932623	rs11646265	GGGAGGCAAGGCCCA	0.0103	2.98	1e-05
14	26	16	9645390	9716408	rs9932623	rs6497316	GGGAGGCAAGGCCC	0.0102	3.01	1.04e-05
5	10	16	79311132	79349742	rs1355170	rs8061628	AAAAG	0.0356	1.89	1.08e-05
13	28	16	9645390	9710524	rs9932623	rs12445475	GGGAGGCAAGGCC	0.0148	2.75	1.1e-05
15	24	16	9638655	9716408	rs4780506	rs6497316	GGGGAGGCAAGGCCC	0.0104	3.04	1.11e-05
24	24	16	17824917	18026445	rs11075375	rs1428101	AAAGTGGGGCGGAACAAACAGAGG	0.0127	2.67	1.3e-05
15	22	16	61040767	61514734	rs1424260	rs12924635	AGGAAGGAAAAAAGC	0.011	3.56	1.35e-05
8	19	16	9660233	9703561	rs741248	rs7192817	GGCAAGGC	0.0785	1.63	1.37e-05
25	14	16	84408451	84476022	rs4782936	rs2288582	GAAGAAAAGAAGGAAGACAGGCGGA	0.0148	2.71	1.39e-05
4	8	16	79323529	79349742	rs8062282	rs8061628	AAAG	0.036	1.87	1.53e-05
17	23	16	61040767	61584664	rs1424260	rs10500444	AGGAAGGAAAAAAGCGA	0.0114	3.25	1.62e-05
17	23	16	9797639	9943666	rs1362327	rs8049651	GACAGAGCGGGAACGGG	0.0108	3.4	1.67e-05
5	13	16	12710994	12720771	rs17226949	rs9652605	GCGAA	0.146	0.631	1.77e-05
17	22	16	84408451	84462735	rs4782936	rs11646694	GAAGAAAAGAAGGAAGA	0.0177	2.52	1.77e-05
10	29	16	9645390	9697333	rs9932623	rs2215921	GGGGGGCAAG	0.0241	2.22	1.84e-05
6	13	16	12710955	12720771	rs7199918	rs9652605	AGCGAA	0.146	0.633	1.97e-05
11	27	16	19210096	19291850	rs7188617	rs9926232	GAGAAGAGAAA	0.0101	3.56	2.04e-05
17	16	16	19699108	19992184	rs17676607	rs2883661	GAAAAACAAGAAAAACG	0.012	2.67	2.05e-05
22	11	16	84365026	84462735	rs876304	rs11646694	GGGGGGAAGAAAAGAAGGAAGA	0.012	2.99	2.07e-05
22	18	16	24394451	24577766	rs985729	rs11860248	GAGAGAACAAAGGAGGGAGGAA	0.0116	2.75	2.07e-05
18	19	16	84400850	84462735	rs8063863	rs11646694	GGAAGAAAAGAAGGAAGA	0.0197	2.39	2.11e-05
23	18	16	24394451	24579397	rs985729	rs7201851	GAGAGAACAAAGGAGGGAGGAAA	0.0115	2.76	2.13e-05
12	26	16	9645390	9703561	rs9932623	rs7192817	GGGAGGCAAGGC	0.0147	2.73	2.17e-05
20	19	16	84408451	84465253	rs4782936	rs4782962	GAAGAAAAGAAGGAAGACAG	0.0176	2.47	2.22e-05
23	13	16	25360547	25625166	rs3021535	rs205124	GAGAAGAGAGGAAACGGAGAGAA	0.0177	2.38	2.3e-05
24	18	16	24394451	24592625	rs985729	rs11641483	GAGAGAACAAAGGAGGGAGGAAAA	0.0114	2.75	2.31e-05
23	14	16	84408451	84473985	rs4782936	rs4782626	GAAGAAAAGAAGGAAGACAGGCG	0.0149	2.69	2.32e-05
20	21	16	8531584	8729124	rs6501143	rs2302607	ACACAAGCGGGAAGCAAGAA	0.0125	2.56	2.38e-05
18	20	16	71773190	72035359	rs904763	rs7186207	CCCAAAGCGCGAAGGGTA	0.017	2.23	2.46e-05
7	14	16	82672327	82686111	rs12922394	rs3852732	GGAAAAG	0.0198	2.44	2.5e-05
24	14	16	84408451	84474137	rs4782936	rs4782966	GAAGAAAAGAAGGAAGACAGGCGG	0.0146	2.7	2.52e-05
19	20	16	71773190	72043039	rs904763	rs4788597	CCCAAAGCGCGAAGGGTAG	0.017	2.23	2.53e-05
20	19	16	61040767	61612431	rs1424260	rs7198829	AGGAAGGAAAAAAGCGAAGA	0.0112	3.17	2.54e-05
21	20	16	71773190	72059149	rs904763	rs2287999	CCCAAAGCGCGAAGGGTAGAG	0.017	2.23	2.55e-05
22	20	16	71773190	72078907	rs904763	rs1424241	CCCAAAGCGCGAAGGGTAGAGG	0.017	2.23	2.55e-05
20	20	16	71773190	72048332	rs904763	rs3764310	CCCAAAGCGCGAAGGGTAGA	0.017	2.23	2.58e-05
19	21	16	61040767	61603822	rs1424260	rs7203591	AGGAAGGAAAAAAGCGAAG	0.0112	3.19	2.61e-05
25	11	16	84365026	84465253	rs876304	rs4782962	GGGGGGAAGAAAAGAAGGAAGACAG	0.0124	2.86	2.64e-05
18	18	16	19699108	20028998	rs17676607	rs2521478	GAAAAACAAGAAAAACGA	0.0118	2.67	2.73e-05
9	24	16	69395434	69525697	rs251796	rs8057189	AGGGAAGGA	0.0468	1.77	2.75e-05
19	22	16	84408451	84464468	rs4782936	rs247842	GAAGAAAAGAAGGAAGACA	0.0176	2.46	2.77e-05
17	15	16	12677759	12720771	rs7197841	rs9652605	GGCGAAAAGAGAGAACG	0.0627	1.57	2.78e-05
10	21	16	69382195	69525697	rs7191614	rs8057189	AAGGGAAGGA	0.0462	1.77	2.84e-05
16	22	16	84408451	84457584	rs4782936	rs2435178	GAAGAAAAGAAGGAAG	0.0177	2.49	2.95e-05
24	24	16	17824917	18026445	rs11075375	rs1428101	AGAGTAAAACAAAGACAGAGGAGA	0.0179	2.34	2.96e-05
10	26	16	19216227	19291850	rs229007	rs9926232	AGAAGAGAAA	0.0119	3.21	3e-05
18	22	16	84408451	84463189	rs4782936	rs8059665	GAAGAAAAGAAGGAAGAC	0.0176	2.46	3.01e-05
16	23	16	61040767	61550383	rs1424260	rs11075419	AGGAAGGAAAAAAGCG	0.0112	3.27	3.04e-05
6	12	16	82673410	82686111	rs3910232	rs3852732	GAAAAG	0.0201	2.41	3.08e-05
10	29	16	9645390	9697333	rs9932623	rs2215921	GGGAGGCAAG	0.0151	2.82	3.13e-05
18	21	16	61040767	61598734	rs1424260	rs1319109	AGGAAGGAAAAAAGCGAA	0.0112	3.15	3.15e-05
11	29	16	85275835	85370416	rs7498262	rs2326526	AAAAGACCGCA	0.0195	2.72	3.24e-05
14	27	16	25484812	25651627	rs4787734	rs205144	AACGGAGAGAAGAG	0.01	3.42	3.26e-05
3	4	16	81271729	81278138	rs11641677	rs6564860	AAA	0.637	0.779	3.27e-05
21	10	16	84365026	84457584	rs876304	rs2435178	GGGGGGAAGAAAAGAAGGAAG	0.0132	2.84	3.34e-05
18	27	16	52022684	52251307	rs1833189	rs2540742	GGACGACGGACGAAAACA	0.0117	3.07	3.36e-05
16	20	16	81160492	81232275	rs8059530	rs7205673	GGAAGAAAGGAAAGGA	0.0154	2.91	3.37e-05
3	7	16	79214114	79225534	rs12935684	rs377651	GGA	0.0897	1.53	3.4e-05
11	25	16	17824917	17902445	rs11075375	rs7189222	AGAGTAAAACA	0.0189	2.39	3.46e-05
4	11	16	12711360	12720771	rs4780466	rs9652605	CGAA	0.165	0.664	3.48e-05
15	21	16	69143577	69522188	rs2232228	rs8055535	GAGGAAAAGGGAAGG	0.0704	1.58	3.57e-05
12	25	16	17824917	17909221	rs11075375	rs9933645	AGAGTAAAACAA	0.0191	2.36	3.58e-05
22	10	16	27814900	27956756	rs9927634	rs8051329	GAACGGCGAAGGCAGGGAAAGA	0.01	2.73	3.62e-05
15	25	16	9797639	9939750	rs1362327	rs12596342	GACAGAGCGGGAACG	0.0117	3.22	3.63e-05
17	20	16	84400850	84457584	rs8063863	rs2435178	GGAAGAAAAGAAGGAAG	0.0208	2.3	3.73e-05
19	19	16	84400850	84463189	rs8063863	rs8059665	GGAAGAAAAGAAGGAAGAC	0.0197	2.33	3.74e-05
22	18	16	84400850	84469311	rs8063863	rs2914819	GGAAGAAAAGAAGGAAGACAGG	0.0182	2.4	3.79e-05
1	2	16	81271729	81271729	rs11641677	rs11641677	A	0.641	0.78	3.87e-05
1	2	16	81271729	81271729	rs11641677	rs11641677	G	0.359	1.28	3.87e-05
19	19	16	3056584	3242615	rs2526269	rs427135	CAGGAAGAAAAAGAAGCGG	0.0144	2.54	3.94e-05
14	14	16	85399567	85536550	rs7200027	rs7500042	AGGCGAAAAAGGGG	0.0101	2.85	4e-05
11	22	16	25484812	25625166	rs4787734	rs205124	AACGGAGAGAA	0.0336	1.93	4.02e-05
15	21	16	8156523	8299853	rs11640925	rs13330666	AAAAAGGAGACAGGG	0.0191	2.42	4.05e-05
2	4	16	59222406	59233178	rs11076307	rs6500024	AA	0.454	1.28	4.11e-05
22	19	16	84408451	84471642	rs4782936	rs429790	GAAGAAAAGAAGGAAGACAGGC	0.0148	2.64	4.12e-05
6	13	16	61077035	61124198	rs1500356	rs11861317	AAAGGC	0.0945	1.54	4.17e-05
7	13	16	4252261	4297651	rs7205980	rs4785955	GGGGGAC	0.0169	2.93	4.31e-05
15	25	16	84703967	84849100	rs12596786	rs8058664	GAAGAGAGAAACGAA	0.0104	3.12	4.33e-05
21	18	16	84400850	84465253	rs8063863	rs4782962	GGAAGAAAAGAAGGAAGACAG	0.0197	2.3	4.35e-05
25	14	16	84400850	84474137	rs8063863	rs4782966	GGAAGAAAAGAAGGAAGACAGGCGG	0.0172	2.4	4.35e-05
7	18	16	9657958	9697333	rs9921476	rs2215921	AGGCAAG	0.103	1.54	4.36e-05
14	22	16	54056159	54187651	rs7194243	rs8054310	GACGGAGGAGAAGG	0.0352	1.87	4.39e-05
23	9	16	27814900	27963349	rs9927634	rs749116	GAACGGCGAAGGCAGGGAAAGAG	0.0101	2.68	4.41e-05
10	25	16	17824917	17896645	rs11075375	rs4780669	AGAGTAAAAC	0.019	2.37	4.43e-05
14	25	16	69267209	69525697	rs8057271	rs8057189	GGAAAAGGGAAGGA	0.0456	1.74	4.49e-05
14	24	16	9638655	9710524	rs4780506	rs12445475	GGGGAGGCAAGGCC	0.0124	2.81	4.54e-05
24	9	16	27814900	27964904	rs9927634	rs9933639	GAACGGCGAAGGCAGGGAAAGAGA	0.0101	2.68	4.6e-05
9	18	16	9399724	9464970	rs631208	rs4781071	GGGGGACCG	0.0109	3.05	4.66e-05
24	12	16	84365026	84464468	rs876304	rs247842	GGGGGGAAGAAAAGAAGGAAGACA	0.0122	2.82	4.67e-05
16	25	16	9797639	9940293	rs1362327	rs9926303	GACAGAGCGGGAACGG	0.0106	3.28	4.7e-05
8	13	16	4252261	4304779	rs7205980	rs2386889	GGGGGACG	0.0167	2.91	4.74e-05
3	5	16	9822300	9855794	rs8056965	rs1014531	AGG	0.0221	1.98	4.75e-05
8	19	16	9657958	9702989	rs9921476	rs722008	AGGCAAGG	0.0867	1.59	4.78e-05
11	18	16	81173193	81213378	rs4889244	rs4889261	GAAAGGAAAGG	0.0349	2.04	4.79e-05
15	22	16	9798539	9940293	rs8055473	rs9926303	ACAGAGCGGGAACGG	0.0154	2.84	4.79e-05
16	23	16	69143577	69525697	rs2232228	rs8057189	GAGGAAAAGGGAAGGA	0.0607	1.62	4.8e-05
20	19	16	84400850	84464468	rs8063863	rs247842	GGAAGAAAAGAAGGAAGACA	0.0195	2.3	4.86e-05
2	3	16	81271729	81277960	rs11641677	rs6564859	AA	0.638	0.782	4.88e-05
16	21	16	9798539	9943666	rs8055473	rs8049651	ACAGAGCGGGAACGGG	0.0152	2.85	4.92e-05
17	20	16	71773190	72032231	rs904763	rs16973585	CCCAAAGCGCGAAGGGT	0.017	2.17	5.01e-05
20	22	16	9785420	9943666	rs4781667	rs8049651	AGAGACAGAGCGGGAACGGG	0.0133	2.7	5.04e-05
18	17	16	12677759	12725212	rs7197841	rs16960335	GGCGAAAAGAGAGAACGA	0.0501	1.61	5.12e-05
6	17	16	12710994	12725212	rs17226949	rs16960335	GCGAAA	0.146	0.658	5.15e-05
6	20	16	53911023	53990953	rs7191718	rs17224310	AGACAA	0.0106	4.13	5.17e-05
25	18	16	71773190	72144174	rs904763	rs9302635	CCCAAAGCGCGAAGGGTAGAGGGCA	0.0165	2.2	5.22e-05
22	26	16	17824917	18010009	rs11075375	rs12596708	AGAGTAAAACAAAGACAGAGGA	0.0176	2.3	5.28e-05
25	24	16	12673270	12727894	rs9926239	rs7194966	GCAGGGGCGAAAAGAGAGAACGAAA	0.0245	2.04	5.29e-05
23	26	16	17824917	18020295	rs11075375	rs6498759	AGAGTAAAACAAAGACAGAGGAG	0.0176	2.3	5.37e-05
10	23	16	73322959	73381706	rs1423732	rs10500554	AGAGGGACAA	0.0111	2.69	5.38e-05
15	16	16	80924900	81010842	rs10221177	rs16954366	GAAGGAAGCAGACAA	0.0114	2.56	5.42e-05
17	14	16	88464220	88669216	rs7185018	rs4782377	AAGGAAGAAAGGGGCGG	0.0149	2.68	5.51e-05
16	16	16	80924900	81015560	rs10221177	rs2549822	GAAGGAAGCAGACAAG	0.0113	2.58	5.53e-05
11	19	16	49102075	49212965	rs10744988	rs12446500	AAGGGGAAAAC	0.0245	2.02	5.61e-05
24	19	16	71705215	72089740	rs11075898	rs2070937	GCCCAAAGCGCGAAGGGTAGAGGG	0.0153	2.23	5.62e-05
25	19	16	71705215	72124495	rs11075898	rs2303285	GCCCAAAGCGCGAAGGGTAGAGGGC	0.0153	2.23	5.65e-05
11	18	16	51215704	51325928	rs1548925	rs7205613	AGGAGACGGAG	0.0111	2.65	5.67e-05
23	12	16	84365026	84463189	rs876304	rs8059665	GGGGGGAAGAAAAGAAGGAAGAC	0.0122	2.8	5.74e-05
20	11	16	8565722	8781510	rs12923941	rs11646372	GCGGGAAGCAAGAAAGGAAG	0.0103	2.55	5.76e-05
14	31	16	84408451	84453753	rs4782936	rs8053211	GAAGAAAAGAAGGA	0.0193	2.36	5.78e-05
15	24	16	9636476	9710524	rs4780501	rs12445475	GGGGGAGGCAAGGCC	0.0129	2.62	5.79e-05
21	19	16	12677321	12727894	rs11647617	rs7194966	GGGCGAAAAGAGAGAACGAAA	0.0368	1.78	5.91e-05
21	26	16	17824917	18000101	rs11075375	rs7196367	AGAGTAAAACAAAGACAGAGG	0.0176	2.29	5.91e-05
14	20	16	8156523	8295407	rs11640925	rs7195828	AAAAAGGAGACAGG	0.0194	2.35	6.04e-05
14	20	16	69143577	69497810	rs2232228	rs11075721	GAGGAAAAGGGAAG	0.0733	1.55	6.09e-05
17	23	16	17824917	17954548	rs11075375	rs2158232	AGAGTAAAACAAAGACA	0.0185	2.25	6.12e-05
5	14	16	12711360	12725212	rs4780466	rs16960335	CGAAA	0.166	0.68	6.17e-05
21	15	16	1536499	1799407	rs2745097	rs4786518	AAAGAGGAGGAGAAAGAGAGG	0.0122	2.63	6.18e-05
24	14	16	84400850	84473985	rs8063863	rs4782626	GGAAGAAAAGAAGGAAGACAGGCG	0.0172	2.37	6.25e-05
5	9	16	79434027	79444281	rs4888967	rs4888025	CAGGG	0.0119	2.98	6.27e-05
10	21	16	19210096	19289237	rs7188617	rs2352798	GAGAAGAGAA	0.0133	3.06	6.31e-05
20	21	16	19699108	20058816	rs17676607	rs1886715	GAAAAACAAGAAAAACGAAA	0.011	2.69	6.36e-05
11	23	16	69349738	69525697	rs153050	rs8057189	AAAGGGAAGGA	0.0435	1.77	6.38e-05
13	27	16	10297945	10360376	rs12918497	rs8058358	AACAAGGGGAGAG	0.0114	3.35	6.4e-05
17	21	16	6382434	6481586	rs809684	rs2795545	GCGAGACAAGAAAGCGA	0.0134	2.92	6.4e-05
18	23	16	17824917	17988303	rs11075375	rs757189	AGAGTAAAACAAAGACAG	0.0182	2.26	6.41e-05
24	12	16	56683993	56928216	rs7197489	rs12445698	GAGACACAAGAACGGAGGAAGAGG	0.0114	2.51	6.5e-05
25	12	16	56683993	56930229	rs7197489	rs8056954	GAGACACAAGAACGGAGGAAGAGGC	0.0114	2.51	6.5e-05
12	16	16	85399567	85519068	rs7200027	rs7185290	AGGCGAAAAAGG	0.0104	2.81	6.52e-05
5	15	16	9657958	9686343	rs9921476	rs1476958	AGGCA	0.103	1.53	6.68e-05
19	23	16	17824917	17990317	rs11075375	rs8043871	AGAGTAAAACAAAGACAGA	0.0183	2.25	6.72e-05
11	26	16	1349209	1528387	rs7187167	rs17808854	AGGGAGGGAAA	0.0117	2.63	6.75e-05
22	17	16	9603447	9710524	rs4781331	rs12445475	GGCAAGAGGGGGAGGCAAGGCC	0.0128	2.52	6.77e-05
21	16	16	87270478	87492449	rs9921675	rs8050237	GAAGAGGGAGCGGAAAAAAAC	0.0137	2.38	6.81e-05
16	27	16	54031563	54175645	rs8046658	rs879679	AAGGGACGGAGGAGAA	0.0118	2.49	6.9e-05
8	20	16	9661713	9710524	rs17547339	rs12445475	GCAAGGCC	0.0826	1.56	6.94e-05
20	15	16	87270478	87483838	rs9921675	rs11117273	GAAGAGGGAGCGGAAAAAAA	0.0136	2.38	6.98e-05
4	6	16	84958018	84967089	rs7188498	rs12918754	GAGA	0.111	1.41	6.99e-05
22	22	16	60544428	60815019	rs11861875	rs8057223	GAGAAGCCGGGGGAAAGACGAA	0.0114	2.78	6.99e-05
19	13	16	8565722	8777117	rs12923941	rs12921061	GCGGGAAGCAAGAAAGGAA	0.0103	2.54	7.05e-05
7	7	16	12485296	12531159	rs1974905	rs1035579	AGAAAGG	0.0342	0.418	7.08e-05
19	17	16	19699108	20037965	rs17676607	rs4780273	GAAAAACAAGAAAAACGAA	0.0118	2.54	7.13e-05
22	21	16	12677321	12730650	rs11647617	rs1560110	GGGCGAAAAGAGAGAACGAAAC	0.0343	1.81	7.19e-05
8	7	16	12484054	12531159	rs7193678	rs1035579	GAGAAAGG	0.0343	0.418	7.2e-05
24	18	16	25339274	25625166	rs4624182	rs205124	AGAGAAGAGAGGAAACGGAGAGAA	0.017	2.29	7.26e-05
2	4	16	9822300	9850397	rs8056965	rs1420040	AG	0.0219	2.23	7.55e-05
19	17	16	87270478	87469883	rs9921675	rs12931123	GAAGAGGGAGCGGAAAAAA	0.0137	2.36	7.57e-05
13	20	16	49102075	49259509	rs10744988	rs11647643	AAGGGGAAAACAA	0.0262	1.95	7.61e-05
7	8	16	12677321	12691653	rs11647617	rs4781292	GGGCGAG	0.12	1.43	7.64e-05
23	20	16	12677321	12737141	rs11647617	rs1651014	GGGCGAAAAGAGAGAACGAAACA	0.0344	1.8	7.65e-05
20	16	16	25392564	25625166	rs8046021	rs205124	AAGAGAGGAAACGGAGAGAA	0.0131	2.55	7.66e-05
10	15	16	79309743	79381028	rs17797015	rs4888953	CAAAAGGGAG	0.01	2.64	7.73e-05
6	19	16	82665855	82680526	rs2163869	rs17176567	GGGAAA	0.0489	1.82	7.82e-05
17	16	16	87270478	87430239	rs9921675	rs7204722	GAAGAGGGAGCGGAAAA	0.0136	2.38	7.83e-05
2	3	16	59215609	59222406	rs4371141	rs11076307	GA	0.478	1.27	7.84e-05
8	32	16	84623402	84696385	rs2967858	rs7184873	AGGGAAAG	0.0203	2.61	7.9e-05
22	19	16	49932806	50252235	rs4785195	rs3859118	AGAGAAGAGAAAAAGGAGGAAA	0.0111	2.81	7.9e-05
22	24	16	12673270	12720771	rs9926239	rs9652605	GCAGGGGCGAAAAGAGAGAACG	0.0469	1.61	7.92e-05
10	22	16	52532355	52663445	rs1111481	rs11862833	ACGGGGCGAA	0.139	1.47	7.98e-05
3	4	16	59215609	59233178	rs4371141	rs6500024	GAA	0.453	1.27	7.99e-05
20	23	16	17824917	17994640	rs11075375	rs2158231	AGAGTAAAACAAAGACAGAG	0.0178	2.26	7.99e-05
17	28	16	69143481	69525697	rs2232227	rs8057189	AGAGGAAAAGGGAAGGA	0.0633	1.58	8.01e-05
18	11	16	88464220	88677118	rs7185018	rs11646212	AAGGAAGAAAGGGGCGGA	0.0146	2.58	8.01e-05
16	23	16	17824917	17950351	rs11075375	rs2362556	AGAGTAAAACAAAGAC	0.0188	2.22	8.05e-05
20	21	16	61023085	61584664	rs16962836	rs10500444	AAAAGGAAGGAAAAAAGCGA	0.0105	3	8.1e-05
17	20	16	52457142	52663445	rs8049226	rs11862833	GCCAAGAACGGGGCGAA	0.05	1.74	8.24e-05
19	20	16	71705215	72035359	rs11075898	rs7186207	GCCCAAAGCGCGAAGGGTA	0.0152	2.2	8.24e-05
24	19	16	71773190	72124495	rs904763	rs2303285	CCCAAAGCGCGAAGGGTAGAGGGC	0.0168	2.15	8.3e-05
3	5	16	84960304	84967089	rs1874628	rs12918754	AGA	0.115	1.4	8.31e-05
18	16	16	87270478	87461969	rs9921675	rs9646303	GAAGAGGGAGCGGAAAAA	0.0136	2.37	8.31e-05
20	20	16	49932806	50220301	rs4785195	rs2541563	AGAGAAGAGAAAAAGGAGGA	0.0108	2.87	8.32e-05
25	10	16	27814900	27967664	rs9927634	rs16977076	GAACGGCGAAGGCAGGGAAAGAGAA	0.01	2.6	8.32e-05
9	15	16	79309743	79368125	rs17797015	rs8058360	CAAAAGGGA	0.0104	2.58	8.36e-05
22	21	16	76894153	77045569	rs2173099	rs11149938	CAAACGAAGGAAAGGAAAAGAA	0.0383	0.445	8.38e-05
21	17	16	84387803	84462735	rs11149646	rs11646694	GGGGGAAGAAAAGAAGGAAGA	0.0168	2.34	8.39e-05
10	18	16	8156523	8269127	rs11640925	rs13335775	AAAAAGGAGA	0.0336	1.88	8.43e-05
23	20	16	71773190	72089740	rs904763	rs2070937	CCCAAAGCGCGAAGGGTAGAGGG	0.0168	2.15	8.5e-05
21	20	16	71705215	72048332	rs11075898	rs3764310	GCCCAAAGCGCGAAGGGTAGA	0.0152	2.19	8.56e-05
14	22	16	69143481	69458193	rs2232227	rs9783747	AGAGGAAAAGGGAA	0.0738	1.53	8.58e-05
20	20	16	71705215	72043039	rs11075898	rs4788597	GCCCAAAGCGCGAAGGGTAG	0.0152	2.19	8.58e-05
11	21	16	52528727	52663445	rs9926539	rs11862833	AACGGGGCGAA	0.148	1.43	8.6e-05
22	20	16	71705215	72059149	rs11075898	rs2287999	GCCCAAAGCGCGAAGGGTAGAG	0.0153	2.19	8.62e-05
23	20	16	71705215	72078907	rs11075898	rs1424241	GCCCAAAGCGCGAAGGGTAGAGG	0.0153	2.19	8.65e-05
7	17	16	12710955	12725212	rs7199918	rs16960335	AGCGAAA	0.146	0.667	8.66e-05
15	15	16	87270478	87409288	rs9921675	rs11649260	GAAGAGGGAGCGGAA	0.0137	2.36	8.84e-05
6	15	16	79200414	79227568	rs11150140	rs7189876	AGGGAA	0.036	1.86	8.92e-05
8	22	16	88331640	88464220	rs9938149	rs7185018	CAAGAGAA	0.0114	3.15	8.92e-05
4	7	16	79298811	79308240	rs6564656	rs8054305	AAGA	0.0823	1.51	8.97e-05
15	23	16	17824917	17934305	rs11075375	rs1389504	AGAGTAAAACAAAGA	0.0189	2.21	8.98e-05
12	20	16	49102075	49257835	rs10744988	rs12599955	AAGGGGAAAACA	0.0263	1.94	9.01e-05
10	25	16	78939658	78984136	rs16948799	rs1995549	AAAAAGAAGA	0.0213	2.47	9.02e-05
4	7	16	79437209	79444281	rs4243170	rs4888025	AGGG	0.0119	2.94	9.05e-05
8	27	16	62370985	62487089	rs12447652	rs1834077	GGGAAAGG	0.0383	0.438	9.06e-05
15	21	16	69143481	69497810	rs2232227	rs11075721	AGAGGAAAAGGGAAG	0.0734	1.53	9.08e-05
19	23	16	73068515	73220771	rs12373097	rs7193833	AAAAGAGAGGAAGAAGACG	0.0122	2.97	9.18e-05
21	24	16	25121277	25445588	rs11642659	rs9932249	AAGAAGAGGAGAGAGAGAAGA	0.0312	1.98	9.2e-05
18	20	16	3056584	3239518	rs2526269	rs393461	CAGGAAGAAAAAGAAGCG	0.017	2.32	9.45e-05
25	17	16	56673290	56916945	rs7190725	rs8043560	AAAGAGACACAAGAACGGAGGAAGA	0.0106	2.56	9.46e-05
23	20	16	76894153	77050294	rs2173099	rs2220233	CAAACGAAGGAAAGGAAAAGAAG	0.0351	0.438	9.47e-05
13	24	16	17824917	17916442	rs11075375	rs4344726	AGAGTAAAACAAA	0.0187	2.29	9.48e-05
11	24	16	8047081	8096716	rs4787108	rs4305006	ACGGGGCAGAG	0.0237	2.07	9.5e-05
25	13	16	8811986	9083367	rs8055836	rs9927946	GGGGGGAGAAAGGAAGAAGACCGCA	0.0229	2.08	9.54e-05
7	19	16	9654056	9690029	rs1074042	rs2192635	GAGGCAA	0.0347	1.97	9.56e-05
20	18	16	3056584	3263937	rs2526269	rs12709237	CAGGAAGAAAAAGAAGCGGG	0.0101	2.84	9.62e-05
14	18	16	87270478	87398155	rs9921675	rs9937099	GAAGAGGGAGCGGA	0.0142	2.32	9.66e-05
18	20	16	71705215	72032231	rs11075898	rs16973585	GCCCAAAGCGCGAAGGGT	0.0152	2.18	9.77e-05
7	26	16	9645390	9678024	rs9932623	rs2024389	GGGAGGC	0.0304	2.03	9.79e-05
8	22	16	86097959	86135411	rs7193170	rs8050080	AGGAGCGG	0.0344	0.368	9.79e-05
2	3	16	84960304	84961276	rs1874628	rs12928583	AG	0.141	1.36	9.8e-05
5	13	16	79206951	79227568	rs8055765	rs7189876	GGGAA	0.0367	1.85	9.84e-05
13	22	16	69143577	69458193	rs2232228	rs9783747	GAGGAAAAGGGAA	0.0763	1.52	9.88e-05
8	16	16	9399724	9438692	rs631208	rs40129	GGGGGACC	0.0111	3.02	9.92e-05
23	21	16	61023085	61612431	rs16962836	rs7198829	AAAAGGAAGGAAAAAAGCGAAGA	0.0103	3	9.95e-05
