# Supplementary material for: A genome-wide association study in Swedish colorectal cancer patients with gastric- and prostate cancer in relatives
Source: Hered Cancer Clin Pract. 2024 Nov 14;22:25. doi: 10.1186/s13053-024-00299-z (PMC11562479; doi:10.1186/s13053-024-00299-z)
Supplement: Supplementary file 1 — Supplementary Material 1: Figure S1: Quantile-quantile plot (QQ-plot). QQ-plot of observed and expected P-values for single SNP analysis, -log 10 transformed. The diagonal red line represents the expected null hypothesis (= no association). Figure S2: Manhattan plot. Observed P values along the chromosomes for SNP association. The blue line represents suggestive statistical significance, p<5x10−5. Table S1-S23. [file 13053_2024_299_MOESM1_ESM.zip › Final Excel files, down to -05, Twin logistic, GWAS CRC-GC-PrC/CRC_GC_PrC_OncoTwin_chr17.logistic.xlsx]

## Sheet: sorted_Johanna_Logistic_CRC_GAS
NSNP	NHAP	CHR	BP1	BP2	SNP1	SNP2	HAPLOTYPE	F	OR	P		NSNP = Number of SNPs in the haplotype
13	23	17	66320861	66436066	rs9900642	rs918167	AAGGAGGCGAGAA	0.0252	2.33	1.87e-07		NHAP = Number of haplotypes in each locus
14	23	17	66319319	66436066	rs11657610	rs918167	AAAGGAGGCGAGAA	0.0289	2.15	4.73e-07		CHR = Chromosome number
12	23	17	66324764	66436066	rs9898599	rs918167	AGGAGGCGAGAA	0.028	2.29	6.86e-07		BP1 = First base pair in a haplotype
13	23	17	66324764	66460315	rs9898599	rs2909213	AGGAGGCGAGAAG	0.0273	2.27	1.08e-06		BP2 = Last base pair in a haplotype
12	23	17	66320861	66430923	rs9900642	rs10445211	AAGGAGGCGAGA	0.0366	2.16	1.19e-06		SNP1 = First SNP in a haplotype
15	20	17	66319319	66460315	rs11657610	rs2909213	AAAGGAGGCGAGAAG	0.0291	2.09	1.37e-06		SNP2 = Last SNP in a haplotype
14	22	17	66320861	66460315	rs9900642	rs2909213	AAGGAGGCGAGAAG	0.0273	2.18	1.64e-06		F = Haplotype frequency in samples
11	25	17	66320861	66430889	rs9900642	rs16972958	AAGGAGGCGAG	0.0407	2.07	1.75e-06		OR = Odds ratio
21	19	17	20819995	21139700	rs8067705	rs12944658	AAACAAGACAAAAAAAAGCGC	0.0496	1.75	2.41e-06		P = P-value
9	25	17	997035	1037159	rs2260849	rs7406978	GAAGGGAGA	0.0171	2.69	2.54e-06
25	18	17	37355066	37976469	rs521633	rs9303277	AGGACAGGAGAGAACACGAGAAGGG	0.0319	2.15	2.9e-06
12	28	17	66319319	66430889	rs11657610	rs16972958	AAAGGAGGCGAG	0.0392	1.98	3.07e-06
20	15	17	37355066	37835755	rs521633	rs11078919	AGGACAGGAGAGAACACGAG	0.0459	1.91	3.32e-06
13	27	17	66319319	66430923	rs11657610	rs10445211	AAAGGAGGCGAGA	0.0316	2.07	3.44e-06
19	15	17	37355066	37834715	rs521633	rs12150603	AGGACAGGAGAGAACACGA	0.0461	1.9	4.01e-06
21	16	17	37355066	37843859	rs521633	rs2517956	AGGACAGGAGAGAACACGAGA	0.0461	1.89	4.24e-06
16	19	17	66319319	66460984	rs11657610	rs2952291	AAAGGAGGCGAGAAGG	0.0224	2.22	4.55e-06
20	15	17	66319319	66518663	rs11657610	rs2952275	AAAGGAGGCGAGAAGGAAAA	0.0155	2.55	4.67e-06
21	16	17	66319319	66523772	rs11657610	rs3785905	AAAGGAGGCGAGAAGGAAAAG	0.0156	2.53	5.36e-06
12	16	17	37855834	38092713	rs4252596	rs8079416	AGGGGGGAGAGA	0.0241	2.44	5.37e-06
7	8	17	21003053	21103147	rs17771175	rs11654092	AAAAGCG	0.303	1.34	5.63e-06
8	17	17	66319319	66373475	rs11657610	rs8066279	AAAGGAGG	0.0712	1.66	6.15e-06
6	8	17	21003053	21087988	rs17771175	rs3744224	AAAAGC	0.302	1.34	6.34e-06
23	21	17	22003116	25781520	rs8080286	rs7225819	GCGGCAAGCAAAGAAGAAGGGGG	0.0281	2.02	6.53e-06
10	26	17	66320861	66422158	rs9900642	rs12946747	AAGGAGGCGA	0.0435	1.94	6.75e-06
5	8	17	21003053	21080955	rs17771175	rs8080379	AAAAG	0.302	1.33	6.81e-06
8	10	17	20991506	21103147	rs6587119	rs11654092	AAAAAGCG	0.28	1.34	6.9e-06
11	25	17	78146016	78206586	rs12602462	rs7208687	GGGGACGAAGA	0.0113	3.21	7.06e-06
18	15	17	37355066	37828745	rs521633	rs2941503	AGGACAGGAGAGAACACG	0.0463	1.87	7.21e-06
18	22	17	3487142	3631241	rs17706630	rs2976230	GAGAAAAGGAACGAGAGA	0.0163	2.48	7.26e-06
7	15	17	66320861	66373475	rs9900642	rs8066279	AAGGAGG	0.0719	1.69	7.78e-06
23	16	17	37319065	37855834	rs657672	rs4252596	GAGGACAGGAGAGAACACGAGAA	0.0391	1.95	7.8e-06
17	23	17	25375921	25790721	rs1521563	rs6505292	CAAAGAAGAAGGGGGAA	0.0267	2.06	8.12e-06
7	10	17	20991506	21087988	rs6587119	rs3744224	AAAAAGC	0.28	1.34	8.16e-06
6	10	17	20991506	21080955	rs6587119	rs8080379	AAAAAG	0.28	1.34	8.22e-06
25	19	17	22003116	25790721	rs8080286	rs6505292	GCGGCAAGCAAAGAAGAAGGGGGAA	0.0268	2.04	8.47e-06
4	9	17	21003053	21072342	rs17771175	rs899332	AAAA	0.302	1.34	8.48e-06
24	16	17	37319065	37863708	rs657672	rs4252612	GAGGACAGGAGAGAACACGAGAAG	0.039	1.94	8.56e-06
25	20	17	37283329	37855834	rs557570	rs4252596	AAGAGGACAGGAGAGAACACGAGAA	0.0284	2.23	9.23e-06
22	16	17	37355066	37855834	rs521633	rs4252596	AGGACAGGAGAGAACACGAGAA	0.0423	1.89	9.35e-06
6	13	17	66324764	66373475	rs9898599	rs8066279	AGGAGG	0.0666	1.74	9.59e-06
10	10	17	3212858	3342315	rs9911870	rs227802	AAAGCGGGCG	0.0311	0.32	9.96e-06
5	10	17	20991506	21072342	rs6587119	rs899332	AAAAA	0.28	1.33	1.02e-05
6	7	17	21019308	21103147	rs8064815	rs11654092	AAAGCG	0.309	1.32	1.02e-05
7	21	17	78146016	78184393	rs12602462	rs7503034	GGGGACG	0.0247	2.2	1.05e-05
14	21	17	66324764	66460984	rs9898599	rs2952291	AGGAGGCGAGAAGG	0.021	2.34	1.07e-05
23	16	17	37355066	37863708	rs521633	rs4252612	AGGACAGGAGAGAACACGAGAAG	0.0424	1.88	1.08e-05
25	17	17	37319065	37885383	rs657672	rs4252665	GAGGACAGGAGAGAACACGAGAAGG	0.0394	1.92	1.08e-05
22	8	17	7955314	8107979	rs8078865	rs7503353	GAAGGAGAAGCAAAAGAGAGCA	0.0147	2.64	1.1e-05
9	17	17	35042960	35116542	rs1867289	rs9893845	GGGAGAACG	0.0354	1.93	1.13e-05
23	7	17	7955314	8108331	rs8078865	rs1059476	GAAGGAGAAGCAAAAGAGAGCAG	0.0148	2.63	1.17e-05
11	22	17	21072342	21273528	rs899332	rs9909190	AGCGCGAAGGG	0.0633	1.66	1.18e-05
24	17	17	37303198	37855834	rs12946701	rs4252596	AGAGGACAGGAGAGAACACGAGAA	0.038	1.95	1.19e-05
17	18	17	66319319	66475819	rs11657610	rs11651450	AAAGGAGGCGAGAAGGA	0.0158	2.46	1.22e-05
12	15	17	11395781	11477247	rs1978344	rs11652896	GGAAAAAAACAG	0.189	0.713	1.23e-05
25	8	17	7955314	8130867	rs8078865	rs3027247	GAAGGAGAAGCAAAAGAGAGCAGGA	0.0149	2.58	1.25e-05
11	30	17	66319319	66422158	rs11657610	rs12946747	AAAGGAGGCGA	0.0437	1.84	1.26e-05
9	15	17	20977985	21103147	rs7218954	rs11654092	AAAAAAGCG	0.249	1.35	1.27e-05
25	17	17	37303198	37863708	rs12946701	rs4252612	AGAGGACAGGAGAGAACACGAGAAG	0.038	1.95	1.31e-05
24	8	17	7955314	8117115	rs8078865	rs4792590	GAAGGAGAAGCAAAAGAGAGCAGG	0.0148	2.6	1.33e-05
5	7	17	21019308	21087988	rs8064815	rs3744224	AAAGC	0.308	1.32	1.35e-05
14	14	17	37355066	37790371	rs521633	rs907094	AGGACAGGAGAGAA	0.0475	1.82	1.35e-05
15	14	17	37355066	37807698	rs521633	rs9972882	AGGACAGGAGAGAAC	0.0472	1.83	1.35e-05
16	15	17	37355066	37818561	rs521633	rs2941513	AGGACAGGAGAGAACA	0.0465	1.84	1.37e-05
17	15	17	37355066	37822311	rs521633	rs1053651	AGGACAGGAGAGAACAC	0.0466	1.84	1.37e-05
9	25	17	66319319	66395726	rs11657610	rs2160725	AAAGGAGGC	0.0451	1.84	1.38e-05
4	8	17	21019308	21080955	rs8064815	rs8080379	AAAG	0.309	1.32	1.4e-05
12	20	17	21048913	21273528	rs2035255	rs9909190	AAGCGCGAAGGG	0.0629	1.68	1.43e-05
18	23	17	20819995	21080955	rs8067705	rs8080379	AAACAAGACAAAAAAAAG	0.0647	1.59	1.45e-05
15	22	17	66320861	66460984	rs9900642	rs2952291	AAGGAGGCGAGAAGG	0.0214	2.24	1.47e-05
22	9	17	12503944	12657844	rs758188	rs12452239	CAAAGAAGGAACAGAGGAAAAA	0.012	3.08	1.48e-05
19	20	17	66319319	66505856	rs11657610	rs4968898	AAAGGAGGCGAGAAGGAAA	0.0155	2.44	1.49e-05
13	27	17	6432975	6573964	rs7350930	rs218655	GGGGAGGAAAGGC	0.038	1.98	1.53e-05
18	19	17	66319319	66493775	rs11657610	rs4968897	AAAGGAGGCGAGAAGGAA	0.0156	2.44	1.53e-05
16	19	17	3444243	3530404	rs322942	rs11652474	AAGGGAAGAGAGAAAA	0.01	2.97	1.55e-05
17	19	17	6979179	7237346	rs364569	rs2047803	GCGGAGCAGAAAAACAA	0.0114	2.93	1.55e-05
20	23	17	20819995	21103147	rs8067705	rs11654092	AAACAAGACAAAAAAAAGCG	0.0648	1.59	1.56e-05
23	15	17	34351034	35006825	rs6505503	rs8067227	GAGGGGAGAAGAGAGAAGAAGGG	0.0124	3.56	1.56e-05
6	15	17	20977985	21072342	rs7218954	rs899332	AAAAAA	0.249	1.34	1.58e-05
14	12	17	3186455	3342315	rs9906934	rs227802	ACGGAAAGCGGGCG	0.0291	0.318	1.6e-05
17	25	17	42472045	42858950	rs2037958	rs8064331	CAAACGGGGAAAACAAG	0.0109	2.91	1.6e-05
19	23	17	20819995	21087988	rs8067705	rs3744224	AAACAAGACAAAAAAAAGC	0.0647	1.59	1.61e-05
16	14	17	66281082	66430923	rs11869470	rs10445211	AAAAAAGGAGGCGAGA	0.0111	3.31	1.62e-05
24	23	17	42823211	43137201	rs6503402	rs12449933	AGGGAGGGGGAGGGGGAACAAGGA	0.0203	2.25	1.64e-05
9	22	17	66311332	66373475	rs758152	rs8066279	AAAAGGAGG	0.0485	1.82	1.65e-05
24	17	17	37355066	37885383	rs521633	rs4252665	AGGACAGGAGAGAACACGAGAAGG	0.0427	1.85	1.67e-05
10	9	17	3206121	3325881	rs231692	rs11078449	GGAAAGCGGG	0.0236	0.24	1.68e-05
8	21	17	66320861	66395726	rs9900642	rs2160725	AAGGAGGC	0.0455	1.88	1.69e-05
8	10	17	3247652	3342002	rs7222579	rs9303174	AAGCGGGC	0.0251	0.258	1.71e-05
7	7	17	3247652	3325881	rs7222579	rs11078449	AAGCGGG	0.0254	0.26	1.74e-05
5	7	17	3302988	3325881	rs226357	rs11078449	GCGGG	0.0254	0.259	1.76e-05
9	23	17	13815860	13859501	rs12943477	rs12943919	AAGGAGAGA	0.0106	2.6	1.78e-05
23	15	17	66319319	66540810	rs11657610	rs2952317	AAAGGAGGCGAGAAGGAAAAGGA	0.0148	2.46	1.79e-05
23	21	17	37283329	37835755	rs557570	rs11078919	AAGAGGACAGGAGAGAACACGAG	0.0311	2.12	1.82e-05
25	19	17	62050513	62659889	rs3760239	rs7223733	GAAGGGGGGAACGAGAGAGAGGCAA	0.0125	2.93	1.83e-05
6	7	17	3269345	3325881	rs230475	rs11078449	AGCGGG	0.0252	0.258	1.84e-05
14	23	17	78708418	78782340	rs9915378	rs734338	AGGAGAGAAACGGA	0.0179	2.3	1.86e-05
22	15	17	66319319	66532890	rs11657610	rs9892782	AAAGGAGGCGAGAAGGAAAAGG	0.0148	2.45	1.86e-05
10	30	17	66311332	66395726	rs758152	rs2160725	AAAAGGAGGC	0.0332	2.08	1.91e-05
10	30	17	66319319	66419633	rs11657610	rs2885404	AAAGGAGGCG	0.0448	1.82	1.92e-05
18	23	17	42472045	42880753	rs2037958	rs2108393	CAAACGGGGAAAACAAGG	0.0109	2.88	1.92e-05
18	6	17	76525565	76681826	rs4273108	rs9911523	GGAGGGGAGGGAGGGGGG	0.0128	3.02	1.96e-05
21	16	17	37319065	37835755	rs657672	rs11078919	GAGGACAGGAGAGAACACGAG	0.0433	1.86	2.02e-05
9	24	17	66320861	66419633	rs9900642	rs2885404	AAGGAGGCG	0.0451	1.86	2.03e-05
16	26	17	25375921	25785742	rs1521563	rs883127	CAAAGAAGAAGGGGGA	0.0233	2.08	2.03e-05
24	14	17	66319319	66546130	rs11657610	rs7213247	AAAGGAGGCGAGAAGGAAAAGGAG	0.0147	2.44	2.04e-05
11	14	17	11404305	11477247	rs2193114	rs11652896	GAAAAAAACAG	0.192	0.724	2.1e-05
25	18	17	38166879	38805268	rs8078723	rs1526603	AGGAGGAGCAAAAGGAAGGAAGAAG	0.017	2.58	2.12e-05
25	19	17	69463993	69832753	rs1034851	rs4793377	ACGGGGGGGGGGGAGGGACGCGCGA	0.0207	2.33	2.14e-05
3	6	17	5991344	6004639	rs2302836	rs4362439	GGA	0.104	1.52	2.15e-05
15	17	17	49742142	49837019	rs8064617	rs12603060	AAGGAGAAAACACGC	0.056	0.47	2.17e-05
22	21	17	37283329	37834715	rs557570	rs12150603	AAGAGGACAGGAGAGAACACGA	0.0311	2.11	2.17e-05
23	19	17	42670778	43081974	rs12944467	rs11652163	GAAAAAGGGAGGGGGAGGGGGGA	0.161	0.684	2.17e-05
18	17	17	75228871	75341404	rs12943506	rs873370	AAAAGAGAAGGAGGGCGG	0.0123	2.93	2.18e-05
9	10	17	3247652	3342315	rs7222579	rs227802	AAGCGGGCG	0.025	0.266	2.22e-05
17	21	17	78708418	78792758	rs9915378	rs9893680	AGGAGAGAAACGGAAAA	0.0172	2.31	2.22e-05
16	25	17	43033225	43198998	rs8073976	rs7207047	GGGAACAAGGAGGGGA	0.0245	2.11	2.23e-05
11	13	17	37355066	37610123	rs521633	rs11655550	AGGACAGGAGA	0.0487	1.8	2.26e-05
15	21	17	20991506	21273528	rs6587119	rs9909190	AAAAAGCGCGAAGGG	0.0494	1.69	2.27e-05
8	18	17	20977985	21087988	rs7218954	rs3744224	AAAAAAGC	0.242	1.33	2.29e-05
14	18	17	49742142	49824341	rs8064617	rs1263983	AAGGAGAAAACACG	0.0559	0.471	2.3e-05
19	15	17	75228871	75341774	rs12943506	rs4789448	AAAAGAGAAGGAGGGCGGA	0.0124	2.9	2.33e-05
10	23	17	66324764	66430889	rs9898599	rs16972958	AGGAGGCGAG	0.0374	1.99	2.34e-05
24	14	17	34351034	35017099	rs6505503	rs12453272	GAGGGGAGAAGAGAGAAGAAGGGG	0.0127	3.43	2.34e-05
18	22	17	78708418	78795555	rs9915378	rs9908195	AGGAGAGAAACGGAAAAG	0.0171	2.31	2.37e-05
11	10	17	3206121	3342002	rs231692	rs9303174	GGAAAGCGGGC	0.0231	0.245	2.38e-05
12	11	17	3206121	3342315	rs231692	rs227802	GGAAAGCGGGCG	0.0231	0.245	2.38e-05
23	24	17	38166879	38760998	rs8078723	rs11651308	AGGAGGAGCAAAAGGAAGGAAGA	0.0173	2.61	2.38e-05
24	21	17	37283329	37843859	rs557570	rs2517956	AAGAGGACAGGAGAGAACACGAGA	0.0312	2.09	2.42e-05
4	12	17	5991344	6035485	rs2302836	rs4426395	GGAC	0.0881	1.58	2.43e-05
24	21	17	22003116	25785742	rs8080286	rs883127	GCGGCAAGCAAAGAAGAAGGGGGA	0.0241	2.03	2.44e-05
9	11	17	3269345	3352309	rs230475	rs11556563	AGCGGGCGG	0.0237	0.239	2.49e-05
20	16	17	37319065	37834715	rs657672	rs12150603	GAGGACAGGAGAGAACACGA	0.0435	1.85	2.49e-05
5	9	17	8176415	8243661	rs11649742	rs12601097	GAAGA	0.214	1.35	2.55e-05
7	18	17	20977985	21080955	rs7218954	rs8080379	AAAAAAG	0.246	1.33	2.55e-05
11	24	17	66324764	66430923	rs9898599	rs10445211	AGGAGGCGAGA	0.0322	2.06	2.62e-05
17	22	17	77805949	77910014	rs28360848	rs11150816	CGGGGGCCAGGAGGAGG	0.0176	2.59	2.76e-05
22	17	17	37319065	37843859	rs657672	rs2517956	GAGGACAGGAGAGAACACGAGA	0.0436	1.84	2.76e-05
14	24	17	3318050	3419689	rs230437	rs8081785	GGGCGGGGAAGGAG	0.067	0.523	2.77e-05
12	14	17	37355066	37745979	rs521633	rs11654954	AGGACAGGAGAG	0.0488	1.78	2.78e-05
20	25	17	42982729	43198998	rs12222	rs7207047	GAGGGGGAACAAGGAGGGGA	0.0217	2.12	2.8e-05
16	21	17	78708418	78791682	rs9915378	rs1567961	AGGAGAGAAACGGAAA	0.0162	2.33	2.81e-05
8	11	17	3269345	3342315	rs230475	rs227802	AGCGGGCG	0.0245	0.264	2.82e-05
5	18	17	5991344	6037373	rs2302836	rs7213574	GGACG	0.0634	1.71	2.84e-05
17	20	17	37283329	37790371	rs557570	rs907094	AAGAGGACAGGAGAGAA	0.0313	2.1	2.88e-05
25	8	17	55242242	55511811	rs9898958	rs11659021	AGAAAAAAAGGAAGAAAGGAGAGGA	0.062	1.68	2.88e-05
15	23	17	25375921	25781520	rs1521563	rs7225819	CAAAGAAGAAGGGGG	0.0295	1.91	2.91e-05
15	10	17	3206121	3378876	rs231692	rs3829957	GGAAAGCGGGCGGGG	0.0223	0.229	2.94e-05
17	21	17	3487142	3631118	rs17706630	rs2915558	GAGAAAAGGAACGAGAG	0.0167	2.3	2.94e-05
21	22	17	37283329	37828745	rs557570	rs2941503	AAGAGGACAGGAGAGAACACG	0.0312	2.09	2.94e-05
25	18	17	5579859	5713654	rs7223088	rs7223399	GGAGGAAAGCAGCGAGAGGAAGAAA	0.013	2.66	2.96e-05
23	14	17	75706339	75944650	rs1529964	rs16970672	AAGAAGGAGAAGAGGAAGCGACG	0.0136	2.5	2.98e-05
6	7	17	3302988	3342002	rs226357	rs9303174	GCGGGC	0.0246	0.264	3.02e-05
7	8	17	3269345	3342002	rs230475	rs9303174	AGCGGGC	0.0244	0.264	3.05e-05
10	16	17	43100070	43198998	rs3744474	rs7207047	AAGGAGGGGG	0.0265	1.92	3.06e-05
13	14	17	37355066	37771746	rs521633	rs9907501	AGGACAGGAGAGA	0.048	1.78	3.06e-05
17	26	17	42982729	43176804	rs12222	rs2239923	GAGGGGGAACAAGGAGG	0.0246	2.08	3.06e-05
15	20	17	78708418	78789288	rs9915378	rs2048753	AGGAGAGAAACGGAA	0.0179	2.24	3.13e-05
22	25	17	22003116	25731420	rs8080286	rs10853142	GCGGCAAGCAAAGAAGAAGGGG	0.0305	1.89	3.15e-05
13	9	17	3206121	3352309	rs231692	rs11556563	GGAAAGCGGGCGG	0.0223	0.234	3.23e-05
14	10	17	3206121	3364303	rs231692	rs2171582	GGAAAGCGGGCGGG	0.0223	0.234	3.24e-05
13	20	17	78708418	78781651	rs9915378	rs2672886	AGGAGAGAAACGG	0.0187	2.21	3.25e-05
21	25	17	22003116	25726110	rs8080286	rs1551855	GCGGCAAGCAAAGAAGAAGGG	0.0305	1.89	3.25e-05
25	20	17	42823211	43151400	rs6503402	rs2157839	AGGGAGGGGGAGGGGGAACAAGGAG	0.0214	2.13	3.27e-05
19	25	17	42982729	43183420	rs12222	rs16939858	GAGGGGGAACAAGGAGGGG	0.0247	2.06	3.29e-05
11	11	17	3192693	3325881	rs1894302	rs11078449	CGGAAAGCGGG	0.0227	0.255	3.3e-05
15	20	17	74372759	74573532	rs9914387	rs16967307	GAAGAAGAAAGCGGA	0.0105	3.12	3.3e-05
21	18	17	46200348	46555745	rs1010228	rs16957364	AACGGAGAAGAAAAACGCGAA	0.0205	2.1	3.34e-05
9	12	17	43101382	43198998	rs7225329	rs7207047	AGGAGGGGG	0.0333	1.89	3.38e-05
9	16	17	13838507	13888821	rs11657766	rs9916451	AGAGAAAAG	0.0128	2.47	3.42e-05
11	20	17	67960646	68096658	rs118774	rs6501375	GGAAAAACAGG	0.018	2.11	3.42e-05
16	22	17	77805949	77888988	rs28360848	rs1663188	CGGGGGCCAGGAGGAG	0.0206	2.37	3.42e-05
19	22	17	37283329	37818561	rs557570	rs2941513	AAGAGGACAGGAGAGAACA	0.0311	2.08	3.42e-05
12	13	17	3192693	3342002	rs1894302	rs9303174	CGGAAAGCGGGC	0.0223	0.251	3.44e-05
19	17	17	37319065	37828745	rs657672	rs2941503	GAGGACAGGAGAGAACACG	0.0435	1.83	3.44e-05
7	9	17	3302988	3342315	rs226357	rs227802	GCGGGCG	0.0247	0.272	3.45e-05
7	11	17	21019308	21139700	rs8064815	rs12944658	AAAGCGC	0.263	1.33	3.52e-05
16	22	17	37283329	37771746	rs557570	rs9907501	AAGAGGACAGGAGAGA	0.0316	2.08	3.53e-05
10	16	17	20916797	21103147	rs719094	rs11654092	AAAAAAAGCG	0.152	1.35	3.55e-05
21	25	17	42982729	43199763	rs12222	rs11653145	GAGGGGGAACAAGGAGGGGAA	0.0217	2.1	3.56e-05
19	23	17	42775217	43081974	rs6503398	rs11652163	AAGGGAGGGGGAGGGGGGA	0.142	0.678	3.59e-05
23	8	17	55242242	55498236	rs9898958	rs11868362	AGAAAAAAAGGAAGAAAGGAGAG	0.0671	1.65	3.61e-05
10	23	17	21087988	21279289	rs3744224	rs7213608	CGCGAAGGGG	0.0513	1.67	3.62e-05
20	16	17	46200348	46555268	rs1010228	rs17697950	AACGGAGAAGAAAAACGCGA	0.0207	2.08	3.7e-05
16	20	17	12784811	12915009	rs12949676	rs4792311	GAGACGGGCAAGGGGA	0.0102	2.95	3.73e-05
10	12	17	3269345	3364303	rs230475	rs2171582	AGCGGGCGGG	0.0238	0.258	3.74e-05
17	25	17	42472045	42858950	rs2037958	rs8064331	AGGCCGGGGAAAAAGGG	0.0873	0.576	3.78e-05
2	3	17	14239771	14246207	rs9890916	rs7220003	GA	0.745	0.761	3.8e-05
12	11	17	3186455	3325881	rs9906934	rs11078449	ACGGAAAGCGGG	0.0239	0.275	3.84e-05
13	12	17	3186455	3342002	rs9906934	rs9303174	ACGGAAAGCGGGC	0.0352	0.402	3.89e-05
7	16	17	11423255	11477247	rs3111834	rs11652896	AAAACAG	0.184	0.731	3.93e-05
14	18	17	7038191	7270354	rs4796298	rs11655314	GCAGAAAAACAAAG	0.012	3.16	3.95e-05
9	11	17	3212858	3342002	rs9911870	rs9303174	AAAGCGGGC	0.0376	0.418	3.96e-05
15	25	17	21048913	21397964	rs2035255	rs6587156	AAGCGCGAAGGGGAG	0.0121	2.62	3.97e-05
20	23	17	37283329	37822311	rs557570	rs1053651	AAGAGGACAGGAGAGAACAC	0.0311	2.07	3.98e-05
25	20	17	46163867	46555745	rs7350950	rs16957364	GAAGAACGGAGAAGAAAAACGCGAA	0.0205	2.09	3.98e-05
15	20	17	12784811	12908204	rs12949676	rs4792309	GAGACGGGCAAGGGG	0.0102	2.93	4.01e-05
24	22	17	38166879	38770286	rs8078723	rs7221109	AGGAGGAGCAAAAGGAAGGAAGAA	0.0172	2.54	4.02e-05
16	27	17	42982729	43151400	rs12222	rs2157839	GAGGGGGAACAAGGAG	0.0246	2.07	4.13e-05
10	20	17	67960646	68093286	rs118774	rs7223856	GGAAAAACAG	0.018	2.1	4.15e-05
7	19	17	13837632	13872844	rs11651964	rs8074649	GAGAGAA	0.0125	2.56	4.19e-05
22	10	17	55242242	55496093	rs9898958	rs4583310	AGAAAAAAAGGAAGAAAGGAGA	0.0667	1.65	4.19e-05
13	13	17	3192693	3342315	rs1894302	rs227802	CGGAAAGCGGGCG	0.0223	0.258	4.2e-05
15	26	17	42982729	43137201	rs12222	rs12449933	GAGGGGGAACAAGGA	0.0245	2.07	4.22e-05
18	23	17	42472045	42880753	rs2037958	rs2108393	AGGCCGGGGAAAAAGGGA	0.0805	0.562	4.28e-05
22	17	17	37303198	37835755	rs12946701	rs11078919	AGAGGACAGGAGAGAACACGAG	0.042	1.84	4.31e-05
13	10	17	3212858	3378876	rs9911870	rs3829957	AAAGCGGGCGGGG	0.0248	0.278	4.34e-05
15	20	17	20814766	21003053	rs8064382	rs17771175	GAAACAAGACAAAAA	0.092	1.49	4.35e-05
19	22	17	42472045	42896377	rs2037958	rs4793157	AGGCCGGGGAAAAAGGGAG	0.0772	0.563	4.37e-05
15	24	17	6432975	6591752	rs7350930	rs218693	GGGGAGGAAAGGCGA	0.0182	2.41	4.38e-05
12	24	17	6443244	6573964	rs356054	rs218655	GGGAGGAAAGGC	0.046	1.71	4.39e-05
12	12	17	3212858	3364303	rs9911870	rs2171582	AAAGCGGGCGGG	0.0248	0.279	4.4e-05
10	12	17	11395781	11460645	rs1978344	rs4792149	GGAAAAAAAC	0.222	0.744	4.41e-05
9	16	17	70462845	70538293	rs1035076	rs857491	GAAGGAAAA	0.0448	1.8	4.44e-05
9	23	17	66324764	66422158	rs9898599	rs12946747	AGGAGGCGA	0.0425	1.87	4.51e-05
11	11	17	3212858	3352309	rs9911870	rs11556563	AAAGCGGGCGG	0.0247	0.279	4.52e-05
18	25	17	42982729	43183028	rs12222	rs1053733	GAGGGGGAACAAGGAGGG	0.0246	2.04	4.57e-05
25	14	17	66319319	66557459	rs11657610	rs728379	AAAGGAGGCGAGAAGGAAAAGGAGA	0.0146	2.35	4.57e-05
24	19	17	69463993	69811571	rs1034851	rs2529379	ACGGGGGGGGGGGAGGGACGCGCG	0.0227	2.23	4.58e-05
25	22	17	42835495	43176804	rs4426386	rs2239923	GGGAGGGGGAGGGGGAACAAGGAGG	0.0213	2.13	4.59e-05
14	22	17	2912719	3078700	rs7207487	rs4564609	GAAGAGGGGGAACC	0.0176	2.69	4.62e-05
21	17	17	37303198	37834715	rs12946701	rs12150603	AGAGGACAGGAGAGAACACGA	0.042	1.84	4.62e-05
9	20	17	67960646	68078886	rs118774	rs2158970	GGAAAAACA	0.0181	2.09	4.67e-05
14	25	17	25375921	25731420	rs1521563	rs10853142	CAAAGAAGAAGGGG	0.0308	1.89	4.68e-05
8	12	17	21003053	21139700	rs17771175	rs12944658	AAAAGCGC	0.258	1.32	4.69e-05
10	9	17	3247652	3352309	rs7222579	rs11556563	AAGCGGGCGG	0.023	0.249	4.69e-05
11	10	17	3247652	3364303	rs7222579	rs2171582	AAGCGGGCGGG	0.023	0.25	4.69e-05
12	10	17	3247652	3378876	rs7222579	rs3829957	AAGCGGGCGGGG	0.023	0.25	4.71e-05
8	7	17	3212858	3325881	rs9911870	rs11078449	AAAGCGGG	0.0263	0.307	4.74e-05
9	13	17	11395781	11460264	rs1978344	rs2874641	GGAAAAAAA	0.222	0.745	4.75e-05
13	15	17	9808571	9885606	rs2286531	rs3826528	AGGACAAAAAGGG	0.0136	3.45	4.78e-05
14	23	17	20991506	21261560	rs6587119	rs4986044	AAAAAGCGCGAAGG	0.049	1.67	4.78e-05
8	16	17	11422725	11477247	rs2969206	rs11652896	AAAAACAG	0.184	0.734	4.82e-05
24	18	17	46163867	46555268	rs7350950	rs17697950	GAAGAACGGAGAAGAAAAACGCGA	0.0208	2.06	4.88e-05
3	6	17	21019308	21072342	rs8064815	rs899332	AAA	0.31	1.3	4.93e-05
13	25	17	25375921	25726110	rs1521563	rs1551855	CAAAGAAGAAGGG	0.0307	1.89	4.95e-05
23	14	17	69474613	69811571	rs2367538	rs2529379	CGGGGGGGGGGGAGGGACGCGCG	0.0258	2.15	4.99e-05
2	4	17	5993315	6004639	rs8079279	rs4362439	GA	0.104	1.5	5.01e-05
19	14	17	46200348	46548644	rs1010228	rs9913716	AACGGAGAAGAAAAACGCG	0.0209	2.05	5.01e-05
23	18	17	37303198	37843859	rs12946701	rs2517956	AGAGGACAGGAGAGAACACGAGA	0.0422	1.83	5.02e-05
9	14	17	20991506	21139700	rs6587119	rs12944658	AAAAAGCGC	0.222	1.33	5.14e-05
10	17	17	20991506	21168137	rs6587119	rs4130339	AAAAAGCGCG	0.108	1.48	5.27e-05
11	13	17	3269345	3378876	rs230475	rs3829957	AGCGGGCGGGG	0.0235	0.264	5.31e-05
10	10	17	3302988	3378876	rs226357	rs3829957	GCGGGCGGGG	0.0236	0.266	5.34e-05
16	22	17	20893572	21103147	rs4985811	rs11654092	AAGACAAAAAAAAGCG	0.0678	1.47	5.39e-05
12	25	17	78138196	78206586	rs8065486	rs7208687	AGGGGACGAAGA	0.0113	2.91	5.42e-05
11	17	17	20903080	21048913	rs1045162	rs2035255	AGACAAAAAAA	0.0921	1.39	5.49e-05
20	15	17	75228871	75345027	rs12943506	rs7221079	AAAAGAGAAGGAGGGCGGAA	0.0128	2.73	5.49e-05
13	22	17	7038191	7269373	rs4796298	rs4796409	GCAGAAAAACAAA	0.012	3.2	5.62e-05
19	25	17	22027011	25781520	rs17808964	rs7225819	CAAGCAAAGAAGAAGGGGG	0.0289	1.88	5.63e-05
7	17	17	67930946	68034558	rs8071899	rs180165	AGGAAAA	0.0164	2.14	5.68e-05
3	8	17	5993315	6035485	rs8079279	rs4426395	GAC	0.0878	1.56	5.69e-05
13	24	17	26216786	26567055	rs4796222	rs241783	GAAAGAAAGGAAG	0.0143	2.39	5.69e-05
22	18	17	69463993	69712273	rs1034851	rs2429944	ACGGGGGGGGGGGAGGGACGCG	0.029	2.1	5.8e-05
6	15	17	76395430	76471679	rs2292642	rs999430	AGGGGG	0.0615	1.6	5.83e-05
7	18	17	70462845	70504341	rs1035076	rs1881306	GAAGGAA	0.0457	1.78	5.86e-05
21	24	17	42896377	43176804	rs4793157	rs2239923	GGGGGAGGGGGAACAAGGAGG	0.0268	1.99	5.9e-05
16	13	17	7971640	8062102	rs9911427	rs2278637	GGGAAGGAGAAAGAGA	0.0136	2.98	5.93e-05
14	13	17	76907353	76988192	rs6501266	rs4861	GGAAAACGAAGAAG	0.0469	1.65	6e-05
15	22	17	20893572	21087988	rs4985811	rs3744224	AAGACAAAAAAAAGC	0.0679	1.47	6e-05
16	25	17	42472045	42854610	rs2037958	rs8075210	AGGCCGGGGAAAAAGG	0.0874	0.586	6.05e-05
13	26	17	20893572	21072342	rs4985811	rs899332	AAGACAAAAAAAA	0.0519	1.51	6.09e-05
8	10	17	3302988	3352309	rs226357	rs11556563	GCGGGCGG	0.0239	0.278	6.19e-05
15	18	17	37319065	37790371	rs657672	rs907094	GAGGACAGGAGAGAA	0.0453	1.78	6.21e-05
17	25	17	20834924	21080955	rs9912200	rs8080379	AACAAGACAAAAAAAAG	0.0654	1.54	6.26e-05
8	22	17	78138196	78184393	rs8065486	rs7503034	AGGGGACG	0.0189	2.31	6.31e-05
9	11	17	3302988	3364303	rs226357	rs2171582	GCGGGCGGG	0.0239	0.279	6.33e-05
14	22	17	6432975	6586754	rs7350930	rs4796539	GGGGAGGAAAGGCG	0.033	1.95	6.36e-05
17	21	17	20893572	21139700	rs4985811	rs12944658	AAGACAAAAAAAAGCGC	0.054	1.56	6.36e-05
14	22	17	20893572	21080955	rs4985811	rs8080379	AAGACAAAAAAAAG	0.0681	1.47	6.37e-05
23	9	17	12503944	12664177	rs758188	rs16946572	CAAAGAAGGAACAGAGGAAAAAA	0.0115	2.84	6.54e-05
23	17	17	46163867	46548644	rs7350950	rs9913716	GAAGAACGGAGAAGAAAAACGCG	0.0211	2.03	6.54e-05
24	19	17	5589067	5713654	rs8071498	rs7223399	GAGGAAAGCAGCGAGAGGAAGAAA	0.0116	2.68	6.55e-05
10	27	17	2832726	2918492	rs9913366	rs9898513	GGGAGCGGAA	0.0146	2.7	6.58e-05
20	17	17	37303198	37828745	rs12946701	rs2941503	AGAGGACAGGAGAGAACACG	0.042	1.82	6.61e-05
18	21	17	37283329	37807698	rs557570	rs9972882	AAGAGGACAGGAGAGAAC	0.0315	2.03	6.62e-05
4	12	17	5993315	6037373	rs8079279	rs7213574	GACG	0.0629	1.69	6.68e-05
9	15	17	20903080	21003053	rs1045162	rs17771175	AGACAAAAA	0.0971	1.38	6.7e-05
15	21	17	77805949	77888965	rs28360848	rs1663187	CGGGGGCCAGGAGGA	0.021	2.3	6.71e-05
13	14	17	76907353	76987763	rs6501266	rs3744168	GGAAAACGAAGAA	0.0469	1.64	6.72e-05
10	26	17	5991344	6067298	rs2302836	rs11078612	GGACGAGGAA	0.0105	3.91	6.74e-05
23	13	17	31737421	31888205	rs1354492	rs964459	GCAGAGAAAAGGAAGGGAAGAAG	0.0123	2.8	6.74e-05
13	16	17	76349996	76479367	rs8071356	rs9900319	AAGAAGGGGGGAG	0.0308	1.88	6.77e-05
14	14	17	45994154	46103760	rs2229358	rs12051	GAGGGGAAGGGCGG	0.0256	1.93	6.79e-05
24	13	17	7961377	8157310	rs8073913	rs9891699	AGGGAAGGCAAAAGAGAGCAGGAA	0.0122	2.68	6.82e-05
19	24	17	42896377	43137201	rs4793157	rs12449933	GGGGGAGGGGGAACAAGGA	0.0271	1.99	6.83e-05
6	16	17	13838507	13872844	rs11657766	rs8074649	AGAGAA	0.0126	2.63	6.84e-05
17	17	17	75228871	75332699	rs12943506	rs2898645	AAAAGAGAAGGAGGGCG	0.0119	2.78	6.96e-05
18	23	17	42979592	43176804	rs12451394	rs2239923	GGAGGGGGAACAAGGAGG	0.0231	2.03	6.99e-05
17	11	17	3186455	3378876	rs9906934	rs3829957	ACGGAAAGCGGGCGGGG	0.0225	0.269	7.03e-05
23	7	17	55251617	55511811	rs2014936	rs11659021	AAAAAAAGGAAGAAAGGAGAGGA	0.0647	1.66	7.06e-05
5	12	17	76395430	76469868	rs2292642	rs618743	AGGGG	0.0614	1.59	7.11e-05
9	17	17	11550340	11680785	rs11870495	rs7225157	GAGGAAACA	0.0195	2.33	7.17e-05
10	17	17	13837632	13888821	rs11651964	rs9916451	GAGAGAAAAG	0.0125	2.39	7.18e-05
23	24	17	42823211	43136195	rs6503402	rs7222240	AGGGAGGGGGAGGGGGAACAAGG	0.021	2.11	7.21e-05
15	22	17	37283329	37745979	rs557570	rs11654954	AAGAGGACAGGAGAG	0.0316	2.03	7.22e-05
16	28	17	42979592	43137201	rs12451394	rs12449933	GGAGGGGGAACAAGGA	0.0221	2.08	7.22e-05
20	25	17	42896377	43151400	rs4793157	rs2157839	GGGGGAGGGGGAACAAGGAG	0.0269	1.98	7.24e-05
8	21	17	997552	1037159	rs4968159	rs7406978	AAGGGAAA	0.0445	1.7	7.32e-05
18	24	17	75101724	75247279	rs11869576	rs2174919	GGGAAAAGAAGAGCAAAG	0.0102	3.11	7.32e-05
5	12	17	20977985	21048913	rs7218954	rs2035255	AAAAA	0.264	1.31	7.33e-05
6	12	17	76394195	76469868	rs2292645	rs618743	AAGGGG	0.0614	1.59	7.35e-05
13	12	17	46015969	46103760	rs3764396	rs12051	AGGGGAAGGGCGG	0.0257	1.93	7.39e-05
21	17	17	69474613	69712273	rs2367538	rs2429944	CGGGGGGGGGGGAGGGACGCG	0.0298	2.07	7.47e-05
8	30	17	72145172	72190551	rs8077882	rs4789632	CGAACAAG	0.0193	2.17	7.5e-05
3	5	17	20991506	21019308	rs6587119	rs8064815	AAA	0.319	1.28	7.53e-05
16	19	17	20814766	21019308	rs8064382	rs8064815	GAAACAAGACAAAAAA	0.0913	1.47	7.53e-05
8	23	17	78146016	78193252	rs12602462	rs6565651	GGGGACGA	0.0242	2.05	7.54e-05
9	28	17	5991344	6050489	rs2302836	rs7405550	GGACGAGGA	0.0106	3.84	7.54e-05
25	11	17	31737421	31902499	rs1354492	rs9904596	GCAGAGAAAAGGAAGGGAAGAAGGA	0.0116	2.82	7.54e-05
7	15	17	76395430	76472768	rs2292642	rs7405830	AGGGGGG	0.0618	1.58	7.55e-05
7	18	17	78125308	78178893	rs12601505	rs11652075	GAGGGGA	0.0217	2.22	7.57e-05
13	22	17	20903080	21080955	rs1045162	rs8080379	AGACAAAAAAAAG	0.0861	1.4	7.58e-05
17	20	17	20872331	21103147	rs11204328	rs11654092	CAAGACAAAAAAAAGCG	0.0724	1.46	7.59e-05
17	16	17	37319065	37818561	rs657672	rs2941513	GAGGACAGGAGAGAACA	0.0438	1.78	7.6e-05
18	16	17	37319065	37822311	rs657672	rs1053651	GAGGACAGGAGAGAACAC	0.0439	1.78	7.62e-05
10	20	17	21072342	21261560	rs899332	rs4986044	AGCGCGAAGG	0.0635	1.6	7.63e-05
25	13	17	75706339	76012854	rs1529964	rs4789523	AAGAAGGAGAAGAGGAAGCGACGAG	0.0138	2.37	7.63e-05
15	12	17	3186455	3352309	rs9906934	rs11556563	ACGGAAAGCGGGCGG	0.0226	0.274	7.68e-05
16	11	17	3186455	3364303	rs9906934	rs2171582	ACGGAAAGCGGGCGGG	0.0225	0.274	7.68e-05
2	4	17	20991506	21003053	rs6587119	rs17771175	AA	0.326	1.28	7.72e-05
16	19	17	6432975	6594844	rs7350930	rs16956158	GGGGAGGAAAGGCGAA	0.01	3.15	7.73e-05
22	18	17	42472045	42979592	rs2037958	rs12451394	AGGCCGGGGAAAAAGGGAGGGG	0.075	0.568	7.77e-05
14	25	17	74372759	74568411	rs9914387	rs8076505	GAAGAAGAAAGCGG	0.019	2.25	7.8e-05
16	12	17	3192693	3378876	rs1894302	rs3829957	CGGAAAGCGGGCGGGG	0.0214	0.253	7.8e-05
8	15	17	76395430	76473135	rs2292642	rs692412	AGGGGGGA	0.0619	1.58	7.82e-05
20	22	17	42979592	43183420	rs12451394	rs16939858	GGAGGGGGAACAAGGAGGGG	0.0234	2	7.84e-05
7	18	17	66324764	66395726	rs9898599	rs2160725	AGGAGGC	0.045	1.82	7.85e-05
16	22	17	3487142	3628212	rs17706630	rs220461	GAGAAAAGGAACGAGA	0.0168	2.29	7.85e-05
22	24	17	42823211	43108705	rs6503402	rs7216522	AGGGAGGGGGAGGGGGAACAAG	0.021	2.11	7.86e-05
12	17	17	43081974	43198998	rs11652163	rs7207047	ACAAGGAGGGGG	0.0325	1.86	7.87e-05
21	10	17	55242242	55491249	rs9898958	rs1542125	AGAAAAAAAGGAAGAAAGGAG	0.0778	1.57	7.91e-05
22	17	17	42670778	43068628	rs12944467	rs9630726	GAAAAAGGGAGGGGGAGGGGGG	0.194	0.72	7.93e-05
10	13	17	6484931	6586754	rs8071548	rs4796539	GAGGGGAGAG	0.0143	0.107	7.97e-05
23	18	17	42472045	42982729	rs2037958	rs12222	AGGCCGGGGAAAAAGGGAGGGGG	0.0752	0.569	7.98e-05
11	24	17	25375921	25691378	rs1521563	rs322208	CAAAGAAGAAG	0.0266	1.92	7.99e-05
25	15	17	7961377	8161149	rs8073913	rs4791641	AGGGAAGGCAAAAGAGAGCAGGAAA	0.0121	2.65	8.09e-05
4	11	17	20916797	21003053	rs719094	rs17771175	AAAA	0.235	1.33	8.13e-05
24	23	17	42835495	43151400	rs4426386	rs2157839	GGGAGGGGGAGGGGGAACAAGGAG	0.0214	2.09	8.15e-05
21	20	17	26127832	26567055	rs2779248	rs241783	AGAGGAGGGAAAGAAAGGAAG	0.0115	2.48	8.19e-05
17	23	17	42979592	43151400	rs12451394	rs2157839	GGAGGGGGAACAAGGAG	0.0233	2.02	8.29e-05
14	22	17	37283329	37610123	rs557570	rs11655550	AAGAGGACAGGAGA	0.0315	2.03	8.31e-05
18	14	17	7955314	8038634	rs8078865	rs9912892	GAAGGAGAAGCAAAAGAG	0.0142	2.58	8.31e-05
18	16	17	66324764	66518663	rs9898599	rs2952275	AGGAGGCGAGAAGGAAAA	0.0136	2.6	8.34e-05
17	17	17	66275830	66430923	rs3785613	rs10445211	AGGAAAAGGAGGCGAGA	0.0114	3.03	8.35e-05
22	8	17	55249887	55498236	rs1006920	rs11868362	GAAAAAAAGGAAGAAAGGAGAG	0.0712	1.61	8.4e-05
15	24	17	78760902	78795555	rs4969425	rs9908195	AGAGAAACGGAAAAG	0.0121	2.46	8.41e-05
22	12	17	31737421	31866003	rs1354492	rs8074314	GCAGAGAAAAGGAAGGGAAGAA	0.0132	2.67	8.42e-05
8	18	17	70462845	70517559	rs1035076	rs7225280	GAAGGAAA	0.0455	1.75	8.45e-05
15	24	17	43036260	43198998	rs7225162	rs7207047	GGAACAAGGAGGGGA	0.0223	2.06	8.45e-05
19	15	17	7961377	8101224	rs8073913	rs11078734	AGGGAAGGCAAAAGAGAGC	0.0121	2.72	8.52e-05
7	20	17	20916797	21072342	rs719094	rs899332	AAAAAAA	0.216	1.33	8.54e-05
13	23	17	20834924	21003053	rs9912200	rs17771175	AACAAGACAAAAA	0.072	1.51	8.54e-05
21	5	17	77885211	78073562	rs4889798	rs2304854	GAGGGAGGGAAGCGAGAGGGA	0.0102	3	8.54e-05
21	9	17	55251617	55498236	rs2014936	rs11868362	AAAAAAAGGAAGAAAGGAGAG	0.0714	1.62	8.54e-05
7	15	17	76394195	76471679	rs2292645	rs999430	AAGGGGG	0.0556	1.59	8.55e-05
23	16	17	77006412	77159465	rs12452980	rs11649910	GAAAGCGGGGAGCAAGGACAAGA	0.0119	2.52	8.59e-05
10	16	17	20903080	21019308	rs1045162	rs8064815	AGACAAAAAA	0.0934	1.38	8.6e-05
24	18	17	46180232	46555745	rs11079808	rs16957364	AAGAACGGAGAAGAAAAACGCGAA	0.0194	2.06	8.69e-05
16	16	17	37319065	37807698	rs657672	rs9972882	GAGGACAGGAGAGAAC	0.0449	1.76	8.77e-05
11	16	17	20916797	21139700	rs719094	rs12944658	AAAAAAAGCGC	0.12	1.37	8.79e-05
15	13	17	76907353	76988785	rs6501266	rs11891	GGAAAACGAAGAAGG	0.0467	1.63	8.83e-05
14	23	17	78760902	78792758	rs4969425	rs9893680	AGAGAAACGGAAAA	0.0121	2.46	8.89e-05
20	21	17	42472045	42925559	rs2037958	rs12164	AGGCCGGGGAAAAAGGGAGG	0.0726	0.57	8.91e-05
16	23	17	20872331	21087988	rs11204328	rs3744224	CAAGACAAAAAAAAGC	0.0721	1.45	8.93e-05
18	26	17	43007951	43183420	rs9908100	rs16939858	AGGGGGAACAAGGAGGGG	0.0247	1.93	8.93e-05
22	9	17	55251617	55503422	rs2014936	rs12951291	AAAAAAAGGAAGAAAGGAGAGG	0.0706	1.62	8.95e-05
8	16	17	13837632	13874688	rs11651964	rs2323064	GAGAGAAA	0.013	2.45	9.02e-05
23	26	17	42835495	43137201	rs4426386	rs12449933	GGGAGGGGGAGGGGGAACAAGGA	0.0214	2.09	9.03e-05
24	17	17	42472045	43007951	rs2037958	rs9908100	AGGCCGGGGAAAAAGGGAGGGGGA	0.075	0.573	9.03e-05
12	23	17	43332015	43487968	rs8065345	rs1230106	AAAAGGGGCAAG	0.0255	2.01	9.05e-05
4	9	17	20977985	21019308	rs7218954	rs8064815	AAAA	0.268	1.3	9.07e-05
12	15	17	37319065	37610123	rs657672	rs11655550	GAGGACAGGAGA	0.0459	1.76	9.09e-05
21	12	17	31737421	31865302	rs1354492	rs12948250	GCAGAGAAAAGGAAGGGAAGA	0.0133	2.65	9.14e-05
8	18	17	20916797	21080955	rs719094	rs8080379	AAAAAAAG	0.212	1.33	9.15e-05
14	11	17	3192693	3352309	rs1894302	rs11556563	CGGAAAGCGGGCGG	0.0213	0.259	9.15e-05
5	13	17	11385183	11404305	rs3111847	rs2193114	GAGGG	0.151	0.68	9.16e-05
15	12	17	3192693	3364303	rs1894302	rs2171582	CGGAAAGCGGGCGGG	0.0213	0.259	9.17e-05
14	23	17	20834924	21019308	rs9912200	rs8064815	AACAAGACAAAAAA	0.0713	1.51	9.24e-05
16	25	17	43007951	43176804	rs9908100	rs2239923	AGGGGGAACAAGGAGG	0.0248	1.93	9.26e-05
14	22	17	20903080	21087988	rs1045162	rs3744224	AGACAAAAAAAAGC	0.0858	1.4	9.27e-05
14	25	17	21019308	21279289	rs8064815	rs7213608	AAAGCGCGAAGGGG	0.0516	1.62	9.27e-05
15	22	17	20903080	21103147	rs1045162	rs11654092	AGACAAAAAAAAGCG	0.0858	1.4	9.3e-05
23	19	17	46180232	46555268	rs11079808	rs17697950	AAGAACGGAGAAGAAAAACGCGA	0.0198	2.04	9.34e-05
25	17	17	42472045	43011908	rs2037958	rs755547	AGGCCGGGGAAAAAGGGAGGGGGAG	0.075	0.574	9.34e-05
7	17	17	998769	1037159	rs2257666	rs7406978	AGGGAAA	0.0556	1.61	9.37e-05
17	19	17	48652875	48907597	rs198550	rs10853117	GGAAAAGAAAGGAAGCA	0.0385	1.75	9.43e-05
7	23	17	31488753	31579872	rs1019412	rs9890560	GGAAGCA	0.0179	2.55	9.44e-05
14	23	17	43033225	43183028	rs8073976	rs1053733	GGGGACAGAGGAGA	0.047	0.502	9.47e-05
9	13	17	76395430	76479367	rs2292642	rs9900319	AGGGGGGAG	0.0609	1.58	9.51e-05
16	20	17	10858664	11105794	rs1525402	rs11078885	AAGGAGGAGAGGGGAG	0.0176	2.47	9.54e-05
21	15	17	7961377	8108331	rs8073913	rs1059476	AGGGAAGGCAAAAGAGAGCAG	0.012	2.69	9.57e-05
6	13	17	70462845	70491063	rs1035076	rs887802	GAAGGA	0.0481	1.72	9.59e-05
10	18	17	70441787	70504341	rs4578702	rs1881306	CGAGAAGGAA	0.0391	1.74	9.6e-05
21	21	17	42472045	42979156	rs2037958	rs11079382	AGGCCGGGGAAAAAGGGAGGG	0.0733	0.573	9.65e-05
16	25	17	26127832	26312468	rs2779248	rs4239213	AGGGGCGGAGACAAAA	0.0127	2.62	9.68e-05
24	8	17	55242242	55503422	rs9898958	rs12951291	AGAAAAAAAGGAAGAAAGGAGAGG	0.0661	1.61	9.75e-05
23	14	17	40094835	40613441	rs3809878	rs9907126	GGGGAAAGGGACCAGAAAGAAAG	0.0802	1.51	9.82e-05
19	18	17	37303198	37822311	rs12946701	rs1053651	AGAGGACAGGAGAGAACAC	0.0425	1.79	9.84e-05
10	11	17	46015969	46073080	rs3764396	rs8082043	AGGGGAAGGG	0.0296	1.82	9.85e-05
23	23	17	42896377	43183420	rs4793157	rs16939858	GGGGGAGGGGGAACAAGGAGGGG	0.0273	1.93	9.85e-05
18	18	17	37303198	37818561	rs12946701	rs2941513	AGAGGACAGGAGAGAACA	0.0425	1.79	9.93e-05
20	15	17	7961377	8107979	rs8073913	rs7503353	AGGGAAGGCAAAAGAGAGCA	0.012	2.68	9.94e-05
23	13	17	7961377	8130867	rs8073913	rs3027247	AGGGAAGGCAAAAGAGAGCAGGA	0.0125	2.61	9.96e-05
