# Supplementary material for: A genome-wide association study in Swedish colorectal cancer patients with gastric- and prostate cancer in relatives
Source: Hered Cancer Clin Pract. 2024 Nov 14;22:25. doi: 10.1186/s13053-024-00299-z (PMC11562479; doi:10.1186/s13053-024-00299-z)
Supplement: Supplementary file 1 — Supplementary Material 1: Figure S1: Quantile-quantile plot (QQ-plot). QQ-plot of observed and expected P-values for single SNP analysis, -log 10 transformed. The diagonal red line represents the expected null hypothesis (= no association). Figure S2: Manhattan plot. Observed P values along the chromosomes for SNP association. The blue line represents suggestive statistical significance, p<5x10−5. Table S1-S23. [file 13053_2024_299_MOESM1_ESM.zip › Final Excel files, down to -05, Twin logistic, GWAS CRC-GC-PrC/CRC_GC_PrC_OncoTwin_chr18.logistic.xlsx]

## Sheet: sorted_Johanna_Logistic_CRC_GAS
NSNP	NHAP	CHR	BP1	BP2	SNP1	SNP2	HAPLOTYPE	F	OR	P		NSNP = Number of SNPs in the haplotype
21	21	18	1065924	1443317	rs9951158	rs12606116	GGAGAGAGAGAAGAAAGGACG	0.0189	3.16	2.28e-07		NHAP = Number of haplotypes in each locus
20	23	18	1065924	1442590	rs9951158	rs1532959	GGAGAGAGAGAAGAAAGGAC	0.0176	3.37	2.66e-07		CHR = Chromosome number
17	20	18	49024000	49223243	rs4940085	rs1676090	GCAACCAAGAGAAAAAC	0.0129	3.28	8.42e-07		BP1 = First base pair in a haplotype
16	20	18	49024000	49220033	rs4940085	rs9635959	GCAACCAAGAGAAAAA	0.0129	3.28	8.62e-07		BP2 = Last base pair in a haplotype
20	24	18	8213239	8355048	rs12959290	rs7226445	AGGGAGGAAAGGGGAAGGGA	0.0367	2.13	9.26e-07		SNP1 = First SNP in a haplotype
15	20	18	49024000	49217473	rs4940085	rs1630956	GCAACCAAGAGAAAA	0.0129	3.25	1.04e-06		SNP2 = Last SNP in a haplotype
21	24	18	8213239	8356972	rs12959290	rs646684	AGGGAGGAAAGGGGAAGGGAA	0.0369	2.11	1.06e-06		F = Haplotype frequency in samples
22	24	18	8213239	8359461	rs12959290	rs2017996	AGGGAGGAAAGGGGAAGGGAAG	0.0339	2.13	1.69e-06		OR = Odds ratio
22	21	18	1065924	1464859	rs9951158	rs1507732	GGAGAGAGAGAAGAAAGGACGG	0.0188	2.84	1.98e-06		P = P-value
12	19	18	46460656	46501070	rs7351039	rs12968652	GAGAGGGGGAGG	0.0296	2.02	2.38e-06
8	24	18	70514966	70558845	rs12456017	rs12957608	GGGAAGGG	0.0419	1.97	3.3e-06
13	20	18	46460656	46507757	rs7351039	rs2878899	GAGAGGGGGAGGG	0.0299	2	3.54e-06
23	7	18	9648419	9775372	rs12959303	rs6506697	CAGGAAGACAGAAAAGGGAGAGG	0.0101	3.61	3.56e-06
9	23	18	70512587	70558845	rs17728440	rs12957608	GGGGAAGGG	0.0484	1.81	4.97e-06
23	22	18	8213239	8363296	rs12959290	rs8094662	AGGGAGGAAAGGGGAAGGGAAGC	0.0334	2.06	5.29e-06
19	20	18	64210748	64444457	rs2960615	rs1552553	GCGGAAGAAGGAAAGACAG	0.0115	3.31	5.75e-06
20	19	18	7192456	7377381	rs461096	rs948348	ACAGAAGGAAAGAAAAGGAG	0.0197	2.46	6.23e-06
17	26	18	8213239	8346342	rs12959290	rs685144	AGGGAGGAAAGGGGAAG	0.0405	1.97	6.38e-06
18	26	18	8213239	8351986	rs12959290	rs656568	AGGGAGGAAAGGGGAAGG	0.0406	1.97	6.38e-06
12	26	18	70488219	70558845	rs6566658	rs12957608	AAAGGGGAAGGG	0.0292	2.22	6.87e-06
18	19	18	64210748	64433748	rs2960615	rs17813753	GCGGAAGAAGGAAAGACA	0.0116	3.34	7.49e-06
16	25	18	6865658	6953989	rs7242515	rs12454596	AAGAGAAGGAGACCAG	0.0387	1.85	7.58e-06
21	19	18	7192456	7378122	rs461096	rs8089600	ACAGAAGGAAAGAAAAGGAGG	0.0196	2.43	8.84e-06
18	24	18	61680926	61906262	rs7228603	rs12454706	GAGAAAAAAACAAGAGAG	0.108	1.53	8.86e-06
19	24	18	8218123	8355048	rs7238296	rs7226445	GGGGGAGAAGGGGAAGGGA	0.0281	2.24	8.89e-06
15	25	18	6865658	6947143	rs7242515	rs2155697	AAGAGAAGGAGACCA	0.0386	1.85	8.9e-06
8	15	18	25313101	25390652	rs2851757	rs11874471	GGAGAGGA	0.0126	2.82	1.02e-05
7	18	18	25298983	25376473	rs2617939	rs4800820	GGGAGAG	0.01	3.17	1.05e-05
5	12	18	25313101	25375471	rs2851757	rs4294892	GGAGA	0.0125	2.81	1.08e-05
24	18	18	22671321	22927757	rs6508347	rs7230778	AGGCCAGACGAGAGGGCGGGAAAA	0.0117	3.4	1.12e-05
19	23	18	8213239	8353593	rs12959290	rs2005039	AGGGAGGAAAGGGGAAGGG	0.0401	1.94	1.24e-05
8	18	18	25298983	25388300	rs2617939	rs11083228	GGGAGAGG	0.01	3.14	1.25e-05
6	13	18	25313101	25376473	rs2851757	rs4800820	GGAGAG	0.0126	2.78	1.32e-05
7	14	18	25313101	25388300	rs2851757	rs11083228	GGAGAGG	0.0126	2.78	1.35e-05
11	21	18	46465665	46508620	rs4939832	rs11874705	AGGGGGAAAGG	0.0111	2.74	1.35e-05
14	24	18	6865658	6939846	rs7242515	rs7244382	AAGAGAAGGAGACC	0.0388	1.83	1.36e-05
17	20	18	1065924	1397223	rs9951158	rs9953033	GGAGAGAGAGAAGAAAG	0.0377	1.99	1.37e-05
25	21	18	8183260	8353593	rs2098264	rs2005039	AAGAAAAGGGGGAGAAGGGGAAGGG	0.0113	3.44	1.43e-05
23	17	18	22671321	22921715	rs6508347	rs4594329	AGGCCAGACGAGAGGGCGGGAAA	0.0116	3.39	1.44e-05
9	15	18	71072228	71103798	rs11664759	rs1539943	GGGGGAAAA	0.102	1.5	1.49e-05
25	20	18	54424875	54745406	rs2430893	rs7244157	AGAAAGGAGAAAAGAAGGAAAGGGC	0.0254	2.01	1.5e-05
23	24	18	1065924	1466512	rs9951158	rs9635809	GGAGAGAGAGAAGAAAGGACGGG	0.0163	2.76	1.55e-05
22	15	18	47307990	47463587	rs561726	rs1790797	AAACAGAAAGGAGGGAGACGGG	0.284	1.34	1.62e-05
10	24	18	70512587	70568789	rs17728440	rs1942454	GGGGAAGGGG	0.0159	2.53	1.67e-05
22	12	18	47293738	47462193	rs1787531	rs1787520	AAAACAGAAAGGAGGGAGACGG	0.262	1.34	1.68e-05
25	17	18	7188754	7384596	rs7231458	rs12455846	AACAGAAGGAAAGAAAAGGAGGAAG	0.0155	2.59	1.71e-05
13	19	18	61013635	61170782	rs7231949	rs1455555	GGGGGGAGAGAAA	0.0104	2.8	1.74e-05
21	13	18	47307990	47462193	rs561726	rs1787520	AAACAGAAAGGAGGGAGACGG	0.284	1.34	1.75e-05
23	15	18	47307990	47466709	rs561726	rs1787296	AAACAGAAAGGAGGGAGACGGGA	0.284	1.34	1.75e-05
24	15	18	47307990	47474497	rs561726	rs1787291	AAACAGAAAGGAGGGAGACGGGAA	0.284	1.34	1.75e-05
11	24	18	70497011	70558845	rs2000728	rs12957608	AAGGGGAAGGG	0.0355	1.92	1.76e-05
15	21	18	49070001	49243635	rs8085487	rs323081	ACCAAGAGAAAAACG	0.016	2.59	1.76e-05
16	24	18	8237063	8355048	rs6506564	rs7226445	AGGAAAGGGGAAGGGA	0.034	2.1	1.8e-05
17	22	18	61681644	61906262	rs1850392	rs12454706	AGAAAAAAACAAGAGAG	0.107	1.51	1.82e-05
15	23	18	47047876	47162207	rs12954494	rs7228412	AAAGACAGAGAAAAA	0.0171	2.33	1.85e-05
18	16	18	25316814	25474972	rs2851758	rs9953771	GAGAGGAAAGGAGGGAAG	0.0101	2.87	1.85e-05
20	24	18	8218123	8356972	rs7238296	rs646684	GGGGGAGAAGGGGAAGGGAA	0.0284	2.16	1.85e-05
24	22	18	54424875	54742664	rs2430893	rs747699	AGAAAGGAGAAAAGAAGGAAAGGG	0.0254	2	1.87e-05
9	26	18	70514966	70568789	rs12456017	rs1942454	GGGAAGGGG	0.0122	2.93	1.9e-05
21	18	18	7188754	7377381	rs7231458	rs948348	AACAGAAGGAAAGAAAAGGAG	0.0193	2.39	1.92e-05
16	20	18	49070001	49266934	rs8085487	rs323099	ACCAAGAGAAAAACGA	0.016	2.58	1.94e-05
18	19	18	9952670	10056733	rs29109	rs607246	AGACAAACAGGCAGACAG	0.0215	2.17	1.95e-05
22	7	18	9648419	9764646	rs12959303	rs11665182	CAGGAAGACAGAAAAGGGAGAG	0.0101	3.43	1.96e-05
7	32	18	10100136	10181524	rs658513	rs12607350	AGGAGAG	0.0152	3.67	2.06e-05
15	20	18	1065924	1355678	rs9951158	rs7242646	GGAGAGAGAGAAGAA	0.0379	1.97	2.07e-05
16	20	18	1065924	1356267	rs9951158	rs2117707	GGAGAGAGAGAAGAAA	0.0379	1.97	2.07e-05
10	19	18	61770073	61906262	rs1400571	rs12454706	AACAAGAGAG	0.197	1.43	2.11e-05
17	20	18	47029576	47166098	rs12969137	rs4939882	AAAAGACAGAGAAAAAA	0.0123	2.49	2.12e-05
25	19	18	62340018	62555734	rs2174574	rs1787922	GGCGAAGAGGAGAAAAAAAAAAAGG	0.0117	2.84	2.12e-05
19	16	18	25316814	25476721	rs2851758	rs17445231	GAGAGGAAAGGAGGGAAGA	0.0101	2.86	2.21e-05
20	17	18	25316814	25478085	rs2851758	rs1158983	GAGAGGAAAGGAGGGAAGAA	0.01	2.86	2.27e-05
24	15	18	60388823	60743100	rs9955066	rs9947451	AAGCGAAGGAGACAAGGGGAGAAG	0.0115	2.53	2.29e-05
23	14	18	47293738	47463587	rs1787531	rs1790797	AAAACAGAAAGGAGGGAGACGGG	0.262	1.34	2.31e-05
12	26	18	9984478	10078071	rs4239278	rs8089099	CAGGCAGACAGA	0.0189	2.22	2.33e-05
13	22	18	10011664	10100136	rs4797396	rs658513	AGACAGAGGGACG	0.0203	2.11	2.33e-05
20	20	18	64210748	64469573	rs2960615	rs8087047	GCGGAAGAAGGAAAGACAGA	0.0112	3.17	2.37e-05
7	16	18	46490181	46508620	rs7240215	rs11874705	GGAAAGG	0.0182	2.22	2.38e-05
17	26	18	6865658	6955676	rs7242515	rs949215	AAGAGAAGGAGACCAGC	0.0316	1.83	2.38e-05
14	21	18	49070001	49223243	rs8085487	rs1676090	ACCAAGAGAAAAAC	0.0165	2.58	2.42e-05
13	27	18	8237063	8346342	rs6506564	rs685144	AGGAAAGGGGAAG	0.0382	2.02	2.43e-05
13	21	18	49070001	49220033	rs8085487	rs9635959	ACCAAGAGAAAAA	0.0166	2.58	2.45e-05
5	11	18	47437018	47462193	rs1217618	rs1787520	GACGG	0.282	1.33	2.54e-05
23	15	18	60388823	60735449	rs9955066	rs6567322	AAGCGAAGGAGACAAGGGGAGAA	0.0115	2.53	2.54e-05
17	20	18	75983084	76063187	rs8087551	rs1123132	GAGAGAAGGGCAAAAGG	0.0113	2.86	2.57e-05
11	16	18	41214219	41287746	rs12455868	rs11082339	GGAACAGGACG	0.0261	2.01	2.58e-05
21	20	18	64210748	64486484	rs2960615	rs7505845	GCGGAAGAAGGAAAGACAGAG	0.0112	3.15	2.58e-05
14	27	18	8237063	8351986	rs6506564	rs656568	AGGAAAGGGGAAGG	0.0381	2.02	2.65e-05
25	15	18	47307990	47476790	rs561726	rs12959341	AAACAGAAAGGAGGGAGACGGGAAG	0.283	1.33	2.66e-05
18	21	18	49070001	49280283	rs8085487	rs52677	ACCAAGAGAAAAACGAAG	0.0156	2.55	2.71e-05
21	18	18	42444473	42713485	rs881433	rs1942571	CGAGAAAACGGAGGAGAGAGA	0.0211	2.28	2.81e-05
14	30	18	62422208	62581797	rs4941305	rs9956331	AAAAAAAAAAAGGC	0.0155	2.6	2.82e-05
24	14	18	47293738	47466709	rs1787531	rs1787296	AAAACAGAAAGGAGGGAGACGGGA	0.261	1.33	2.82e-05
7	15	18	47133828	47166098	rs8090363	rs4939882	GAAAAAA	0.0172	2.29	2.84e-05
22	15	18	7184191	7377381	rs4539680	rs948348	AAACAGAAGGAAAGAAAAGGAG	0.0174	2.48	2.89e-05
7	10	18	47418259	47462193	rs1787557	rs1787520	GAGACGG	0.282	1.33	2.92e-05
25	14	18	47293738	47474497	rs1787531	rs1787291	AAAACAGAAAGGAGGGAGACGGGAA	0.261	1.33	2.96e-05
22	21	18	60276850	60670714	rs8084602	rs11664812	AAGAAGGGCACGGAAGGGGCAA	0.0117	2.71	2.97e-05
22	18	18	67354099	67551346	rs7244355	rs999146	AGGACGAGGGAAGGAGGAAGGA	0.0126	2.57	3.08e-05
19	16	18	7222638	7378122	rs965992	rs8089600	AGAAGGAAAGAAAAGGAGG	0.021	2.32	3.13e-05
21	18	18	67354099	67550412	rs7244355	rs2051323	AGGACGAGGGAAGGAGGAAGG	0.0126	2.57	3.13e-05
25	20	18	49070001	49437082	rs8085487	rs2219926	ACCAAGAGAAAAACGAAGAGAGAGA	0.0144	2.62	3.13e-05
12	19	18	66136653	66277526	rs8088137	rs2941394	GAGGAGAAAGAA	0.0101	3.07	3.19e-05
23	18	18	67354099	67556646	rs7244355	rs1790971	AGGACGAGGGAAGGAGGAAGGAA	0.0127	2.55	3.22e-05
6	12	18	47420783	47462193	rs1787321	rs1787520	AGACGG	0.282	1.33	3.24e-05
23	22	18	54424875	54728683	rs2430893	rs4801078	AGAAAGGAGAAAAGAAGGAAAGG	0.026	1.96	3.26e-05
10	24	18	70503053	70558845	rs17795324	rs12957608	AGGGGAAGGG	0.0474	1.74	3.29e-05
14	25	18	61712857	61906262	rs971824	rs12454706	AAAAAACAAGAGAG	0.114	1.48	3.31e-05
24	20	18	49070001	49429736	rs8085487	rs936637	ACCAAGAGAAAAACGAAGAGAGAG	0.0144	2.62	3.31e-05
20	12	18	47314604	47462193	rs17726716	rs1787520	AACAGAAAGGAGGGAGACGG	0.262	1.33	3.38e-05
20	18	18	42444473	42712436	rs881433	rs7239907	CGAGAAAACGGAGGAGAGAG	0.021	2.26	3.38e-05
12	21	18	10011664	10095556	rs4797396	rs1941059	AGACAGAGGGAC	0.0205	2.07	3.39e-05
10	22	18	10011664	10086755	rs4797396	rs653360	AGACAGAGGG	0.0206	2.07	3.41e-05
23	14	18	7184191	7378122	rs4539680	rs8089600	AAACAGAAGGAAAGAAAAGGAGG	0.0156	2.55	3.42e-05
12	24	18	71197898	71273277	rs7240939	rs12966598	GAAACAAAGGAA	0.013	2.76	3.48e-05
23	14	18	47280940	47462193	rs7233487	rs1787520	GAAAACAGAAAGGAGGGAGACGG	0.248	1.34	3.5e-05
14	28	18	8244335	8355048	rs12962826	rs7226445	GAAAGGGGAAGGGA	0.0271	2.25	3.53e-05
22	19	18	42444473	42723529	rs881433	rs6507600	CGAGAAAACGGAGGAGAGAGAA	0.021	2.26	3.53e-05
17	14	18	6040528	6397477	rs4798431	rs17411909	GAAGGGGGAAGAAACGG	0.018	2.48	3.54e-05
17	21	18	49070001	49278632	rs8085487	rs3894774	ACCAAGAGAAAAACGAA	0.0157	2.51	3.56e-05
24	19	18	8213239	8383862	rs12959290	rs4798636	AGGGAGGAAAGGGGAAGGGAAGCA	0.0276	2.03	3.58e-05
8	13	18	47418259	47463587	rs1787557	rs1790797	GAGACGGG	0.282	1.32	3.6e-05
17	24	18	8218123	8351986	rs7238296	rs656568	GGGGGAGAAGGGGAAGG	0.0334	2.07	3.62e-05
6	19	18	4849055	4946422	rs8090475	rs1604290	GCGAGC	0.0215	2.3	3.68e-05
22	18	18	7188754	7378122	rs7231458	rs8089600	AACAGAAGGAAAGAAAAGGAGG	0.0191	2.33	3.68e-05
16	27	18	61693335	61906262	rs213129	rs12454706	GAAAAAAACAAGAGAG	0.106	1.49	3.69e-05
13	22	18	61717248	61906262	rs10782071	rs12454706	AAAAACAAGAGAG	0.116	1.5	3.79e-05
18	13	18	47362408	47462193	rs506696	rs1787520	CAGAAAGGAGGGAGACGG	0.265	1.33	3.8e-05
10	24	18	9986752	10056733	rs29033	rs607246	AGGCAGACAG	0.0325	1.91	3.82e-05
20	20	18	60253761	60648872	rs1052315	rs578799	GAAGAAGGGCACGGAAGGGG	0.0138	2.49	3.87e-05
11	22	18	10011664	10090066	rs4797396	rs607712	AGACAGAGGGA	0.0206	2.06	3.88e-05
9	12	18	47418259	47466709	rs1787557	rs1787296	GAGACGGGA	0.281	1.32	3.89e-05
21	19	18	60253761	60661358	rs1052315	rs7238945	GAAGAAGGGCACGGAAGGGGC	0.0139	2.47	3.89e-05
17	25	18	8237063	8356972	rs6506564	rs646684	AGGAAAGGGGAAGGGAA	0.0353	2.02	3.9e-05
19	20	18	60253761	60633035	rs1052315	rs865961	GAAGAAGGGCACGGAAGGG	0.0138	2.49	3.9e-05
13	22	18	62422208	62555734	rs4941305	rs1787922	AAAAAAAAAAAGG	0.0175	2.34	3.93e-05
12	16	18	5431000	5526319	rs1963826	rs1627600	GAGAGAAGAAAC	0.0136	2.4	3.99e-05
17	13	18	47362880	47462193	rs11659301	rs1787520	AGAAAGGAGGGAGACGG	0.264	1.33	4.04e-05
8	21	18	61782883	61906262	rs9952024	rs12454706	CAAGAGAG	0.214	1.39	4.07e-05
11	13	18	47403637	47463587	rs630665	rs1790797	AGGGAGACGGG	0.3	1.31	4.16e-05
16	28	18	8241986	8356972	rs11081370	rs646684	GGAAAGGGGAAGGGAA	0.0283	2.14	4.18e-05
12	21	18	46465665	46509446	rs4939832	rs9957562	AGGGGGAAAGGA	0.0105	2.63	4.24e-05
13	25	18	9984478	10080398	rs4239278	rs4797398	CAGGCAGACAGAG	0.0192	2.15	4.29e-05
18	20	18	60253761	60630531	rs1052315	rs547690	GAAGAAGGGCACGGAAGG	0.0138	2.48	4.29e-05
18	30	18	62397699	62581797	rs8086469	rs9956331	GGAGAAAAAAAAAAAGGC	0.0144	2.67	4.38e-05
22	21	18	49070001	49348277	rs8085487	rs9964139	ACCAAGAGAAAAACGAAGAGAG	0.0149	2.53	4.4e-05
24	20	18	65109829	65307107	rs4508512	rs6566303	AGAAGGCAGGGACAGAAGAAAAGG	0.0127	2.6	4.43e-05
10	12	18	47418259	47474497	rs1787557	rs1787291	GAGACGGGAA	0.281	1.32	4.45e-05
1	2	18	22493526	22493526	rs12608161	rs12608161	A	0.236	0.741	4.47e-05
1	2	18	22493526	22493526	rs12608161	rs12608161	G	0.764	1.35	4.47e-05
19	15	18	47362408	47463587	rs506696	rs1790797	CAGAAAGGAGGGAGACGGG	0.265	1.32	4.47e-05
6	12	18	47437018	47463587	rs1217618	rs1790797	GACGGG	0.282	1.32	4.49e-05
22	22	18	54424875	54725272	rs2430893	rs2027702	AGAAAGGAGAAAAGAAGGAAAG	0.0259	1.95	4.53e-05
18	16	18	7222638	7377381	rs965992	rs948348	AGAAGGAAAGAAAAGGAG	0.022	2.27	4.54e-05
16	24	18	8218123	8346342	rs7238296	rs685144	GGGGGAGAAGGGGAAG	0.0333	2.06	4.58e-05
17	24	18	61782883	62004122	rs9952024	rs17072828	CAAGAGAGAGGACCGGC	0.133	1.46	4.58e-05
21	22	18	61680926	61918743	rs7228603	rs4283320	GAGAAAAAAACAAGAGAGAGG	0.0738	1.56	4.59e-05
21	24	18	8218123	8359461	rs7238296	rs2017996	GGGGGAGAAGGGGAAGGGAAG	0.026	2.12	4.63e-05
9	22	18	10542477	10665770	rs571279	rs480802	AAAGAAGAA	0.0226	2.2	4.74e-05
5	18	18	10095556	10121727	rs1941059	rs4797402	GAGGA	0.0497	1.81	4.77e-05
7	13	18	47420783	47463587	rs1787321	rs1790797	AGACGGG	0.281	1.32	4.79e-05
9	13	18	47420783	47474497	rs1787321	rs1787291	AGACGGGAA	0.28	1.32	4.87e-05
8	10	18	47417760	47462193	rs4939605	rs1787520	GGAGACGG	0.283	1.32	4.88e-05
24	16	18	47280940	47463587	rs7233487	rs1790797	GAAAACAGAAAGGAGGGAGACGGG	0.248	1.33	4.88e-05
10	23	18	75232689	75317995	rs12606766	rs165119	AAAAAAGGAG	0.0272	0.212	4.89e-05
7	14	18	25316814	25390652	rs2851758	rs11874471	GAGAGGA	0.0233	2.15	4.91e-05
14	23	18	47047876	47156782	rs12954494	rs7244595	AAAGACAGAGAAAA	0.0173	2.25	4.96e-05
24	18	18	7192456	7384596	rs461096	rs12455846	ACAGAAGGAAAGAAAAGGAGGAAG	0.016	2.4	4.96e-05
12	13	18	47403637	47466709	rs630665	rs1787296	AGGGAGACGGGA	0.299	1.31	4.97e-05
18	25	18	77349635	77533618	rs3848474	rs4799084	GGGGGGAAGGAAGGGGGG	0.0112	2.66	5e-05
6	18	18	10095556	10121949	rs1941059	rs627953	GAGGAG	0.0496	1.81	5.02e-05
18	22	18	9984478	10100136	rs4239278	rs658513	CAGGCAGACAGAGGGACG	0.0187	2.15	5.03e-05
12	21	18	49070001	49217473	rs8085487	rs1630956	ACCAAGAGAAAA	0.0167	2.49	5.04e-05
25	24	18	43013976	43226440	rs16978365	rs1552324	GAGGAAAGGAGAAAAGAAAGAAAAA	0.0112	2.42	5.1e-05
8	18	18	47133828	47169319	rs8090363	rs7504590	GAAAAAAA	0.018	2.19	5.11e-05
7	12	18	47437018	47466709	rs1217618	rs1787296	GACGGGA	0.281	1.31	5.12e-05
13	20	18	49043594	49193913	rs4940089	rs1699889	CAACCAAGAGAAA	0.0161	2.66	5.12e-05
16	24	18	61782883	61994712	rs9952024	rs11152428	CAAGAGAGAGGACCGG	0.134	1.46	5.21e-05
21	22	18	47458001	47647226	rs11663056	rs1790428	CGAAGAAGCAGGAAAAGGGGA	0.0249	2.06	5.21e-05
18	25	18	8218123	8353593	rs7238296	rs2005039	GGGGGAGAAGGGGAAGGG	0.0293	2.08	5.24e-05
15	19	18	41168311	41287746	rs4393648	rs11082339	GGCAGGAACAGGACG	0.0268	1.93	5.25e-05
8	15	18	71076298	71103798	rs4627461	rs1539943	GGGGAAAA	0.105	1.46	5.26e-05
25	20	18	65109829	65317205	rs4508512	rs7407730	AGAAGGCAGGGACAGAAGAAAAGGG	0.0127	2.57	5.26e-05
2	3	18	22493526	22510457	rs12608161	rs8086988	GA	0.755	1.34	5.28e-05
18	23	18	42444473	42689347	rs881433	rs1893485	CGAGAAAACGGAGGAGAG	0.0212	2.24	5.29e-05
13	17	18	5431000	5539738	rs1963826	rs1719971	GAGAGAAGAAACG	0.0137	2.35	5.37e-05
23	21	18	49070001	49379001	rs8085487	rs1552091	ACCAAGAGAAAAACGAAGAGAGA	0.015	2.49	5.38e-05
20	15	18	47362408	47466709	rs506696	rs1787296	CAGAAAGGAGGGAGACGGGA	0.264	1.32	5.43e-05
10	26	18	8247249	8346342	rs7232952	rs685144	AAAGGGGAAG	0.0275	2.23	5.44e-05
17	23	18	60253761	60597754	rs1052315	rs695107	GAAGAAGGGCACGGAAG	0.0141	2.43	5.48e-05
10	11	18	47403637	47462193	rs630665	rs1787520	AGGGAGACGG	0.299	1.31	5.49e-05
16	25	18	77349635	77509825	rs3848474	rs11081560	GGGGGGAAGGAAGGGG	0.0114	2.64	5.55e-05
12	21	18	49043594	49184013	rs4940089	rs17739202	CAACCAAGAGAA	0.02	2.38	5.61e-05
24	20	18	8183260	8351986	rs2098264	rs656568	AAGAAAAGGGGGAGAAGGGGAAGG	0.018	2.62	5.64e-05
16	23	18	60253761	60582428	rs1052315	rs36110044	GAAGAAGGGCACGGAA	0.0141	2.42	5.73e-05
22	19	18	60388823	60706602	rs9955066	rs7236030	AAGCGAAGGAGACAAGGGGAGA	0.0114	2.45	5.73e-05
19	23	18	42444473	42703052	rs881433	rs1376230	CGAGAAAACGGAGGAGAGA	0.0212	2.22	5.78e-05
19	26	18	8227344	8359461	rs4399595	rs2017996	GGGAGAAGGGGAAGGGAAG	0.0261	2.08	5.78e-05
25	16	18	47280940	47466709	rs7233487	rs1787296	GAAAACAGAAAGGAGGGAGACGGGA	0.248	1.33	5.78e-05
21	19	18	65109829	65290714	rs4508512	rs764133	AGAAGGCAGGGACAGAAGAAA	0.0164	2.31	5.84e-05
8	12	18	47437018	47474497	rs1217618	rs1787291	GACGGGAA	0.281	1.31	5.91e-05
15	28	18	8241986	8355048	rs11081370	rs7226445	GGAAAGGGGAAGGGA	0.0288	2.11	5.94e-05
10	21	18	10019178	10090066	rs485428	rs607712	GACAGAGGGA	0.0327	1.89	5.96e-05
22	21	18	61680926	61937501	rs7228603	rs8086559	GAGAAAAAAACAAGAGAGAGGA	0.0773	1.54	6.01e-05
2	3	18	22491296	22493526	rs1668839	rs12608161	GA	0.236	0.745	6.03e-05
19	12	18	47358751	47462193	rs1893441	rs1787520	ACAGAAAGGAGGGAGACGG	0.262	1.32	6.03e-05
20	20	18	67359360	67551346	rs17200441	rs999146	GACGAGGGAAGGAGGAAGGA	0.0123	2.61	6.06e-05
11	27	18	8247249	8351986	rs7232952	rs656568	AAAGGGGAAGG	0.0277	2.19	6.07e-05
19	20	18	67359360	67550412	rs17200441	rs2051323	GACGAGGGAAGGAGGAAGG	0.0123	2.61	6.07e-05
12	30	18	8241986	8346342	rs11081370	rs685144	GGAAAGGGGAAG	0.0358	2.02	6.08e-05
13	13	18	47403637	47474497	rs630665	rs1787291	AGGGAGACGGGAA	0.299	1.31	6.09e-05
17	25	18	61712857	61918743	rs971824	rs4283320	AAAAAACAAGAGAGAGG	0.0754	1.56	6.1e-05
3	4	18	22478301	22491296	rs4800193	rs1668839	GAG	0.234	0.743	6.11e-05
4	5	18	22477895	22491296	rs11877115	rs1668839	AGAG	0.234	0.743	6.11e-05
17	25	18	77349635	77526471	rs3848474	rs551017	GGGGGGAAGGAAGGGGG	0.0114	2.62	6.15e-05
8	13	18	47420783	47466709	rs1787321	rs1787296	AGACGGGA	0.28	1.31	6.18e-05
21	15	18	7246541	7384596	rs1510515	rs12455846	GAAGGAAAGAAAAGGAGGAAG	0.0155	2.49	6.18e-05
4	7	18	46465665	46482070	rs4939832	rs2337143	AGGG	0.142	1.4	6.24e-05
14	25	18	60253761	60544351	rs1052315	rs540128	GAAGAAGGGCACGG	0.0141	2.47	6.26e-05
19	17	18	7192456	7375879	rs461096	rs9807468	ACAGAAGGAAAGAAAAGGA	0.0272	2.08	6.28e-05
20	25	18	8227344	8363296	rs4399595	rs8094662	GGGAGAAGGGGAAGGGAAGC	0.0261	2.07	6.29e-05
16	23	18	47026587	47156782	rs11082756	rs7244595	AAAAAGACAGAGAAAA	0.0159	2.27	6.33e-05
5	12	18	25316814	25376473	rs2851758	rs4800820	GAGAG	0.0232	2.15	6.35e-05
4	9	18	25316814	25375471	rs2851758	rs4294892	GAGA	0.0227	2.22	6.36e-05
18	29	18	47795629	48001632	rs11663629	rs4939630	AGGAGGAGAGCGAAAGGG	0.0119	2.51	6.36e-05
22	17	18	65109829	65297045	rs4508512	rs17077611	AGAAGGCAGGGACAGAAGAAAA	0.013	2.55	6.36e-05
21	14	18	47314604	47463587	rs17726716	rs1790797	AACAGAAAGGAGGGAGACGGG	0.262	1.32	6.38e-05
13	30	18	8241986	8351986	rs11081370	rs656568	GGAAAGGGGAAGG	0.0358	2.02	6.41e-05
9	12	18	47417760	47463587	rs4939605	rs1790797	GGAGACGGG	0.284	1.31	6.43e-05
15	23	18	60253761	60568428	rs1052315	rs512007	GAAGAAGGGCACGGA	0.0137	2.43	6.44e-05
7	15	18	47476790	47524795	rs12959341	rs4939609	AGAAGGA	0.115	0.635	6.47e-05
19	20	18	49022931	49243635	rs1786870	rs323081	AGCAACCAAGAGAAAAACG	0.0119	2.72	6.47e-05
21	15	18	47362408	47474497	rs506696	rs1787291	CAGAAAGGAGGGAGACGGGAA	0.264	1.32	6.47e-05
23	20	18	8183260	8346342	rs2098264	rs685144	AAGAAAAGGGGGAGAAGGGGAAG	0.0181	2.6	6.48e-05
18	19	18	1065924	1420417	rs9951158	rs1226055	GGAGAGAGAGAAGAAAGG	0.0273	2.12	6.49e-05
21	19	18	67359360	67556646	rs17200441	rs1790971	GACGAGGGAAGGAGGAAGGAA	0.0124	2.59	6.49e-05
25	13	18	9952670	10100136	rs29109	rs658513	AGACAAACAGGCAGACAGAGGGACG	0.0101	2.5	6.49e-05
20	20	18	49022931	49266934	rs1786870	rs323099	AGCAACCAAGAGAAAAACGA	0.0119	2.73	6.52e-05
24	14	18	55186017	55335412	rs510999	rs317845	GAGAAAAAGAAACGAAGAGCGGGA	0.0125	2.43	6.55e-05
21	21	18	49070001	49344684	rs8085487	rs6508093	ACCAAGAGAAAAACGAAGAGA	0.015	2.46	6.58e-05
14	26	18	9984478	10083333	rs4239278	rs11663003	CAGGCAGACAGAGG	0.0189	2.13	6.62e-05
23	21	18	61680926	61938066	rs7228603	rs4560012	GAGAAAAAAACAAGAGAGAGGAC	0.0776	1.53	6.62e-05
14	20	18	1065924	1344120	rs9951158	rs9950729	GGAGAGAGAGAAGA	0.0377	1.9	6.63e-05
3	4	18	22477895	22479523	rs11877115	rs12606162	AGA	0.233	0.744	6.64e-05
16	18	18	56819063	56946591	rs7241847	rs657773	GGAGAACGCAGGGGAG	0.0134	2.5	6.64e-05
19	21	18	37468141	37745535	rs11082156	rs11082170	GAGGAACAAAGAAAAAAAG	0.0263	2.08	6.64e-05
18	25	18	47029576	47169319	rs12969137	rs7504590	AAAAGACAGAGAAAAAAA	0.0126	2.36	6.68e-05
20	21	18	37468141	37765354	rs11082156	rs4533359	GAGGAACAAAGAAAAAAAGA	0.0263	2.08	6.7e-05
6	13	18	25316814	25388300	rs2851758	rs11083228	GAGAGG	0.0231	2.14	6.71e-05
21	26	18	1050812	1397223	rs1880081	rs9953033	ACAAGGAGAGAGAGAAGAAAG	0.0135	2.53	6.75e-05
2	3	18	22478301	22479523	rs4800193	rs12606162	GA	0.233	0.745	6.77e-05
25	22	18	8193657	8356972	rs11875152	rs646684	AAGAAGGGAGGAAAGGGGAAGGGAA	0.0445	1.72	6.78e-05
13	18	18	71072228	71125697	rs11664759	rs8097614	GGGGGAAAAAAAG	0.105	1.45	6.79e-05
20	14	18	47358751	47463587	rs1893441	rs1790797	ACAGAAAGGAGGGAGACGGG	0.262	1.31	6.81e-05
18	15	18	47362880	47463587	rs11659301	rs1790797	AGAAAGGAGGGAGACGGG	0.264	1.31	6.87e-05
15	25	18	46509446	46554787	rs9957562	rs16950234	GGAGCGGCGGGGGGA	0.0106	2.45	6.89e-05
9	12	18	47437018	47476790	rs1217618	rs12959341	GACGGGAAG	0.281	1.31	6.9e-05
18	23	18	61712857	61937501	rs971824	rs8086559	AAAAAACAAGAGAGAGGA	0.0794	1.54	6.95e-05
11	12	18	47418259	47476790	rs1787557	rs12959341	GAGACGGGAAG	0.28	1.31	6.98e-05
8	17	18	46490181	46509446	rs7240215	rs9957562	GGAAAGGA	0.0173	2.14	7e-05
10	15	18	71072228	71106985	rs11664759	rs8099090	GGGGGAAAAA	0.105	1.45	7.14e-05
13	26	18	70310180	70411436	rs6566644	rs11878172	CAGAAGACAGAAG	0.0122	2.68	7.16e-05
13	26	18	60253761	60533816	rs1052315	rs7234377	GAAGAAGGGCACG	0.0141	2.47	7.18e-05
17	24	18	47026587	47162207	rs11082756	rs7228412	AAAAAGACAGAGAAAAA	0.0155	2.26	7.18e-05
19	23	18	61712857	61938066	rs971824	rs4560012	AAAAAACAAGAGAGAGGAC	0.0797	1.54	7.21e-05
9	21	18	75234568	75317995	rs9967494	rs165119	AAAAAGGAG	0.0534	0.435	7.23e-05
22	14	18	47314604	47466709	rs17726716	rs1787296	AACAGAAAGGAGGGAGACGGGA	0.261	1.31	7.27e-05
7	6	18	61937501	62014615	rs8086559	rs12968624	ACCGAAA	0.269	0.749	7.29e-05
10	12	18	47417760	47466709	rs4939605	rs1787296	GGAGACGGGA	0.283	1.31	7.29e-05
19	24	18	61680926	61910040	rs7228603	rs4940617	GAGAAAAAAACAAGAGAGA	0.074	1.54	7.32e-05
21	16	18	55186017	55323945	rs510999	rs317826	GAGAAAAAGAAACGAAGAGCG	0.0127	2.43	7.32e-05
21	20	18	49024000	49280283	rs4940085	rs52677	GCAACCAAGAGAAAAACGAAG	0.0111	2.81	7.32e-05
22	16	18	55186017	55327300	rs510999	rs1893673	GAGAAAAAGAAACGAAGAGCGG	0.0127	2.43	7.32e-05
14	19	18	49095955	49266934	rs4940098	rs323099	CAAGAGAAAAACGA	0.0239	2.14	7.33e-05
20	16	18	55186017	55319472	rs510999	rs7226404	GAGAAAAAGAAACGAAGAGC	0.0127	2.43	7.33e-05
13	19	18	49095955	49243635	rs4940098	rs323081	CAAGAGAAAAACG	0.024	2.14	7.34e-05
17	24	18	62397699	62555734	rs8086469	rs1787922	GGAGAAAAAAAAAAAGG	0.0176	2.34	7.34e-05
3	4	18	22479523	22493526	rs12606162	rs12608161	AGA	0.233	0.746	7.36e-05
9	15	18	23168192	23257186	rs1584975	rs1840440	AAAGAGACA	0.136	0.658	7.41e-05
11	25	18	9986752	10078071	rs29033	rs8089099	AGGCAGACAGA	0.0156	2.22	7.55e-05
19	18	18	1065924	1429364	rs9951158	rs2661253	GGAGAGAGAGAAGAAAGGA	0.0261	2.14	7.58e-05
24	18	18	61695343	62004122	rs759909	rs17072828	AAAAAAACAAGAGAGAGGACCGGC	0.0634	1.61	7.61e-05
21	19	18	22434319	22607723	rs2060754	rs4800613	AGGAGGGAAGGACAGGAGGCG	0.0176	2.22	7.62e-05
24	20	18	47458001	47667349	rs11663056	rs7227820	CGAAGAAGCAGGAAAAGGGGAAAA	0.0417	1.78	7.63e-05
21	14	18	47358751	47466709	rs1893441	rs1787296	ACAGAAAGGAGGGAGACGGGA	0.262	1.31	7.65e-05
25	19	18	49223243	49642058	rs1676090	rs9963534	CGAGAGACGGGGAAGGAAGCGACGA	0.0181	2.03	7.66e-05
14	28	18	76005598	76066845	rs6506823	rs612097	GAAGGGCAAAAGGG	0.0135	2.72	7.68e-05
8	35	18	10100136	10187078	rs658513	rs535164	AGGAGAGA	0.0138	3.63	7.73e-05
22	16	18	9888995	10056733	rs12605895	rs607246	GAAAAGACAAACAGGCAGACAG	0.0168	2.32	7.73e-05
15	16	18	32448251	32637939	rs611603	rs507549	GGAGGGAGAAGCCAG	0.0369	0.43	7.74e-05
22	15	18	47362408	47476790	rs506696	rs12959341	CAGAAAGGAGGGAGACGGGAAG	0.264	1.31	7.74e-05
16	24	18	9984478	10090066	rs4239278	rs607712	CAGGCAGACAGAGGGA	0.0189	2.12	7.77e-05
19	15	18	47362880	47466709	rs11659301	rs1787296	AGAAAGGAGGGAGACGGGA	0.264	1.31	7.81e-05
9	24	18	47651537	47763296	rs2469478	rs11082811	AAAAGGGGG	0.0289	1.86	7.84e-05
11	16	18	71072228	71108653	rs11664759	rs17751492	GGGGGAAAAAA	0.105	1.45	7.91e-05
16	13	18	47373074	47462193	rs492991	rs1787520	GAAAGGAGGGAGACGG	0.263	1.31	7.91e-05
11	24	18	9984478	10056733	rs4239278	rs607246	CAGGCAGACAG	0.0262	1.95	7.93e-05
20	26	18	1050812	1356267	rs1880081	rs2117707	ACAAGGAGAGAGAGAAGAAA	0.0136	2.51	8.09e-05
14	25	18	9986752	10086755	rs29033	rs653360	AGGCAGACAGAGGG	0.0162	2.18	8.1e-05
17	23	18	9984478	10095556	rs4239278	rs1941059	CAGGCAGACAGAGGGAC	0.0188	2.11	8.1e-05
19	26	18	1050812	1355678	rs1880081	rs7242646	ACAAGGAGAGAGAGAAGAA	0.0136	2.51	8.1e-05
16	16	18	32448251	32645854	rs611603	rs552228	GGAGGGAGAAGCCAGA	0.0368	0.431	8.15e-05
9	11	18	47406913	47462193	rs1217632	rs1787520	GGGAGACGG	0.29	1.31	8.16e-05
18	28	18	8213200	8346342	rs12454728	rs685144	AAGGGAGGAAAGGGGAAG	0.0143	2.51	8.2e-05
17	27	18	8241986	8359461	rs11081370	rs2017996	GGAAAGGGGAAGGGAAG	0.0278	2.08	8.22e-05
17	22	18	49067493	49266934	rs9960772	rs323099	AACCAAGAGAAAAACGA	0.011	2.76	8.23e-05
11	21	18	61751058	61906262	rs2849308	rs12454706	AAACAAGAGAG	0.196	1.39	8.24e-05
18	22	18	37468141	37740457	rs11082156	rs4239355	GAGGAACAAAGAAAAAAA	0.026	2.09	8.31e-05
13	29	18	6865658	6932938	rs7242515	rs4797271	AAGAGAAGGAGAC	0.0387	1.74	8.32e-05
12	17	18	71072228	71115113	rs11664759	rs12373414	GGGGGAAAAAAA	0.105	1.44	8.37e-05
20	20	18	49024000	49278632	rs4940085	rs3894774	GCAACCAAGAGAAAAACGAA	0.0111	2.78	8.38e-05
24	16	18	8178318	8346342	rs9964644	rs685144	GAAAAGAAGGGAGGAAAGGGGAAG	0.0226	2.09	8.4e-05
10	13	18	47420783	47476790	rs1787321	rs12959341	AGACGGGAAG	0.28	1.3	8.43e-05
11	12	18	47417760	47474497	rs4939605	rs1787291	GGAGACGGGAA	0.283	1.31	8.45e-05
16	22	18	49067493	49243635	rs9960772	rs323081	AACCAAGAGAAAAACG	0.011	2.76	8.51e-05
6	15	18	75829588	75848482	rs4422056	rs2062914	AGAGGC	0.0182	2.21	8.61e-05
19	18	18	7192874	7377381	rs12966305	rs948348	CAGAAGGAAAGAAAAGGAG	0.0185	2.31	8.62e-05
19	22	18	49070001	49317291	rs8085487	rs2055585	ACCAAGAGAAAAACGAAGA	0.0152	2.42	8.63e-05
25	24	18	41463879	41814969	rs2045670	rs2849203	AAGCAAGGGAAAAAAAGAAAAGAAA	0.0335	1.83	8.63e-05
5	5	18	22477895	22493526	rs11877115	rs12608161	AGAGA	0.233	0.749	8.64e-05
10	16	18	57368446	57427481	rs1652076	rs4580296	CAGCAAGGAG	0.0795	1.51	8.65e-05
16	24	18	75844963	75899708	rs6506851	rs12455089	AGCGAAAACAGGAAGC	0.0224	2.01	8.67e-05
23	24	18	47641401	47840706	rs9952908	rs4939627	AGGGAAAGAGAAGGGAAGGAAAA	0.0194	2.1	8.7e-05
4	4	18	22478301	22493526	rs4800193	rs12608161	GAGA	0.233	0.749	8.74e-05
22	20	18	49022931	49280283	rs1786870	rs52677	AGCAACCAAGAGAAAAACGAAG	0.0118	2.68	8.77e-05
15	14	18	47379430	47462193	rs608713	rs1787520	AAAGGAGGGAGACGG	0.262	1.31	8.8e-05
20	13	18	44038443	44214176	rs9965681	rs1606889	AGAAGGCAGGGGAGAGCACA	0.0104	2.71	8.81e-05
23	14	18	47314604	47474497	rs17726716	rs1787291	AACAGAAAGGAGGGAGACGGGAA	0.262	1.31	8.87e-05
16	20	18	46395022	46482070	rs7240004	rs2337143	AGAGGGAGAGAGAGGG	0.015	2.29	8.89e-05
23	17	18	74491953	74757558	rs8088596	rs470970	GAGAAGGACGAGAAGACAAGAGA	0.0239	2	8.96e-05
12	19	18	49095955	49223243	rs4940098	rs1676090	CAAGAGAAAAAC	0.0247	2.17	9.03e-05
12	25	18	76012596	76063187	rs11081602	rs1123132	AAGGGCAAAAGG	0.0306	1.9	9.08e-05
23	18	18	61712857	62004122	rs971824	rs17072828	AAAAAACAAGAGAGAGGACCGGC	0.0652	1.59	9.08e-05
14	13	18	47403637	47476790	rs630665	rs12959341	AGGGAGACGGGAAG	0.299	1.3	9.1e-05
20	22	18	71702374	71907776	rs2212987	rs1024908	GGAAGAAGAAACGAAAAAGG	0.0133	2.56	9.14e-05
19	22	18	61770073	62004122	rs1400571	rs17072828	AACAAGAGAGAGGACCGGC	0.0967	1.47	9.2e-05
11	19	18	49095955	49220033	rs4940098	rs9635959	CAAGAGAAAAA	0.0247	2.17	9.21e-05
20	20	18	49070001	49325699	rs8085487	rs1094478	ACCAAGAGAAAAACGAAGAG	0.015	2.45	9.3e-05
9	21	18	10019178	10086755	rs485428	rs653360	GACAGAGGG	0.0324	1.87	9.31e-05
21	18	18	56792629	56946086	rs11877677	rs478163	AAAAGAGGAGAACGCAGGGGA	0.023	2.01	9.38e-05
20	15	18	47362880	47474497	rs11659301	rs1787291	AGAAAGGAGGGAGACGGGAA	0.264	1.31	9.39e-05
23	19	18	61695343	61994712	rs759909	rs11152428	AAAAAAACAAGAGAGAGGACCGG	0.0629	1.61	9.4e-05
9	15	18	47476790	47579851	rs12959341	rs3897890	AGAAGGAAA	0.0943	0.606	9.48e-05
10	15	18	47476790	47580262	rs12959341	rs17801939	AGAAGGAAAA	0.0943	0.606	9.48e-05
14	28	18	8241986	8353593	rs11081370	rs2005039	GGAAAGGGGAAGGG	0.0296	2.05	9.49e-05
6	6	18	61938066	62014615	rs4560012	rs12968624	CCGAAA	0.277	0.752	9.57e-05
15	20	18	8341392	8436850	rs594691	rs9955273	AGGGAAGCACAAGAG	0.0402	1.81	9.58e-05
19	16	18	28838984	28937474	rs2042720	rs964915	CGCGGCAGAAGGGAGCAAC	0.0239	0.341	9.59e-05
22	22	18	61695343	61982829	rs759909	rs1592717	AAAAAAACAAGAGAGAGGACCG	0.0751	1.54	9.61e-05
21	21	18	61695343	61981582	rs759909	rs2112059	AAAAAAACAAGAGAGAGGACC	0.0752	1.54	9.66e-05
22	14	18	47358751	47474497	rs1893441	rs1787291	ACAGAAAGGAGGGAGACGGGAA	0.262	1.31	9.72e-05
17	15	18	47373074	47463587	rs492991	rs1790797	GAAAGGAGGGAGACGGG	0.263	1.31	9.73e-05
8	15	18	47476790	47572613	rs12959341	rs17728849	AGAAGGAA	0.0945	0.607	9.74e-05
13	28	18	8244335	8353593	rs12962826	rs2005039	GAAAGGGGAAGGG	0.027	2.17	9.75e-05
16	22	18	49095955	49280283	rs4940098	rs52677	CAAGAGAAAAACGAAG	0.024	2.11	9.82e-05
25	14	18	55186017	55349914	rs510999	rs432348	GAGAAAAAGAAACGAAGAGCGGGAA	0.0123	2.39	9.88e-05
15	24	18	8237063	8353593	rs6506564	rs2005039	AGGAAAGGGGAAGGG	0.0377	1.93	9.97e-05
