# Supplementary material for: A genome-wide association study in Swedish colorectal cancer patients with gastric- and prostate cancer in relatives
Source: Hered Cancer Clin Pract. 2024 Nov 14;22:25. doi: 10.1186/s13053-024-00299-z (PMC11562479; doi:10.1186/s13053-024-00299-z)
Supplement: Supplementary file 1 — Supplementary Material 1: Figure S1: Quantile-quantile plot (QQ-plot). QQ-plot of observed and expected P-values for single SNP analysis, -log 10 transformed. The diagonal red line represents the expected null hypothesis (= no association). Figure S2: Manhattan plot. Observed P values along the chromosomes for SNP association. The blue line represents suggestive statistical significance, p<5x10−5. Table S1-S23. [file 13053_2024_299_MOESM1_ESM.zip › Final Excel files, down to -05, Twin logistic, GWAS CRC-GC-PrC/CRC_GC_PrC_OncoTwin_chr19.logistic.xlsx]

## Sheet: sorted_Johanna_Logistic_CRC_GAS
NSNP	NHAP	CHR	BP1	BP2	SNP1	SNP2	HAPLOTYPE	F	OR	P		NSNP = Number of SNPs in the haplotype
18	16	19	1986455	2242829	rs7254820	rs7249235	AGAAGGCAGGGCGGGAAC	0.0167	3.26	1.26e-07		NHAP = Number of haplotypes in each locus
13	23	19	1986455	2190690	rs7254820	rs7248941	AGAAGGCAGGGCG	0.0168	3.46	1.62e-07		CHR = Chromosome number
16	13	19	3344477	3586543	rs7359943	rs8113232	AAGAGAAACACGGGAG	0.0426	2.18	2.06e-07		BP1 = First base pair in a haplotype
8	21	19	3344477	3432252	rs7359943	rs4806934	AAGAGAAA	0.0785	1.86	2.11e-07		BP2 = Last base pair in a haplotype
23	14	19	1808683	2110746	rs7249302	rs20567	GAAGAGGAGAGCGGAGAAGGCAG	0.0298	2.56	2.73e-07		SNP1 = First SNP in a haplotype
13	20	19	3344477	3545850	rs7359943	rs10424296	AAGAGAAACACGG	0.0519	2.06	3.33e-07		SNP2 = Last SNP in a haplotype
7	21	19	3351890	3432252	rs759635	rs4806934	AGAGAAA	0.108	1.67	3.78e-07		F = Haplotype frequency in samples
17	19	19	1986455	2224387	rs7254820	rs12459507	AGAAGGCAGGGCGGGAA	0.0168	3.21	4e-07		OR = Odds ratio
12	25	19	1986455	2181607	rs7254820	rs12980348	AGAAGGCAGGGC	0.0166	3.4	4.36e-07		P = P-value
14	20	19	1986455	2199351	rs7254820	rs2074554	AGAAGGCAGGGCGG	0.0173	3.24	4.44e-07
10	28	19	4202793	4306311	rs7260407	rs4807578	GCAGAGCAAG	0.0271	2.42	4.51e-07
15	17	19	3344477	3586471	rs7359943	rs8100350	AAGAGAAACACGGGA	0.0419	2.17	4.54e-07
11	30	19	4202793	4325327	rs7260407	rs10411394	GCAGAGCAAGA	0.0165	2.88	4.73e-07
14	20	19	3351890	3586471	rs759635	rs8100350	AGAGAAACACGGGA	0.0583	1.94	5e-07
10	23	19	3351890	3524311	rs759635	rs4807485	AGAGAAACAC	0.0764	1.83	5.22e-07
14	19	19	3344477	3552093	rs7359943	rs2240754	AAGAGAAACACGGG	0.0504	2.05	5.37e-07
15	16	19	3351890	3586543	rs759635	rs8113232	AGAGAAACACGGGAG	0.0585	1.93	5.5e-07
9	20	19	3344477	3440080	rs7359943	rs11085019	AAGAGAAAC	0.0786	1.81	6.04e-07
16	20	19	1986455	2211050	rs7254820	rs2301800	AGAAGGCAGGGCGGGA	0.0174	3.1	6.61e-07
8	18	19	3351890	3440080	rs759635	rs11085019	AGAGAAAC	0.108	1.65	6.68e-07
9	15	19	17829717	17885880	rs10405032	rs2287855	AAAGAGCGG	0.0108	3.04	7e-07
8	14	19	17829717	17882548	rs10405032	rs12978543	AAAGAGCG	0.0108	3.04	7.04e-07
13	21	19	3351890	3552093	rs759635	rs2240754	AGAGAAACACGGG	0.07	1.84	7.17e-07
12	22	19	3351890	3545850	rs759635	rs10424296	AGAGAAACACGG	0.0723	1.83	7.62e-07
9	21	19	3351890	3481578	rs759635	rs1860192	AGAGAAACA	0.0959	1.73	7.97e-07
11	23	19	3344477	3524311	rs7359943	rs4807485	AAGAGAAACAC	0.0524	2.02	9.44e-07
19	16	19	1904612	2110746	rs754799	rs20567	AGGAGAGCGGAGAAGGCAG	0.0396	2.26	1.09e-06
15	20	19	1986455	2207269	rs7254820	rs12983678	AGAAGGCAGGGCGGG	0.0173	3.05	1.41e-06
11	23	19	3351890	3534842	rs759635	rs10155	AGAGAAACACG	0.0759	1.78	1.55e-06
16	13	19	6267827	6522134	rs1560694	rs11667269	GGGAAGACGAAGGCGG	0.0197	2.81	1.57e-06
10	16	19	17829717	17887563	rs10405032	rs13345379	AAAGAGCAGG	0.0116	2.79	1.61e-06
7	22	19	3344477	3412057	rs7359943	rs12982509	AAGAGAA	0.0855	1.74	1.74e-06
5	19	19	3344477	3403231	rs7359943	rs3922397	AAGAG	0.105	1.66	1.82e-06
6	18	19	3351890	3412057	rs759635	rs12982509	AGAGAA	0.119	1.59	1.86e-06
17	10	19	3342306	3586543	rs10405694	rs8113232	AAAGAGAAACACGGGAG	0.0114	3.91	1.95e-06
14	26	19	4202793	4340742	rs7260407	rs12978346	GCAGAGCAAGAAAA	0.0148	2.74	1.99e-06
6	21	19	3344477	3411646	rs7359943	rs12981408	AAGAGA	0.0855	1.74	2.22e-06
19	16	19	1986455	2244072	rs7254820	rs2074860	AGAAGGCAGGGCGGGAACA	0.0167	2.9	2.34e-06
12	20	19	3344477	3534842	rs7359943	rs10155	AAGAGAAACACG	0.0517	1.97	2.4e-06
11	24	19	4212345	4333711	rs10417017	rs7247504	CAGAGCAAGAA	0.0174	2.7	2.54e-06
17	18	19	1989867	2242829	rs7251590	rs7249235	GAAGGCAGGGCGGGAAC	0.0174	3.03	2.59e-06
9	30	19	3013616	3113903	rs216271	rs411386	GGGAAGAAA	0.0112	3.8	2.65e-06
13	25	19	4202793	4335869	rs7260407	rs4435380	GCAGAGCAAGAAA	0.0148	2.73	2.69e-06
10	24	19	3344477	3481578	rs7359943	rs1860192	AAGAGAAACA	0.0661	1.87	2.78e-06
22	12	19	1826112	2110746	rs2304615	rs20567	AAGAGGAGAGCGGAGAAGGCAG	0.0345	2.27	2.8e-06
12	15	19	17829717	17895874	rs10405032	rs265555	AAAGAGCAGGAG	0.0107	2.85	2.88e-06
10	16	19	17829717	17887563	rs10405032	rs13345379	AAAGGGAGGG	0.0113	3.03	3.24e-06
11	15	19	17829717	17892478	rs10405032	rs2042299	AAAGGGAGGGG	0.0112	3.03	3.24e-06
12	27	19	4202793	4333711	rs7260407	rs7247504	GCAGAGCAAGAA	0.0194	2.51	3.46e-06
4	12	19	3351890	3403231	rs759635	rs3922397	AGAG	0.148	1.52	4.01e-06
15	23	19	4202793	4342847	rs7260407	rs3810367	GCAGAGCAAGAAAAC	0.0149	2.67	4.14e-06
5	14	19	3351890	3411646	rs759635	rs12981408	AGAGA	0.119	1.57	4.37e-06
7	22	19	3013616	3076808	rs216271	rs307712	GGGAAGA	0.0226	2.5	4.4e-06
4	13	19	3344477	3390416	rs7359943	rs10426280	AAGA	0.151	1.5	4.64e-06
18	17	19	1989867	2244072	rs7251590	rs2074860	GAAGGCAGGGCGGGAACA	0.0175	2.93	4.89e-06
11	15	19	17829717	17892478	rs10405032	rs2042299	AAAGAGCAGGA	0.0108	2.79	4.95e-06
8	27	19	3013616	3105987	rs216271	rs308054	GGGAAGAA	0.0122	3.56	5.41e-06
9	12	19	17859370	17892478	rs12151113	rs2042299	AGGGAAGGA	0.0131	2.59	5.44e-06
25	15	19	41058802	41274713	rs4332846	rs2607426	AAAAGAAGAAAAGGAGGGAGGGAAA	0.0108	2.93	5.7e-06
9	23	19	4212345	4306311	rs10417017	rs4807578	CAGAGCAAG	0.0381	2.09	5.77e-06
19	14	19	1989867	2274359	rs7251590	rs12985247	GAAGGCAGGGCGGGAACAG	0.0152	3.06	6.21e-06
16	18	19	3664094	3783070	rs8109485	rs3746115	AGGGAGCGAGAGAAGG	0.0185	2.55	6.26e-06
7	12	19	17829717	17880628	rs10405032	rs4808095	AAAGAGC	0.0118	2.66	6.32e-06
10	14	19	17835831	17892478	rs3761055	rs2042299	AAGAGAGGGG	0.0102	2.86	6.58e-06
14	20	19	1978271	2190690	rs740423	rs7248941	GAGAAGGCAGGGCG	0.0188	2.98	6.58e-06
9	24	19	2997897	3076808	rs11150	rs307712	GAGGGAAGA	0.0193	2.45	6.83e-06
17	15	19	14337898	14573654	rs9677023	rs2420538	GGCGGAGGAGAAGGGAG	0.0101	3.36	7.68e-06
25	18	19	22638080	23122426	rs2645164	rs424913	AAAAGGAGGAAAAAGCAGAGAGAGA	0.0269	2.13	7.72e-06
2	4	19	49438363	49445817	rs2270941	rs11666105	AG	0.164	0.673	7.88e-06
20	14	19	1904612	2136515	rs754799	rs2108825	AGGAGAGCGGAGAAGGCAGG	0.0138	3.32	8.09e-06
24	18	19	22638080	23118399	rs2645164	rs289362	AAAAGGAGGAAAAAGCAGAGAGAG	0.027	2.13	8.13e-06
24	12	19	1796166	2110746	rs8100856	rs20567	GGAAGAGGAGAGCGGAGAAGGCAG	0.0321	2.21	8.3e-06
14	25	19	55216950	55445174	rs1325156	rs269957	GGGCGGAGAAGAGA	0.0283	2.21	8.56e-06
19	14	19	3664094	3806837	rs8109485	rs2285957	AGGGAGCGAGAGAAGGAAC	0.0168	2.54	8.66e-06
8	24	19	4214467	4306311	rs8110516	rs4807578	AGAGCAAG	0.0391	2.09	8.81e-06
20	8	19	3351890	3624838	rs759635	rs11085029	AGAGAAACACGGGAGGAGGA	0.0388	1.99	8.96e-06
13	20	19	1978271	2181607	rs740423	rs12980348	GAGAAGGCAGGGC	0.0185	2.97	9.13e-06
16	12	19	3342306	3586471	rs10405694	rs8100350	AAAGAGAAACACGGGA	0.0119	3.55	9.49e-06
18	24	19	17441488	17547179	rs1529482	rs8109084	AGGGAAGAAGCGAGAGAA	0.0138	3.16	9.99e-06
16	21	19	1989867	2224387	rs7251590	rs12459507	GAAGGCAGGGCGGGAA	0.0186	2.88	1e-05
12	23	19	1989867	2190690	rs7251590	rs7248941	GAAGGCAGGGCG	0.0196	2.87	1.04e-05
10	28	19	4214467	4333711	rs8110516	rs7247504	AGAGCAAGAA	0.026	2.28	1.07e-05
16	20	19	21613836	21858846	rs2937161	rs10854058	GGGGGCGAGCAAGGAA	0.0967	0.571	1.1e-05
21	9	19	1993444	2306575	rs3810414	rs8111911	AAGGCGGGGCGGGAACAGGGA	0.0183	2.59	1.16e-05
7	16	19	49674495	49782621	rs1477363	rs353999	CAGAGGG	0.0689	1.61	1.23e-05
8	17	19	35298961	35418092	rs3746236	rs2651125	GAGGAAAG	0.0113	3.62	1.23e-05
13	23	19	44060001	44178437	rs2854501	rs344776	GGACGAGAGGAAG	0.0542	1.76	1.24e-05
15	18	19	1978271	2199351	rs740423	rs2074554	GAGAAGGCAGGGCGG	0.0192	2.82	1.27e-05
19	9	19	3351890	3604299	rs759635	rs2238631	AGAGAAACACGGGAGGAGG	0.0389	1.97	1.32e-05
10	24	19	4212345	4325327	rs10417017	rs10411394	CAGAGCAAGA	0.0221	2.43	1.33e-05
16	16	19	4202793	4353174	rs7260407	rs11085070	GCAGAGCAAGAAAACG	0.0129	2.72	1.33e-05
21	10	19	3664094	3828433	rs8109485	rs8110279	AGGGAGCGAGAGAAGGAACGG	0.0124	2.98	1.33e-05
13	28	19	3709064	3804701	rs613648	rs4806954	GCGAGAGAAGGAA	0.0351	2.05	1.36e-05
13	22	19	1989867	2199351	rs7251590	rs2074554	GAAGGCAGGGCGG	0.0194	2.84	1.39e-05
9	28	19	4214467	4325327	rs8110516	rs10411394	AGAGCAAGA	0.025	2.32	1.43e-05
11	28	19	1993444	2190690	rs3810414	rs7248941	AAGGCAGGGCG	0.0208	2.97	1.48e-05
14	21	19	1989867	2207269	rs7251590	rs12983678	GAAGGCAGGGCGGG	0.0197	2.79	1.48e-05
23	19	19	22638080	23089596	rs2645164	rs1824794	AAAAGGAGGAAAAAGCAGAGAGA	0.0269	2.09	1.51e-05
5	17	19	3342306	3390416	rs10405694	rs10426280	AAAGA	0.0578	1.83	1.54e-05
15	20	19	6267827	6475613	rs1560694	rs3745571	GGGAAGACGAAGGCG	0.0263	2.31	1.55e-05
15	20	19	1989867	2211050	rs7251590	rs2301800	GAAGGCAGGGCGGGA	0.0196	2.76	1.58e-05
16	11	19	3351890	3591590	rs759635	rs2108389	AGAGAAACACGGGAGG	0.043	1.98	1.6e-05
3	4	19	49438363	49447713	rs2270941	rs3765148	AGG	0.165	0.684	1.64e-05
15	20	19	21613836	21837430	rs2937161	rs12971926	GGGGGCGAGCAAGGA	0.098	0.581	1.65e-05
17	23	19	35921697	36011878	rs8107905	rs886133	CGAGGAGGGGAGAAAAG	0.0177	2.25	1.66e-05
20	14	19	1986455	2274359	rs7254820	rs12985247	AGAAGGCAGGGCGGGAACAG	0.0145	2.79	1.67e-05
12	25	19	4212345	4335869	rs10417017	rs4435380	CAGAGCAAGAAA	0.0188	2.4	1.7e-05
11	23	19	1989867	2181607	rs7251590	rs12980348	GAAGGCAGGGC	0.019	2.88	1.77e-05
22	19	19	43975513	44185926	rs7252512	rs436681	GGAAAAGAGGACGAGAGGAAGA	0.0412	1.78	1.79e-05
21	11	19	1986455	2274578	rs7254820	rs2523177	AGAAGGCAGGGCGGGAACAGG	0.0127	2.99	1.83e-05
9	23	19	3342306	3432252	rs10405694	rs4806934	AAAGAGAAA	0.0279	2.33	1.84e-05
13	27	19	55216950	55442474	rs1325156	rs8101856	GGGCGGAGAAGAG	0.0284	2.18	1.84e-05
15	25	19	4212345	4353174	rs10417017	rs11085070	CAGAGCAAGAAAACG	0.0151	2.56	1.87e-05
16	16	19	1978271	2207269	rs740423	rs12983678	GAGAAGGCAGGGCGGG	0.0195	2.73	2.01e-05
12	24	19	4182939	4325327	rs3760905	rs10411394	CGCAGAGCAAGA	0.0105	3.41	2.04e-05
21	18	19	43975513	44178437	rs7252512	rs344776	GGAAAAGAGGACGAGAGGAAG	0.0412	1.78	2.06e-05
12	19	19	2997897	3114229	rs11150	rs3786947	GAGGGAAGAAAG	0.0133	2.82	2.07e-05
17	20	19	3664094	3792245	rs8109485	rs4807510	AGGGAGCGAGAGAAGGA	0.0184	2.41	2.07e-05
17	14	19	4182939	4353174	rs3760905	rs11085070	CGCAGAGCAAGAAAACG	0.0103	3.17	2.1e-05
25	14	19	49217261	49445817	rs281385	rs11666105	GGGGGGAGGAAGAAGGAACGGGAGA	0.0183	2.49	2.13e-05
6	15	19	4246693	4306311	rs11671900	rs4807578	AGCAAG	0.0495	1.91	2.14e-05
14	28	19	3709064	3806837	rs613648	rs2285957	GCGAGAGAAGGAAC	0.0306	2.07	2.16e-05
6	16	19	35298961	35370305	rs3746236	rs2862783	GAGGAA	0.0116	3.49	2.21e-05
11	26	19	3342306	3481578	rs10405694	rs1860192	AAAGAGAAACA	0.0206	2.79	2.26e-05
15	19	19	4214467	4355300	rs8110516	rs2041775	AGAGCAAGAAAACGG	0.0159	2.53	2.27e-05
14	23	19	44060001	44185926	rs2854501	rs436681	GGACGAGAGGAAGA	0.054	1.72	2.35e-05
21	24	19	17441488	17571766	rs1529482	rs890839	AGGGAAGAAGCGAGAGAAGGG	0.0123	3	2.4e-05
7	17	19	35298961	35388152	rs3746236	rs8113651	GAGGAAA	0.012	3.4	2.42e-05
19	21	19	22638080	22999062	rs2645164	rs433830	AAAAGGAGGAAAAAGCAGA	0.0272	2.06	2.46e-05
8	25	19	4243792	4325327	rs353694	rs10411394	GAGCAAGA	0.0239	2.28	2.53e-05
11	26	19	55216950	55434575	rs1325156	rs623383	GGGCGGAGAAG	0.0297	2.14	2.54e-05
11	26	19	4182939	4306311	rs3760905	rs4807578	CGCAGAGCAAG	0.0202	2.46	2.56e-05
21	17	19	57223816	57433407	rs4801364	rs10404759	GCAAGAAGGAAAGCGGGGAAA	0.0106	3.23	2.65e-05
21	21	19	22638080	23021400	rs2645164	rs12981220	AAAAGGAGGAAAAAGCAGAGA	0.027	2.06	2.72e-05
22	21	19	22638080	23065269	rs2645164	rs1478457	AAAAGGAGGAAAAAGCAGAGAG	0.027	2.05	2.73e-05
13	26	19	4212345	4340742	rs10417017	rs12978346	CAGAGCAAGAAAA	0.0187	2.35	2.75e-05
16	29	19	49760208	50028040	rs352826	rs3810194	GGAACGAGGAAAAGAA	0.0125	2.75	2.76e-05
14	20	19	3342306	3545850	rs10405694	rs10424296	AAAGAGAAACACGG	0.0153	3.05	2.77e-05
9	28	19	5399911	5455978	rs8109796	rs8107825	AAAGGGAGA	0.0723	1.59	2.89e-05
18	15	19	3664094	3804701	rs8109485	rs4806954	AGGGAGCGAGAGAAGGAA	0.0178	2.39	2.89e-05
4	10	19	51628529	51718837	rs2075803	rs273634	GAAG	0.022	2.16	2.9e-05
23	10	19	1826112	2136515	rs2304615	rs2108825	AAGAGGAGAGCGGAGAAGGCAGA	0.0254	2.28	2.97e-05
10	29	19	1993444	2181607	rs3810414	rs12980348	AAGGCAGGGC	0.0211	2.87	2.98e-05
16	11	19	3329809	3552093	rs28859095	rs2240754	GAAAGAGAAACACGGG	0.0119	3.17	3.11e-05
18	19	19	31801130	32051357	rs1078373	rs11672575	GAAGAGAGGGGAGAGAGA	0.0449	1.77	3.13e-05
6	23	19	3329809	3390416	rs28859095	rs10426280	GAAAGA	0.0395	1.97	3.26e-05
16	18	19	50978393	51136844	rs1620498	rs8104662	ACAGGCGGAGAAGCAA	0.0148	2.55	3.28e-05
24	16	19	41058802	41269288	rs4332846	rs2279011	AAAAGAAGAAAAGGAGGGAGGGAA	0.0107	2.77	3.29e-05
21	19	19	32604570	32779619	rs1030689	rs2111505	GAGGGAGAGGGAGACAGGAAA	0.0303	1.86	3.3e-05
17	16	19	1978271	2211050	rs740423	rs2301800	GAGAAGGCAGGGCGGGA	0.019	2.69	3.33e-05
17	21	19	22638080	22952946	rs2645164	rs12980509	AAAAGGAGGAAAAAGCA	0.0275	2.04	3.36e-05
24	17	19	43975513	44213380	rs7252512	rs10403459	GGAAAAGAGGACGAGAGGAAGAAG	0.0149	2.46	3.46e-05
20	21	19	22638080	23000745	rs2645164	rs423687	AAAAGGAGGAAAAAGCAGAG	0.0271	2.04	3.49e-05
16	21	19	1993444	2242829	rs3810414	rs7249235	AAGGCAGGGCGGGAAC	0.0223	2.63	3.5e-05
22	13	19	52815890	53070617	rs7247178	rs329966	ACAAGGGGGGAAAAGAAAAGGA	0.012	2.76	3.58e-05
11	21	19	14337898	14462121	rs9677023	rs12977018	AGCGGAGGGAG	0.0247	2.18	3.59e-05
19	24	19	43999634	44178437	rs1125030	rs344776	AAAAGAGGACGAGAGGAAG	0.0387	1.79	3.59e-05
13	25	19	3698333	3783070	rs740873	rs3746115	GAGCGAGAGAAGG	0.0217	2.32	3.6e-05
15	22	19	39537895	39616521	rs572764	rs4803206	GACAAAAACGGGGCA	0.0126	2.81	3.71e-05
10	23	19	3342306	3440080	rs10405694	rs11085019	AAAGAGAAAC	0.0279	2.24	3.74e-05
7	28	19	1993444	2110746	rs3810414	rs20567	AAGGCAG	0.0329	2.31	3.75e-05
20	24	19	17441488	17562969	rs1529482	rs11666324	AGGGAAGAAGCGAGAGAAGG	0.0133	2.8	3.8e-05
16	16	19	4182939	4342847	rs3760905	rs3810367	CGCAGAGCAAGAAAAC	0.01	3.19	3.87e-05
19	24	19	17441488	17552306	rs1529482	rs11667945	AGGGAAGAAGCGAGAGAAG	0.0134	2.82	3.97e-05
14	21	19	39537895	39605882	rs572764	rs692364	GACAAAAACGGGGC	0.0127	2.78	4e-05
14	22	19	46034511	46158473	rs16979873	rs12972158	AAGGAAAGAGAGGG	0.0135	2.52	4.01e-05
15	14	19	3329809	3545850	rs28859095	rs10424296	GAAAGAGAAACACGG	0.0115	3.22	4.03e-05
18	21	19	22638080	22997307	rs2645164	rs12459515	AAAAGGAGGAAAAAGCAG	0.0273	2.03	4.03e-05
23	22	19	43964028	44178437	rs4330013	rs344776	AGGGAAAAGAGGACGAGAGGAAG	0.0391	1.79	4.04e-05
14	28	19	4212345	4342847	rs10417017	rs3810367	CAGAGCAAGAAAAC	0.0192	2.28	4.13e-05
15	24	19	1993444	2224387	rs3810414	rs12459507	AAGGCAGGGCGGGAA	0.0226	2.6	4.13e-05
8	12	19	4949266	5037083	rs11672626	rs10419990	AAAAAGAG	0.311	0.761	4.15e-05
19	16	19	1978271	2242829	rs740423	rs7249235	GAGAAGGCAGGGCGGGAAC	0.0184	2.61	4.15e-05
3	7	19	3344477	3372514	rs7359943	rs11085016	AAG	0.227	1.35	4.21e-05
12	28	19	47285589	47465366	rs1644343	rs6509303	CCGGAAGAAAGA	0.0187	2.49	4.26e-05
25	18	19	43940597	44178437	rs2682592	rs344776	AAAGGGAAAAGAGGACGAGAGGAAG	0.0378	1.83	4.33e-05
9	13	19	4949266	5046070	rs11672626	rs16992771	AAAAAGAGG	0.308	0.762	4.39e-05
18	21	19	35921697	36016198	rs8107905	rs2285513	CGAGGAGGGGAGAAAAGG	0.018	2.15	4.43e-05
7	19	19	35277203	35357338	rs10412632	rs4806060	GGGAGGA	0.0131	2.78	4.46e-05
12	20	19	39537895	39593832	rs572764	rs7247078	GACAAAAACGGG	0.0125	2.83	4.5e-05
7	21	19	4246693	4325327	rs11671900	rs10411394	AGCAAGA	0.0337	2.01	4.59e-05
12	25	19	1993444	2199351	rs3810414	rs2074554	AAGGCAGGGCGG	0.0216	2.71	4.62e-05
18	10	19	3351890	3604265	rs759635	rs2238630	AGAGAAACACGGGAGGAG	0.0411	1.9	4.67e-05
13	27	19	47285589	47511992	rs1644343	rs8107380	CCGGAAGAAAGAG	0.0191	2.45	4.68e-05
13	20	19	39537895	39599972	rs572764	rs1672661	GACAAAAACGGGG	0.0124	2.82	4.72e-05
16	19	19	4212345	4355300	rs10417017	rs2041775	CAGAGCAAGAAAACGG	0.0118	2.67	4.74e-05
11	30	19	3709064	3783070	rs613648	rs3746115	GCGAGAGAAGG	0.0374	1.96	4.77e-05
14	31	19	49760208	49991789	rs352826	rs3786567	GGAACGAGGAAAAG	0.0337	1.93	4.83e-05
15	25	19	4268341	4437089	rs4807563	rs243375	ACAAAAAAACGGGGA	0.0272	2.16	4.83e-05
15	19	19	35977309	36069495	rs6510490	rs8112614	GGAGAAAAGGAAAAG	0.0257	1.97	4.88e-05
14	25	19	4268341	4402017	rs4807563	rs243335	ACAAAAAAACGGGG	0.0276	2.15	4.91e-05
14	29	19	47268373	47511992	rs11668878	rs8107380	CCCGGAAGAAAGAG	0.0215	2.19	4.91e-05
17	21	19	44038306	44178437	rs2256507	rs344776	AAGAGGACGAGAGGAAG	0.043	1.71	4.92e-05
16	25	19	4268341	4448843	rs4807563	rs741923	ACAAAAAAACGGGGAG	0.0275	2.15	5e-05
16	26	19	48315529	48468770	rs8104782	rs11670965	AGAAGGGCAGAAAGAA	0.0238	2.08	5.06e-05
20	25	19	43999634	44185926	rs1125030	rs436681	AAAAGAGGACGAGAGGAAGA	0.0391	1.76	5.06e-05
14	26	19	4214467	4353174	rs8110516	rs11085070	AGAGCAAGAAAACG	0.02	2.26	5.07e-05
15	18	19	3342306	3552093	rs10405694	rs2240754	AAAGAGAAACACGGG	0.0152	2.89	5.09e-05
13	24	19	35977309	36044524	rs6510490	rs2251124	GGAGAAAAGGAAA	0.0367	1.77	5.13e-05
21	13	19	1904612	2170764	rs754799	rs2108524	AGGAGAGCGGAGAAGGCAGGG	0.013	3.07	5.19e-05
20	15	19	50905042	51136844	rs1726800	rs8104662	GAAGACAGGCGGAGAAGCAA	0.0109	2.78	5.25e-05
17	21	19	45993568	46157004	rs4511641	rs10408179	ACAAAAGGAAAGAGAGG	0.0118	2.61	5.27e-05
19	14	19	14337898	14578813	rs9677023	rs10416904	GGCGGAGGAGAAGGGAGGA	0.0102	2.95	5.34e-05
18	14	19	14337898	14574252	rs9677023	rs4926214	GGCGGAGGAGAAGGGAGG	0.0104	2.92	5.37e-05
11	17	19	42120283	42239178	rs2215324	rs10425443	ACGAGACAAGA	0.0455	0.441	5.38e-05
12	29	19	3709064	3792245	rs613648	rs4807510	GCGAGAGAAGGA	0.0363	1.95	5.46e-05
18	12	19	4268341	4475606	rs4807563	rs3816048	ACAAAAAAACGGGGAGAA	0.0244	2.15	5.46e-05
12	15	19	17829608	17892478	rs10410487	rs2042299	AAAAGGGAAGGA	0.0129	2.39	5.49e-05
22	14	19	1960031	2244072	rs12980679	rs2074860	CGGAGAAGGCAGGGCGGGAACA	0.0143	2.98	5.49e-05
3	8	19	3351890	3390416	rs759635	rs10426280	AGA	0.229	1.35	5.56e-05
14	24	19	44058239	44178437	rs3213356	rs344776	AGGACGAGAGGAAG	0.0602	1.68	5.6e-05
10	24	19	2438119	2514565	rs1865111	rs3752174	GACCAGAAAG	0.0343	1.84	5.63e-05
18	26	19	49691822	49991789	rs909010	rs3786567	AGAGGGAACGAGGAAAAG	0.0125	2.63	5.64e-05
15	25	19	35923858	36010258	rs11084813	rs7253270	GAGGAGGGGAGAAAA	0.0124	2.52	5.65e-05
20	19	19	32604570	32770618	rs1030689	rs242569	GAGGGAGAGGGAGACAGGAA	0.0309	1.84	5.69e-05
20	10	19	3664094	3817894	rs8109485	rs1106643	AGGGAGCGAGAGAAGGAACG	0.0129	2.65	5.71e-05
14	16	19	11710309	11881451	rs9807915	rs394957	GCGAGGGAGAGGCG	0.0328	1.84	5.75e-05
11	26	19	1986455	2170764	rs7254820	rs2108524	AGAAGGCAGGG	0.0153	2.82	5.76e-05
18	16	19	1978271	2224387	rs740423	rs12459507	GAGAAGGCAGGGCGGGAA	0.0191	2.6	5.86e-05
20	16	19	58152795	58417426	rs11879465	rs6510112	GAGGAAAGGACGCGGGAAAG	0.0374	1.79	5.91e-05
14	21	19	3698842	3804701	rs4432372	rs4806954	AGCGAGAGAAGGAA	0.0215	2.32	5.93e-05
15	16	19	3698842	3806837	rs4432372	rs2285957	AGCGAGAGAAGGAAC	0.0205	2.33	5.98e-05
18	16	19	1960031	2207269	rs12980679	rs12983678	CGGAGAAGGCAGGGCGGG	0.0172	2.77	5.98e-05
14	26	19	4243792	4355300	rs353694	rs2041775	GAGCAAGAAAACGG	0.015	2.55	6.03e-05
5	12	19	57086815	57113178	rs4239476	rs3752183	AGAGA	0.189	0.7	6.04e-05
14	28	19	30366852	30610400	rs16960026	rs7259325	ACAGGCCGGAAGGG	0.015	2.57	6.12e-05
10	26	19	3329809	3432252	rs28859095	rs4806934	GAAAGAGAAA	0.0242	2.26	6.15e-05
13	26	19	1993444	2207269	rs3810414	rs12983678	AAGGCAGGGCGGG	0.0217	2.64	6.15e-05
18	19	19	1904612	2073466	rs754799	rs758145	AGGAGAGCGGAGAAGGCA	0.0414	1.94	6.15e-05
25	19	19	32575338	32764618	rs7257225	rs11879922	GACAGGGAGGGAGAGGGAGACAGGA	0.0257	1.89	6.22e-05
18	20	19	44038306	44185926	rs2256507	rs436681	AAGAGGACGAGAGGAAGA	0.043	1.7	6.23e-05
20	9	19	1989867	2274578	rs7251590	rs2523177	GAAGGCAGGGCGGGAACAGG	0.013	2.97	6.23e-05
14	23	19	1993444	2211050	rs3810414	rs2301800	AAGGCAGGGCGGGA	0.0222	2.59	6.27e-05
7	10	19	4949266	5027230	rs11672626	rs263066	AAAAAGA	0.316	0.766	6.3e-05
19	22	19	44038306	44192475	rs2256507	rs11083718	AAGAGGACGAGAGGAAGAA	0.034	1.78	6.33e-05
17	23	19	22425615	22709636	rs11668081	rs1216115	AGAGAGCGAAAGGAGGA	0.0144	2.41	6.36e-05
15	20	19	46034511	46172278	rs16979873	rs11671664	AAGGAAAGAGAGGGG	0.0132	2.47	6.54e-05
21	20	19	41109456	41274713	rs3786527	rs2607426	GAAGAAAAGGAGGGAGGGAAA	0.0148	2.29	6.55e-05
23	10	19	1993444	2319153	rs3810414	rs11084931	AAGGCGGGGCGGGAACAGGGAAA	0.0177	2.4	6.55e-05
17	16	19	1960031	2199351	rs12980679	rs2074554	CGGAGAAGGCAGGGCGG	0.0169	2.83	6.57e-05
14	21	19	22638080	22793083	rs2645164	rs8111506	AAAAGGAGGAAAAA	0.0287	1.97	6.62e-05
20	16	19	1978271	2244072	rs740423	rs2074860	GAGAAGGCAGGGCGGGAACA	0.0181	2.58	6.72e-05
15	16	19	11710309	11888044	rs9807915	rs412816	GCGAGGGAGAGGCGG	0.0324	1.83	6.8e-05
9	22	19	50486939	50736956	rs3786669	rs588973	GAGGACAGG	0.0102	3.44	6.82e-05
19	8	19	1690895	1920342	rs8107350	rs4807169	CGCAGGGAGAGGAAGAGGA	0.0112	3.12	6.91e-05
10	20	19	35956014	36011878	rs10419824	rs886133	GGGAGAAAAG	0.0409	1.75	6.98e-05
8	25	19	3342306	3412057	rs10405694	rs12982509	AAAGAGAA	0.0304	2.16	7.03e-05
13	21	19	4180836	4306311	rs352493	rs4807578	AACGCAGAGCAAG	0.0229	2.23	7.04e-05
11	20	19	17534898	17579984	rs13345062	rs8109373	AGGGAAAGGGC	0.0111	3.06	7.11e-05
8	14	19	49667351	49782621	rs3760666	rs353999	ACAGAGGG	0.0791	1.53	7.13e-05
8	25	19	4246693	4333711	rs11671900	rs7247504	AGCAAGAA	0.0236	2.12	7.15e-05
6	12	19	49691822	49782621	rs909010	rs353999	AGAGGG	0.0867	1.52	7.24e-05
13	26	19	35978577	36069495	rs2293690	rs8112614	AGAAAAGGAAAAG	0.029	1.91	7.27e-05
21	12	19	50905042	51140752	rs1726800	rs2287819	GAAGACAGGCGGAGAAGCAAA	0.0109	2.73	7.27e-05
13	21	19	4182060	4325327	rs4807546	rs10411394	ACGCAGAGCAAGA	0.0118	3.01	7.33e-05
14	18	19	30641424	30777036	rs335751	rs7257017	GGGAAGAGGCGCAG	0.0118	2.76	7.35e-05
21	16	19	1961474	2244072	rs2041120	rs2074860	GGAGAAGGCAGGGCGGGAACA	0.0157	2.61	7.4e-05
25	19	19	41109456	41299015	rs3786527	rs2644898	GAAGAAAAGGAGGGAGGGAAAGGGA	0.0148	2.26	7.4e-05
25	10	19	1826112	2181607	rs2304615	rs12980348	AAGAGGAGAGCGGAGAAGGCAGAAA	0.0244	2.17	7.41e-05
11	23	19	957447	1053677	rs12976695	rs3752242	GAGGGGGAGAA	0.0107	2.94	7.44e-05
20	19	19	56799304	56994784	rs8106073	rs8113270	AGCCCAGAGCGCGAGGGAAA	0.138	1.4	7.44e-05
16	23	19	22638080	22874166	rs2645164	rs4933025	AAAAGGAGGAAAAAGC	0.0285	1.96	7.46e-05
15	18	19	30627658	30777036	rs335740	rs7257017	GGGGAAGAGGCGCAG	0.0122	2.68	7.49e-05
20	16	19	57223816	57423448	rs4801364	rs12978360	GCAAGAAGGAAAGCGGGGAA	0.0112	2.89	7.57e-05
8	22	19	55373362	55434575	rs1654644	rs623383	CGGAGAAG	0.0616	1.67	7.58e-05
14	26	19	3698333	3792245	rs740873	rs4807510	GAGCGAGAGAAGGA	0.0222	2.21	7.63e-05
24	13	19	15039616	15217882	rs715158	rs12980862	ACGGAACAAAGGCACGGGAAAGAA	0.0111	2.33	7.76e-05
13	22	19	17534898	17594066	rs13345062	rs11670276	AGGGAAAGGGCCA	0.01	3.14	7.84e-05
6	23	19	3342306	3403231	rs10405694	rs3922397	AAAGAG	0.037	2.04	7.95e-05
23	19	19	43975513	44192475	rs7252512	rs11083718	GGAAAAGAGGACGAGAGGAAGAA	0.0331	1.78	7.97e-05
15	31	19	49760208	50000009	rs352826	rs2280401	GGAACGAGGAAAAGA	0.0113	2.75	7.99e-05
25	4	19	57258083	57498556	rs10412560	rs12460222	GAAGGAAAGCGGGAGGAGAAAGGGC	0.0105	3.01	8.01e-05
25	8	19	1784944	2110746	rs3764606	rs20567	GGGAAGAGGAGAGCGGAGAAGGCAG	0.0299	2	8.01e-05
9	21	19	35977309	36011878	rs6510490	rs886133	GGAGAAAAG	0.0415	1.74	8.03e-05
22	10	19	1993444	2317666	rs3810414	rs730417	AAGGCGGGGCGGGAACAGGGAA	0.0173	2.41	8.03e-05
24	19	19	41109456	41281700	rs3786527	rs2233156	GAAGAAAAGGAGGGAGGGAAAGGG	0.0148	2.25	8.05e-05
16	16	19	41156940	41274713	rs7247247	rs2607426	AAAGGAGGGAGGGAAA	0.0177	2.06	8.06e-05
8	33	19	1993444	2136515	rs3810414	rs2108825	AAGGCAGG	0.02	2.83	8.07e-05
19	20	19	32604570	32764618	rs1030689	rs11879922	GAGGGAGAGGGAGACAGGA	0.0308	1.82	8.11e-05
16	16	19	11710309	11908397	rs9807915	rs286232	GCGAGGGAGAGGCGGA	0.032	1.83	8.13e-05
23	19	19	41109456	41281346	rs3786527	rs2233154	GAAGAAAAGGAGGGAGGGAAAGG	0.0148	2.25	8.15e-05
4	7	19	49425838	49447713	rs1058491	rs3765148	AAGG	0.126	0.657	8.21e-05
10	21	19	13859267	13960386	rs109083	rs897786	AGGGACAGGA	0.0176	2.42	8.23e-05
22	13	19	1808683	2073466	rs7249302	rs758145	GAAGAGGAGAGCGGAGAAGGCA	0.0324	2.05	8.24e-05
9	25	19	2438884	2514565	rs2288943	rs3752174	ACCAGAAAG	0.0447	1.83	8.28e-05
19	18	19	45993568	46172278	rs4511641	rs11671664	ACAAAAGGAAAGAGAGGGG	0.0107	2.64	8.37e-05
16	20	19	40265884	40447257	rs10426810	rs8106269	GGGAAGAAGAACAGAG	0.01	2.88	8.38e-05
22	19	19	41109456	41281016	rs3786527	rs2233152	GAAGAAAAGGAGGGAGGGAAAG	0.0148	2.25	8.42e-05
11	28	19	4214467	4335869	rs8110516	rs4435380	AGAGCAAGAAA	0.0236	2.13	8.5e-05
21	12	19	36200400	36564653	rs4806197	rs11669890	AAAAGGGACCAAACAAGAGGG	0.0491	1.75	8.55e-05
13	23	19	56863306	56994784	rs2058319	rs8113270	AGCGCGAGGGAAA	0.159	1.37	8.68e-05
17	21	19	21613836	21858994	rs2937161	rs2015481	GGGGGCGAGCAAGGAAG	0.0965	0.611	8.74e-05
21	9	19	51844978	52033742	rs8105710	rs2305772	CGAGGGAGGCAAAGAAAGAGA	0.0162	2.38	8.81e-05
12	28	19	55216950	55434818	rs1325156	rs634742	GGGCGGAGAAGA	0.0278	2.09	8.82e-05
13	16	19	11710309	11873382	rs9807915	rs8099884	GCGAGGGAGAGGC	0.0334	1.81	8.82e-05
3	7	19	49425838	49445817	rs1058491	rs11666105	AAG	0.126	0.659	8.84e-05
11	24	19	35956014	36016198	rs10419824	rs2285513	GGGAGAAAAGG	0.04	1.75	8.85e-05
11	16	19	17829608	17887563	rs10410487	rs13345379	AAAAGGGAAGG	0.0131	2.33	8.88e-05
24	10	19	1993444	2326215	rs3810414	rs2270048	AAGGCGGGGCGGGAACAGGGAAAG	0.0174	2.39	9.02e-05
19	21	19	30315112	30597507	rs1406	rs11084415	CACAGACGACAAAAAAGGA	0.0117	2.67	9.03e-05
17	12	19	3344477	3591590	rs7359943	rs2108389	AAGAGAAACACGGGAGG	0.0307	2.09	9.07e-05
21	14	19	52815890	53066857	rs7247178	rs12327639	ACAAGGGGGGAAAAGAAAAGG	0.012	2.66	9.23e-05
19	19	19	44012880	44185926	rs2682578	rs436681	AAAGAGGACGAGAGGAAGA	0.0446	1.68	9.24e-05
10	28	19	1986455	2136515	rs7254820	rs2108825	AGAAGGCAGG	0.0169	2.63	9.25e-05
7	15	19	18474705	18497141	rs3746183	rs1059369	CAAGGAT	0.0723	1.51	9.29e-05
12	25	19	56863306	56992938	rs2058319	rs7254602	AGCGCGAGGGAA	0.159	1.37	9.37e-05
10	14	19	42120283	42221607	rs2215324	rs7249230	ACGAGACAAG	0.0483	0.471	9.38e-05
15	21	19	22638080	22797775	rs2645164	rs16999232	AAAAGGAGGAAAAAG	0.0283	1.95	9.41e-05
15	27	19	32051357	32472010	rs11672575	rs17774281	AGGAGGCCAACGGAA	0.0107	2.79	9.41e-05
17	11	19	3351890	3592730	rs759635	rs10410258	AGAGAAACACGGGAGGA	0.0386	1.91	9.5e-05
12	21	19	17534898	17590281	rs13345062	rs11666579	AGGGAAAGGGCC	0.0111	2.94	9.51e-05
6	14	19	18474705	18484922	rs3746183	rs888663	CAAGGA	0.0742	1.51	9.53e-05
15	22	19	3698333	3804701	rs740873	rs4806954	GAGCGAGAGAAGGAA	0.0226	2.17	9.65e-05
17	26	19	35906493	35997363	rs16970300	rs6510492	ACCGAGGAGGGGAGAAA	0.0107	2.46	9.68e-05
13	31	19	49760208	49979893	rs352826	rs3826717	GGAACGAGGAAAA	0.0339	1.88	9.7e-05
9	18	19	41012190	41094838	rs7258094	rs393569	GGGGGGAGG	0.01	2.65	9.74e-05
17	21	19	1993444	2244072	rs3810414	rs2074860	AAGGCAGGGCGGGAACA	0.0218	2.52	9.74e-05
22	21	19	17423373	17552306	rs7249329	rs11667945	AAAAGGGAAGAAGCGAGAGAAG	0.0155	2.66	9.75e-05
20	21	19	44012880	44192475	rs2682578	rs11083718	AAAGAGGACGAGAGGAAGAA	0.0365	1.74	9.82e-05
6	17	19	35282181	35357338	rs11084786	rs4806060	GGAGGA	0.0125	2.79	9.84e-05
2	4	19	3136845	3143069	rs1465245	rs1688124	GC	0.441	0.78	9.94e-05
18	20	19	44012880	44178437	rs2682578	rs344776	AAAGAGGACGAGAGGAAG	0.0445	1.68	9.95e-05
16	15	19	14337898	14567193	rs9677023	rs6511932	GGCGGAGGAGAAGGGA	0.0127	2.62	9.96e-05
3	4	19	4949266	4965064	rs11672626	rs10853981	AAA	0.343	0.777	9.98e-05
