# Supplementary material for: A genome-wide association study in Swedish colorectal cancer patients with gastric- and prostate cancer in relatives
Source: Hered Cancer Clin Pract. 2024 Nov 14;22:25. doi: 10.1186/s13053-024-00299-z (PMC11562479; doi:10.1186/s13053-024-00299-z)
Supplement: Supplementary file 1 — Supplementary Material 1: Figure S1: Quantile-quantile plot (QQ-plot). QQ-plot of observed and expected P-values for single SNP analysis, -log 10 transformed. The diagonal red line represents the expected null hypothesis (= no association). Figure S2: Manhattan plot. Observed P values along the chromosomes for SNP association. The blue line represents suggestive statistical significance, p<5x10−5. Table S1-S23. [file 13053_2024_299_MOESM1_ESM.zip › Final Excel files, down to -05, Twin logistic, GWAS CRC-GC-PrC/CRC_GC_PrC_OncoTwin_chr2.logistic.xlsx]

## Sheet: sorted_Johanna_Logistic_CRC_GAS
NSNP	NHAP	CHR	BP1	BP2	SNP1	SNP2	HAPLOTYPE	F	OR	P		NSNP = Number of SNPs in the haplotype
25	24	2	184468466	184761417	rs2368424	rs893736	GGGGAGAAGAAGGAGAAAAAGGAAA	0.0358	2.1	2.4e-07		NHAP = Number of haplotypes in each locus
14	30	2	107807644	108033742	rs7607270	rs266243	AAGAGAAAGAGACA	0.0426	1.89	2.85e-07		CHR = Chromosome number
25	20	2	19950193	20073860	rs13002741	rs11096626	GGGAAAGAGAAGAACGAGAGGGAGC	0.0138	2.98	3.86e-07		BP1 = First base pair in a haplotype
19	29	2	107807644	108140880	rs7607270	rs266273	AAGAGAAAGAGACAGAGGA	0.0411	1.89	3.94e-07		BP2 = Last base pair in a haplotype
15	18	2	199705667	200341637	rs1518095	rs11684919	AAACAGGAGAGAACA	0.155	1.52	4.31e-07		SNP1 = First SNP in a haplotype
7	20	2	121513993	121570665	rs11901641	rs895485	AGGCAGG	0.0376	2.17	5.16e-07		SNP2 = Last SNP in a haplotype
24	24	2	184468466	184750212	rs2368424	rs826115	GGGGAGAAGAAGGAGAAAAAGGAA	0.036	2.06	5.52e-07		F = Haplotype frequency in samples
17	19	2	167200916	167401072	rs16851943	rs6432918	AGAAAAAAAGGGAGGGA	0.0251	2.14	6.53e-07		OR = Odds ratio
18	29	2	107807644	108114085	rs7607270	rs166464	AAGAGAAAGAGACAGAGG	0.0415	1.86	6.65e-07		P = P-value
17	29	2	107807644	108100980	rs7607270	rs266141	AAGAGAAAGAGACAGAG	0.0415	1.86	7.59e-07
16	29	2	107807644	108081665	rs7607270	rs959014	AAGAGAAAGAGACAGA	0.0414	1.86	7.64e-07
15	29	2	107807644	108051515	rs7607270	rs266177	AAGAGAAAGAGACAG	0.0416	1.86	8.24e-07
17	28	2	107786443	107987035	rs1990409	rs6746088	GGAGGGAAGAGAAAGAG	0.0431	1.84	8.65e-07
18	23	2	69391521	69723710	rs13016276	rs7577851	CGGGGGAGGAGAGGAAAG	0.0195	2.73	8.82e-07
5	17	2	121536569	121579245	rs4848628	rs4848637	CAGGG	0.038	2.25	8.93e-07
10	18	2	107807644	107962440	rs7607270	rs6709735	AAGAGAAAGA	0.0479	1.82	9.03e-07
2	3	2	121530262	121536569	rs4848627	rs4848628	AA	0.777	0.715	9.08e-07
11	24	2	139914782	140074943	rs13029794	rs16842051	CGAAAAGAGAG	0.0136	3.38	9.12e-07
12	24	2	139914782	140077355	rs13029794	rs344905	CGAAAAGAGAGG	0.0136	3.38	9.12e-07
13	20	2	123797042	123951832	rs7574923	rs1519293	GAAAAGCCAAGAG	0.131	1.45	9.18e-07
2	3	2	121524842	121530262	rs17050378	rs4848627	GA	0.778	0.715	9.73e-07
8	24	2	121524842	121589440	rs17050378	rs895479	GGCAGGGA	0.0473	2.03	9.85e-07
3	4	2	121524842	121536569	rs17050378	rs4848628	GAA	0.777	0.716	9.93e-07
16	21	2	199795231	200452591	rs1456547	rs10182928	ACAGGAGAGAACAAAG	0.141	1.53	1.05e-06
1	2	2	121530262	121530262	rs4848627	rs4848627	A	0.778	0.716	1.06e-06
1	2	2	121530262	121530262	rs4848627	rs4848627	G	0.222	1.4	1.06e-06
7	15	2	240385971	240420675	rs1872618	rs1796449	AGGGAGG	0.0923	1.59	1.08e-06
17	23	2	139954090	140180201	rs2118269	rs6718997	GAAAAGAGAGGGGGAGA	0.0121	3.24	1.1e-06
16	23	2	139954090	140179200	rs2118269	rs12614356	GAAAAGAGAGGGGGAG	0.0121	3.24	1.11e-06
16	23	2	107786443	107962440	rs1990409	rs6709735	GGAGGGAAGAGAAAGA	0.0431	1.84	1.13e-06
18	21	2	199705667	200452591	rs1518095	rs10182928	AAACAGGAGAGAACAAAG	0.131	1.53	1.22e-06
19	21	2	199705667	200460345	rs1518095	rs1551085	AAACAGGAGAGAACAAAGG	0.12	1.54	1.34e-06
16	24	2	225792835	225995545	rs7558808	rs13415546	AGAGAAGGAAGGAAGA	0.0409	1.94	1.35e-06
16	21	2	199705667	200391076	rs1518095	rs6704623	AAACAGGAGAGAACAA	0.149	1.5	1.38e-06
21	30	2	107786016	108033742	rs2907907	rs266243	AGGAGGGAAGAGAAAGAGACA	0.0266	1.99	1.38e-06
15	24	2	139954090	140166857	rs2118269	rs6741585	GAAAAGAGAGGGGGA	0.0121	3.2	1.45e-06
6	19	2	121530262	121579245	rs4848627	rs4848637	GCAGGG	0.0381	2.21	1.48e-06
5	13	2	139954090	140019620	rs2118269	rs7558498	GAAAA	0.0947	1.59	1.61e-06
16	25	2	139957431	140180201	rs9646664	rs6718997	AAAAGAGAGGGGGAGA	0.0105	3.6	1.65e-06
7	20	2	121524842	121579245	rs17050378	rs4848637	GGCAGGG	0.0451	2.06	1.67e-06
19	24	2	69391521	69741609	rs13016276	rs2276689	CGGGGGAGGAGAGGAAAGG	0.0176	2.81	1.68e-06
3	6	2	135096302	135114889	rs935480	rs2290049	GAG	0.0789	1.62	1.69e-06
4	12	2	121536569	121570665	rs4848628	rs895485	CAGG	0.0417	2.14	1.7e-06
11	20	2	107807644	107987035	rs7607270	rs6746088	AAGAGAAAGAG	0.048	1.78	1.78e-06
12	17	2	107794867	107962440	rs13390271	rs6709735	GGAAGAGAAAGA	0.053	1.76	1.92e-06
5	14	2	121530262	121570665	rs4848627	rs895485	GCAGG	0.0418	2.13	1.96e-06
12	20	2	107807644	107990409	rs7607270	rs2889765	AAGAGAAAGAGA	0.0479	1.78	2.08e-06
16	20	2	199697571	200341637	rs2693278	rs11684919	GAAACAGGAGAGAACA	0.142	1.49	2.1e-06
24	21	2	19950193	20069414	rs13002741	rs2276606	GGGAAAGAGAAGAACGAGAGGGAG	0.0149	2.73	2.1e-06
12	16	2	123805126	123951832	rs299573	rs1519293	AAAAGCCAAGAG	0.128	1.44	2.21e-06
6	12	2	139914782	140019620	rs13029794	rs7558498	CGAAAA	0.095	1.58	2.23e-06
9	23	2	240385971	240437810	rs1872618	rs6718108	AGGGAGGAA	0.0679	1.71	2.23e-06
10	19	2	139914782	140074659	rs13029794	rs344914	CGAAAAGAGA	0.0143	3.34	2.25e-06
15	25	2	139957431	140179200	rs9646664	rs12614356	AAAAGAGAGGGGGAG	0.0106	3.52	2.26e-06
16	16	2	107786827	107987035	rs2971652	rs6746088	GAGGGAAGAGAAAGAG	0.0518	1.76	2.27e-06
14	25	2	139954090	140138681	rs2118269	rs11884896	GAAAAGAGAGGGGG	0.0116	3.26	2.31e-06
11	17	2	107798929	107962440	rs6744712	rs6709735	GAAGAGAAAGA	0.0513	1.76	2.45e-06
5	9	2	67022351	67060996	rs4671748	rs7566349	GAAAA	0.0862	1.62	2.61e-06
6	14	2	121524842	121570665	rs17050378	rs895485	GGCAGG	0.0401	2.13	2.67e-06
11	15	2	123808961	123951832	rs299575	rs1519293	AAAGCCAAGAG	0.127	1.44	2.69e-06
21	23	2	107807644	108190233	rs7607270	rs1108853	AAGAGAAAGAGACAGAGGAAA	0.0369	1.83	2.76e-06
17	23	2	69391521	69715845	rs13016276	rs2312207	CGGGGGAGGAGAGGAAA	0.0197	2.61	2.78e-06
13	20	2	69370976	69573029	rs4488695	rs6722492	AACGGGGGAGGAG	0.0195	2.52	2.86e-06
12	19	2	107798929	107987035	rs6744712	rs6746088	GAAGAGAAAGAG	0.0522	1.74	3e-06
18	21	2	199697571	200440820	rs2693278	rs17528188	GAAACAGGAGAGAACAAA	0.116	1.52	3.08e-06
13	23	2	139957431	140138681	rs9646664	rs11884896	AAAAGAGAGGGGG	0.0117	3.33	3.11e-06
15	17	2	107786827	107962440	rs2971652	rs6709735	GAGGGAAGAGAAAGA	0.0513	1.75	3.11e-06
14	25	2	139957431	140166857	rs9646664	rs6741585	AAAAGAGAGGGGGA	0.0106	3.47	3.19e-06
6	20	2	121536569	121589440	rs4848628	rs895479	CAGGGA	0.0382	2.14	3.2e-06
23	11	2	16214286	16590965	rs4073262	rs1367158	AGGAGGAAGGAAAAAGAACAAAG	0.0141	3.05	3.31e-06
22	21	2	107807644	108198802	rs7607270	rs6542726	AAGAGAAAGAGACAGAGGAAAG	0.0366	1.83	3.34e-06
20	22	2	199705667	200473658	rs1518095	rs12693889	AAACAGGAGAGAACAAAGGG	0.126	1.51	3.36e-06
9	18	2	107812973	107962440	rs3922303	rs6709735	AGAGAAAGA	0.0573	1.74	3.37e-06
10	24	2	240385971	240443992	rs1872618	rs6727608	AGGGAGGAAA	0.068	1.69	3.39e-06
15	21	2	139914782	140138681	rs13029794	rs11884896	CGAAAAGAGAGGGGG	0.0127	3.13	3.39e-06
8	17	2	107813837	107962440	rs1558398	rs6709735	GAGAAAGA	0.0582	1.73	3.41e-06
14	17	2	107791876	107962440	rs17718331	rs6709735	AGGGAAGAGAAAGA	0.0505	1.75	3.41e-06
21	24	2	107753988	107990409	rs4319926	rs2889765	GGAGGAGGGAAGAGAAAGAGA	0.0535	1.74	3.42e-06
15	23	2	199795231	200440820	rs1456547	rs17528188	ACAGGAGAGAACAAA	0.122	1.52	3.48e-06
19	21	2	199697571	200452591	rs2693278	rs10182928	GAAACAGGAGAGAACAAAG	0.116	1.52	3.58e-06
8	23	2	240385971	240436304	rs1872618	rs1564974	AGGGAGGA	0.068	1.7	3.65e-06
20	24	2	69391521	69750113	rs13016276	rs7565783	CGGGGGAGGAGAGGAAAGGG	0.0178	2.71	3.84e-06
15	18	2	107791876	107987035	rs17718331	rs6746088	AGGGAAGAGAAAGAG	0.0511	1.73	3.93e-06
4	11	2	139957431	140019620	rs9646664	rs7558498	AAAA	0.0948	1.57	3.96e-06
15	21	2	69391521	69664976	rs13016276	rs13416004	CGGGGGAGGAGAGGA	0.0206	2.54	3.99e-06
16	22	2	102662172	102738545	rs17026510	rs6713468	GCAAAGAGAAAGGGCG	0.0101	2.9	4.01e-06
15	22	2	102662172	102736867	rs17026510	rs12328681	GCAAAGAGAAAGGGC	0.0101	2.9	4.02e-06
13	19	2	107794867	107987035	rs13390271	rs6746088	GGAAGAGAAAGAG	0.0536	1.72	4.13e-06
3	6	2	121536569	121562595	rs4848628	rs4848632	CAG	0.132	1.49	4.24e-06
17	23	2	199697571	200391076	rs2693278	rs6704623	GAAACAGGAGAGAACAA	0.137	1.49	4.24e-06
12	21	2	69391521	69606336	rs13016276	rs13422656	CGGGGGAGGAGA	0.0206	2.54	4.26e-06
22	29	2	107778931	108033742	rs1541496	rs266243	GAGGAGGGAAGAGAAAGAGACA	0.0353	1.85	4.29e-06
11	21	2	69391521	69573029	rs13016276	rs6722492	CGGGGGAGGAG	0.0206	2.54	4.34e-06
13	21	2	69391521	69646504	rs13016276	rs7605572	CGGGGGAGGAGAG	0.0206	2.53	4.4e-06
14	21	2	69391521	69655790	rs13016276	rs4581940	CGGGGGAGGAGAGG	0.0206	2.53	4.42e-06
23	20	2	107807644	108216620	rs7607270	rs1913987	AAGAGAAAGAGACAGAGGAAAGA	0.0367	1.81	4.42e-06
22	29	2	107786016	108051515	rs2907907	rs266177	AGGAGGGAAGAGAAAGAGACAG	0.0261	1.94	4.43e-06
25	29	2	107786443	108140880	rs1990409	rs266273	GGAGGGAAGAGAAAGAGACAGAGGA	0.046	1.74	4.44e-06
16	20	2	224562525	224693416	rs4674808	rs12468846	GAAAAGAAGAACGCAG	0.0101	3.56	4.47e-06
25	20	2	107807644	108286602	rs7607270	rs11123669	AAGAGAAAGAGACAGAGGAAAGACA	0.0366	1.81	4.55e-06
24	24	2	226116965	226447735	rs6728230	rs3828256	CAAAACGGAAAAAGGGAAAAAGCA	0.0139	2.77	4.56e-06
12	24	2	139957431	140100106	rs9646664	rs344689	AAAAGAGAGGGG	0.012	3.27	4.64e-06
10	21	2	107812973	107987035	rs3922303	rs6746088	AGAGAAAGAG	0.0593	1.7	4.65e-06
18	21	2	167179540	167401072	rs7558866	rs6432918	AAGAAAAAAAGGGAGGGA	0.0265	1.98	4.67e-06
24	20	2	107807644	108241786	rs7607270	rs1516217	AAGAGAAAGAGACAGAGGAAAGAC	0.0367	1.81	4.67e-06
13	18	2	199795231	200341637	rs1456547	rs11684919	ACAGGAGAGAACA	0.168	1.47	4.7e-06
13	18	2	187713396	187882931	rs3100021	rs17754256	AGAAACGGGGGGG	0.0181	2.4	4.74e-06
20	24	2	107753988	107987035	rs4319926	rs6746088	GGAGGAGGGAAGAGAAAGAG	0.0534	1.73	4.76e-06
20	26	2	107778931	107990409	rs1541496	rs2889765	GAGGAGGGAAGAGAAAGAGA	0.0464	1.78	4.78e-06
11	21	2	107812973	107990409	rs3922303	rs2889765	AGAGAAAGAGA	0.0592	1.7	4.98e-06
9	17	2	186195271	186267921	rs1100829	rs13006333	AGGAAAGCC	0.0137	2.94	4.99e-06
20	22	2	199697571	200460345	rs2693278	rs1551085	GAAACAGGAGAGAACAAAGG	0.112	1.51	5e-06
16	18	2	102622376	102723017	rs4851527	rs13029804	GAACAGCAAAGAGAGA	0.0178	2.39	5.14e-06
8	14	2	139908499	140019620	rs12691976	rs7558498	GGCGAAAA	0.0687	1.68	5.28e-06
19	22	2	107753988	107962440	rs4319926	rs6709735	GGAGGAGGGAAGAGAAAGA	0.0524	1.75	5.29e-06
12	15	2	186164824	186260603	rs2059349	rs17331432	AGAGAGGAAAGC	0.0127	3.52	5.31e-06
16	18	2	107791876	107990409	rs17718331	rs2889765	AGGGAAGAGAAAGAGA	0.0509	1.72	5.37e-06
4	7	2	121530262	121562595	rs4848627	rs4848632	GCAG	0.131	1.48	5.45e-06
13	18	2	240385971	240457989	rs1872618	rs731154	AGGGAGGAAAGAA	0.0668	1.68	5.54e-06
13	26	2	107812973	108033742	rs3922303	rs266243	AGAGAAAGAGACA	0.0485	1.73	5.62e-06
19	26	2	107778931	107987035	rs1541496	rs6746088	GAGGAGGGAAGAGAAAGAG	0.0463	1.77	5.63e-06
14	21	2	102662172	102736588	rs17026510	rs7557377	GCAAAGAGAAAGGG	0.0102	2.86	5.66e-06
17	21	2	199705667	200440820	rs1518095	rs17528188	AAACAGGAGAGAACAAA	0.112	1.51	5.75e-06
7	7	2	135065943	135142222	rs7573104	rs6714520	GCAGAGG	0.0191	2.33	5.85e-06
14	10	2	136562472	136986303	rs3739022	rs4954580	GGGAACGAAAGGGG	0.523	0.757	5.92e-06
17	23	2	139957431	140200435	rs9646664	rs11688725	AAAAGAGAGGGGGAGAG	0.0101	3.4	5.98e-06
20	31	2	186164824	186434458	rs2059349	rs4667046	AGAGAGGAAAGCCAGGGAAG	0.0114	3.41	6.01e-06
19	27	2	186164824	186410095	rs2059349	rs12232985	AGAGAGGAAAGCCAGGGAA	0.0118	3.37	6.08e-06
15	10	2	136562472	136989136	rs3739022	rs6430608	GGGAACGAAAGGGGA	0.523	0.757	6.16e-06
14	21	2	199795231	200391076	rs1456547	rs6704623	ACAGGAGAGAACAA	0.158	1.47	6.21e-06
6	18	2	139954090	140031202	rs2118269	rs736666	GAAAAG	0.0465	1.88	6.26e-06
7	18	2	139954090	140056305	rs2118269	rs13401409	GAAAAGA	0.0468	1.88	6.26e-06
22	23	2	225938996	226140372	rs388208	rs13018232	AAGGAAGAAAACGGCGAGACAA	0.0351	2.01	6.33e-06
20	28	2	107786443	108033742	rs1990409	rs266243	GGAGGGAAGAGAAAGAGACA	0.0473	1.72	6.4e-06
9	27	2	139957431	140074943	rs9646664	rs16842051	AAAAGAGAG	0.0131	3.18	6.44e-06
4	7	2	67022351	67060126	rs4671748	rs3919596	GAAA	0.0903	1.58	6.5e-06
6	11	2	121513993	121562595	rs11901641	rs4848632	AGGCAG	0.123	1.49	6.53e-06
18	27	2	186164824	186387129	rs2059349	rs10931178	AGAGAGGAAAGCCAGGGA	0.0116	3.41	6.59e-06
21	25	2	69391521	69759415	rs13016276	rs2276687	CGGGGGAGGAGAGGAAAGGGG	0.0178	2.64	6.67e-06
18	24	2	107778931	107962440	rs1541496	rs6709735	GAGGAGGGAAGAGAAAGA	0.0456	1.79	6.71e-06
16	10	2	136462661	136986303	rs2117511	rs4954580	AGGGGAACGAAAGGGG	0.52	0.757	6.73e-06
17	10	2	136462661	136989136	rs2117511	rs6430608	AGGGGAACGAAAGGGGA	0.52	0.757	6.76e-06
14	11	2	136615222	136989136	rs3213871	rs6430608	GGAACGAAAGGGGA	0.522	0.758	6.79e-06
13	11	2	136615222	136986303	rs3213871	rs4954580	GGAACGAAAGGGG	0.522	0.758	6.8e-06
17	11	2	136393157	136986303	rs10928541	rs4954580	GAGGGGAACGAAAGGGG	0.522	0.758	6.84e-06
18	11	2	136393157	136989136	rs10928541	rs6430608	GAGGGGAACGAAAGGGGA	0.522	0.758	6.88e-06
9	17	2	4327339	4449917	rs7586198	rs619773	GGGGAGGGG	0.0464	1.82	6.89e-06
18	25	2	107786016	107987035	rs2907907	rs6746088	AGGAGGGAAGAGAAAGAG	0.0464	1.74	6.94e-06
10	27	2	139957431	140077355	rs9646664	rs344905	AAAAGAGAGG	0.0131	3.18	6.95e-06
2	4	2	135096302	135111093	rs935480	rs1439107	GA	0.0892	1.54	6.97e-06
15	10	2	136546635	136986303	rs4954633	rs4954580	GGGGAACGAAAGGGG	0.522	0.759	7.06e-06
12	20	2	240385971	240453552	rs1872618	rs7592100	AGGGAGGAAAGA	0.0677	1.66	7.07e-06
16	10	2	136546635	136989136	rs4954633	rs6430608	GGGGAACGAAAGGGGA	0.522	0.759	7.07e-06
12	10	2	136863816	136989136	rs7569447	rs6430608	AACGAAAGGGGA	0.55	0.761	7.09e-06
11	10	2	136863816	136986303	rs7569447	rs4954580	AACGAAAGGGG	0.55	0.761	7.13e-06
9	21	2	107813837	107987035	rs1558398	rs6746088	GAGAAAGAG	0.059	1.68	7.15e-06
13	21	2	139914782	140095800	rs13029794	rs344868	CGAAAAGAGAGGG	0.0128	3.06	7.4e-06
7	18	2	139957431	140071800	rs9646664	rs1371112	AAAAGAG	0.0454	1.89	7.42e-06
25	29	2	107786016	108114085	rs2907907	rs166464	AGGAGGGAAGAGAAAGAGACAGAGG	0.0262	1.91	7.42e-06
23	29	2	107786016	108081665	rs2907907	rs959014	AGGAGGGAAGAGAAAGAGACAGA	0.0261	1.91	7.44e-06
24	29	2	107786016	108100980	rs2907907	rs266141	AGGAGGGAAGAGAAAGAGACAGAG	0.0261	1.91	7.45e-06
15	15	2	127796020	127873035	rs12476995	rs4663098	GAGGGGCCGCGAGAG	0.0115	2.66	7.55e-06
6	14	2	66977032	67060996	rs17681403	rs7566349	GGAAAA	0.0104	4.13	7.61e-06
25	5	2	151218776	151648276	rs7600018	rs1519768	AGGAAAGACGAAAGGAGGGAAGAAG	0.0247	2.34	7.61e-06
17	19	2	133645165	133881219	rs6731404	rs2278456	GAAAGCGGAGGAAAGAG	0.0106	2.93	7.75e-06
4	6	2	240385971	240406374	rs1872618	rs6716571	AGGG	0.113	1.47	7.87e-06
10	20	2	107813837	107990409	rs1558398	rs2889765	GAGAAAGAGA	0.0589	1.68	7.94e-06
19	22	2	225737546	225987420	rs7607230	rs12104926	AAAGAAGAGAAGGAAGGAA	0.0401	1.85	7.97e-06
24	28	2	107786443	108114085	rs1990409	rs166464	GGAGGGAAGAGAAAGAGACAGAGG	0.046	1.72	8.02e-06
20	18	2	106091003	106159626	rs6543302	rs7575977	AGACGGGGAAGGGAGGGAGG	0.0134	2.66	8.04e-06
19	24	2	225938996	226115446	rs388208	rs7571208	AAGGAAGAAAACGGCGAGA	0.0377	1.96	8.1e-06
3	4	2	240385971	240397496	rs1872618	rs13430446	AGG	0.114	1.47	8.17e-06
24	5	2	151218776	151635832	rs7600018	rs6757804	AGGAAAGACGAAAGGAGGGAAGAA	0.025	2.32	8.2e-06
22	21	2	107714710	107990409	rs6419584	rs2889765	AGGAGGAGGGAAGAGAAAGAGA	0.0534	1.71	8.34e-06
18	24	2	139954090	140200435	rs2118269	rs11688725	GAAAAGAGAGGGGGAGAG	0.0117	3	8.46e-06
6	17	2	139957431	140056305	rs9646664	rs13401409	AAAAGA	0.0463	1.88	8.49e-06
8	13	2	127807019	127844735	rs3768865	rs6709337	GGGGCCGC	0.0188	2.4	8.53e-06
11	9	2	136880474	136989136	rs12691874	rs6430608	ACGAAAGGGGA	0.551	0.763	8.61e-06
6	12	2	240385971	240418660	rs1872618	rs6743931	AGGGAG	0.0947	1.52	8.64e-06
11	26	2	139957431	140095800	rs9646664	rs344868	AAAAGAGAGGG	0.0123	3.19	8.74e-06
10	9	2	136880474	136986303	rs12691874	rs4954580	ACGAAAGGGG	0.551	0.763	8.91e-06
8	17	2	139954090	140071800	rs2118269	rs1371112	GAAAAGAG	0.0468	1.85	9e-06
3	6	2	240351323	240391590	rs6757498	rs6756261	GAG	0.0579	1.7	9.02e-06
17	28	2	225792835	226004087	rs7558808	rs1562675	AGAGAAGGAAGGAAGAA	0.0259	2.05	9.02e-06
22	5	2	151218776	151622783	rs7600018	rs1519756	AGGAAAGACGAAAGGAGGGAAG	0.0259	2.28	9.02e-06
20	25	2	226154132	226447735	rs6743368	rs3828256	ACGGAAAAAGGGAAAAAGCA	0.0161	2.54	9.06e-06
19	10	2	135914653	136986303	rs4954223	rs4954580	GAGAGGGGAACGAAAGGGG	0.518	0.761	9.23e-06
20	10	2	135914653	136989136	rs4954223	rs6430608	GAGAGGGGAACGAAAGGGGA	0.518	0.761	9.28e-06
10	14	2	127796020	127844735	rs12476995	rs6709337	GAGGGGCCGC	0.0126	2.69	9.3e-06
19	24	2	139954090	140204444	rs2118269	rs16855933	GAAAAGAGAGGGGGAGAGA	0.0118	2.97	9.31e-06
17	20	2	224562525	224696267	rs4674808	rs7558186	GAAAAGAAGAACGCAGA	0.0101	3.44	9.4e-06
23	5	2	151218776	151624882	rs7600018	rs6734792	AGGAAAGACGAAAGGAGGGAAGA	0.0251	2.31	9.5e-06
16	19	2	133645165	133875148	rs6731404	rs3795847	GAAAGCGGAGGAAAGA	0.0105	2.91	9.53e-06
22	19	2	184587877	184909755	rs11884398	rs10931115	AGGGAGGGGGGGAGGGGCGAAA	0.0541	1.77	9.53e-06
5	16	2	139957431	140031202	rs9646664	rs736666	AAAAG	0.0461	1.88	9.69e-06
21	22	2	139954090	140220527	rs2118269	rs11890914	GAAAAGAGAGGGGGAGAGAAG	0.0119	2.92	9.71e-06
18	21	2	224562525	224723032	rs4674808	rs7599348	GAAAAGAAGAACGCAGAA	0.0102	3.4	9.75e-06
12	11	2	136462661	136934449	rs2117511	rs1519523	AGGGGAACGAAA	0.529	0.764	9.8e-06
14	23	2	121472844	121589440	rs13410771	rs895479	AAGGCAGGCAGGGA	0.0106	2.9	9.85e-06
10	9	2	136886830	136989136	rs4278980	rs6430608	CGAAAGGGGA	0.552	0.765	9.88e-06
8	12	2	186195271	186260603	rs1100829	rs17331432	AGGAAAGC	0.0118	3.37	9.91e-06
10	17	2	45260859	45300029	rs4953174	rs17032979	AAGGCCAGCA	0.023	2.11	9.91e-06
18	22	2	225750753	225987420	rs10197805	rs12104926	AAGAAGAGAAGGAAGGAA	0.0297	2.01	9.91e-06
9	9	2	136886830	136986303	rs4278980	rs4954580	CGAAAGGGG	0.552	0.765	9.94e-06
2	3	2	240385971	240391590	rs1872618	rs6756261	AG	0.114	1.47	9.98e-06
21	20	2	201102055	201286358	rs10931890	rs17447424	GAAGAAGGGAACCAGAGGGGA	0.0157	2.4	1.01e-05
24	17	2	225750753	226030132	rs10197805	rs728654	AAGAAGAGAAGGAAGGAAGAAAAC	0.0225	2.15	1.01e-05
25	11	2	16214286	16605110	rs4073262	rs1316661	AGGAGGAAGGAAAAAGAACAAAGAA	0.0136	2.86	1.01e-05
9	17	2	5615785	5688981	rs6725308	rs2882274	AGGAAAAGA	0.0158	2.58	1.02e-05
13	14	2	127796020	127859441	rs12476995	rs749008	GAGGGGCCGCGAG	0.0115	2.65	1.02e-05
19	8	2	136393157	137009006	rs10928541	rs4477975	GAGGGGAACGAAAGGGGAA	0.483	0.76	1.02e-05
13	17	2	107794246	107962440	rs2215482	rs6709735	GGGAAGAGAAAGA	0.0407	1.77	1.03e-05
16	21	2	69391521	69704941	rs13016276	rs2312205	CGGGGGAGGAGAGGAA	0.0208	2.43	1.03e-05
12	23	2	11692664	11783775	rs4669749	rs4516403	AAAGAGGAGGAA	0.0271	2.07	1.04e-05
23	21	2	139954090	140235838	rs2118269	rs1515177	GAAAAGAGAGGGGGAGAGAAGGA	0.0122	2.88	1.04e-05
4	8	2	240351323	240397496	rs6757498	rs13430446	GAGG	0.0576	1.69	1.05e-05
25	17	2	225750753	226035360	rs10197805	rs2165927	AAGAAGAGAAGGAAGGAAGAAAACG	0.0224	2.15	1.05e-05
14	14	2	127796020	127868435	rs12476995	rs6743470	GAGGGGCCGCGAGA	0.0115	2.64	1.06e-05
22	28	2	107786443	108081665	rs1990409	rs959014	GGAGGGAAGAGAAAGAGACAGA	0.0459	1.71	1.06e-05
2	3	2	136922672	136934449	rs6711997	rs1519523	AC	0.255	1.34	1.07e-05
9	13	2	127800981	127844735	rs4662703	rs6709337	AGGGGCCGC	0.0185	2.4	1.07e-05
17	21	2	107786016	107962440	rs2907907	rs6709735	AGGAGGGAAGAGAAAGA	0.0465	1.74	1.07e-05
19	25	2	107786016	107990409	rs2907907	rs2889765	AGGAGGGAAGAGAAAGAGA	0.0463	1.73	1.07e-05
22	21	2	139954090	140224777	rs2118269	rs10496820	GAAAAGAGAGGGGGAGAGAAGG	0.0122	2.87	1.07e-05
23	28	2	107786443	108100980	rs1990409	rs266141	GGAGGGAAGAGAAAGAGACAGAG	0.0459	1.71	1.07e-05
5	11	2	240385971	240415571	rs1872618	rs7597221	AGGGA	0.0962	1.52	1.08e-05
17	17	2	107786827	107990409	rs2971652	rs2889765	GAGGGAAGAGAAAGAGA	0.0589	1.66	1.09e-05
21	22	2	199697571	200473658	rs2693278	rs12693889	GAAACAGGAGAGAACAAAGGG	0.113	1.49	1.09e-05
19	14	2	204824324	205111927	rs10183087	rs16840921	ACGGGAAGGGAAAGAAAAG	0.0318	2.04	1.11e-05
19	22	2	199697068	200440820	rs1533537	rs17528188	AGAAACAGGAGAGAACAAA	0.0987	1.51	1.11e-05
10	12	2	136615222	136950383	rs3213871	rs6734803	GGAACGAAAG	0.533	0.766	1.12e-05
18	25	2	225786241	226004087	rs13016606	rs1562675	AAGAGAAGGAAGGAAGAA	0.0338	1.93	1.12e-05
25	22	2	225938996	226157800	rs388208	rs2044236	AAGGAAGAAAACGGCGAGACAAAAC	0.0348	1.95	1.12e-05
13	11	2	136462661	136950383	rs2117511	rs6734803	AGGGGAACGAAAG	0.529	0.765	1.13e-05
15	11	2	136615222	137009006	rs3213871	rs4477975	GGAACGAAAGGGGAA	0.482	0.762	1.13e-05
3	6	2	123808961	123823730	rs299575	rs6541877	AAA	0.211	1.38	1.14e-05
5	12	2	121937079	121965134	rs10171378	rs2002067	AAGGA	0.0136	2.79	1.15e-05
20	24	2	139954090	140211403	rs2118269	rs4538141	GAAAAGAGAGGGGGAGAGAA	0.012	2.88	1.15e-05
23	15	2	177799752	178225266	rs7603168	rs1901826	AGGAGGGGAAAGAAGAGAGGGAA	0.0116	3.08	1.15e-05
14	20	2	107794246	107987035	rs2215482	rs6746088	GGGAAGAGAAAGAG	0.0402	1.77	1.16e-05
5	11	2	66977032	67060126	rs17681403	rs3919596	GGAAA	0.0105	4.06	1.17e-05
10	11	2	118646201	118822403	rs1433531	rs11687724	AGGGAAGGCG	0.0256	2.08	1.18e-05
11	11	2	136546635	136934449	rs4954633	rs1519523	GGGGAACGAAA	0.532	0.766	1.18e-05
12	11	2	136546635	136950383	rs4954633	rs6734803	GGGGAACGAAAG	0.532	0.767	1.18e-05
20	21	2	107714710	107962440	rs6419584	rs6709735	AGGAGGAGGGAAGAGAAAGA	0.0524	1.72	1.18e-05
16	24	2	153929960	154084126	rs7572009	rs1439638	GAGAAGACAGGAGGGA	0.0114	2.98	1.19e-05
18	27	2	29453835	29624193	rs7425108	rs6740703	GAACGGAAGGCAAGGCGA	0.0136	2.64	1.19e-05
21	24	2	107684694	107962440	rs2222522	rs6709735	AAGGAGGAGGGAAGAGAAAGA	0.0509	1.73	1.19e-05
4	7	2	123808961	123840759	rs299575	rs2661038	AAAG	0.21	1.38	1.2e-05
8	25	2	121513993	121579245	rs11901641	rs4848637	AGGCAGGG	0.0426	1.91	1.21e-05
7	11	2	135070460	135157953	rs17715461	rs999925	CGAGAAG	0.0531	1.67	1.22e-05
25	19	2	19952381	20074271	rs16986997	rs7595902	GGAAAGAGAAGAACGAGAGGGAGCG	0.0198	2.45	1.22e-05
9	12	2	136615222	136934449	rs3213871	rs1519523	GGAACGAAA	0.533	0.767	1.23e-05
10	12	2	136562472	136934449	rs3739022	rs1519523	GGGAACGAAA	0.533	0.766	1.23e-05
17	23	2	199795231	200460345	rs1456547	rs1551085	ACAGGAGAGAACAAAGG	0.131	1.47	1.23e-05
4	8	2	123805126	123823730	rs299573	rs6541877	AAAA	0.211	1.38	1.24e-05
5	7	2	121524842	121562595	rs17050378	rs4848632	GGCAG	0.124	1.47	1.24e-05
14	11	2	136462661	136968475	rs2117511	rs4954579	AGGGGAACGAAAGG	0.529	0.766	1.24e-05
20	18	2	102622376	102736867	rs4851527	rs12328681	GAACAGCAAAGAGAGAAGGC	0.0161	2.38	1.24e-05
21	18	2	102622376	102738545	rs4851527	rs6713468	GAACAGCAAAGAGAGAAGGCG	0.0161	2.38	1.24e-05
21	18	2	108415702	108791642	rs6542736	rs1718031	GGGAAAGAGCGCGAGAAGAGG	0.011	3.28	1.25e-05
23	24	2	107778931	108051515	rs1541496	rs266177	GAGGAGGGAAGAGAAAGAGACAG	0.0342	1.81	1.26e-05
21	9	2	135914653	137009006	rs4954223	rs4477975	GAGAGGGGAACGAAAGGGGAA	0.48	0.763	1.27e-05
18	26	2	107786443	107990409	rs1990409	rs2889765	GGAGGGAAGAGAAAGAGA	0.0514	1.67	1.28e-05
5	10	2	240351323	240406374	rs6757498	rs6716571	GAGGG	0.0573	1.69	1.29e-05
13	24	2	107807644	108019522	rs7607270	rs972881	AAGAGAAAGAGAC	0.0465	1.71	1.29e-05
14	19	2	123805126	123963717	rs299573	rs6744585	AAAAGCCAAGAGAA	0.179	1.38	1.29e-05
14	19	2	240385971	240463531	rs1872618	rs11694791	AGGGAGGAAAGAAA	0.0612	1.7	1.29e-05
18	23	2	199795231	200473658	rs1456547	rs12693889	ACAGGAGAGAACAAAGGG	0.139	1.46	1.3e-05
11	26	2	225737546	225884211	rs7607230	rs204249	AAAGAAGAGAA	0.062	1.61	1.31e-05
5	9	2	123805126	123840759	rs299573	rs2661038	AAAAG	0.21	1.38	1.34e-05
15	17	2	1708502	1786200	rs7588729	rs6759577	CAGACAAAAGCGGAA	0.0311	2.08	1.34e-05
16	19	2	123805126	123981311	rs299573	rs1850810	AAAAGCCAAGAGAAAG	0.179	1.38	1.34e-05
17	19	2	123805126	124006345	rs299573	rs12477571	AAAAGCCAAGAGAAAGG	0.179	1.38	1.34e-05
13	11	2	136546635	136968475	rs4954633	rs4954579	GGGGAACGAAAGG	0.532	0.768	1.35e-05
20	18	2	199697068	200452591	rs1533537	rs10182928	AGAAACAGGAGAGAACAAAG	0.117	1.48	1.35e-05
5	8	2	136934449	136986303	rs1519523	rs4954580	AGGGG	0.554	0.768	1.36e-05
6	8	2	136934449	136989136	rs1519523	rs6430608	AGGGGA	0.555	0.767	1.36e-05
6	9	2	135070460	135144454	rs17715461	rs755503	CGAGAA	0.053	1.67	1.36e-05
10	21	2	241193615	241261657	rs1565985	rs2352821	GGCGGGGGCG	0.0153	2.43	1.36e-05
15	20	2	107794246	107990409	rs2215482	rs2889765	GGGAAGAGAAAGAGA	0.0402	1.76	1.36e-05
24	11	2	16214286	16598521	rs4073262	rs11884584	AGGAGGAAGGAAAAAGAACAAAGA	0.0146	2.8	1.36e-05
15	19	2	123805126	123970983	rs299573	rs7567104	AAAAGCCAAGAGAAA	0.179	1.38	1.37e-05
12	23	2	107812973	108019522	rs3922303	rs972881	AGAGAAAGAGAC	0.056	1.67	1.4e-05
15	23	2	225792835	225989070	rs7558808	rs6436522	AGAGAAGGAAGGAAG	0.0473	1.77	1.4e-05
24	20	2	139954090	140250506	rs2118269	rs13408369	GAAAAGAGAGGGGGAGAGAAGGAG	0.0124	2.82	1.4e-05
12	11	2	136836365	136986303	rs6430600	rs4954580	GAACGAAAGGGG	0.548	0.767	1.41e-05
13	11	2	136836365	136989136	rs6430600	rs6430608	GAACGAAAGGGGA	0.548	0.767	1.41e-05
25	20	2	139954090	140263382	rs2118269	rs4600589	GAAAAGAGAGGGGGAGAGAAGGAGG	0.0124	2.82	1.41e-05
11	22	2	241193615	241264925	rs1565985	rs13026586	GGCGGGGGCGC	0.0151	2.44	1.44e-05
12	26	2	240342708	240443992	rs7568826	rs6727608	GGAGGGAGGAAA	0.0358	1.93	1.44e-05
13	12	2	136393157	136934449	rs10928541	rs1519523	GAGGGGAACGAAA	0.53	0.768	1.44e-05
14	26	2	186164824	186272059	rs2059349	rs16826817	AGAGAGGAAAGCCA	0.0108	3.51	1.44e-05
20	21	2	199679110	200440820	rs10189905	rs17528188	AAGAAACAGGAGAGAACAAA	0.115	1.49	1.44e-05
12	29	2	107813837	108033742	rs1558398	rs266243	GAGAAAGAGACA	0.0535	1.66	1.47e-05
22	9	2	135803425	137009006	rs4954218	rs4477975	AGAGAGGGGAACGAAAGGGGAA	0.374	0.751	1.47e-05
18	21	2	38225019	38328205	rs17412043	rs9309022	CAGAACCACGGAAAGGGG	0.0355	1.8	1.48e-05
21	23	2	199795231	200576280	rs1456547	rs6741826	ACAGGAGAGAACAAAGGGGAG	0.122	1.49	1.48e-05
11	12	2	136615222	136968475	rs3213871	rs4954579	GGAACGAAAGG	0.533	0.768	1.49e-05
18	20	2	11627410	11783775	rs7601812	rs4516403	ACAGGAAAAGAGGAGGAA	0.0104	2.98	1.49e-05
21	18	2	16214286	16544056	rs4073262	rs919432	AGGAGGAAGGAAAAAGAACAA	0.0201	2.49	1.49e-05
11	12	2	136562472	136950383	rs3739022	rs6734803	GGGAACGAAAG	0.533	0.768	1.5e-05
17	11	2	136546635	137009006	rs4954633	rs4477975	GGGGAACGAAAGGGGAA	0.482	0.765	1.5e-05
17	20	2	107791876	108019522	rs17718331	rs972881	AGGGAAGAGAAAGAGAC	0.0493	1.69	1.51e-05
18	10	2	136462661	137009006	rs2117511	rs4477975	AGGGGAACGAAAGGGGAA	0.481	0.764	1.51e-05
22	19	2	106080746	106159626	rs6711988	rs7575977	AAAGACGGGGAAGGGAGGGAGG	0.0124	2.66	1.51e-05
9	16	2	139914782	140071800	rs13029794	rs1371112	CGAAAAGAG	0.0457	1.82	1.52e-05
11	15	2	127807019	127859441	rs3768865	rs749008	GGGGCCGCGAG	0.0164	2.36	1.52e-05
19	23	2	107786827	108033742	rs2971652	rs266243	GAGGGAAGAGAAAGAGACA	0.0542	1.66	1.52e-05
21	21	2	107714710	107987035	rs6419584	rs6746088	AGGAGGAGGGAAGAGAAAGAG	0.0534	1.68	1.52e-05
16	16	2	1708502	1787933	rs7588729	rs6751762	CAGACAAAAGCGGAAA	0.0312	2.06	1.53e-05
18	20	2	199679110	200341637	rs10189905	rs11684919	AAGAAACAGGAGAGAACA	0.137	1.45	1.53e-05
8	7	2	106110184	106131851	rs1401212	rs4851787	GGGAAGGG	0.0644	1.6	1.54e-05
13	17	2	107798929	107990409	rs6744712	rs2889765	GAAGAGAAAGAGA	0.0598	1.63	1.56e-05
15	25	2	186164824	186283241	rs2059349	rs10177733	AGAGAGGAAAGCCAG	0.0189	2.33	1.56e-05
17	17	2	240385971	240484995	rs1872618	rs10202203	AGGGAGGAAAGAAAAGA	0.024	2.19	1.56e-05
24	21	2	19952381	20073860	rs16986997	rs11096626	GGAAAGAGAAGAACGAGAGGGAGC	0.02	2.42	1.57e-05
24	23	2	225938996	226154132	rs388208	rs6743368	AAGGAAGAAAACGGCGAGACAAAA	0.0358	1.93	1.57e-05
12	16	2	127796020	127855409	rs12476995	rs13019394	GAGGGGCCGCGA	0.0117	2.59	1.58e-05
23	22	2	226116965	226413483	rs6728230	rs7586576	CAAAACGGAAAAAGGGAAAAAGC	0.0142	2.66	1.58e-05
6	15	2	121937079	121981608	rs10171378	rs3795853	AAGGAG	0.0123	2.86	1.59e-05
23	18	2	225750753	226025235	rs10197805	rs1037246	AAGAAGAGAAGGAAGGAAGAAAA	0.0226	2.11	1.59e-05
25	30	2	186164824	186521491	rs2059349	rs2160846	AGAGAGGAAAGCCAGGGAAGCAAAA	0.0111	3.24	1.6e-05
11	16	2	127796020	127851697	rs12476995	rs11678252	GAGGGGCCGCG	0.0116	2.59	1.62e-05
11	22	2	240385971	240448123	rs1872618	rs7573739	AGGGAGGAAAG	0.0682	1.63	1.62e-05
19	23	2	68884666	69017904	rs4854436	rs12477343	GGAAGAAGAGGAAGGGAAA	0.0104	2.94	1.62e-05
24	24	2	107786827	108140880	rs2971652	rs266273	GAGGGAAGAGAAAGAGACAGAGGA	0.053	1.66	1.63e-05
16	18	2	102104814	102261596	rs11688698	rs4851475	AAGAAGGCAAAAGGGC	0.0252	2.1	1.65e-05
23	22	2	19952381	20069414	rs16986997	rs2276606	GGAAAGAGAAGAACGAGAGGGAG	0.0201	2.41	1.65e-05
24	30	2	186164824	186475590	rs2059349	rs2111710	AGAGAGGAAAGCCAGGGAAGCAAA	0.0112	3.23	1.65e-05
8	8	2	136917330	136989136	rs4954394	rs6430608	AAAGGGGA	0.555	0.77	1.66e-05
15	24	2	153929960	154067245	rs7572009	rs4535003	GAGAAGACAGGAGGG	0.0114	2.93	1.66e-05
19	7	2	240351323	240489258	rs6757498	rs4328655	AAGGGAGGAAAGAAAAGAG	0.0134	2.86	1.66e-05
21	28	2	107786443	108051515	rs1990409	rs266177	GGAGGGAAGAGAAAGAGACAG	0.0459	1.7	1.66e-05
7	8	2	136917330	136986303	rs4954394	rs4954580	AAAGGGG	0.555	0.77	1.67e-05
14	12	2	136393157	136950383	rs10928541	rs6734803	GAGGGGAACGAAAG	0.53	0.769	1.67e-05
17	18	2	127796020	127894615	rs12476995	rs744373	GAGGGGCCGCGAGAGGA	0.0114	2.58	1.67e-05
20	18	2	16214286	16543233	rs4073262	rs10495650	AGGAGGAAGGAAAAAGAACA	0.02	2.49	1.68e-05
14	20	2	123796040	123951832	rs7571273	rs1519293	AGAAAAGCCAAGAG	0.169	1.38	1.71e-05
16	9	2	136562472	137009006	rs3739022	rs4477975	GGGAACGAAAGGGGAA	0.484	0.766	1.73e-05
7	8	2	136922672	136989136	rs6711997	rs6430608	AAGGGGA	0.555	0.77	1.74e-05
12	12	2	136562472	136968475	rs3739022	rs4954579	GGGAACGAAAGG	0.533	0.77	1.74e-05
6	8	2	136922672	136986303	rs6711997	rs4954580	AAGGGG	0.554	0.77	1.76e-05
18	27	2	115551783	115757276	rs12711805	rs1876860	CGGCGGGGGACGACAGGA	0.0122	2.73	1.76e-05
22	18	2	225750753	226013860	rs10197805	rs6717227	AAGAAGAGAAGGAAGGAAGAAA	0.0226	2.1	1.76e-05
17	20	2	38225019	38302794	rs17412043	rs2551188	CAGAACCACGGAAAGGG	0.0355	1.79	1.79e-05
21	20	2	226961688	227224367	rs12611824	rs7570745	ACGGGAAGCGAGGAGGAAAAG	0.011	2.83	1.79e-05
21	25	2	160811184	161085348	rs949753	rs7560257	AAAAACGAAAGGAGGAAAAAG	0.0191	2.19	1.79e-05
8	8	2	136863816	136950383	rs7569447	rs6734803	AACGAAAG	0.563	0.773	1.83e-05
19	24	2	226154132	226413483	rs6743368	rs7586576	ACGGAAAAAGGGAAAAAGC	0.0165	2.46	1.83e-05
17	19	2	11627410	11777757	rs7601812	rs3749064	ACAGGAAAAGAGGAGGA	0.0105	2.94	1.84e-05
12	21	2	121475836	121579245	rs4848111	rs4848637	AGGCAGGCAGGG	0.012	2.75	1.86e-05
16	18	2	127796020	127887482	rs12476995	rs4663101	GAGGGGCCGCGAGAGG	0.0114	2.58	1.86e-05
11	26	2	43371542	43510097	rs1978648	rs6544639	GCGAAAGAGGA	0.0173	2.6	1.88e-05
13	21	2	102662172	102730307	rs17026510	rs887998	GCAAAGAGAAAGG	0.0108	2.67	1.89e-05
15	20	2	224562525	224674868	rs4674808	rs17243807	GAAAAGAAGAACGCA	0.01	3.38	1.89e-05
20	17	2	123823730	124109213	rs6541877	rs993934	AGCCAAGAGAAAGGGGGGAA	0.192	1.35	1.89e-05
22	21	2	226961688	227238030	rs12611824	rs4675077	ACGGGAAGCGAGGAGGAAAAGA	0.0111	2.79	1.89e-05
23	25	2	107684694	107990409	rs2222522	rs2889765	AAGGAGGAGGGAAGAGAAAGAGA	0.0522	1.68	1.89e-05
9	13	2	106092054	106129071	rs1401208	rs10865067	GACGGGGAA	0.0852	1.54	1.92e-05
14	21	2	139914782	140100106	rs13029794	rs344689	CGAAAAGAGAGGGG	0.0129	2.9	1.92e-05
10	13	2	106092054	106130142	rs1401208	rs17031046	GACGGGGAAG	0.0852	1.54	1.93e-05
11	13	2	106092054	106131036	rs1401208	rs7584904	GACGGGGAAGG	0.0851	1.54	1.95e-05
15	12	2	136393157	136968475	rs10928541	rs4954579	GAGGGGAACGAAAGG	0.53	0.771	1.96e-05
20	23	2	107798929	108140880	rs6744712	rs266273	GAAGAGAAAGAGACAGAGGA	0.0544	1.65	1.96e-05
6	7	2	136880474	136934449	rs12691874	rs1519523	ACGAAA	0.564	0.774	1.97e-05
17	22	2	11652795	11783775	rs9287731	rs4516403	CAGGAAAAGAGGAGGAA	0.0113	2.84	1.99e-05
14	19	2	107794867	107990409	rs13390271	rs2889765	GGAAGAGAAAGAGA	0.0593	1.62	2.01e-05
10	15	2	72273058	72353138	rs6750558	rs4852856	GAGGGAAGCG	0.481	0.767	2.02e-05
18	24	2	68884666	69013007	rs4854436	rs11677065	GGAAGAAGAGGAAGGGAA	0.0104	2.9	2.02e-05
7	7	2	136880474	136950383	rs12691874	rs6734803	ACGAAAG	0.564	0.774	2.03e-05
15	25	2	241176022	241281421	rs4854083	rs2352838	GGAGGCGGGGGCGCG	0.0118	2.51	2.03e-05
8	16	2	139914782	140056305	rs13029794	rs13401409	CGAAAAGA	0.0459	1.81	2.04e-05
24	18	2	233774183	233928776	rs809017	rs4439944	GCAGAAGGGAGAGAGAGAAAAGAA	0.0242	2.11	2.04e-05
7	8	2	136863816	136934449	rs7569447	rs1519523	AACGAAA	0.563	0.774	2.05e-05
24	21	2	226961688	227246379	rs12611824	rs2396332	ACGGGAAGCGAGGAGGAAAAGAGG	0.0111	2.76	2.05e-05
25	21	2	226961688	227247737	rs12611824	rs7355577	ACGGGAAGCGAGGAGGAAAAGAGGA	0.0112	2.75	2.05e-05
17	21	2	157141280	157516519	rs1030599	rs11689150	AACGGGAAAGAAGAGAA	0.0105	2.98	2.06e-05
18	25	2	107791876	108033742	rs17718331	rs266243	AGGGAAGAGAAAGAGACA	0.0461	1.69	2.06e-05
3	4	2	160457075	160575226	rs7563368	rs17813538	AAA	0.226	1.34	2.08e-05
17	25	2	186164824	186309738	rs2059349	rs10202955	AGAGAGGAAAGCCAGGG	0.0111	3.36	2.08e-05
18	10	2	136324225	136986303	rs4954265	rs4954580	AGAGGGGAACGAAAGGGG	0.52	0.769	2.08e-05
19	10	2	136324225	136989136	rs4954265	rs6430608	AGAGGGGAACGAAAGGGGA	0.521	0.769	2.08e-05
6	6	2	136886830	136950383	rs4278980	rs6734803	CGAAAG	0.566	0.774	2.09e-05
18	17	2	123823730	124099844	rs6541877	rs6541893	AGCCAAGAGAAAGGGGGG	0.192	1.35	2.09e-05
19	17	2	123805126	124069523	rs299573	rs12612635	AAAAGCCAAGAGAAAGGGG	0.173	1.38	2.09e-05
7	20	2	66973628	67060996	rs17681226	rs7566349	AGGAAAA	0.0102	3.63	2.1e-05
2	4	2	26865646	26873672	rs1275928	rs752472	CG	0.0334	1.82	2.11e-05
15	23	2	107798929	108033742	rs6744712	rs266243	GAAGAGAAAGAGACA	0.0557	1.64	2.11e-05
24	24	2	225786241	226074083	rs13016606	rs1443663	AAGAGAAGGAAGGAAGAAAACGGC	0.0338	1.86	2.11e-05
7	16	2	139914782	140031202	rs13029794	rs736666	CGAAAAG	0.0459	1.81	2.12e-05
14	12	2	136546635	136976936	rs4954633	rs7371043	GGGGAACGAAAGGG	0.528	0.772	2.13e-05
25	25	2	107684694	108033742	rs2222522	rs266243	AAGGAGGAGGGAAGAGAAAGAGACA	0.0309	1.83	2.14e-05
16	25	2	186164824	186303487	rs2059349	rs767036	AGAGAGGAAAGCCAGG	0.011	3.35	2.15e-05
23	22	2	226961688	227244381	rs12611824	rs10933143	ACGGGAAGCGAGGAGGAAAAGAG	0.0111	2.77	2.15e-05
5	6	2	136886830	136934449	rs4278980	rs1519523	CGAAA	0.566	0.775	2.17e-05
21	20	2	107812973	108198802	rs3922303	rs6542726	AGAGAAAGAGACAGAGGAAAG	0.0426	1.7	2.17e-05
17	22	2	139914782	140179200	rs13029794	rs12614356	CGAAAAGAGAGGGGGAG	0.0132	2.79	2.19e-05
9	9	2	136863816	136968475	rs7569447	rs4954579	AACGAAAGG	0.563	0.775	2.2e-05
22	25	2	107684694	107987035	rs2222522	rs6746088	AAGGAGGAGGGAAGAGAAAGAG	0.0523	1.68	2.21e-05
22	31	2	186164824	186458903	rs2059349	rs9679452	AGAGAGGAAAGCCAGGGAAGCA	0.0116	3.15	2.23e-05
9	10	2	136836365	136950383	rs6430600	rs6734803	GAACGAAAG	0.56	0.775	2.24e-05
12	12	2	136615222	136976936	rs3213871	rs7371043	GGAACGAAAGGG	0.528	0.772	2.24e-05
11	26	2	11692236	11775137	rs17600933	rs13016287	AAAAGAGGAGG	0.0129	2.84	2.25e-05
13	17	2	118542042	118819855	rs13416893	rs1541714	GAGAAGGGAAGGC	0.0121	2.77	2.25e-05
14	24	2	240342708	240453552	rs7568826	rs7592100	GGAGGGAGGAAAGA	0.035	1.91	2.25e-05
23	31	2	186164824	186466450	rs2059349	rs888425	AGAGAGGAAAGCCAGGGAAGCAA	0.0116	3.14	2.25e-05
13	10	2	42432323	42638057	rs17624829	rs222471	AGGAAGGAGGAAA	0.0556	1.61	2.26e-05
20	24	2	107812973	108190233	rs3922303	rs1108853	AGAGAAAGAGACAGAGGAAA	0.0427	1.7	2.26e-05
19	17	2	123823730	124107356	rs6541877	rs970066	AGCCAAGAGAAAGGGGGGA	0.191	1.35	2.27e-05
12	23	2	140629263	140737439	rs10928729	rs2380747	AGGGCAGAGAAA	0.0112	2.8	2.29e-05
13	18	2	123805126	123958889	rs299573	rs12623767	AAAAGCCAAGAGA	0.178	1.37	2.29e-05
21	17	2	123823730	124135616	rs6541877	rs9636352	AGCCAAGAGAAAGGGGGGAAA	0.191	1.35	2.29e-05
21	31	2	186164824	186444443	rs2059349	rs6753011	AGAGAGGAAAGCCAGGGAAGC	0.0114	3.18	2.29e-05
23	23	2	225938996	226150336	rs388208	rs935158	AAGGAAGAAAACGGCGAGACAAA	0.0355	1.92	2.3e-05
3	4	2	160514739	160584761	rs7594159	rs7607143	AAA	0.207	1.35	2.31e-05
8	16	2	123796040	123878592	rs7571273	rs10171294	AGAAAAGC	0.195	1.36	2.31e-05
13	27	2	11692236	11783775	rs17600933	rs4516403	AAAAGAGGAGGAA	0.0127	2.85	2.31e-05
10	15	2	127807019	127855409	rs3768865	rs13019394	GGGGCCGCGA	0.0166	2.31	2.33e-05
12	10	2	42432323	42583667	rs17624829	rs10206058	AGGAAGGAGGAA	0.0556	1.6	2.34e-05
11	16	2	123805126	123935107	rs299573	rs4411698	AAAAGCCAAGA	0.193	1.36	2.35e-05
15	11	2	136462661	136976936	rs2117511	rs7371043	AGGGGAACGAAAGGG	0.525	0.771	2.35e-05
18	16	2	121202152	121439840	rs4280462	rs11903904	AAGAGGGGGACGAAAGGG	0.0143	2.81	2.35e-05
11	20	2	235051708	235132912	rs12621510	rs1356660	AGCGAGAAGAA	0.0814	0.565	2.36e-05
15	10	2	135914653	136934449	rs4954223	rs1519523	GAGAGGGGAACGAAA	0.527	0.773	2.37e-05
20	25	2	225786241	226025235	rs13016606	rs1037246	AAGAGAAGGAAGGAAGAAAA	0.0336	1.87	2.37e-05
23	26	2	107753988	108033742	rs4319926	rs266243	GGAGGAGGGAAGAGAAAGAGACA	0.0481	1.68	2.37e-05
8	8	2	136880474	136968475	rs12691874	rs4954579	ACGAAAGG	0.564	0.775	2.38e-05
15	17	2	102104814	102247207	rs11688698	rs2310116	AAGAAGGCAAAAGGG	0.0267	2.05	2.38e-05
9	10	2	135065943	135157953	rs7573104	rs999925	GACGAGAAG	0.048	1.67	2.39e-05
21	17	2	1940723	2227388	rs1864881	rs11127371	AGAGAGCGGAACGACGAAGAA	0.0102	2.79	2.39e-05
22	18	2	200332082	200784238	rs6714133	rs281787	CAAAGGGGAGGAGCAGACAGCG	0.0968	1.53	2.39e-05
15	23	2	11652795	11775137	rs9287731	rs13016287	CAGGAAAAGAGGAGG	0.0116	2.78	2.4e-05
4	10	2	240342708	240391590	rs7568826	rs6756261	GGAG	0.0565	1.67	2.44e-05
9	19	2	69391521	69565345	rs13016276	rs10164798	CGGGGGAGG	0.0217	2.43	2.44e-05
22	23	2	199795231	200578867	rs1456547	rs1357582	ACAGGAGAGAACAAAGGGGAGG	0.122	1.47	2.44e-05
2	3	2	199158911	199167804	rs758063	rs11893616	CA	0.211	1.35	2.45e-05
16	27	2	29519475	29637040	rs13406263	rs4233734	CAGAAGACAAGACGAA	0.0116	2.86	2.45e-05
16	16	2	43301761	43436754	rs7591954	rs2052927	AGGGACAGGCGAAAGA	0.014	2.75	2.46e-05
24	24	2	107778931	108081665	rs1541496	rs959014	GAGGAGGGAAGAGAAAGAGACAGA	0.0342	1.78	2.47e-05
18	8	2	43301761	43506259	rs7591954	rs7561670	AGGGACAGGCGAAAGAGG	0.0105	3	2.48e-05
25	24	2	107778931	108100980	rs1541496	rs266141	GAGGAGGGAAGAGAAAGAGACAGAG	0.0342	1.78	2.48e-05
9	14	2	72273058	72340493	rs6750558	rs10203870	GAGGGAAGC	0.481	0.769	2.49e-05
13	14	2	136863816	137009006	rs7569447	rs4477975	AACGAAAGGGGAA	0.505	0.772	2.49e-05
20	9	2	136324225	137009006	rs4954265	rs4477975	AGAGGGGAACGAAAGGGGAA	0.483	0.769	2.49e-05
23	24	2	225786241	226071280	rs13016606	rs1075705	AAGAGAAGGAAGGAAGAAAACGG	0.0337	1.86	2.49e-05
8	13	2	106092054	106128407	rs1401208	rs13412180	GACGGGGA	0.0854	1.53	2.51e-05
8	23	2	240755338	240844350	rs10196581	rs13402622	AGGAAGGA	0.0111	3	2.51e-05
11	29	2	240342708	240437810	rs7568826	rs6718108	GGAGGGAGGAA	0.0355	1.92	2.52e-05
17	26	2	107794246	108033742	rs2215482	rs266243	GGGAAGAGAAAGAGACA	0.0402	1.72	2.52e-05
17	27	2	29453835	29619971	rs7425108	rs7591913	GAACGGAAGGCAAGGCG	0.0141	2.52	2.52e-05
12	22	2	241193615	241281421	rs1565985	rs2352838	GGCGGGGGCGCG	0.0146	2.39	2.53e-05
13	12	2	136562472	136976936	rs3739022	rs7371043	GGGAACGAAAGGG	0.528	0.773	2.53e-05
14	26	2	153929960	154058372	rs7572009	rs4664649	GAGAAGACAGGAGG	0.0115	2.89	2.56e-05
10	28	2	16202336	16390699	rs2114797	rs340724	GGGGGAGGAA	0.0111	3.13	2.58e-05
23	21	2	156990320	157456236	rs16840042	rs7561693	GGGGAGAAACAACGGGAAAGAAG	0.0166	2.3	2.58e-05
16	27	2	241176022	241288227	rs4854083	rs1320125	GGAGGCGGGGGCGCGA	0.0114	2.51	2.59e-05
9	12	2	123808961	123929932	rs299575	rs6706214	AAAGCCAAG	0.193	1.36	2.6e-05
17	17	2	123823730	124088863	rs6541877	rs1356669	AGCCAAGAGAAAGGGGG	0.188	1.35	2.63e-05
18	19	2	123805126	124049457	rs299573	rs13002629	AAAAGCCAAGAGAAAGGG	0.178	1.37	2.63e-05
8	10	2	202565570	202682229	rs11300	rs12053321	GAGAGAAG	0.0257	1.92	2.64e-05
16	10	2	135914653	136950383	rs4954223	rs6734803	GAGAGGGGAACGAAAG	0.527	0.774	2.64e-05
21	22	2	107786827	108081665	rs2971652	rs959014	GAGGGAAGAGAAAGAGACAGA	0.0531	1.65	2.65e-05
22	22	2	107786827	108100980	rs2971652	rs266141	GAGGGAAGAGAAAGAGACAGAG	0.0531	1.64	2.65e-05
16	23	2	139914782	140166857	rs13029794	rs6741585	CGAAAAGAGAGGGGGA	0.013	2.8	2.66e-05
20	18	2	29908726	30118386	rs952455	rs4520995	AGAACAAGCAGGGAGAAAGG	0.0755	1.56	2.66e-05
20	24	2	107807644	108160811	rs7607270	rs7604787	AAGAGAAAGAGACAGAGGAA	0.0266	1.84	2.66e-05
10	19	2	69391521	69569930	rs13016276	rs4416261	CGGGGGAGGA	0.0217	2.42	2.67e-05
13	20	2	127737632	127830299	rs831360	rs753431	GGGGGAAGGAGGG	0.0199	2.37	2.67e-05
19	20	2	184587877	184870226	rs11884398	rs12693365	AGGGAGGGGGGGAGGGGCG	0.0748	1.61	2.67e-05
24	21	2	156990320	157456540	rs16840042	rs6713675	GGGGAGAAACAACGGGAAAGAAGA	0.0167	2.29	2.67e-05
3	4	2	188003118	188087887	rs17576323	rs11683016	ACG	0.244	0.731	2.69e-05
7	7	2	136886830	136968475	rs4278980	rs4954579	CGAAAGG	0.565	0.777	2.69e-05
9	8	2	106102328	106131851	rs12997792	rs4851787	GGGGAAGGG	0.0602	1.61	2.69e-05
18	21	2	123797042	124006345	rs7574923	rs12477571	GAAAAGCCAAGAGAAAGG	0.172	1.37	2.7e-05
16	12	2	136393157	136976936	rs10928541	rs7371043	GAGGGGAACGAAAGGG	0.527	0.773	2.71e-05
20	20	2	157023248	157456540	rs1818991	rs6713675	AGAAACAACGGGAAAGAAGA	0.0115	2.7	2.72e-05
17	21	2	123797042	123981311	rs7574923	rs1850810	GAAAAGCCAAGAGAAAG	0.172	1.37	2.73e-05
10	14	2	123805126	123929932	rs299573	rs6706214	AAAAGCCAAG	0.194	1.36	2.74e-05
10	14	2	123808961	123935107	rs299575	rs4411698	AAAGCCAAGA	0.193	1.36	2.75e-05
13	17	2	123808961	123963717	rs299575	rs6744585	AAAGCCAAGAGAA	0.178	1.37	2.75e-05
21	20	2	157023248	157463796	rs1818991	rs12694677	AGAAACAACGGGAAAGAAGAG	0.0115	2.7	2.75e-05
12	26	2	11692236	11777757	rs17600933	rs3749064	AAAAGAGGAGGA	0.0127	2.83	2.77e-05
16	17	2	184538604	184738091	rs7588905	rs1682430	AAGAAGGGAAAAAAGG	0.0553	1.67	2.77e-05
18	20	2	123796040	123981311	rs7571273	rs1850810	AGAAAAGCCAAGAGAAAG	0.169	1.37	2.77e-05
25	20	2	156990320	157463796	rs16840042	rs12694677	GGGGAGAAACAACGGGAAAGAAGAG	0.0166	2.29	2.77e-05
16	20	2	11627410	11775137	rs7601812	rs13016287	ACAGGAAAAGAGGAGG	0.0113	2.83	2.79e-05
10	10	2	106101243	106131851	rs7601617	rs4851787	CGGGGAAGGG	0.059	1.62	2.8e-05
12	24	2	45260859	45316732	rs4953174	rs908572	AAGGCCAGCAGA	0.0221	2.04	2.8e-05
19	20	2	123796040	124006345	rs7571273	rs12477571	AGAAAAGCCAAGAGAAAGG	0.169	1.37	2.8e-05
20	23	2	107786827	108051515	rs2971652	rs266177	GAGGGAAGAGAAAGAGACAG	0.0532	1.64	2.81e-05
25	25	2	78496523	78870238	rs1358138	rs2037451	AAAAGAGGGGAACGAGAGGCGACGA	0.0152	2.27	2.81e-05
14	25	2	107812973	108051515	rs3922303	rs266177	AGAGAAAGAGACAG	0.0466	1.68	2.82e-05
23	18	2	200332082	200819812	rs6714133	rs281765	CAAAGGGGAGGAGCAGACAGCGA	0.0971	1.52	2.83e-05
10	10	2	136836365	136968475	rs6430600	rs4954579	GAACGAAAGG	0.56	0.777	2.84e-05
18	23	2	126508647	126768087	rs2901496	rs12990876	AGGCAAAAGGGAGACAAC	0.0104	2.74	2.84e-05
22	24	2	225786241	226035360	rs13016606	rs2165927	AAGAGAAGGAAGGAAGAAAACG	0.0335	1.86	2.84e-05
7	12	2	136934449	137009006	rs1519523	rs4477975	AGGGGAA	0.509	0.774	2.85e-05
16	20	2	69387076	69664976	rs10176087	rs13416004	ACGGGGGAGGAGAGGA	0.0193	2.41	2.85e-05
17	22	2	126508647	126766945	rs2901496	rs12475137	AGGCAAAAGGGAGACAA	0.0102	2.77	2.85e-05
15	17	2	123808961	123981311	rs299575	rs1850810	AAAGCCAAGAGAAAG	0.178	1.37	2.87e-05
16	22	2	11652795	11777757	rs9287731	rs3749064	CAGGAAAAGAGGAGGA	0.0115	2.76	2.87e-05
21	19	2	123796040	124069523	rs7571273	rs12612635	AGAAAAGCCAAGAGAAAGGGG	0.163	1.37	2.88e-05
16	17	2	123808961	124006345	rs299575	rs12477571	AAAGCCAAGAGAAAGG	0.178	1.37	2.89e-05
9	14	2	72306479	72353138	rs7601186	rs4852856	AGGGAAGCG	0.495	0.772	2.91e-05
25	20	2	199697571	200578867	rs2693278	rs1357582	GAAACAGGAGAGAACAAAGGGGAGG	0.0888	1.51	2.91e-05
17	10	2	135914653	136968475	rs4954223	rs4954579	GAGAGGGGAACGAAAGG	0.527	0.775	2.92e-05
25	20	2	134734490	134918734	rs2321537	rs1519307	CGAGAGCAGGAGGAAAAAAAAGAAA	0.0108	2.52	2.92e-05
8	11	2	65265995	65390283	rs7601712	rs12470270	AGAACAAG	0.25	0.724	2.93e-05
15	24	2	225979968	226115446	rs10498181	rs7571208	AAGAAAACGGCGAGA	0.0447	1.83	2.93e-05
23	19	2	200154449	200710706	rs7592248	rs769960	AACAAAGGGGAGGAGCAGACAGC	0.0652	1.59	2.93e-05
16	21	2	123797042	123970983	rs7574923	rs7567104	GAAAAGCCAAGAGAAA	0.172	1.36	2.94e-05
8	10	2	136836365	136934449	rs6430600	rs1519523	GAACGAAA	0.56	0.778	2.96e-05
15	23	2	240385971	240467554	rs1872618	rs7571643	AGGGAGGAAAGAAAA	0.0379	1.86	2.96e-05
22	24	2	160800628	161085348	rs1995950	rs7560257	AAAAAACGAAAGGAGGAAAAAG	0.0189	2.16	2.97e-05
24	24	2	78496523	78860071	rs1358138	rs1239084	AAAAGAGGGGAACGAGAGGCGACG	0.0154	2.26	2.97e-05
9	9	2	136893864	136989136	rs16832995	rs6430608	GAAAGGGGA	0.555	0.774	2.99e-05
12	18	2	123796040	123929932	rs7571273	rs6706214	AGAAAAGCCAAG	0.182	1.36	2.99e-05
8	9	2	136893864	136986303	rs16832995	rs4954580	GAAAGGGG	0.555	0.774	3e-05
5	13	2	240342708	240397496	rs7568826	rs13430446	GGAGG	0.0563	1.66	3.02e-05
12	13	2	136880474	137009006	rs12691874	rs4477975	ACGAAAGGGGAA	0.507	0.774	3.02e-05
15	21	2	123797042	123963717	rs7574923	rs6744585	GAAAAGCCAAGAGAA	0.172	1.36	3.02e-05
11	13	2	136886830	137009006	rs4278980	rs4477975	CGAAAGGGGAA	0.508	0.774	3.03e-05
8	14	2	123805126	123918648	rs299573	rs17009469	AAAAGCCA	0.194	1.36	3.06e-05
10	21	2	102662172	102717337	rs17026510	rs10490571	GCAAAGAGAA	0.0122	2.58	3.06e-05
11	17	2	187735749	187882931	rs3114927	rs17754256	AAACGGGGGGG	0.0301	2	3.07e-05
18	25	2	107812973	108140880	rs3922303	rs266273	AGAGAAAGAGACAGAGGA	0.0467	1.67	3.07e-05
23	22	2	107786827	108114085	rs2971652	rs166464	GAGGGAAGAGAAAGAGACAGAGG	0.053	1.64	3.07e-05
23	24	2	107679474	107962440	rs2030675	rs6709735	GGAAGGAGGAGGGAAGAGAAAGA	0.0451	1.75	3.07e-05
8	12	2	136922672	137009006	rs6711997	rs4477975	AAGGGGAA	0.51	0.775	3.08e-05
13	20	2	69387076	69606336	rs10176087	rs13422656	ACGGGGGAGGAGA	0.0192	2.41	3.08e-05
14	17	2	123808961	123970983	rs299575	rs7567104	AAAGCCAAGAGAAA	0.178	1.36	3.09e-05
15	20	2	69387076	69655790	rs10176087	rs4581940	ACGGGGGAGGAGAGG	0.0193	2.41	3.1e-05
7	12	2	139911372	140019620	rs934706	rs7558498	GCGAAAA	0.082	1.52	3.11e-05
8	8	2	135065943	135144454	rs7573104	rs755503	GACGAGAA	0.0485	1.66	3.11e-05
19	21	2	225750753	225989070	rs10197805	rs6436522	AAGAAGAGAAGGAAGGAAG	0.0222	2.11	3.12e-05
18	21	2	157011778	157403130	rs4664800	rs3754770	GGAGAAACAACGGGAAAG	0.0117	2.92	3.13e-05
23	14	2	164720199	165107298	rs12994524	rs9287843	GAGACAAAGGACAAAGAGAAGAA	0.0136	2.28	3.13e-05
3	5	2	199144261	199167804	rs1456550	rs11893616	GCA	0.197	1.35	3.14e-05
10	23	2	225750753	225884211	rs10197805	rs204249	AAGAAGAGAA	0.0533	1.67	3.14e-05
12	20	2	69387076	69573029	rs10176087	rs6722492	ACGGGGGAGGAG	0.0192	2.41	3.14e-05
8	14	2	72273058	72334559	rs6750558	rs6716351	GAGGGAAG	0.482	0.772	3.15e-05
17	24	2	226961688	227205102	rs12611824	rs13005747	ACGGGAAGCGAGGAGGA	0.0127	2.49	3.16e-05
11	11	2	118646201	118827859	rs1433531	rs4849674	AGGGAAGGCGA	0.0254	2.02	3.17e-05
24	24	2	107679474	107987035	rs2030675	rs6746088	GGAAGGAGGAGGGAAGAGAAAGAG	0.0461	1.72	3.17e-05
19	18	2	16214286	16531549	rs4073262	rs7355377	AGGAGGAAGGAAAAAGAAC	0.0197	2.44	3.19e-05
21	12	2	2603338	2714308	rs1451198	rs17495097	CAAAACAAAACGGAGCGAGCA	0.0182	2.35	3.19e-05
20	25	2	160840151	161085348	rs979129	rs7560257	AAAACGAAAGGAGGAAAAAG	0.0192	2.14	3.21e-05
2	3	2	136922672	136934449	rs6711997	rs1519523	AA	0.569	0.778	3.23e-05
8	12	2	123808961	123925634	rs299575	rs13010499	AAAGCCAA	0.194	1.36	3.23e-05
14	20	2	69387076	69646504	rs10176087	rs7605572	ACGGGGGAGGAGAG	0.0193	2.4	3.23e-05
21	14	2	121094955	121327514	rs10864990	rs940670	AGAAGAGAGGGAAGAGGGGGA	0.01	3.67	3.23e-05
9	14	2	123805126	123925634	rs299573	rs13010499	AAAAGCCAA	0.194	1.35	3.24e-05
11	24	2	107813837	108019522	rs1558398	rs972881	GAGAAAGAGAC	0.0573	1.62	3.24e-05
15	21	2	240415571	240499524	rs7597221	rs6543553	AGGAAAGAAAAAAAG	0.0292	2.22	3.25e-05
16	22	2	66357905	66657939	rs10169352	rs756292	GAAAGAAAGACGCCAG	0.0121	2.79	3.26e-05
21	19	2	78626927	78870238	rs1960632	rs2037451	GAGGGGAACGAGAGGCGACGA	0.0159	2.23	3.26e-05
2	4	2	135024766	135062598	rs935471	rs1439112	AA	0.741	0.757	3.27e-05
6	12	2	123797042	123840759	rs7574923	rs2661038	GAAAAG	0.211	1.35	3.27e-05
21	19	2	106090331	106159626	rs2048982	rs7575977	AAGACGGGGAAGGGAGGGAGG	0.0156	2.35	3.27e-05
7	12	2	123808961	123918648	rs299575	rs17009469	AAAGCCA	0.194	1.36	3.28e-05
17	11	2	106101243	106159626	rs7601617	rs7575977	CGGGGAAGGGAGGGAGG	0.0481	1.68	3.28e-05
11	10	2	118622990	118786833	rs2570211	rs9646905	AGAAGGGAAGG	0.0228	2.09	3.29e-05
12	10	2	42462880	42649819	rs10495895	rs222485	GAAGGAGGAAAG	0.0543	1.6	3.29e-05
17	22	2	160811184	161015066	rs949753	rs983916	AAAAACGAAAGGAGGAA	0.0193	2.14	3.29e-05
19	23	2	126508647	126795430	rs2901496	rs17695513	AGGCAAAAGGGAGACAACA	0.0101	2.75	3.29e-05
7	12	2	123796040	123840759	rs7571273	rs2661038	AGAAAAG	0.211	1.35	3.3e-05
14	20	2	224562525	224669429	rs4674808	rs10933018	GAAAAGAAGAACGC	0.0103	3.26	3.3e-05
3	8	2	139988961	140019620	rs1439086	rs7558498	AAA	0.125	1.45	3.31e-05
4	5	2	199133114	199167804	rs1456554	rs11893616	AGCA	0.197	1.35	3.31e-05
14	13	2	50896413	51047313	rs17040937	rs11125326	ACAGGAACAAAAGA	0.0203	2.09	3.31e-05
5	11	2	123797042	123823730	rs7574923	rs6541877	GAAAA	0.211	1.35	3.32e-05
20	11	2	2604016	2714308	rs7586549	rs17495097	AAAACAAAACGGAGCGAGCA	0.0189	2.31	3.32e-05
20	23	2	225938996	226116965	rs388208	rs6728230	AAGGAAGAAAACGGCGAGAC	0.036	1.9	3.32e-05
24	21	2	181025248	181351508	rs1401105	rs1971135	AAAGGGGAGAGGGCGCAGCGACGG	0.169	1.39	3.32e-05
22	21	2	115413975	115757276	rs7607402	rs1876860	AGGACGGCGGGGGACGACAGGA	0.0113	2.71	3.33e-05
6	11	2	123796040	123823730	rs7571273	rs6541877	AGAAAA	0.211	1.35	3.35e-05
7	7	2	106116942	106131851	rs13426368	rs4851787	GGAAGGG	0.0661	1.57	3.35e-05
9	10	2	118646201	118819855	rs1433531	rs1541714	AGGGAAGGC	0.0255	2.03	3.35e-05
7	11	2	53385857	53459016	rs10168550	rs1364666	GAAGGCA	0.0295	0.28	3.36e-05
9	21	2	206346565	206449649	rs4675530	rs17596643	AAAGAGAAA	0.0153	2.38	3.36e-05
10	15	2	167200916	167286044	rs16851943	rs3791253	AGAAAAAAAG	0.0313	1.78	3.36e-05
13	26	2	240342708	240448123	rs7568826	rs7573739	GGAGGGAGGAAAG	0.0355	1.88	3.37e-05
20	18	2	78626927	78860071	rs1960632	rs1239084	GAGGGGAACGAGAGGCGACG	0.0162	2.22	3.37e-05
5	12	2	121944266	121981608	rs11890342	rs3795853	AGGAG	0.0146	2.47	3.38e-05
18	23	2	160811184	161051363	rs949753	rs3111397	AAAAACGAAAGGAGGAAA	0.0194	2.14	3.39e-05
3	6	2	42432323	42462880	rs17624829	rs10495895	AGG	0.0727	1.55	3.4e-05
4	6	2	160457075	160584761	rs7563368	rs7607143	AAAA	0.194	1.35	3.4e-05
9	11	2	136917330	137009006	rs4954394	rs4477975	AAAGGGGAA	0.51	0.776	3.4e-05
15	20	2	121416218	121570665	rs7598132	rs895485	GAAAAGGCAGGCAGG	0.0131	2.69	3.4e-05
14	17	2	184538604	184694169	rs7588905	rs13431075	AAGAAGGGAAAAAA	0.0555	1.66	3.41e-05
20	23	2	184468466	184694169	rs2368424	rs13431075	GGGGAGAAGAAGGAGAAAAA	0.0543	1.67	3.41e-05
21	23	2	184468466	184727745	rs2368424	rs826165	GGGGAGAAGAAGGAGAAAAAG	0.0543	1.67	3.41e-05
23	25	2	107791876	108140880	rs17718331	rs266273	AGGGAAGAGAAAGAGACAGAGGA	0.0453	1.67	3.41e-05
23	21	2	181025248	181339431	rs1401105	rs934882	AAAGGGGAGAGGGCGCAGCGACG	0.176	1.38	3.42e-05
24	14	2	177796683	178225266	rs16864736	rs1901826	AAGGAGGGGAAAGAAGAGAGGGAA	0.0108	3.01	3.43e-05
24	20	2	134734490	134917005	rs2321537	rs11692586	CGAGAGCAGGAGGAAAAAAAAGAA	0.0108	2.52	3.43e-05
2	3	2	169718981	169729849	rs581363	rs3821116	GA	0.452	1.28	3.44e-05
21	18	2	199697068	200460345	rs1533537	rs1551085	AGAAACAGGAGAGAACAAAGG	0.113	1.46	3.44e-05
8	10	2	135068007	135157953	rs755586	rs999925	ACGAGAAG	0.0488	1.65	3.45e-05
18	14	2	106093381	106159626	rs17652317	rs7575977	ACGGGGAAGGGAGGGAGG	0.0469	1.68	3.45e-05
8	20	2	69391521	69527166	rs13016276	rs6546497	CGGGGGAG	0.0218	2.39	3.46e-05
16	21	2	225929498	226074083	rs448375	rs1443663	GAAGGAAGAAAACGGC	0.0864	1.51	3.46e-05
19	23	2	160811184	161055315	rs949753	rs16844863	AAAAACGAAAGGAGGAAAA	0.0194	2.14	3.46e-05
12	16	2	123808961	123958889	rs299575	rs12623767	AAAGCCAAGAGA	0.178	1.36	3.47e-05
14	19	2	157023248	157391734	rs1818991	rs1368249	AGAAACAACGGGAA	0.0126	2.7	3.47e-05
16	21	2	123796040	123963717	rs7571273	rs6744585	AGAAAAGCCAAGAGAA	0.168	1.36	3.47e-05
17	20	2	123796040	123970983	rs7571273	rs7567104	AGAAAAGCCAAGAGAAA	0.168	1.36	3.47e-05
21	22	2	225938996	226118444	rs388208	rs16866546	AAGGAAGAAAACGGCGAGACA	0.0362	1.89	3.48e-05
4	5	2	136893864	136934449	rs16832995	rs1519523	GAAC	0.237	1.32	3.49e-05
1	2	2	169729849	169729849	rs3821116	rs3821116	A	0.452	1.28	3.5e-05
1	2	2	169729849	169729849	rs3821116	rs3821116	C	0.548	0.782	3.5e-05
13	22	2	241176022	241261657	rs4854083	rs2352821	GGAGGCGGGGGCG	0.0122	2.46	3.5e-05
17	17	2	184570407	184761417	rs1551339	rs893736	GAAGGAGAAAAAGGAAA	0.0637	1.65	3.5e-05
19	23	2	199795231	200527705	rs1456547	rs17590164	ACAGGAGAGAACAAAGGGG	0.127	1.46	3.5e-05
22	13	2	48646399	48941428	rs10454142	rs4953616	GGGGAAGAGGAAGACAGAAAGA	0.029	1.92	3.5e-05
25	25	2	107786827	108160811	rs2971652	rs7604787	GAGGGAAGAGAAAGAGACAGAGGAA	0.0362	1.73	3.5e-05
15	19	2	225929498	226071280	rs448375	rs1075705	GAAGGAAGAAAACGG	0.0864	1.51	3.51e-05
16	21	2	107794246	108019522	rs2215482	rs972881	GGGAAGAGAAAGAGAC	0.04	1.72	3.51e-05
20	7	2	240351323	240499524	rs6757498	rs6543553	AAGGGAGGAAAGAAAAGAGG	0.0103	3.24	3.52e-05
8	8	2	135062598	135142222	rs1439112	rs6714520	GGACGAGA	0.0505	1.64	3.53e-05
8	8	2	201102905	201160699	rs296797	rs295140	AAGAAGGG	0.0329	1.84	3.55e-05
20	24	2	160811184	161064585	rs949753	rs7588696	AAAAACGAAAGGAGGAAAAA	0.0193	2.13	3.55e-05
12	21	2	102662172	102726661	rs17026510	rs12712127	GCAAAGAGAAAG	0.0115	2.58	3.56e-05
15	18	2	102622376	102717337	rs4851527	rs10490571	GAACAGCAAAGAGAA	0.0182	2.24	3.56e-05
22	18	2	16214286	16559585	rs4073262	rs6531084	AGGAGGAAGGAAAAAGAACAAA	0.0193	2.43	3.59e-05
23	26	2	184570407	184898361	rs1551339	rs11677862	AAAGGGAGGGGGGGAGGGGCGAA	0.0511	1.74	3.59e-05
19	29	2	107786443	108019522	rs1990409	rs972881	GGAGGGAAGAGAAAGAGAC	0.0503	1.64	3.6e-05
14	21	2	123797042	123958889	rs7574923	rs12623767	GAAAAGCCAAGAGA	0.172	1.36	3.61e-05
1	2	2	136934449	136934449	rs1519523	rs1519523	A	0.569	0.78	3.63e-05
1	2	2	136934449	136934449	rs1519523	rs1519523	C	0.431	1.28	3.63e-05
14	22	2	240282208	240420675	rs12471054	rs1796449	GACAGGGAGGGAGG	0.019	2.36	3.65e-05
16	23	2	157023248	157403130	rs1818991	rs3754770	AGAAACAACGGGAAAG	0.0127	2.67	3.65e-05
19	20	2	193559014	194538059	rs1439664	rs1351086	CAAAGGCCAAAAGAAACAA	0.0107	2.72	3.65e-05
11	27	2	16202336	16406949	rs2114797	rs664510	GGGGGAGGAAG	0.0106	3.13	3.67e-05
20	28	2	107786016	108019522	rs2907907	rs972881	AGGAGGGAAGAGAAAGAGAC	0.0363	1.73	3.68e-05
24	20	2	29850379	30118386	rs4233746	rs4520995	CGGAAGAACAAGCAGGGAGAAAGG	0.069	1.58	3.69e-05
11	25	2	186195271	186283241	rs1100829	rs10177733	AGGAAAGCCAG	0.016	2.36	3.7e-05
18	16	2	123808961	124069523	rs299575	rs12612635	AAAGCCAAGAGAAAGGGG	0.173	1.37	3.7e-05
11	21	2	102662172	102723017	rs17026510	rs13029804	GCAAAGAGAAA	0.0116	2.57	3.71e-05
21	28	2	172422877	172673453	rs2111720	rs6716901	AAAAAAAGGCGAAGGAAAGGG	0.0116	2.86	3.71e-05
3	4	2	136917330	136934449	rs4954394	rs1519523	AAA	0.569	0.78	3.72e-05
4	5	2	136893864	136934449	rs16832995	rs1519523	GAAA	0.569	0.78	3.72e-05
4	5	2	136922672	136968475	rs6711997	rs4954579	AAGG	0.568	0.78	3.72e-05
6	16	2	240342708	240406374	rs7568826	rs6716571	GGAGGG	0.056	1.65	3.73e-05
16	10	2	136615222	137037119	rs3213871	rs13420371	GGAACGAAAGGGGAAG	0.471	0.773	3.73e-05
20	17	2	204824324	205112368	rs10183087	rs6710279	ACGGGAAGGGAAAGAAAAGG	0.0151	2.8	3.73e-05
5	6	2	136893864	136950383	rs16832995	rs6734803	GAAAG	0.569	0.78	3.76e-05
13	19	2	123796040	123935107	rs7571273	rs4411698	AGAAAAGCCAAGA	0.181	1.35	3.76e-05
22	20	2	123796040	124088863	rs7571273	rs1356669	AGAAAAGCCAAGAGAAAGGGGG	0.163	1.37	3.76e-05
13	16	2	127807019	127873035	rs3768865	rs4663098	GGGGCCGCGAGAG	0.016	2.28	3.77e-05
18	17	2	184570407	184786881	rs1551339	rs826127	GAAGGAGAAAAAGGAAAA	0.0637	1.64	3.78e-05
5	8	2	135070460	135142222	rs17715461	rs6714520	CGAGA	0.0529	1.63	3.79e-05
7	20	2	85668988	85738374	rs11682343	rs7591175	GGAAAAC	0.0702	1.7	3.79e-05
6	8	2	72310763	72340493	rs17007729	rs10203870	GGAAGC	0.583	0.78	3.8e-05
4	5	2	136917330	136950383	rs4954394	rs6734803	AAAG	0.569	0.78	3.81e-05
8	13	2	72306479	72340493	rs7601186	rs10203870	AGGGAAGC	0.495	0.775	3.81e-05
10	10	2	136863816	136976936	rs7569447	rs7371043	AACGAAAGGG	0.557	0.78	3.81e-05
3	4	2	136922672	136950383	rs6711997	rs6734803	AAG	0.569	0.78	3.82e-05
20	19	2	20349026	20428737	rs16987411	rs10495704	AGAACCAGCAACGGAGGGAG	0.0733	1.56	3.83e-05
20	23	2	199795231	200567136	rs1456547	rs10211241	ACAGGAGAGAACAAAGGGGA	0.124	1.46	3.84e-05
10	18	2	123796040	123918648	rs7571273	rs17009469	AGAAAAGCCA	0.183	1.35	3.85e-05
23	20	2	123796040	124099844	rs7571273	rs6541893	AGAAAAGCCAAGAGAAAGGGGGG	0.163	1.36	3.85e-05
23	20	2	134734490	134895113	rs2321537	rs12464954	CGAGAGCAGGAGGAAAAAAAAGA	0.0118	2.39	3.86e-05
25	20	2	123796040	124109213	rs7571273	rs993934	AGAAAAGCCAAGAGAAAGGGGGGAA	0.163	1.36	3.86e-05
6	17	2	66973628	67060126	rs17681226	rs3919596	AGGAAA	0.0108	3.49	3.87e-05
14	21	2	241176022	241264925	rs4854083	rs13026586	GGAGGCGGGGGCGC	0.0121	2.45	3.87e-05
19	23	2	199679110	200391076	rs10189905	rs6704623	AAGAAACAGGAGAGAACAA	0.133	1.44	3.87e-05
19	23	2	184468466	184674424	rs2368424	rs4666639	GGGGAGAAGAAGGAGAAAA	0.0547	1.67	3.89e-05
13	24	2	4311020	4449917	rs6542697	rs619773	ACACGGGGAGGGG	0.0239	2.16	3.9e-05
19	22	2	107798929	108114085	rs6744712	rs166464	GAAGAGAAAGAGACAGAGG	0.0545	1.62	3.9e-05
20	26	2	172422877	172641045	rs2111720	rs11757	AAAAAAAGGCGAAGGAAAGG	0.0117	2.87	3.9e-05
10	24	2	43386134	43510097	rs2374525	rs6544639	CGAAAGAGGA	0.0192	2.5	3.91e-05
12	21	2	139954090	140095800	rs2118269	rs344868	GAAAAGAGAGGG	0.0127	2.71	3.91e-05
19	26	2	172422877	172640734	rs2111720	rs17499544	AAAAAAAGGCGAAGGAAAG	0.0117	2.87	3.92e-05
20	16	2	173703573	173861340	rs7581330	rs2290374	GAAAAGGGAGAGGAGAGGGA	0.102	0.608	3.92e-05
21	21	2	20347824	20428737	rs4666369	rs10495704	GAGAACCAGCAACGGAGGGAG	0.0669	1.58	3.92e-05
11	18	2	123796040	123925634	rs7571273	rs13010499	AGAAAAGCCAA	0.183	1.35	3.95e-05
9	8	2	201102905	201163783	rs296797	rs4673905	AAGAAGGGA	0.0329	1.84	3.96e-05
15	17	2	184538604	184727745	rs7588905	rs826165	AAGAAGGGAAAAAAG	0.0554	1.66	3.96e-05
16	22	2	126508647	126764347	rs2901496	rs17013287	AGGCAAAAGGGAGACA	0.0101	2.74	3.96e-05
21	15	2	121350385	121589440	rs896499	rs895479	GGAAGAAAAGGCAGGCAGGGA	0.0106	2.96	3.96e-05
24	11	2	222519213	222923470	rs16862915	rs16863338	GGAGGAAGAAGGGGAGAAGAGGGA	0.0577	0.471	3.97e-05
11	13	2	42432323	42559288	rs17624829	rs13375	AGGAAGGAGGA	0.0619	1.56	3.98e-05
15	19	2	121469965	121589440	rs10496562	rs895479	AAAGGCAGGCAGGGA	0.0117	2.7	4e-05
2	3	2	136934449	136950383	rs1519523	rs6734803	AG	0.569	0.781	4.01e-05
2	4	2	29453835	29487405	rs7425108	rs7572957	GA	0.616	1.3	4.01e-05
19	19	2	20349026	20420732	rs16987411	rs4666298	AGAACCAGCAACGGAGGGA	0.0736	1.55	4.01e-05
23	21	2	184538604	184870226	rs7588905	rs12693365	AAGAAGGGAAAAAAGGAAAAAAG	0.02	2.24	4.02e-05
19	25	2	115530841	115757276	rs319858	rs1876860	ACGGCGGGGGACGACAGGA	0.0121	2.66	4.03e-05
23	23	2	184587877	184941520	rs11884398	rs10204944	AGGGAGGGGGGGAGGGGCGAAAA	0.0429	1.8	4.04e-05
16	23	2	107798929	108051515	rs6744712	rs266177	GAAGAGAAAGAGACAG	0.0545	1.62	4.05e-05
18	23	2	184468466	184669864	rs2368424	rs826151	GGGGAGAAGAAGGAGAAA	0.0548	1.67	4.05e-05
18	10	2	135914653	136976936	rs4954223	rs7371043	GAGAGGGGAACGAAAGGG	0.523	0.778	4.07e-05
22	18	2	108415702	108808752	rs6542736	rs855035	GGGAAAGAGCGCGAGAAGAGGG	0.0109	3.1	4.07e-05
18	22	2	107798929	108100980	rs6744712	rs266141	GAAGAGAAAGAGACAGAG	0.0543	1.62	4.08e-05
23	12	2	48646399	48941564	rs10454142	rs17326446	GGGGAAGAGGAAGACAGAAAGAG	0.0263	1.95	4.08e-05
3	4	2	136934449	136968475	rs1519523	rs4954579	AGG	0.568	0.781	4.09e-05
9	18	2	123797042	123918648	rs7574923	rs17009469	GAAAAGCCA	0.188	1.35	4.09e-05
22	23	2	107791876	108114085	rs17718331	rs166464	AGGGAAGAGAAAGAGACAGAGG	0.0453	1.67	4.09e-05
25	15	2	48627956	48941428	rs10191938	rs4953616	ACCGGGGAAGAGGAAGACAGAAAGA	0.0283	1.93	4.09e-05
17	22	2	107798929	108081665	rs6744712	rs959014	GAAGAGAAAGAGACAGA	0.0543	1.62	4.1e-05
20	17	2	42432323	42708267	rs17624829	rs6544550	AGGAAGGAGGAAAGGGAGAA	0.0345	1.77	4.11e-05
12	18	2	199801528	200341637	rs720527	rs11684919	CAGGAGAGAACA	0.158	1.41	4.13e-05
15	21	2	123796040	123958889	rs7571273	rs12623767	AGAAAAGCCAAGAGA	0.169	1.36	4.16e-05
24	18	2	200154449	200784238	rs7592248	rs281787	AACAAAGGGGAGGAGCAGACAGCG	0.0615	1.59	4.16e-05
7	9	2	72310763	72353138	rs17007729	rs4852856	GGAAGCG	0.582	0.781	4.17e-05
17	23	2	68884666	69011925	rs4854436	rs6546435	GGAAGAAGAGGAAGGGA	0.0103	2.85	4.17e-05
24	12	2	16228929	16605110	rs4669037	rs1316661	GGAGGAAGGAAAAAGAACAAAGAA	0.023	2.18	4.17e-05
18	15	2	123818296	124088863	rs299544	rs1356669	AAGCCAAGAGAAAGGGGG	0.202	1.34	4.18e-05
19	15	2	123818296	124099844	rs299544	rs6541893	AAGCCAAGAGAAAGGGGGG	0.202	1.34	4.18e-05
3	4	2	136917330	136934449	rs4954394	rs1519523	AAC	0.237	1.32	4.19e-05
13	20	2	225929498	226030132	rs448375	rs728654	GAAGGAAGAAAAC	0.0817	1.51	4.19e-05
10	11	2	135062598	135157953	rs1439112	rs999925	GGACGAGAAG	0.0484	1.65	4.24e-05
11	10	2	42465484	42649819	rs6544523	rs222485	AAGGAGGAAAG	0.0524	1.6	4.24e-05
21	15	2	123818296	124109213	rs299544	rs993934	AAGCCAAGAGAAAGGGGGGAA	0.202	1.34	4.24e-05
2	3	2	72310763	72319253	rs17007729	rs10168803	GG	0.705	0.771	4.26e-05
19	21	2	157023248	157456236	rs1818991	rs7561693	AGAAACAACGGGAAAGAAG	0.0116	2.65	4.26e-05
16	23	2	199782944	200440820	rs7571513	rs17528188	AACAGGAGAGAACAAA	0.119	1.45	4.28e-05
25	20	2	134719933	134895113	rs6430476	rs12464954	AGCGAGAGCAGGAGGAAAAAAAAGA	0.0102	2.6	4.28e-05
6	8	2	135068007	135142222	rs755586	rs6714520	ACGAGA	0.0512	1.63	4.29e-05
20	8	2	136393157	137037119	rs10928541	rs13420371	GAGGGGAACGAAAGGGGAAG	0.473	0.774	4.29e-05
21	23	2	107791876	108100980	rs17718331	rs266141	AGGGAAGAGAAAGAGACAGAG	0.0453	1.66	4.29e-05
10	13	2	135065943	135162755	rs7573104	rs3791295	GACGAGAAGA	0.0295	1.92	4.3e-05
16	21	2	160840151	161015066	rs979129	rs983916	AAAACGAAAGGAGGAA	0.0191	2.13	4.3e-05
18	19	2	193559014	194439091	rs1439664	rs10209930	CAAAGGCCAAAAGAAACA	0.0108	2.69	4.3e-05
20	23	2	107791876	108081665	rs17718331	rs959014	AGGGAAGAGAAAGAGACAGA	0.0453	1.66	4.3e-05
14	22	2	11652795	11774324	rs9287731	rs2304402	CAGGAAAAGAGGAG	0.0113	2.77	4.31e-05
17	25	2	107812973	108114085	rs3922303	rs166464	AGAGAAAGAGACAGAGG	0.0468	1.66	4.31e-05
17	22	2	160840151	161051363	rs979129	rs3111397	AAAACGAAAGGAGGAAA	0.0191	2.13	4.32e-05
15	23	2	80040994	80134915	rs7585451	rs17261195	AAGGCGAGGAACGAA	0.0166	2.39	4.36e-05
9	23	2	186206092	186272059	rs850882	rs16826817	GGAAAGCCA	0.0101	3.14	4.4e-05
10	13	2	187735749	187835328	rs3114927	rs17702991	AAACGGGGGG	0.0677	1.56	4.4e-05
14	19	2	187704866	187882931	rs3114949	rs17754256	AAGAAACGGGGGGG	0.0181	2.27	4.4e-05
18	22	2	160840151	161055315	rs979129	rs16844863	AAAACGAAAGGAGGAAAA	0.0191	2.13	4.4e-05
22	23	2	199697571	200527705	rs2693278	rs17590164	GAAACAGGAGAGAACAAAGGGG	0.0916	1.49	4.41e-05
25	12	2	48646399	48948802	rs10454142	rs4490239	GGGGAAGAGGAAGACAGAAAGAGGA	0.0262	1.93	4.42e-05
11	24	2	206346565	206461610	rs4675530	rs6435293	AAAGAGAAAGA	0.0166	2.26	4.43e-05
21	14	2	164720199	165072927	rs12994524	rs13035163	GAGACAAAGGACAAAGAGAAG	0.0137	2.22	4.43e-05
22	14	2	164720199	165078704	rs12994524	rs13027527	GAGACAAAGGACAAAGAGAAGA	0.0137	2.22	4.43e-05
6	17	2	240755338	240831679	rs10196581	rs10933613	AGGAAG	0.151	1.42	4.45e-05
10	28	2	240331004	240420675	rs3947630	rs1796449	GGGAGGGAGG	0.0371	1.83	4.45e-05
11	12	2	106093381	106131851	rs17652317	rs4851787	ACGGGGAAGGG	0.0592	1.6	4.46e-05
16	25	2	80040994	80137331	rs7585451	rs12172883	AAGGCGAGGAACGAAG	0.0153	2.43	4.47e-05
18	17	2	134806823	134918734	rs4953899	rs1519307	AGGAGGAAAAAAAAGAAA	0.012	2.39	4.47e-05
20	21	2	20347824	20420732	rs4666369	rs4666298	GAGAACCAGCAACGGAGGGA	0.0672	1.57	4.47e-05
14	20	2	127737632	127835005	rs831360	rs6750960	GGGGGAAGGAGGGG	0.0198	2.3	4.48e-05
19	24	2	107791876	108051515	rs17718331	rs266177	AGGGAAGAGAAAGAGACAG	0.0453	1.66	4.48e-05
2	4	2	42462880	42465484	rs10495895	rs6544523	GA	0.0716	1.54	4.5e-05
20	21	2	123797042	124069523	rs7574923	rs12612635	GAAAAGCCAAGAGAAAGGGG	0.167	1.36	4.5e-05
23	20	2	199671852	200452591	rs10497823	rs10182928	GGAAGAAACAGGAGAGAACAAAG	0.0876	1.51	4.5e-05
24	18	2	134753056	134929915	rs10208875	rs16830149	AGAGCAGGAGGAAAAAAAAGAAAA	0.0103	2.49	4.51e-05
24	19	2	123797042	124109213	rs7574923	rs993934	GAAAAGCCAAGAGAAAGGGGGGAA	0.16	1.36	4.52e-05
25	16	2	225727431	226013860	rs7589474	rs6717227	AGAAAGAAGAGAAGGAAGGAAGAAA	0.0131	2.43	4.52e-05
5	6	2	136917330	136968475	rs4954394	rs4954579	AAAGG	0.568	0.782	4.53e-05
3	5	2	72310763	72320853	rs17007729	rs7568849	GGA	0.66	0.777	4.54e-05
11	16	2	167200916	167307529	rs16851943	rs9967700	AGAAAAAAAGG	0.0313	1.76	4.54e-05
12	25	2	16202336	16431781	rs2114797	rs16982164	GGGGGAGGAAGG	0.0105	3.1	4.54e-05
13	24	2	225880074	226004087	rs375154	rs1562675	AAGGAAGGAAGAA	0.0541	1.66	4.55e-05
18	22	2	225979968	226140372	rs10498181	rs13018232	AAGAAAACGGCGAGACAA	0.0377	1.89	4.55e-05
13	25	2	16202336	16439187	rs2114797	rs9306904	GGGGGAGGAAGGA	0.0105	3.1	4.56e-05
23	15	2	123818296	124148965	rs299544	rs6709341	AAGCCAAGAGAAAGGGGGGAAAG	0.199	1.34	4.58e-05
2	4	2	123808961	123818296	rs299575	rs299544	AA	0.228	1.35	4.59e-05
12	20	2	123797042	123935107	rs7574923	rs4411698	GAAAAGCCAAGA	0.185	1.34	4.6e-05
22	19	2	123797042	124099844	rs7574923	rs6541893	GAAAAGCCAAGAGAAAGGGGGG	0.159	1.36	4.6e-05
24	20	2	228111435	228463310	rs10178458	rs6755969	GGAAAAGAGAGGCAAGAAGGGGAG	0.0797	1.59	4.61e-05
19	16	2	42451554	42708267	rs2118888	rs6544550	GGAAGGAGGAAAGGGAGAA	0.0377	1.76	4.63e-05
2	3	2	121536569	121551745	rs4848628	rs7565812	CA	0.163	1.37	4.64e-05
14	24	2	241167913	241261657	rs7420256	rs2352821	AGGAGGCGGGGGCG	0.0104	2.56	4.64e-05
4	5	2	199122294	199158911	rs1456557	rs758063	GAGC	0.105	1.44	4.66e-05
12	15	2	127807019	127868435	rs3768865	rs6743470	GGGGCCGCGAGA	0.0163	2.26	4.66e-05
22	25	2	225792835	226071280	rs7558808	rs1075705	AGAGAAGGAAGGAAGAAAACGG	0.0412	1.76	4.66e-05
12	18	2	235051708	235144787	rs12621510	rs4663116	AGCGAGAAGAAA	0.0784	0.573	4.68e-05
25	22	2	184587877	184957166	rs11884398	rs1983470	AGGGAGGGGGGGAGGGGCGAAAAAA	0.0408	1.81	4.68e-05
25	22	2	225979968	226216097	rs10498181	rs1517481	AAGAAAACGGCGAGACAAAACGGAA	0.0403	1.81	4.68e-05
22	17	2	200341637	200819812	rs11684919	rs281765	AAAGGGGAGGAGCAGACAGCGA	0.0968	1.49	4.69e-05
8	8	2	42451554	42514649	rs2118888	rs6544532	GGAAGGAG	0.0712	1.53	4.7e-05
9	9	2	136880474	136976936	rs12691874	rs7371043	ACGAAAGGG	0.558	0.782	4.7e-05
8	18	2	202652583	202775055	rs10178881	rs10931978	AGGGAGCA	0.0107	2.84	4.71e-05
13	21	2	139954090	140100106	rs2118269	rs344689	GAAAAGAGAGGGG	0.0124	2.73	4.71e-05
15	24	2	241167913	241264925	rs7420256	rs13026586	AGGAGGCGGGGGCGC	0.0104	2.56	4.71e-05
24	20	2	123796040	124107356	rs7571273	rs970066	AGAAAAGCCAAGAGAAAGGGGGGA	0.162	1.36	4.71e-05
7	8	2	42462880	42514649	rs10495895	rs6544532	GAAGGAG	0.0712	1.53	4.72e-05
12	14	2	106092054	106131851	rs1401208	rs4851787	GACGGGGAAGGG	0.0544	1.62	4.72e-05
18	10	2	136546635	137037119	rs4954633	rs13420371	GGGGAACGAAAGGGGAAG	0.472	0.776	4.72e-05
19	22	2	20356944	20448561	rs7577335	rs1043419	AACCAGCAACGGAGGGAGA	0.0246	2.16	4.72e-05
22	20	2	134734490	134893447	rs2321537	rs7601756	CGAGAGCAGGAGGAAAAAAAAG	0.0118	2.39	4.73e-05
17	26	2	107813837	108140880	rs1558398	rs266273	GAGAAAGAGACAGAGGA	0.0516	1.62	4.75e-05
13	20	2	186164824	186267921	rs2059349	rs13006333	AGAGAGGAAAGCC	0.011	3.05	4.76e-05
2	3	2	184341553	184353810	rs4233772	rs13409979	GG	0.0777	0.597	4.77e-05
12	9	2	106119891	106149270	rs12994383	rs6543316	GAAGGGAGGGAG	0.0632	1.57	4.77e-05
13	24	2	122423386	122628361	rs6717212	rs11889169	AGCAGGAGGAGCA	0.0134	2.51	4.77e-05
14	20	2	225929498	226035360	rs448375	rs2165927	GAAGGAAGAAAACG	0.0862	1.5	4.77e-05
25	21	2	160575226	160840151	rs17813538	rs979129	AAAGAAGAGCAGCGAGGGAAAAAAA	0.0156	2.25	4.79e-05
6	7	2	136893864	136968475	rs16832995	rs4954579	GAAAGG	0.568	0.783	4.81e-05
7	24	2	240342708	240415571	rs7568826	rs7597221	GGAGGGA	0.0518	1.67	4.81e-05
4	11	2	66977032	67050752	rs17681403	rs13018425	GGAA	0.0111	3.82	4.82e-05
25	15	2	200142591	200784238	rs994185	rs281787	GAACAAAGGGGAGGAGCAGACAGCG	0.0914	1.52	4.82e-05
6	7	2	106119891	106131851	rs12994383	rs4851787	GAAGGG	0.066	1.55	4.83e-05
3	5	2	26834387	26873672	rs1000835	rs752472	GCG	0.0256	1.95	4.85e-05
17	26	2	240830028	240886298	rs9677897	rs3923002	AGAGGAGGGAGAGGAGC	0.0175	2.35	4.85e-05
19	10	2	136462661	137037119	rs2117511	rs13420371	AGGGGAACGAAAGGGGAAG	0.471	0.775	4.85e-05
21	21	2	225737546	225995545	rs7607230	rs13415546	AAAGAAGAGAAGGAAGGAAGA	0.0283	1.93	4.85e-05
10	21	2	206346565	206452025	rs4675530	rs2058712	AAAGAGAAAG	0.0169	2.26	4.86e-05
12	25	2	206346565	206490951	rs4675530	rs6435297	AAAGAGAAAGAA	0.0164	2.26	4.86e-05
19	24	2	160840151	161064585	rs979129	rs7588696	AAAACGAAAGGAGGAAAAA	0.0191	2.12	4.86e-05
15	20	2	150140202	150342476	rs6706233	rs1196678	AGGAGAAGAAAAGCA	0.114	1.49	4.88e-05
20	15	2	123818296	124107356	rs299544	rs970066	AAGCCAAGAGAAAGGGGGGA	0.202	1.33	4.88e-05
11	18	2	184538604	184663090	rs7588905	rs7576053	AAGAAGGGAAA	0.0588	1.63	4.89e-05
22	14	2	222519213	222895715	rs16862915	rs4673010	GGAGGAAGAAGGGGAGAAGAGG	0.056	0.464	4.9e-05
11	24	2	139954090	140077355	rs2118269	rs344905	GAAAAGAGAGG	0.0134	2.72	4.91e-05
25	19	2	123805126	124148965	rs299573	rs6709341	AAAAGCCAAGAGAAAGGGGGGAAAG	0.157	1.36	4.91e-05
14	23	2	150140202	150313107	rs6706233	rs1196642	AGGAGAAGAAAAGC	0.115	1.49	4.92e-05
17	20	2	69370976	69664976	rs4488695	rs13416004	AACGGGGGAGGAGAGGA	0.0286	2	4.92e-05
23	23	2	184468466	184741522	rs2368424	rs826185	GGGGAGAAGAAGGAGAAAAAGGA	0.0541	1.66	4.93e-05
10	24	2	139954090	140074943	rs2118269	rs16842051	GAAAAGAGAG	0.0135	2.72	4.94e-05
8	9	2	42462880	42518107	rs10495895	rs6544535	GAAGGAGG	0.0714	1.53	4.97e-05
24	12	2	48646399	48944441	rs10454142	rs4352270	GGGGAAGAGGAAGACAGAAAGAGG	0.0263	1.93	4.97e-05
13	28	2	107813837	108051515	rs1558398	rs266177	GAGAAAGAGACAG	0.0513	1.63	4.98e-05
25	22	2	199795231	200613782	rs1456547	rs12693898	ACAGGAGAGAACAAAGGGGAGGAGC	0.123	1.45	4.98e-05
14	10	2	136324225	136934449	rs4954265	rs1519523	AGAGGGGAACGAAA	0.529	0.781	4.99e-05
3	7	2	40051216	40077971	rs6717356	rs9679549	GGA	0.0398	0.359	5e-05
9	9	2	135062598	135144454	rs1439112	rs755503	GGACGAGAA	0.049	1.64	5e-05
10	22	2	80035372	80102308	rs7605056	rs6707690	CAAGGCGAGG	0.0646	1.61	5e-05
22	18	2	134753056	134917005	rs10208875	rs11692586	AGAGCAGGAGGAAAAAAAAGAA	0.0104	2.48	5e-05
14	11	2	136836365	137009006	rs6430600	rs4477975	GAACGAAAGGGGAA	0.504	0.78	5.01e-05
21	18	2	121668836	121948307	rs6724298	rs4622731	GAAAGAGAGAGGCAAAAAAAG	0.0209	2.31	5.01e-05
11	19	2	45260859	45312196	rs4953174	rs11680125	AAGGCCAGCAG	0.0177	2.14	5.02e-05
13	20	2	167200916	167321931	rs16851943	rs13417885	AGAAAAAAAGGGA	0.0311	1.75	5.02e-05
23	20	2	225880074	226115446	rs375154	rs7571208	AAGGAAGGAAGAAAACGGCGAGA	0.033	1.88	5.02e-05
15	25	2	107812973	108081665	rs3922303	rs959014	AGAGAAAGAGACAGA	0.0468	1.65	5.03e-05
24	23	2	169156907	169414380	rs12616285	rs12463569	CGAGAGGGCGAAGACAAAGAAGAG	0.0137	2.43	5.03e-05
16	25	2	107812973	108100980	rs3922303	rs266141	AGAGAAAGAGACAGAG	0.0468	1.65	5.04e-05
9	9	2	42451554	42518107	rs2118888	rs6544535	GGAAGGAGG	0.0714	1.53	5.05e-05
18	19	2	107786827	108019522	rs2971652	rs972881	GAGGGAAGAGAAAGAGAC	0.0567	1.6	5.05e-05
16	20	2	69370976	69655790	rs4488695	rs4581940	AACGGGGGAGGAGAGG	0.0286	2	5.06e-05
9	21	2	102662888	102717337	rs10185424	rs10490571	CAAAGAGAA	0.0112	2.58	5.07e-05
24	25	2	107714710	108033742	rs6419584	rs266243	AGGAGGAGGGAAGAGAAAGAGACA	0.0366	1.73	5.07e-05
24	24	2	184570407	184909755	rs1551339	rs10931115	AAAGGGAGGGGGGGAGGGGCGAAA	0.0486	1.74	5.09e-05
8	23	2	240342708	240418660	rs7568826	rs6743931	GGAGGGAG	0.0513	1.67	5.11e-05
21	18	2	29881235	30118386	rs7583871	rs4520995	AAGAACAAGCAGGGAGAAAGG	0.0737	1.55	5.11e-05
3	5	2	42462880	42476676	rs10495895	rs17029395	GAA	0.0715	1.54	5.12e-05
19	23	2	160800628	161051363	rs1995950	rs3111397	AAAAAACGAAAGGAGGAAA	0.0191	2.12	5.12e-05
15	20	2	69370976	69646504	rs4488695	rs7605572	AACGGGGGAGGAGAG	0.0287	2	5.13e-05
16	22	2	225979968	226116965	rs10498181	rs6728230	AAGAAAACGGCGAGAC	0.0404	1.85	5.13e-05
16	25	2	241167913	241281421	rs7420256	rs2352838	AGGAGGCGGGGGCGCG	0.0103	2.54	5.13e-05
24	24	2	207678245	207853432	rs2059022	rs7568351	AAAGAAGGAGGAAACGAAGAAAAA	0.0101	2.6	5.13e-05
6	11	2	123808961	123916216	rs299575	rs7605383	AAAGCC	0.194	1.35	5.14e-05
14	20	2	69370976	69606336	rs4488695	rs13422656	AACGGGGGAGGAGA	0.0287	2	5.15e-05
16	16	2	184570407	184750212	rs1551339	rs826115	GAAGGAGAAAAAGGAA	0.0645	1.63	5.16e-05
23	24	2	207678245	207851374	rs2059022	rs11695049	AAAGAAGGAGGAAACGAAGAAAA	0.0101	2.6	5.16e-05
14	13	2	123823730	124006345	rs6541877	rs12477571	AGCCAAGAGAAAGG	0.233	1.31	5.17e-05
23	19	2	123797042	124107356	rs7574923	rs970066	GAAAAGCCAAGAGAAAGGGGGGA	0.16	1.36	5.17e-05
1	2	2	184341553	184341553	rs4233772	rs4233772	A	0.922	1.67	5.18e-05
1	2	2	184341553	184341553	rs4233772	rs4233772	G	0.0776	0.599	5.18e-05
4	7	2	135024766	135068007	rs935471	rs755586	AAAC	0.731	0.765	5.19e-05
11	9	2	42462880	42638057	rs10495895	rs222471	GAAGGAGGAAA	0.0644	1.55	5.19e-05
17	10	2	136562472	137037119	rs3739022	rs13420371	GGGAACGAAAGGGGAAG	0.473	0.776	5.19e-05
22	9	2	135914653	137037119	rs4954223	rs13420371	GAGAGGGGAACGAAAGGGGAAG	0.47	0.777	5.19e-05
19	18	2	29908726	30117954	rs952455	rs5018732	AGAACAAGCAGGGAGAAAG	0.0761	1.53	5.2e-05
22	15	2	123818296	124135616	rs299544	rs9636352	AAGCCAAGAGAAAGGGGGGAAA	0.202	1.33	5.2e-05
23	20	2	29850379	30117954	rs4233746	rs5018732	CGGAAGAACAAGCAGGGAGAAAG	0.0691	1.57	5.22e-05
5	7	2	42451554	42494273	rs2118888	rs6544527	GGAAG	0.0718	1.53	5.23e-05
11	22	2	225750753	225896014	rs10197805	rs10176032	AAGAAGAGAAG	0.0532	1.64	5.23e-05
9	12	2	187735749	187830809	rs3114927	rs12105690	AAACGGGGG	0.0679	1.56	5.24e-05
22	24	2	184468466	184738091	rs2368424	rs1682430	GGGGAGAAGAAGGAGAAAAAGG	0.0541	1.66	5.24e-05
23	13	2	222519213	222903188	rs16862915	rs4673011	GGAGGAAGAAGGGGAGAAGAGGG	0.0565	0.47	5.27e-05
24	18	2	200142591	200710706	rs994185	rs769960	GAACAAAGGGGAGGAGCAGACAGC	0.0943	1.51	5.27e-05
13	13	2	123823730	123981311	rs6541877	rs1850810	AGCCAAGAGAAAG	0.233	1.31	5.28e-05
17	16	2	183151764	183354600	rs12474371	rs1594305	AAAGCGGAGGGAAAAGA	0.0834	1.48	5.28e-05
18	23	2	160800628	161015066	rs1995950	rs983916	AAAAAACGAAAGGAGGAA	0.019	2.12	5.28e-05
20	23	2	160800628	161055315	rs1995950	rs16844863	AAAAAACGAAAGGAGGAAAA	0.0191	2.12	5.28e-05
21	22	2	225979968	226157800	rs10498181	rs2044236	AAGAAAACGGCGAGACAAAAC	0.04	1.82	5.28e-05
6	12	2	135096302	135157953	rs935480	rs999925	GAGAAG	0.058	1.61	5.29e-05
11	22	2	80035372	80104027	rs7605056	rs4852536	CAAGGCGAGGA	0.0638	1.61	5.3e-05
18	20	2	16214286	16527624	rs4073262	rs1430041	AGGAGGAAGGAAAAAGAA	0.02	2.37	5.31e-05
21	24	2	160800628	161064585	rs1995950	rs7588696	AAAAAACGAAAGGAGGAAAAA	0.019	2.12	5.32e-05
2	4	2	27290525	27351279	rs11681145	rs1866561	AG	0.261	0.747	5.33e-05
13	22	2	121475836	121589440	rs4848111	rs895479	AGGCAGGCAGGGA	0.0136	2.45	5.33e-05
25	25	2	107714710	108051515	rs6419584	rs266177	AGGAGGAGGGAAGAGAAAGAGACAG	0.0355	1.74	5.33e-05
23	22	2	225792835	226074083	rs7558808	rs1443663	AGAGAAGGAAGGAAGAAAACGGC	0.0412	1.75	5.34e-05
25	23	2	160759168	161085348	rs2292391	rs7560257	AAAAAAAAACGAAAGGAGGAAAAAG	0.0178	2.13	5.34e-05
15	22	2	240342708	240457989	rs7568826	rs731154	GGAGGGAGGAAAGAA	0.0345	1.86	5.35e-05
17	20	2	151892897	152015683	rs1485127	rs1949463	AAAGGACGGAACGGAGG	0.0121	2.49	5.36e-05
19	23	2	69387076	69723710	rs10176087	rs7577851	ACGGGGGAGGAGAGGAAAG	0.0188	2.35	5.4e-05
9	7	2	106110184	106131935	rs1401212	rs17031063	GGGAAGGGA	0.0639	1.56	5.41e-05
10	7	2	106110184	106136714	rs1401212	rs12712211	GGGAAGGGAG	0.0639	1.56	5.41e-05
10	9	2	42462880	42583667	rs10495895	rs10206058	GAAGGAGGAA	0.0645	1.55	5.41e-05
11	7	2	106110184	106138304	rs1401212	rs12468349	GGGAAGGGAGG	0.0638	1.56	5.41e-05
13	22	2	61863427	61999572	rs12151427	rs6738532	AAGAAAAAAGGAA	0.0158	2.63	5.41e-05
22	23	2	226118444	226413483	rs16866546	rs7586576	AAAACGGAAAAAGGGAAAAAGC	0.0215	2.13	5.41e-05
8	12	2	53379489	53459016	rs1364676	rs1364666	AGAAGGCA	0.0291	0.293	5.42e-05
21	20	2	123797042	124088863	rs7574923	rs1356669	GAAAAGCCAAGAGAAAGGGGG	0.153	1.36	5.42e-05
22	25	2	12221688	12361873	rs10803743	rs16858479	AGAGCGGAACGAAGGAAAGAGC	0.0582	0.512	5.42e-05
24	21	2	199795231	200592510	rs1456547	rs12052622	ACAGGAGAGAACAAAGGGGAGGAG	0.122	1.45	5.42e-05
16	16	2	123823730	124069523	rs6541877	rs12612635	AGCCAAGAGAAAGGGG	0.227	1.32	5.43e-05
17	15	2	29908726	30111271	rs952455	rs13026132	AGAACAAGCAGGGAGAA	0.102	1.46	5.43e-05
3	5	2	123805126	123818296	rs299573	rs299544	AAA	0.228	1.34	5.44e-05
24	21	2	199705667	200578867	rs1518095	rs1357582	AAACAGGAGAGAACAAAGGGGAGG	0.0898	1.49	5.44e-05
22	20	2	200154449	200700685	rs7592248	rs2577850	AACAAAGGGGAGGAGCAGACAG	0.0733	1.55	5.45e-05
22	22	2	199671852	200440820	rs10497823	rs17528188	GGAAGAAACAGGAGAGAACAAA	0.0871	1.51	5.45e-05
23	21	2	199795231	200580494	rs1456547	rs4493243	ACAGGAGAGAACAAAGGGGAGGA	0.122	1.45	5.45e-05
20	24	2	69370976	69723710	rs4488695	rs7577851	AACGGGGGAGGAGAGGAAAG	0.0282	2	5.46e-05
4	6	2	42462880	42494273	rs10495895	rs6544527	GAAG	0.0718	1.52	5.47e-05
6	17	2	240351323	240415571	rs6757498	rs7597221	GAGGGA	0.0518	1.68	5.48e-05
16	22	2	127737632	127839781	rs831360	rs10194375	GGGGGAAGGAGGGGCC	0.0101	3.12	5.48e-05
21	17	2	200341637	200784238	rs11684919	rs281787	AAAGGGGAGGAGCAGACAGCG	0.0921	1.5	5.5e-05
8	9	2	136886830	136976936	rs4278980	rs7371043	CGAAAGGG	0.56	0.784	5.51e-05
19	18	2	134806823	134929915	rs4953899	rs16830149	AGGAGGAAAAAAAAGAAAA	0.0119	2.37	5.52e-05
6	17	2	121925398	121965134	rs4488664	rs2002067	AAAGGA	0.0116	2.89	5.53e-05
10	14	2	67067669	67131631	rs1559603	rs10519066	ACCGCACGAA	0.0391	0.464	5.53e-05
19	26	2	225792835	226025235	rs7558808	rs1037246	AGAGAAGGAAGGAAGAAAA	0.0415	1.75	5.53e-05
10	22	2	241213217	241281421	rs10170009	rs2352838	CGGGGGCGCG	0.0112	2.6	5.54e-05
5	7	2	135024766	135070460	rs935471	rs17715461	AAACC	0.731	0.766	5.56e-05
6	11	2	53386014	53459016	rs13021753	rs1364666	AAGGCA	0.0294	0.294	5.56e-05
10	27	2	177315153	177409147	rs6722762	rs6433596	ACAGCCAAGA	0.0171	2.82	5.57e-05
24	25	2	107753988	108051515	rs4319926	rs266177	GGAGGAGGGAAGAGAAAGAGACAG	0.0469	1.65	5.58e-05
25	26	2	184570407	184941520	rs1551339	rs10204944	AAAGGGAGGGGGGGAGGGGCGAAAA	0.0485	1.73	5.58e-05
3	5	2	135024766	135065943	rs935471	rs7573104	AAA	0.731	0.765	5.59e-05
9	26	2	220753783	220828626	rs11687676	rs10185419	GGGGGAAAA	0.0373	1.92	5.59e-05
15	19	2	225995545	226140372	rs13415546	rs13018232	AAAACGGCGAGACAA	0.0571	1.68	5.6e-05
18	26	2	225792835	226013860	rs7558808	rs6717227	AGAGAAGGAAGGAAGAAA	0.0415	1.75	5.6e-05
16	27	2	107813837	108114085	rs1558398	rs166464	GAGAAAGAGACAGAGG	0.0516	1.62	5.62e-05
21	23	2	184587877	184898361	rs11884398	rs11677862	AGGGAGGGGGGGAGGGGCGAA	0.0573	1.67	5.62e-05
12	7	2	106110184	106139293	rs1401212	rs12473672	GGGAAGGGAGGG	0.0638	1.56	5.63e-05
13	7	2	106110184	106140152	rs1401212	rs1568261	GGGAAGGGAGGGA	0.0638	1.56	5.63e-05
7	11	2	186206092	186260603	rs850882	rs17331432	GGAAAGC	0.0113	2.88	5.64e-05
12	9	2	42451554	42638057	rs2118888	rs222471	GGAAGGAGGAAA	0.0646	1.55	5.64e-05
20	20	2	225929498	226115446	rs448375	rs7571208	GAAGGAAGAAAACGGCGAGA	0.0285	1.94	5.64e-05
25	24	2	107679474	107990409	rs2030675	rs2889765	GGAAGGAGGAGGGAAGAGAAAGAGA	0.0461	1.7	5.64e-05
3	7	2	66977032	67041677	rs17681403	rs17032567	GGA	0.0115	3.62	5.65e-05
14	24	2	226961688	227151291	rs12611824	rs6733028	ACGGGAAGCGAGGA	0.0111	2.61	5.65e-05
20	10	2	135803425	136986303	rs4954218	rs4954580	AGAGAGGGGAACGAAAGGGG	0.399	0.771	5.65e-05
20	20	2	226961688	227210398	rs12611824	rs2894597	ACGGGAAGCGAGGAGGAAAA	0.0102	2.87	5.66e-05
15	10	2	136324225	136950383	rs4954265	rs6734803	AGAGGGGAACGAAAG	0.529	0.782	5.67e-05
13	20	2	240351323	240453552	rs6757498	rs7592100	GAGGGAGGAAAGA	0.0352	1.87	5.69e-05
21	10	2	135803425	136989136	rs4954218	rs6430608	AGAGAGGGGAACGAAAGGGGA	0.399	0.771	5.69e-05
6	7	2	42451554	42497913	rs2118888	rs11691536	GGAAGG	0.0719	1.52	5.7e-05
11	7	2	106116942	106139293	rs13426368	rs12473672	GGAAGGGAGGG	0.0638	1.56	5.7e-05
12	7	2	106116942	106140152	rs13426368	rs1568261	GGAAGGGAGGGA	0.0638	1.56	5.7e-05
22	23	2	78542946	78860071	rs990276	rs1239084	AAGAGGGGAACGAGAGGCGACG	0.0118	2.56	5.71e-05
23	18	2	225730189	226004087	rs7559750	rs1562675	GAAAGAAGAGAAGGAAGGAAGAA	0.0146	2.34	5.71e-05
7	14	2	55052493	55087887	rs10197243	rs1371020	AAGGGGG	0.0148	2.49	5.72e-05
10	7	2	106119891	106139293	rs12994383	rs12473672	GAAGGGAGGG	0.0638	1.56	5.72e-05
11	7	2	106119891	106140152	rs12994383	rs1568261	GAAGGGAGGGA	0.0638	1.56	5.72e-05
11	23	2	140629263	140733326	rs10928729	rs1920519	AGGGCAGAGAA	0.011	2.7	5.74e-05
15	23	2	169605967	169779712	rs2390732	rs496550	GGAGAGAGAGGAACA	0.0106	2.72	5.75e-05
25	5	2	2583517	2714308	rs4853793	rs17495097	GCAGCAAAACAAAACGGAGCGAGCA	0.0105	2.71	5.76e-05
24	21	2	134719933	134893447	rs6430476	rs7601756	AGCGAGAGCAGGAGGAAAAAAAAG	0.0102	2.58	5.78e-05
8	15	2	55052493	55093153	rs10197243	rs6545452	AAGGGGGA	0.0148	2.49	5.79e-05
9	15	2	139895553	140019620	rs1437330	rs7558498	GGGCGAAAA	0.0803	1.55	5.8e-05
16	22	2	199801528	200460345	rs720527	rs1551085	CAGGAGAGAACAAAGG	0.106	1.46	5.8e-05
16	23	2	226183385	226447735	rs6436549	rs3828256	AAAAAGGGAAAAAGCA	0.018	2.28	5.8e-05
15	22	2	233949255	234162415	rs13387054	rs6431655	GAAGAGAGCAGGGAA	0.0147	2.75	5.81e-05
16	19	2	177405454	177627904	rs6744916	rs6705679	GAGAAAAAAGGAAGGA	0.0108	3.1	5.82e-05
20	18	2	38225019	38345461	rs17412043	rs232545	CAGAACCACGGAAAGGGGCG	0.0346	1.74	5.82e-05
16	21	2	225995545	226150336	rs13415546	rs935158	AAAACGGCGAGACAAA	0.0573	1.67	5.83e-05
20	19	2	184587877	184882169	rs11884398	rs4505485	AGGGAGGGGGGGAGGGGCGA	0.0679	1.62	5.84e-05
22	21	2	156990320	157449118	rs16840042	rs1368246	GGGGAGAAACAACGGGAAAGAA	0.0169	2.22	5.84e-05
7	13	2	72306479	72334559	rs7601186	rs6716351	AGGGAAG	0.496	0.78	5.85e-05
12	16	2	160742771	160885872	rs2666986	rs3792189	GAAAAAAAAAAC	0.0155	2.21	5.87e-05
23	19	2	160575226	160800628	rs17813538	rs1995950	AAAGAAGAGCAGCGAGGGAAAAA	0.0164	2.16	5.87e-05
24	19	2	160575226	160811184	rs17813538	rs949753	AAAGAAGAGCAGCGAGGGAAAAAA	0.0164	2.16	5.87e-05
11	9	2	42451554	42583667	rs2118888	rs10206058	GGAAGGAGGAA	0.0647	1.54	5.88e-05
20	20	2	123796040	124049457	rs7571273	rs13002629	AGAAAAGCCAAGAGAAAGGG	0.168	1.35	5.88e-05
5	7	2	42462880	42497913	rs10495895	rs11691536	GAAGG	0.0719	1.52	5.9e-05
16	20	2	241193615	241309040	rs1565985	rs7586891	GGCGGGGGCGCGAAGA	0.0113	2.58	5.91e-05
8	15	2	232373296	232455654	rs7580705	rs1075708	GCAAAGAA	0.0141	2.28	5.92e-05
24	22	2	225979968	226183385	rs10498181	rs6436549	AAGAAAACGGCGAGACAAAACGGA	0.0403	1.8	5.92e-05
4	7	2	42423645	42462880	rs10183344	rs10495895	AAGG	0.0698	1.53	5.93e-05
14	19	2	186120083	186267921	rs13392489	rs13006333	GAGAGAGGAAAGCC	0.016	2.41	5.95e-05
25	19	2	123797042	124135616	rs7574923	rs9636352	GAAAAGCCAAGAGAAAGGGGGGAAA	0.16	1.35	5.95e-05
23	20	2	199705667	200576280	rs1518095	rs6741826	AAACAGGAGAGAACAAAGGGGAG	0.0897	1.49	5.96e-05
19	22	2	156996364	157403130	rs10497169	rs3754770	GGGAGAAACAACGGGAAAG	0.0114	2.83	5.97e-05
25	23	2	169156907	169439848	rs12616285	rs4668077	CGAGAGGGCGAAGACAAAGAAGAGG	0.0138	2.41	5.97e-05
9	20	2	241216359	241281421	rs1495922	rs2352838	GGGGGCGCG	0.0116	2.55	5.98e-05
11	20	2	225929498	226013860	rs448375	rs6717227	GAAGGAAGAAA	0.0828	1.5	6e-05
15	14	2	123818296	124006345	rs299544	rs12477571	AAGCCAAGAGAAAGG	0.233	1.31	6.02e-05
23	25	2	78542946	78870238	rs990276	rs2037451	AAGAGGGGAACGAGAGGCGACGA	0.0115	2.58	6.03e-05
23	21	2	160738677	160968628	rs16822581	rs16844790	GGAAAAAAAAAACGAAAGGAGGA	0.0153	2.21	6.04e-05
4	7	2	42432323	42465484	rs17624829	rs6544523	AGGA	0.0714	1.52	6.05e-05
13	22	2	241193615	241288227	rs1565985	rs1320125	GGCGGGGGCGCGA	0.0144	2.3	6.07e-05
16	10	2	136324225	136968475	rs4954265	rs4954579	AGAGGGGAACGAAAGG	0.529	0.783	6.07e-05
11	18	2	123797042	123929932	rs7574923	rs6706214	GAAAAGCCAAG	0.187	1.34	6.08e-05
20	17	2	123805126	124088863	rs299573	rs1356669	AAAAGCCAAGAGAAAGGGGG	0.159	1.36	6.08e-05
5	7	2	42405743	42462880	rs10164865	rs10495895	AAAGG	0.0695	1.53	6.09e-05
25	23	2	139988961	140318199	rs1439086	rs6430841	AAAAAGGAGGGGGAGAGGAAAAAGG	0.016	2.34	6.1e-05
17	22	2	45217280	45300029	rs2917768	rs17032979	GAGAGAAAAGGCCAGCA	0.0127	2.32	6.11e-05
23	17	2	123805126	124109213	rs299573	rs993934	AAAAGCCAAGAGAAAGGGGGGAA	0.159	1.36	6.12e-05
22	26	2	107753988	108019522	rs4319926	rs972881	GGAGGAGGGAAGAGAAAGAGAC	0.0491	1.64	6.13e-05
24	19	2	225854120	226115446	rs921281	rs7571208	GAAGGAAGGAAGAAAACGGCGAGA	0.0245	1.97	6.13e-05
25	20	2	13839739	14233052	rs6737807	rs360468	GCGAGAAAAACACAGGAAGAAAGAA	0.0206	2.1	6.13e-05
25	20	2	187487269	187830809	rs6741369	rs12105690	CGGACAAAAAGAGAAGAAACGGGGG	0.0217	1.93	6.13e-05
14	14	2	123818296	123981311	rs299544	rs1850810	AAGCCAAGAGAAAG	0.233	1.31	6.14e-05
22	17	2	123805126	124107356	rs299573	rs970066	AAAAGCCAAGAGAAAGGGGGGA	0.159	1.36	6.14e-05
3	4	2	184339696	184353810	rs10191108	rs13409979	GGG	0.0773	0.602	6.15e-05
2	3	2	184339696	184341553	rs10191108	rs4233772	GG	0.0773	0.602	6.17e-05
7	18	2	202652583	202763587	rs10178881	rs3918349	AGGGAGC	0.011	2.79	6.18e-05
17	18	2	134815375	134918734	rs16830017	rs1519307	GGAGGAAAAAAAAGAAA	0.013	2.3	6.18e-05
23	18	2	78496523	78843902	rs1358138	rs1402675	AAAAGAGGGGAACGAGAGGCGAC	0.0163	2.17	6.18e-05
5	8	2	72310763	72334559	rs17007729	rs6716351	GGAAG	0.584	0.786	6.2e-05
13	17	2	160742771	160891055	rs2666986	rs10196882	GAAAAAAAAAACG	0.0156	2.21	6.2e-05
13	23	2	182305254	182418130	rs155128	rs10930971	AGAGAAAGCGAAA	0.0146	2.71	6.2e-05
18	22	2	157023248	157449118	rs1818991	rs1368246	AGAAACAACGGGAAAGAA	0.0119	2.6	6.2e-05
9	13	2	135068007	135162755	rs755586	rs3791295	ACGAGAAGA	0.0296	1.9	6.22e-05
14	22	2	225938996	226071280	rs388208	rs1075705	AAGGAAGAAAACGG	0.0858	1.49	6.22e-05
19	18	2	134792531	134917005	rs6430487	rs11692586	GCAGGAGGAAAAAAAAGAA	0.0121	2.35	6.22e-05
3	5	2	42451554	42465484	rs2118888	rs6544523	GGA	0.0713	1.53	6.23e-05
13	10	2	106119891	106159626	rs12994383	rs7575977	GAAGGGAGGGAGG	0.0503	1.64	6.24e-05
17	20	2	69387076	69704941	rs10176087	rs2312205	ACGGGGGAGGAGAGGAA	0.0196	2.31	6.25e-05
25	13	2	137685287	137956006	rs1344714	rs7424822	AAGAGCACCAAGAAAGAGGAGGGGA	0.0131	2.38	6.25e-05
3	4	2	121530262	121551745	rs4848627	rs7565812	GCA	0.162	1.36	6.26e-05
8	15	2	68214370	68298424	rs974366	rs10184151	GAAACGAG	0.126	0.656	6.26e-05
9	10	2	123823730	123951832	rs6541877	rs1519293	AGCCAAGAG	0.234	1.31	6.26e-05
7	14	2	123805126	123916216	rs299573	rs7605383	AAAAGCC	0.195	1.34	6.27e-05
7	13	2	168924785	168993929	rs17176633	rs3769408	GAGAGGG	0.0353	1.82	6.29e-05
12	13	2	123823730	123970983	rs6541877	rs7567104	AGCCAAGAGAAA	0.234	1.31	6.29e-05
21	17	2	123805126	124099844	rs299573	rs6541893	AAAAGCCAAGAGAAAGGGGGG	0.159	1.35	6.29e-05
9	15	2	127807019	127851697	rs3768865	rs11678252	GGGGCCGCG	0.0158	2.25	6.3e-05
19	13	2	78626927	78843902	rs1960632	rs1402675	GAGGGGAACGAGAGGCGAC	0.0171	2.15	6.3e-05
22	18	2	199697068	200473658	rs1533537	rs12693889	AGAAACAGGAGAGAACAAAGGG	0.117	1.44	6.31e-05
15	21	2	223435651	223610799	rs17564655	rs959327	GGGAGGAAAAGAGAA	0.021	2.08	6.32e-05
23	22	2	225979968	226174087	rs10498181	rs6753175	AAGAAAACGGCGAGACAAAACGG	0.0403	1.8	6.32e-05
24	21	2	160738677	161015066	rs16822581	rs983916	GGAAAAAAAAAACGAAAGGAGGAA	0.0154	2.21	6.34e-05
10	24	2	11692236	11774324	rs17600933	rs2304402	AAAAGAGGAG	0.0124	2.75	6.35e-05
25	23	2	225786241	226082156	rs13016606	rs6736537	AAGAGAAGGAAGGAAGAAAACGGCG	0.0331	1.81	6.35e-05
13	28	2	240290494	240420675	rs11124194	rs1796449	ACAGGGAGGGAGG	0.0168	2.43	6.36e-05
15	27	2	107813837	108100980	rs1558398	rs266141	GAGAAAGAGACAGAG	0.0516	1.61	6.37e-05
23	16	2	52324258	52552297	rs10181636	rs2244201	AAAAAGAAGAAGAGAGCAGAAGC	0.0311	1.93	6.38e-05
4	8	2	121944266	121965134	rs11890342	rs2002067	AGGA	0.0165	2.32	6.39e-05
7	9	2	227019461	227137125	rs10181515	rs2713539	AAGCGAG	0.104	1.49	6.41e-05
14	27	2	107813837	108081665	rs1558398	rs959014	GAGAAAGAGACAGA	0.0515	1.61	6.42e-05
1	2	2	173013373	173013373	rs1486957	rs1486957	A	0.685	0.779	6.43e-05
1	2	2	173013373	173013373	rs1486957	rs1486957	G	0.315	1.28	6.43e-05
14	17	2	127807019	127887482	rs3768865	rs4663101	GGGGCCGCGAGAGG	0.0159	2.24	6.43e-05
15	23	2	226183385	226413483	rs6436549	rs7586576	AAAAAGGGAAAAAGC	0.0185	2.27	6.43e-05
17	18	2	134806823	134917005	rs4953899	rs11692586	AGGAGGAAAAAAAAGAA	0.0122	2.35	6.43e-05
24	18	2	200332082	200829993	rs6714133	rs10178177	CAAAGGGGAGGAGCAGACAGCGAA	0.0977	1.49	6.44e-05
6	9	2	72273058	72320853	rs6750558	rs7568849	GAGGGA	0.548	0.782	6.48e-05
8	13	2	38218281	38265130	rs17021813	rs336031	GGCAGAAC	0.0426	1.68	6.48e-05
19	21	2	207437125	207618271	rs6736588	rs13004504	CGGAAAAGACCAAGAGCAG	0.0142	2.54	6.48e-05
24	15	2	14372491	14618691	rs1016122	rs9287779	AGGACGGGAAAGAGAGGCGCCAAC	0.0171	2.18	6.48e-05
25	14	2	14372491	14627914	rs1016122	rs10169019	AGGACGGGAAAGAGAGGCGCCAACA	0.0171	2.18	6.48e-05
25	15	2	225730189	226025235	rs7559750	rs1037246	GAAAGAAGAGAAGGAAGGAAGAAAA	0.0139	2.35	6.49e-05
22	21	2	160738677	160965146	rs16822581	rs6432593	GGAAAAAAAAAACGAAAGGAGG	0.0153	2.2	6.5e-05
21	18	2	38225019	38345836	rs17412043	rs232547	CAGAACCACGGAAAGGGGCGA	0.0346	1.74	6.54e-05
20	25	2	225792835	226030132	rs7558808	rs728654	AGAGAAGGAAGGAAGAAAAC	0.0414	1.74	6.55e-05
7	12	2	242448642	242493511	rs4675809	rs4675801	CGAAGAA	0.0181	2.1	6.56e-05
13	12	2	136880474	137037119	rs12691874	rs13420371	ACGAAAGGGGAAG	0.492	0.781	6.56e-05
23	19	2	134753056	134918734	rs10208875	rs1519307	AGAGCAGGAGGAAAAAAAAGAAA	0.0104	2.44	6.56e-05
16	21	2	106574745	106658192	rs17032053	rs12465304	AAGAAAGGAAGAGAGG	0.0183	2.23	6.57e-05
20	14	2	164720199	165049684	rs12994524	rs6711015	GAGACAAAGGACAAAGAGAA	0.0144	2.17	6.57e-05
21	25	2	225792835	226035360	rs7558808	rs2165927	AGAGAAGGAAGGAAGAAAACG	0.0413	1.74	6.57e-05
19	20	2	184632227	184909755	rs1439771	rs10931115	GAAAAAAGGAAAAAAGAAA	0.0386	1.79	6.58e-05
23	19	2	106080746	106160606	rs6711988	rs6726692	AAAGACGGGGAAGGGAGGGAGGA	0.0117	2.55	6.58e-05
12	23	2	177460699	177627904	rs2044642	rs6705679	AAAAAGGAAGGA	0.023	2.16	6.63e-05
20	23	2	107813837	108198802	rs1558398	rs6542726	GAGAAAGAGACAGAGGAAAG	0.0413	1.65	6.63e-05
10	23	2	5662812	5747177	rs7566447	rs16863992	AGAAGAAGGA	0.0747	1.6	6.64e-05
4	9	2	218822874	218862241	rs7573770	rs1001098	AAAG	0.0104	3.67	6.65e-05
7	8	2	42451554	42509829	rs2118888	rs6723361	GGAAGGA	0.0717	1.52	6.66e-05
8	11	2	67050752	67091841	rs13018425	rs11902129	ACAACCGC	0.0342	0.409	6.66e-05
15	27	2	240437810	240507331	rs6718108	rs2008714	AAGAAAAAAAGAAAA	0.0345	1.99	6.66e-05
23	19	2	116521409	117064215	rs10496504	rs6750553	GAGGGGGAAGGGCCGGAAAGAGA	0.0723	1.54	6.66e-05
25	20	2	107813837	108352121	rs1558398	rs700851	GAGAAAGAGACAGAGGAAAGACAAA	0.0415	1.65	6.66e-05
19	20	2	226961688	227209845	rs12611824	rs12615325	ACGGGAAGCGAGGAGGAAA	0.0102	2.85	6.67e-05
21	16	2	173694029	173861340	rs6715990	rs2290374	GGAAAAGGGAGAGGAGAGGGA	0.11	0.638	6.67e-05
23	9	2	135745392	137009006	rs11888766	rs4477975	GAGAGAGGGGAACGAAAGGGGAA	0.344	0.759	6.67e-05
16	18	2	160708609	160885872	rs2162499	rs3792189	GAGGGAAAAAAAAAAC	0.0163	2.18	6.68e-05
17	23	2	129864132	130024033	rs13428187	rs837899	AAGAGGAGAACCGAGAA	0.0135	2.58	6.68e-05
3	5	2	1584345	1621608	rs28532847	rs10779972	GAG	0.477	1.28	6.69e-05
14	23	2	80040994	80130964	rs7585451	rs10865447	AAGGCGAGGAACGA	0.0171	2.33	6.69e-05
4	8	2	135096302	135142222	rs935480	rs6714520	GAGA	0.0584	1.59	6.71e-05
14	22	2	29438655	29586686	rs11885445	rs12714277	GAAACGGAAAGCGG	0.073	0.544	6.72e-05
11	15	2	160604812	160708609	rs1427329	rs2162499	GAAGAGCAGCG	0.0814	1.5	6.73e-05
24	13	2	29802440	30111271	rs6757945	rs13026132	GGACGGAAGAACAAGCAGGGAGAA	0.067	1.59	6.73e-05
17	17	2	123808961	124049457	rs299575	rs13002629	AAAGCCAAGAGAAAGGG	0.177	1.35	6.74e-05
12	20	2	225929498	226025235	rs448375	rs1037246	GAAGGAAGAAAA	0.0874	1.48	6.75e-05
19	24	2	225786241	226013860	rs13016606	rs6717227	AAGAGAAGGAAGGAAGAAA	0.0331	1.82	6.75e-05
18	23	2	69387076	69715845	rs10176087	rs2312207	ACGGGGGAGGAGAGGAAA	0.0189	2.32	6.76e-05
23	9	2	135803425	137037119	rs4954218	rs13420371	AGAGAGGGGAACGAAAGGGGAAG	0.364	0.767	6.76e-05
25	11	2	222519213	222925667	rs16862915	rs348978	GGAGGAAGAAGGGGAGAAGAGGGAA	0.0558	0.475	6.76e-05
24	23	2	184587877	184954425	rs11884398	rs12623132	AGGGAGGGGGGGAGGGGCGAAAAA	0.0394	1.81	6.77e-05
5	10	2	135096302	135144454	rs935480	rs755503	GAGAA	0.0584	1.59	6.8e-05
24	19	2	106080746	106160899	rs6711988	rs6727113	AAAGACGGGGAAGGGAGGGAGGAG	0.0117	2.54	6.81e-05
5	7	2	199109322	199158911	rs1456562	rs758063	GGAGC	0.103	1.44	6.82e-05
13	23	2	37024713	37383315	rs12987048	rs12712526	AGAAGAGGGGGAA	0.0118	2.55	6.82e-05
16	21	2	160811184	160968628	rs949753	rs16844790	AAAAACGAAAGGAGGA	0.0196	2.07	6.82e-05
18	19	2	195771824	195993600	rs11888197	rs12473173	AGGGGGGAAGAAGCGGAC	0.0324	1.86	6.82e-05
23	25	2	181024926	181335796	rs4893898	rs717684	GAAAGGGGAGAGGGCGCAGCGAC	0.125	1.37	6.82e-05
25	16	2	173703573	173877524	rs7581330	rs1979186	GAAAAGGGAGAGGAGAGGGAAAAGG	0.101	0.617	6.82e-05
4	6	2	136934449	136976936	rs1519523	rs7371043	AGGG	0.562	0.786	6.83e-05
6	8	2	42462880	42509829	rs10495895	rs6723361	GAAGGA	0.0717	1.51	6.83e-05
24	26	2	160800628	161124182	rs1995950	rs12692588	AAAAAACGAAAGGAGGAAAAAGGA	0.0179	2.14	6.83e-05
23	20	2	107813837	108286602	rs1558398	rs11123669	GAGAAAGAGACAGAGGAAAGACA	0.0415	1.65	6.84e-05
19	20	2	167179540	167401890	rs7558866	rs16852287	AAGAAAAAAAGGGAGGGAC	0.0149	2.15	6.85e-05
8	16	2	242421866	242493511	rs871375	rs4675801	ACGAAGAA	0.0163	2.2	6.86e-05
17	14	2	123818296	124069523	rs299544	rs12612635	AAGCCAAGAGAAAGGGG	0.226	1.31	6.86e-05
13	21	2	199801528	200391076	rs720527	rs6704623	CAGGAGAGAACAA	0.149	1.41	6.87e-05
23	26	2	160800628	161118687	rs1995950	rs10170600	AAAAAACGAAAGGAGGAAAAAGG	0.0179	2.14	6.88e-05
4	7	2	27273128	27370970	rs11126836	rs1275513	GAGA	0.26	0.751	6.89e-05
16	23	2	169605967	169779764	rs2390732	rs495714	GGAGAGAGAGGAACAG	0.0105	2.7	6.9e-05
24	20	2	107813837	108290772	rs1558398	rs10865014	GAGAAAGAGACAGAGGAAAGACAA	0.0415	1.65	6.9e-05
22	15	2	78496523	78841778	rs1358138	rs17040590	AAAAGAGGGGAACGAGAGGCGA	0.0164	2.16	6.91e-05
14	20	2	107798929	108019522	rs6744712	rs972881	GAAGAGAAAGAGAC	0.0585	1.58	6.92e-05
24	19	2	199671852	200460345	rs10497823	rs1551085	GGAAGAAACAGGAGAGAACAAAGG	0.0845	1.51	6.94e-05
9	9	2	201102055	201160699	rs10931890	rs295140	GAAGAAGGG	0.0304	1.82	6.95e-05
17	24	2	226174087	226447735	rs6753175	rs3828256	GAAAAAGGGAAAAAGCA	0.0202	2.17	6.95e-05
24	22	2	160770031	161085348	rs12692575	rs7560257	AAAAAAAACGAAAGGAGGAAAAAG	0.0186	2.07	6.96e-05
14	25	2	169630483	169779712	rs1063729	rs496550	GAGAGAGAGGAACA	0.0172	2.37	6.97e-05
6	9	2	42432323	42494273	rs17624829	rs6544527	AGGAAG	0.0711	1.52	6.98e-05
9	14	2	65265995	65392042	rs7601712	rs6546132	AGAACAAGA	0.242	0.733	6.98e-05
10	21	2	47051551	47111645	rs1374273	rs7561566	AAGAAGCGGG	0.0341	0.348	6.98e-05
18	26	2	107813837	108160811	rs1558398	rs7604787	GAGAAAGAGACAGAGGAA	0.041	1.66	6.98e-05
17	23	2	213695702	213845835	rs4673696	rs17276404	GAAAAAAAGGAAAGGGA	0.0141	2.36	7e-05
19	24	2	69370976	69715845	rs4488695	rs2312207	AACGGGGGAGGAGAGGAAA	0.0282	1.98	7.01e-05
20	19	2	134792531	134918734	rs6430487	rs1519307	GCAGGAGGAAAAAAAAGAAA	0.0121	2.33	7.02e-05
4	6	2	42451554	42476676	rs2118888	rs17029395	GGAA	0.0713	1.53	7.03e-05
24	16	2	173703573	173876920	rs7581330	rs4972525	GAAAAGGGAGAGGAGAGGGAAAAG	0.101	0.618	7.04e-05
19	22	2	123797042	124049457	rs7574923	rs13002629	GAAAAGCCAAGAGAAAGGG	0.171	1.35	7.05e-05
22	18	2	38225019	38366453	rs17412043	rs10171555	CAGAACCACGGAAAGGGGCGAG	0.0347	1.73	7.05e-05
4	8	2	40046658	40077971	rs11124697	rs9679549	AGGA	0.0394	0.372	7.06e-05
22	20	2	102562344	102717337	rs1541435	rs10490571	GAGAGAGGAACAGCAAAGAGAA	0.0106	2.6	7.07e-05
24	6	2	204763044	205112368	rs10197319	rs6710279	GAGAACGGGAAGGGAAAGAAAAGG	0.014	2.71	7.07e-05
7	9	2	42432323	42497913	rs17624829	rs11691536	AGGAAGG	0.0713	1.52	7.08e-05
5	15	2	66973628	67050752	rs17681226	rs13018425	AGGAA	0.0113	3.47	7.1e-05
14	20	2	225792835	225987420	rs7558808	rs12104926	AGAGAAGGAAGGAA	0.0611	1.62	7.11e-05
18	22	2	25362194	25587851	rs6718083	rs6705138	GAAAAAAAGGCGAGAAAA	0.0148	2.28	7.12e-05
17	17	2	184538604	184741522	rs7588905	rs826185	AAGAAGGGAAAAAAGGA	0.0551	1.63	7.13e-05
25	14	2	177799752	178358281	rs7603168	rs12469386	AGGAGGGGAAAGAAGAGAGGGAAGA	0.0111	2.83	7.13e-05
15	22	2	11627410	11774324	rs7601812	rs2304402	ACAGGAAAAGAGGAG	0.0117	2.63	7.14e-05
16	19	2	121416218	121579245	rs7598132	rs4848637	GAAAAGGCAGGCAGGG	0.0141	2.44	7.14e-05
1	2	2	121536569	121536569	rs4848628	rs4848628	A	0.833	0.742	7.16e-05
1	2	2	121536569	121536569	rs4848628	rs4848628	C	0.167	1.35	7.16e-05
23	20	2	38225019	38390311	rs17412043	rs232572	CAGAACCACGGAAAGGGGCGAGA	0.0179	2.2	7.16e-05
17	22	2	199697068	200341637	rs1533537	rs11684919	AGAAACAGGAGAGAACA	0.115	1.42	7.17e-05
3	6	2	27290525	27370970	rs11681145	rs1275513	AGA	0.261	0.751	7.18e-05
15	21	2	45170515	45253128	rs2673270	rs2959262	AGGGAAGAAAGAGGG	0.0795	0.564	7.18e-05
23	17	2	173703573	173875458	rs7581330	rs3769232	GAAAAGGGAGAGGAGAGGGAAAA	0.101	0.618	7.18e-05
8	15	2	72309757	72353138	rs6737062	rs4852856	GGGAAGCG	0.501	0.782	7.19e-05
14	27	2	240437810	240504931	rs6718108	rs13021357	AAGAAAAAAAGAAA	0.0349	1.99	7.19e-05
8	13	2	136934449	137037119	rs1519523	rs13420371	AGGGGAAG	0.494	0.783	7.2e-05
20	16	2	121627175	121909486	rs4848126	rs4271771	GCGGAAAGAGAGAGGCAAAA	0.0507	1.78	7.22e-05
22	16	2	171635765	172104703	rs1362490	rs10211242	GAAAGGGACAGAAGGGCACAAG	0.0164	2.4	7.22e-05
10	25	2	240351323	240437810	rs6757498	rs6718108	GAGGGAGGAA	0.0356	1.87	7.24e-05
17	19	2	160708609	160891055	rs2162499	rs10196882	GAGGGAAAAAAAAAACG	0.0163	2.17	7.25e-05
18	20	2	160738677	160921555	rs16822581	rs2667026	GGAAAAAAAAAACGAAAG	0.0155	2.19	7.3e-05
22	17	2	102622376	102740459	rs4851527	rs4851541	GAACAGCAAAGAGAGAAGGCGA	0.0183	2.14	7.3e-05
24	20	2	40289267	40468418	rs759361	rs4952599	ACAAAAAGGAGGACGGGAGAAAAA	0.0161	2.14	7.31e-05
22	19	2	181025248	181335796	rs1401105	rs717684	AAAGGGGAGAGGGCGCAGCGAC	0.19	1.35	7.32e-05
12	13	2	136886830	137037119	rs4278980	rs13420371	CGAAAGGGGAAG	0.492	0.784	7.34e-05
7	15	2	123797042	123878592	rs7574923	rs10171294	GAAAAGC	0.202	1.33	7.35e-05
12	26	2	47874713	47948101	rs1574380	rs797700	AAGGGGAAGAGA	0.0113	3.28	7.37e-05
14	24	2	224887340	224976957	rs4368321	rs6436465	CGAAGGAGAACGAA	0.0195	2.18	7.38e-05
21	24	2	1773830	1980644	rs12475777	rs11888121	GAAAGGGAGGGAGGGAGAGAG	0.0219	1.94	7.38e-05
10	23	2	207790337	207890135	rs6705661	rs6732038	AGAAAAAGGA	0.0177	2.34	7.4e-05
21	17	2	123808961	124107356	rs299575	rs970066	AAAGCCAAGAGAAAGGGGGGA	0.171	1.35	7.4e-05
22	17	2	123808961	124109213	rs299575	rs993934	AAAGCCAAGAGAAAGGGGGGAA	0.171	1.35	7.4e-05
16	25	2	240830028	240879623	rs9677897	rs6437332	AGAGGAGGGAGAGGAG	0.0175	2.32	7.42e-05
16	26	2	1773830	1940723	rs12475777	rs1864881	GAAAGGGAGGGAGGGA	0.0221	1.94	7.42e-05
15	25	2	240830028	240879532	rs9677897	rs4312524	AGAGGAGGGAGAGGA	0.0175	2.32	7.43e-05
20	18	2	1940723	2222530	rs1864881	rs17039395	AGAGAGCGGAACGACGAAGA	0.0133	2.36	7.43e-05
21	20	2	134719933	134864344	rs6430476	rs10179986	AGCGAGAGCAGGAGGAAAAAA	0.0105	2.5	7.43e-05
7	14	2	68214370	68261015	rs974366	rs10439493	GAAACGA	0.128	0.662	7.45e-05
24	12	2	164720199	165109326	rs12994524	rs6707461	GAGACAAAGGACAAAGAGAAGAAG	0.0134	2.21	7.45e-05
10	13	2	160604812	160701198	rs1427329	rs7573748	GAAGAGCAGC	0.0815	1.5	7.46e-05
13	12	2	50896413	51033295	rs17040937	rs17569028	ACAGGAACAAAAG	0.0205	2.02	7.47e-05
13	22	2	225938996	226035360	rs388208	rs2165927	AAGGAAGAAAACG	0.0858	1.49	7.47e-05
25	12	2	164720199	165130868	rs12994524	rs16849404	GAGACAAAGGACAAAGAGAAGAAGA	0.0134	2.21	7.48e-05
8	9	2	42405743	42494273	rs10164865	rs6544527	AAAGGAAG	0.0742	1.5	7.49e-05
10	9	2	201102055	201163783	rs10931890	rs4673905	GAAGAAGGGA	0.0304	1.82	7.5e-05
20	21	2	46889746	47086006	rs12328738	rs8622	GAAGAGAGAAGAGAAAAAAG	0.0119	2.87	7.5e-05
23	22	2	160770031	161064585	rs12692575	rs7588696	AAAAAAAACGAAAGGAGGAAAAA	0.0188	2.05	7.51e-05
10	19	2	123797042	123925634	rs7574923	rs13010499	GAAAAGCCAA	0.187	1.33	7.53e-05
11	15	2	72273058	72361960	rs6750558	rs2241057	GAGGGAAGCGA	0.461	0.78	7.54e-05
14	19	2	133645165	133851032	rs6731404	rs2217747	GAAAGCGGAGGAAA	0.0132	2.54	7.54e-05
18	21	2	29966870	30118386	rs2541191	rs4520995	AACAAGCAGGGAGAAAGG	0.0825	1.51	7.54e-05
6	11	2	123805126	123878592	rs299573	rs10171294	AAAAGC	0.202	1.33	7.55e-05
10	9	2	42451554	42559288	rs2118888	rs13375	GGAAGGAGGA	0.0711	1.51	7.57e-05
10	16	2	72306479	72361960	rs7601186	rs2241057	AGGGAAGCGA	0.475	0.783	7.59e-05
9	10	2	202565570	202688907	rs11300	rs11680161	GAGAGAAGG	0.0201	2.02	7.6e-05
11	12	2	160405498	160662058	rs10489997	rs2042772	GCGAAAAAGAA	0.0454	1.67	7.6e-05
20	17	2	123808961	124099844	rs299575	rs6541893	AAAGCCAAGAGAAAGGGGGG	0.171	1.35	7.6e-05
16	20	2	225989070	226140372	rs6436522	rs13018232	GAAAACGGCGAGACAA	0.0521	1.72	7.61e-05
14	13	2	136863816	137037119	rs7569447	rs13420371	AACGAAAGGGGAAG	0.491	0.784	7.62e-05
16	22	2	134719933	134845085	rs6430476	rs764686	AGCGAGAGCAGGAGGA	0.0105	2.5	7.62e-05
22	26	2	107794246	108140880	rs2215482	rs266273	GGGAAGAGAAAGAGACAGAGGA	0.039	1.68	7.62e-05
25	13	2	177796683	178285811	rs16864736	rs4893823	AAGGAGGGGAAAGAAGAGAGGGAAG	0.0109	2.86	7.63e-05
16	24	2	29512675	29624193	rs876748	rs6740703	ACAGAAGACAAGACGA	0.0106	2.64	7.65e-05
22	21	2	137964683	138240046	rs6735885	rs4954516	AACGAAGAAGGACAGAAGAAGA	0.0187	2.11	7.65e-05
9	12	2	39985742	40077971	rs6722610	rs9679549	AGAAAAGGA	0.0448	0.464	7.66e-05
14	24	2	199801528	200440820	rs720527	rs17528188	CAGGAGAGAACAAA	0.11	1.45	7.66e-05
17	23	2	199782944	200452591	rs7571513	rs10182928	AACAGGAGAGAACAAAG	0.153	1.4	7.69e-05
8	12	2	53385857	53479450	rs10168550	rs195583	GAAGGCAA	0.027	0.293	7.71e-05
11	13	2	123823730	123963717	rs6541877	rs6744585	AGCCAAGAGAA	0.234	1.31	7.72e-05
9	9	2	42405743	42497913	rs10164865	rs11691536	AAAGGAAGG	0.0742	1.5	7.73e-05
20	18	2	200341637	200710706	rs11684919	rs769960	AAAGGGGAGGAGCAGACAGC	0.0963	1.48	7.73e-05
2	3	2	121530262	121536569	rs4848627	rs4848628	GC	0.166	1.35	7.75e-05
6	10	2	33574166	33607071	rs17644939	rs6742198	AAGAAA	0.471	1.27	7.75e-05
11	11	2	42405743	42514649	rs10164865	rs6544532	AAAGGAAGGAG	0.0719	1.51	7.75e-05
17	22	2	225989070	226150336	rs6436522	rs935158	GAAAACGGCGAGACAAA	0.0525	1.71	7.76e-05
20	20	2	160738677	160963372	rs16822581	rs13403826	GGAAAAAAAAAACGAAAGGA	0.0146	2.23	7.76e-05
15	24	2	9244409	9391691	rs11688561	rs2356779	AGGAAGGAGAACAGG	0.0362	0.384	7.77e-05
12	12	2	42405743	42518107	rs10164865	rs6544535	AAAGGAAGGAGG	0.0719	1.51	7.79e-05
20	20	2	134719933	134859017	rs6430476	rs16830058	AGCGAGAGCAGGAGGAAAAA	0.0106	2.5	7.8e-05
21	17	2	222519213	222895598	rs16862915	rs7603435	GGAGGAAGAAGGGGAGAAGAG	0.0553	0.476	7.8e-05
18	8	2	240351323	240484995	rs6757498	rs10202203	AAGGGAGGAAAGAAAAGA	0.0136	2.69	7.81e-05
16	24	2	226174087	226413483	rs6753175	rs7586576	GAAAAAGGGAAAAAGC	0.021	2.15	7.83e-05
25	8	2	135730884	137009006	rs2874714	rs4477975	GCGAGAGAGGGGAACGAAAGGGGAA	0.337	0.76	7.83e-05
7	10	2	33574166	33610073	rs17644939	rs17012922	AAGAAAG	0.469	1.27	7.84e-05
19	17	2	123808961	124088863	rs299575	rs1356669	AAAGCCAAGAGAAAGGGGG	0.171	1.35	7.85e-05
19	22	2	134719933	134855665	rs6430476	rs7598485	AGCGAGAGCAGGAGGAAAA	0.0106	2.5	7.85e-05
23	19	2	115406526	115757276	rs10496470	rs1876860	GAGGACGGCGGGGGACGACAGGA	0.0114	2.6	7.85e-05
24	20	2	116521409	117072368	rs10496504	rs17045782	GAGGGGGAAGGGCCGGAAAGAGAC	0.072	1.53	7.85e-05
13	20	2	29966870	30087465	rs2541191	rs12613938	AACAAGCAGGGAG	0.114	1.44	7.86e-05
13	26	2	47874713	47952231	rs1574380	rs797689	AAGGGGAAGAGAG	0.0113	3.26	7.87e-05
14	26	2	47874713	47952777	rs1574380	rs797685	AAGGGGAAGAGAGA	0.0113	3.25	7.87e-05
17	20	2	157011778	157392032	rs4664800	rs1821227	GGAGAAACAACGGGAAA	0.0113	2.83	7.87e-05
21	24	2	225786241	226030132	rs13016606	rs728654	AAGAGAAGGAAGGAAGAAAAC	0.0329	1.81	7.87e-05
24	17	2	123805126	124135616	rs299573	rs9636352	AAAAGCCAAGAGAAAGGGGGGAAA	0.159	1.35	7.88e-05
17	19	2	156996364	157391734	rs10497169	rs1368249	GGGAGAAACAACGGGAA	0.0109	2.86	7.89e-05
22	20	2	134719933	134872037	rs6430476	rs1879019	AGCGAGAGCAGGAGGAAAAAAA	0.0106	2.49	7.92e-05
18	15	2	134815375	134929915	rs16830017	rs16830149	GGAGGAAAAAAAAGAAAA	0.0129	2.28	7.93e-05
25	21	2	181025248	181360165	rs1401105	rs1840111	AAAGGGGAGAGGGCGCAGCGACGGA	0.164	1.37	7.93e-05
9	16	2	160601870	160691494	rs5002908	rs7609477	AAGGGGGCA	0.187	0.7	7.94e-05
21	12	2	14393459	14601354	rs12986520	rs12465658	GACGGGAAAGAGAGGCGCCAA	0.0192	2.05	7.94e-05
18	19	2	139895553	140138681	rs1437330	rs11884896	GGGCGAAAAAAGGAGGGG	0.0185	2.14	7.97e-05
5	8	2	72306479	72320853	rs7601186	rs7568849	AGGGA	0.563	0.784	7.98e-05
19	18	2	134734490	134864344	rs2321537	rs10179986	CGAGAGCAGGAGGAAAAAA	0.0124	2.28	7.98e-05
25	22	2	137964683	138310150	rs6735885	rs1448917	AACGAAGAAGGACAGAAGAAGAAAG	0.0185	2.11	7.98e-05
22	20	2	107813837	108241786	rs1558398	rs1516217	GAGAAAGAGACAGAGGAAAGAC	0.0414	1.64	7.99e-05
23	25	2	199697571	200567136	rs2693278	rs10211241	GAAACAGGAGAGAACAAAGGGGA	0.0895	1.48	7.99e-05
5	9	2	41856087	41898188	rs13023970	rs9789345	GAAGG	0.0117	2.4	8.01e-05
7	13	2	72309757	72340493	rs6737062	rs10203870	GGGAAGC	0.501	0.783	8.01e-05
9	13	2	136922672	137037119	rs6711997	rs13420371	AAGGGGAAG	0.495	0.784	8.01e-05
22	19	2	199676607	200452591	rs17829897	rs10182928	AAAGAAACAGGAGAGAACAAAG	0.0208	2.36	8.01e-05
12	21	2	225938996	226030132	rs388208	rs728654	AAGGAAGAAAAC	0.0858	1.48	8.03e-05
13	17	2	160770031	160913599	rs12692575	rs2715928	AAAAAAAACGAAA	0.0194	2.04	8.03e-05
8	23	2	139957431	140074659	rs9646664	rs344914	AAAAGAGA	0.0112	3.09	8.04e-05
11	20	2	54644991	54801856	rs13393949	rs7599241	ACAGAGGGGGG	0.0138	2.67	8.04e-05
14	21	2	29966870	30091595	rs2541191	rs3936219	AACAAGCAGGGAGA	0.114	1.44	8.04e-05
22	20	2	225719693	225987420	rs16866236	rs12104926	AAGAAAGAAGAGAAGGAAGGAA	0.012	2.49	8.05e-05
23	21	2	137964683	138283751	rs6735885	rs10196011	AACGAAGAAGGACAGAAGAAGAA	0.0185	2.11	8.05e-05
6	7	2	136917330	136976936	rs4954394	rs7371043	AAAGGG	0.562	0.788	8.07e-05
25	23	2	160743793	161064585	rs12692572	rs7588696	AAAAAAAAAACGAAAGGAGGAAAAA	0.0179	2.1	8.09e-05
11	23	2	240351323	240443992	rs6757498	rs6727608	GAGGGAGGAAA	0.0358	1.85	8.11e-05
14	25	2	186206092	186410095	rs850882	rs12232985	GGAAAGCCAGGGAA	0.0104	2.9	8.11e-05
24	18	2	116499896	117064215	rs1446492	rs6750553	AGAGGGGGAAGGGCCGGAAAGAGA	0.0718	1.53	8.11e-05
24	25	2	107673715	107962440	rs2140588	rs6709735	AGGAAGGAGGAGGGAAGAGAAAGA	0.0375	1.8	8.14e-05
5	9	2	123808961	123878592	rs299575	rs10171294	AAAGC	0.202	1.33	8.16e-05
17	21	2	225929498	226082156	rs448375	rs6736537	GAAGGAAGAAAACGGCG	0.0856	1.48	8.16e-05
19	14	2	50896413	51108406	rs17040937	rs6727808	ACAGGAACAAAAGAACGGA	0.0184	2.08	8.16e-05
12	19	2	160935582	161124182	rs7598162	rs12692588	GAAAAAAGAGGA	0.102	0.64	8.19e-05
18	22	2	134719933	134853516	rs6430476	rs9287434	AGCGAGAGCAGGAGGAAA	0.0106	2.49	8.19e-05
23	17	2	123808961	124135616	rs299575	rs9636352	AAAGCCAAGAGAAAGGGGGGAAA	0.171	1.35	8.19e-05
3	5	2	27273128	27351279	rs11126836	rs1866561	GAG	0.261	0.754	8.2e-05
13	25	2	43301761	43423870	rs7591954	rs4952673	AGGGACAGGCGAA	0.0129	2.67	8.22e-05
17	19	2	160738677	160913599	rs16822581	rs2715928	GGAAAAAAAAAACGAAA	0.0155	2.18	8.22e-05
20	18	2	225750753	225995545	rs10197805	rs13415546	AAGAAGAGAAGGAAGGAAGA	0.0191	2.12	8.22e-05
10	10	2	160742771	160870601	rs2666986	rs1039931	GAAAAAAAAA	0.0162	2.15	8.23e-05
24	21	2	137964683	138289249	rs6735885	rs10496773	AACGAAGAAGGACAGAAGAAGAAA	0.0185	2.11	8.23e-05
24	22	2	160743793	161055315	rs12692572	rs16844863	AAAAAAAAAACGAAAGGAGGAAAA	0.018	2.1	8.23e-05
20	24	2	225960921	226140372	rs4673132	rs13018232	GGAAGAAAACGGCGAGACAA	0.0328	1.92	8.24e-05
21	20	2	107813837	108216620	rs1558398	rs1913987	GAGAAAGAGACAGAGGAAAGA	0.0414	1.64	8.24e-05
19	18	2	200341637	200700685	rs11684919	rs2577850	AAAGGGGAGGAGCAGACAG	0.0978	1.48	8.25e-05
24	22	2	199697571	200576280	rs2693278	rs6741826	GAAACAGGAGAGAACAAAGGGGAG	0.0887	1.48	8.25e-05
17	19	2	134792531	134893447	rs6430487	rs7601756	GCAGGAGGAAAAAAAAG	0.013	2.25	8.26e-05
17	24	2	169605967	169779896	rs2390732	rs473351	GGAGAGAGAGGAACAGA	0.0106	2.65	8.26e-05
23	22	2	160743793	161051363	rs12692572	rs3111397	AAAAAAAAAACGAAAGGAGGAAA	0.018	2.1	8.26e-05
16	10	2	42405743	42649819	rs10164865	rs222485	AAAGGAAGGAGGAAAG	0.055	1.57	8.27e-05
22	22	2	160743793	161015066	rs12692572	rs983916	AAAAAAAAAACGAAAGGAGGAA	0.018	2.1	8.27e-05
13	20	2	160840151	160963603	rs979129	rs10497213	AAAACGAAAGGAG	0.0194	2.07	8.28e-05
19	22	2	79618231	79772054	rs6751052	rs17017233	AAAAAGAAGGGACAGAAGA	0.0107	2.57	8.28e-05
12	25	2	237909007	238192587	rs2701337	rs11687617	GGAGGGGGAGAA	0.0159	2.52	8.31e-05
23	18	2	150140202	150492237	rs6706233	rs10211034	AGGAGAAGAAAAGCAGAGAGAAA	0.0122	2.89	8.32e-05
5	8	2	40044135	40077971	rs6544257	rs9679549	AAGGA	0.0393	0.379	8.33e-05
9	9	2	42462880	42559288	rs10495895	rs13375	GAAGGAGGA	0.0712	1.51	8.33e-05
25	19	2	116499896	117072368	rs1446492	rs17045782	AGAGGGGGAAGGGCCGGAAAGAGAC	0.0714	1.53	8.34e-05
20	22	2	160770031	161015066	rs12692575	rs983916	AAAAAAAACGAAAGGAGGAA	0.0189	2.04	8.35e-05
15	21	2	199801528	200452591	rs720527	rs10182928	CAGGAGAGAACAAAG	0.11	1.44	8.36e-05
21	22	2	226150336	226447735	rs935158	rs3828256	AACGGAAAAAGGGAAAAAGCA	0.0255	2.12	8.37e-05
11	24	2	121475836	121570665	rs4848111	rs895485	AGGCAGGCAGG	0.0125	2.6	8.38e-05
20	22	2	199671852	200341637	rs10497823	rs11684919	GGAAGAAACAGGAGAGAACA	0.114	1.46	8.38e-05
6	8	2	40027569	40077971	rs9309043	rs9679549	AAAGGA	0.0392	0.379	8.4e-05
23	17	2	200341637	200829993	rs11684919	rs10178177	AAAGGGGAGGAGCAGACAGCGAA	0.097	1.47	8.4e-05
20	22	2	134753056	134893447	rs10208875	rs7601756	AGAGCAGGAGGAAAAAAAAG	0.0111	2.37	8.41e-05
21	22	2	160770031	161051363	rs12692575	rs3111397	AAAAAAAACGAAAGGAGGAAA	0.0189	2.04	8.41e-05
21	27	2	120592580	121118921	rs6542550	rs1548039	AGCAAGGAAAAGCAGCAAAGA	0.0242	2.21	8.41e-05
7	12	2	232373296	232423757	rs7580705	rs1797393	GCAAAGA	0.014	2.24	8.44e-05
10	14	2	39979125	40077971	rs3815510	rs9679549	GAGAAAAGGA	0.0448	0.468	8.46e-05
22	22	2	160770031	161055315	rs12692575	rs16844863	AAAAAAAACGAAAGGAGGAAAA	0.0189	2.04	8.46e-05
19	19	2	20347824	20412227	rs4666369	rs3771243	GAGAACCAGCAACGGAGGG	0.0745	1.52	8.47e-05
25	21	2	40289267	40472864	rs759361	rs7602176	ACAAAAAGGAGGACGGGAGAAAAAG	0.0162	2.12	8.47e-05
4	7	2	123797042	123818296	rs7574923	rs299544	GAAA	0.228	1.33	8.48e-05
18	20	2	79100224	79208014	rs1402906	rs17749772	GAAGGAAGAGAGAGGCGA	0.0126	2.75	8.5e-05
20	19	2	106555857	106658192	rs17665024	rs12465304	AAAAAAGAAAGGAAGAGAGG	0.0165	2.2	8.5e-05
24	15	2	137685287	137937793	rs1344714	rs6430686	AAGAGCACCAAGAAAGAGGAGGGG	0.013	2.35	8.5e-05
10	16	2	53370010	53479450	rs6753476	rs195583	AAGAAGGCAA	0.0241	0.265	8.51e-05
20	14	2	50896413	51123048	rs17040937	rs17571325	ACAGGAACAAAAGAACGGAC	0.0183	2.08	8.51e-05
14	29	2	115530841	115720456	rs319858	rs2136544	ACGGCGGGGGACGA	0.0149	2.45	8.53e-05
25	20	2	107812973	108290772	rs3922303	rs10865014	AGAGAAAGAGACAGAGGAAAGACAA	0.0347	1.7	8.53e-05
13	25	2	186206092	186387129	rs850882	rs10931178	GGAAAGCCAGGGA	0.0103	2.9	8.56e-05
18	20	2	66357905	66687843	rs10169352	rs6716792	GAAAGAAAGACGCCAGGC	0.0125	2.6	8.56e-05
5	7	2	123796040	123818296	rs7571273	rs299544	AGAAA	0.228	1.33	8.57e-05
19	23	2	157141280	157534037	rs1030599	rs17268385	AACGGGAAAGAAGAGAACC	0.0101	2.83	8.58e-05
21	24	2	115406526	115741770	rs10496470	rs1396933	GAGGACGGCGGGGGACGACAG	0.0134	2.44	8.6e-05
18	13	2	78626927	78841778	rs1960632	rs17040590	GAGGGGAACGAGAGGCGA	0.0172	2.13	8.61e-05
16	18	2	160710922	160891055	rs2729705	rs10196882	AGGGAAAAAAAAAACG	0.0156	2.18	8.62e-05
10	13	2	136917330	137037119	rs4954394	rs13420371	AAAGGGGAAG	0.495	0.785	8.64e-05
8	11	2	39988703	40077971	rs3732122	rs9679549	GAAAAGGA	0.0453	0.472	8.65e-05
14	10	2	42432323	42649819	rs17624829	rs222485	AGGAAGGAGGAAAG	0.0622	1.53	8.65e-05
14	22	2	15827634	15895707	rs6431722	rs1345564	AAAGAAAAGAAACC	0.0324	1.88	8.65e-05
16	12	2	106101243	106149270	rs7601617	rs6543316	CGGGGAAGGGAGGGAG	0.0578	1.58	8.66e-05
18	23	2	115413975	115721233	rs7607402	rs6740064	AGGACGGCGGGGGACGAC	0.0118	2.56	8.67e-05
18	23	2	199697068	200391076	rs1533537	rs6704623	AGAAACAGGAGAGAACAA	0.112	1.42	8.67e-05
14	15	2	134734490	134845085	rs2321537	rs764686	CGAGAGCAGGAGGA	0.0124	2.27	8.69e-05
20	19	2	200332082	200700685	rs6714133	rs2577850	CAAAGGGGAGGAGCAGACAG	0.0984	1.48	8.7e-05
20	24	2	1773830	1964906	rs12475777	rs10185662	GAAAGGGAGGGAGGGAGAGA	0.022	1.93	8.71e-05
5	6	2	136922672	136976936	rs6711997	rs7371043	AAGGG	0.562	0.789	8.73e-05
5	7	2	42432323	42476676	rs17624829	rs17029395	AGGAA	0.0713	1.51	8.76e-05
11	11	2	160742771	160873270	rs2666986	rs2667040	GAAAAAAAAAA	0.0162	2.15	8.76e-05
15	22	2	15827634	15898212	rs6431722	rs13417353	AAAGAAAAGAAACCC	0.0318	1.88	8.76e-05
16	16	2	134734490	134853516	rs2321537	rs9287434	CGAGAGCAGGAGGAAA	0.0124	2.26	8.76e-05
24	20	2	107812973	108286602	rs3922303	rs11123669	AGAGAAAGAGACAGAGGAAAGACA	0.0347	1.7	8.76e-05
7	8	2	42405743	42476676	rs10164865	rs17029395	AAAGGAA	0.0744	1.5	8.78e-05
15	16	2	134734490	134848764	rs2321537	rs13382580	CGAGAGCAGGAGGAA	0.0124	2.26	8.79e-05
13	18	2	184538604	184674424	rs7588905	rs4666639	AAGAAGGGAAAAA	0.0567	1.62	8.8e-05
7	13	2	20467929	20590635	rs4666299	rs6723605	GGACGAG	0.0435	1.64	8.81e-05
11	19	2	67022351	67114505	rs4671748	rs6714117	GAAAAGACGAA	0.0252	1.97	8.81e-05
17	16	2	134734490	134855665	rs2321537	rs7598485	CGAGAGCAGGAGGAAAA	0.0124	2.26	8.81e-05
7	27	2	240294969	240391590	rs2411843	rs6756261	CAGGGAG	0.0264	2.09	8.82e-05
18	14	2	50896413	51108133	rs17040937	rs983936	ACAGGAACAAAAGAACGG	0.0184	2.07	8.83e-05
18	18	2	134734490	134859017	rs2321537	rs16830058	CGAGAGCAGGAGGAAAAA	0.0124	2.26	8.85e-05
21	9	2	136324225	137037119	rs4954265	rs13420371	AGAGGGGAACGAAAGGGGAAG	0.472	0.782	8.85e-05
10	13	2	123823730	123958889	rs6541877	rs12623767	AGCCAAGAGA	0.234	1.3	8.87e-05
20	18	2	134734490	134872037	rs2321537	rs1879019	CGAGAGCAGGAGGAAAAAAA	0.0125	2.26	8.88e-05
25	23	2	160685529	160913599	rs2556094	rs2715928	GCAGCGAGGGAAAAAAAAAACGAAA	0.0136	2.28	8.89e-05
13	9	2	106116942	106149270	rs13426368	rs6543316	GGAAGGGAGGGAG	0.0615	1.55	8.92e-05
24	20	2	160725948	160968628	rs10497205	rs16844790	GGGAAAAAAAAAACGAAAGGAGGA	0.0154	2.16	8.92e-05
25	15	2	21225753	21451827	rs1042031	rs386397	GGCAAAGAAAAGGAGGGAGGGGGAG	0.026	1.85	8.92e-05
17	11	2	136324225	136976936	rs4954265	rs7371043	AGAGGGGAACGAAAGGG	0.525	0.787	8.97e-05
13	18	2	133645165	133841008	rs6731404	rs16847299	GAAAGCGGAGGAA	0.0137	2.51	8.98e-05
3	4	2	199158911	199169096	rs758063	rs13398206	CAG	0.109	1.42	8.99e-05
18	21	2	69370976	69704941	rs4488695	rs2312205	AACGGGGGAGGAGAGGAA	0.0287	1.96	8.99e-05
11	13	2	138050346	138283751	rs1202281	rs10196011	CGGAAGAAGAA	0.0253	1.98	9e-05
25	25	2	107753988	108081665	rs4319926	rs959014	GGAGGAGGGAAGAGAAAGAGACAGA	0.0467	1.63	9e-05
20	19	2	33235028	33341172	rs436882	rs7583121	AGAGCCGAAAGGGGAAGAGA	0.0181	2.11	9.02e-05
10	34	2	33336309	33392911	rs11124307	rs6728094	GGAGGCCGAA	0.0227	2.05	9.05e-05
19	22	2	207717444	207843712	rs6737274	rs1006389	GAAGGAGGAAACGAAGAAA	0.013	2.25	9.05e-05
21	26	2	107778931	108019522	rs1541496	rs972881	GAGGAGGGAAGAGAAAGAGAC	0.0417	1.67	9.05e-05
16	18	2	218390014	218690487	rs13008340	rs11897815	GGAGGAGAAGAAAGAA	0.0166	2.33	9.1e-05
16	23	2	68884666	69006123	rs4854436	rs4854515	GGAAGAAGAGGAAGGG	0.0106	2.7	9.1e-05
17	22	2	241079382	241176022	rs2291769	rs4854083	AAAGAAACGGAAAAGAA	0.0183	2.87	9.1e-05
25	20	2	160770031	161118687	rs12692575	rs10170600	AAAAGAGGAGGAGGGAAAAAAGAGG	0.057	0.553	9.1e-05
25	24	2	115370635	115741770	rs785041	rs1396933	AAGGGAGGACGGCGGGGGACGACAG	0.0122	2.54	9.1e-05
10	22	2	232373296	232485833	rs7580705	rs1991942	GCAAAGAAAG	0.0131	2.3	9.11e-05
21	26	2	19713604	19808099	rs12478269	rs4145607	CGGCAGGAAGAGGAGCAGGAA	0.0214	2.07	9.11e-05
23	10	2	11867841	12146869	rs13384037	rs11897150	AAAAAGAGGACAGAGAGAAGCAG	0.0155	2.26	9.14e-05
24	27	2	156473057	156786929	rs12694373	rs10189214	GCCGGGAACCAAGGAAGCGAAGGG	0.0161	2.19	9.14e-05
9	7	2	106116942	106136714	rs13426368	rs12712211	GGAAGGGAG	0.0643	1.54	9.15e-05
10	7	2	106116942	106138304	rs13426368	rs12468349	GGAAGGGAGG	0.0643	1.54	9.15e-05
14	23	2	233957372	234162415	rs10933428	rs6431655	AAGAGAGCAGGGAA	0.0119	2.89	9.15e-05
22	25	2	120573539	121118921	rs7606911	rs1548039	AAGCAAGGAAAAGCAGCAAAGA	0.025	2.18	9.15e-05
2	3	2	184619848	184632227	rs12993478	rs1439771	GG	0.368	1.27	9.18e-05
8	7	2	106119891	106136714	rs12994383	rs12712211	GAAGGGAG	0.0643	1.54	9.18e-05
9	7	2	106119891	106138304	rs12994383	rs12468349	GAAGGGAGG	0.0643	1.54	9.18e-05
10	12	2	173784658	173842735	rs2113807	rs1867942	GAGAGGAGAG	0.264	0.744	9.19e-05
23	20	2	160725948	160965146	rs10497205	rs6432593	GGGAAAAAAAAAACGAAAGGAGG	0.0154	2.16	9.19e-05
7	7	2	106119891	106131935	rs12994383	rs17031063	GAAGGGA	0.0643	1.54	9.2e-05
8	7	2	106116942	106131935	rs13426368	rs17031063	GGAAGGGA	0.0643	1.54	9.2e-05
11	13	2	186165639	186260603	rs4600609	rs17331432	GAGAGGAAAGC	0.0121	2.94	9.2e-05
21	19	2	134734490	134876049	rs2321537	rs4953902	CGAGAGCAGGAGGAAAAAAAA	0.0125	2.25	9.2e-05
16	11	2	14374195	14555574	rs6719569	rs4668827	GGACGGGAAAGAGAGG	0.0195	1.99	9.21e-05
17	11	2	14374195	14558592	rs6719569	rs2199850	GGACGGGAAAGAGAGGC	0.0195	1.99	9.21e-05
15	21	2	80035372	80130964	rs7605056	rs10865447	CAAGGCGAGGAACGA	0.0206	2.25	9.23e-05
19	19	2	81407428	81731317	rs7589441	rs12474704	AGAACAGAAACCAGGCAGC	0.0224	1.91	9.23e-05
15	11	2	33613354	33742284	rs1869450	rs4670648	GCGCGAAAAGGAGGA	0.0112	3.28	9.24e-05
11	10	2	106101243	106131935	rs7601617	rs17031063	CGGGGAAGGGA	0.0586	1.57	9.25e-05
12	10	2	106101243	106136714	rs7601617	rs12712211	CGGGGAAGGGAG	0.0586	1.57	9.25e-05
18	12	2	42432323	42688797	rs17624829	rs1496329	AGGAAGGAGGAAAGGGAG	0.0619	1.53	9.25e-05
22	16	2	173703573	173867808	rs7581330	rs7604728	GAAAAGGGAGAGGAGAGGGAAA	0.101	0.623	9.25e-05
24	23	2	226115446	226413483	rs7571208	rs7586576	ACAAAACGGAAAAAGGGAAAAAGC	0.0191	2.2	9.25e-05
11	14	2	67067669	67150295	rs1559603	rs4671759	ACCGCACGAAA	0.0378	0.472	9.26e-05
13	10	2	106101243	106138304	rs7601617	rs12468349	CGGGGAAGGGAGG	0.0584	1.57	9.26e-05
15	17	2	218392555	218690487	rs2373078	rs11897815	GAGGAGAAGAAAGAA	0.0125	2.55	9.26e-05
10	16	2	127800981	127851697	rs4662703	rs11678252	AGGGGCCGCG	0.0155	2.25	9.29e-05
13	21	2	224562525	224665694	rs4674808	rs7583875	GAAAAGAAGAACG	0.0106	3.07	9.29e-05
25	16	2	200341637	200902672	rs11684919	rs203766	AAAGGGGAGGAGCAGACAGCGAAGA	0.0934	1.48	9.29e-05
9	19	2	123796040	123916216	rs7571273	rs7605383	AGAAAAGCC	0.18	1.33	9.3e-05
19	16	2	171678379	172092298	rs2241165	rs12474993	AAAGGGACAGAAGGGCACA	0.0277	1.88	9.3e-05
19	21	2	160770031	160968628	rs12692575	rs16844790	AAAAAAAACGAAAGGAGGA	0.019	2.03	9.3e-05
13	8	2	106102328	106139293	rs12997792	rs12473672	GGGGAAGGGAGGG	0.0595	1.56	9.32e-05
14	8	2	106102328	106140152	rs12997792	rs1568261	GGGGAAGGGAGGGA	0.0595	1.56	9.32e-05
3	5	2	160604812	160662058	rs1427329	rs2042772	GAA	0.123	1.4	9.33e-05
21	20	2	42432323	42712932	rs17624829	rs13030217	AGGAAGGAGGAAAGGGAGAAG	0.0347	1.72	9.33e-05
10	8	2	106102328	106131935	rs12997792	rs17031063	GGGGAAGGGA	0.0597	1.56	9.34e-05
10	11	2	42405743	42509829	rs10164865	rs6723361	AAAGGAAGGA	0.0721	1.5	9.34e-05
24	26	2	160800628	161124182	rs1995950	rs12692588	AAGAGGAGGAGGGAAAAAAGAGGA	0.0523	0.52	9.34e-05
25	21	2	160725948	161015066	rs10497205	rs983916	GGGAAAAAAAAAACGAAAGGAGGAA	0.0154	2.16	9.34e-05
25	24	2	184573149	184954425	rs4666934	rs12623132	AAGGGAAAAAAGGAAAAAAGAAAAA	0.0347	1.8	9.34e-05
6	13	2	72309757	72334559	rs6737062	rs6716351	GGGAAG	0.501	0.785	9.35e-05
11	8	2	106102328	106136714	rs12997792	rs12712211	GGGGAAGGGAG	0.0597	1.56	9.35e-05
21	16	2	173703573	173865284	rs7581330	rs3754753	GAAAAGGGAGAGGAGAGGGAA	0.1	0.621	9.35e-05
16	22	2	45217280	45297576	rs2917768	rs12997380	GAGAGAAAAGGCCAGC	0.0158	2.17	9.36e-05
22	23	2	199705667	200567136	rs1518095	rs10211241	AAACAGGAGAGAACAAAGGGGA	0.0897	1.48	9.36e-05
12	8	2	106102328	106138304	rs12997792	rs12468349	GGGGAAGGGAGG	0.0595	1.56	9.37e-05
25	18	2	233774183	233943293	rs809017	rs6708049	GCAGAAGGGAGAGAGAGAAAAGAAG	0.024	2.01	9.38e-05
17	26	2	1773830	1946968	rs12475777	rs3748989	GAAAGGGAGGGAGGGAG	0.0222	1.92	9.4e-05
21	19	2	184632227	184954425	rs1439771	rs12623132	GAAAAAAGGAAAAAAGAAAAA	0.037	1.79	9.4e-05
15	11	2	14374195	14542524	rs6719569	rs2090305	GGACGGGAAAGAGAG	0.0195	1.99	9.41e-05
16	20	2	150140202	150344508	rs6706233	rs10497046	AGGAGAAGAAAAGCAG	0.114	1.47	9.41e-05
25	20	2	116521409	117078901	rs10496504	rs1505758	GAGGGGGAAGGGCCGGAAAGAGACG	0.072	1.52	9.41e-05
6	8	2	53385857	53428421	rs10168550	rs11896988	GAAGGC	0.0302	0.32	9.43e-05
9	27	2	240351323	240436304	rs6757498	rs1564974	GAGGGAGGA	0.0361	1.86	9.43e-05
25	18	2	225719693	226004087	rs16866236	rs1562675	AAGAAAGAAGAGAAGGAAGGAAGAA	0.0108	2.51	9.44e-05
19	25	2	1773830	1952576	rs12475777	rs919718	GAAAGGGAGGGAGGGAGAG	0.022	1.92	9.45e-05
20	17	2	38218281	38328205	rs17021813	rs9309022	GGCAGAACCACGGAAAGGGG	0.0402	1.67	9.45e-05
16	22	2	160893796	161124182	rs6740901	rs12692588	GAGGGAAAAAAGAGGA	0.0829	0.603	9.47e-05
18	25	2	1773830	1951389	rs12475777	rs11678039	GAAAGGGAGGGAGGGAGA	0.022	1.92	9.47e-05
19	24	2	160840151	161064585	rs979129	rs7588696	GAGGAGGAGGGAAAAAAGA	0.105	0.646	9.5e-05
9	16	2	213328749	213469506	rs2170529	rs11688976	GGAAAGAAA	0.0155	2.2	9.51e-05
8	11	2	168908820	168993929	rs6433032	rs3769408	GGAGAGGG	0.038	1.74	9.52e-05
14	10	2	106101243	106139293	rs7601617	rs12473672	CGGGGAAGGGAGGG	0.0584	1.57	9.52e-05
15	10	2	106101243	106140152	rs7601617	rs1568261	CGGGGAAGGGAGGGA	0.0584	1.57	9.52e-05
8	14	2	126429993	126503735	rs1427308	rs2421680	AAAGAGAG	0.0894	1.43	9.53e-05
13	27	2	115551783	115720456	rs12711805	rs2136544	CGGCGGGGGACGA	0.0172	2.24	9.53e-05
8	20	2	240351323	240420675	rs6757498	rs1796449	GAGGGAGG	0.0498	1.66	9.54e-05
15	20	2	160840151	160968628	rs979129	rs16844790	AAAACGAAAGGAGGA	0.0194	2.06	9.54e-05
10	10	2	184181744	184353810	rs7559989	rs13409979	AAAAAGGGGG	0.0566	0.564	9.56e-05
18	21	2	116628321	117064215	rs272042	rs6750553	GGAAGGGCCGGAAAGAGA	0.0761	1.52	9.56e-05
19	19	2	150140202	150393466	rs6706233	rs4667426	AGGAGAAGAAAAGCAGAGA	0.111	1.47	9.56e-05
21	18	2	134792531	134929915	rs6430487	rs16830149	GCAGGAGGAAAAAAAAGAAAA	0.012	2.3	9.56e-05
19	20	2	116625784	117064215	rs272043	rs6750553	GGGAAGGGCCGGAAAGAGA	0.0756	1.52	9.59e-05
24	17	2	180534096	180783672	rs3106720	rs260059	GCAGAAGCGAAGGAACGGAGGGAG	0.0139	2.47	9.59e-05
11	16	2	127800981	127855409	rs4662703	rs13019394	AGGGGCCGCGA	0.0155	2.24	9.6e-05
15	15	2	134731059	134845085	rs12477481	rs764686	GCGAGAGCAGGAGGA	0.0124	2.26	9.61e-05
25	8	2	222493572	222895715	rs2139351	rs4673010	GAGGGAGGAAGAAGGGGAGAAGAGG	0.0475	0.455	9.61e-05
23	20	2	134719933	134876049	rs6430476	rs4953902	AGCGAGAGCAGGAGGAAAAAAAA	0.0106	2.46	9.62e-05
13	23	2	57864042	57941416	rs1380706	rs6712575	ACGCAGGAGACAA	0.0124	2.5	9.63e-05
17	27	2	153925229	154084126	rs2347397	rs1439638	GGAGAAGACAGGAGGGA	0.0117	2.83	9.66e-05
21	23	2	160457075	160743793	rs7563368	rs12692572	GAAGAAGGGGGCAGAGGAGAG	0.14	0.678	9.66e-05
15	10	2	42405743	42638057	rs10164865	rs222471	AAAGGAAGGAGGAAA	0.0653	1.52	9.67e-05
11	20	2	69370976	69565345	rs4488695	rs10164798	AACGGGGGAGG	0.0296	1.97	9.69e-05
19	21	2	145288341	145661823	rs16823835	rs786280	AAAGGAAGAGGAAGAAAGG	0.0366	1.87	9.69e-05
14	23	2	182305254	182419986	rs155128	rs10490689	AGAGAAAGCGAAAA	0.0146	2.63	9.7e-05
18	23	2	137993414	138240046	rs10195563	rs4954516	AAGAAGGACAGAAGAAGA	0.0168	2.2	9.71e-05
19	20	2	29947235	30118386	rs2541194	rs4520995	GAACAAGCAGGGAGAAAGG	0.0766	1.52	9.71e-05
5	16	2	202531624	202560012	rs16837959	rs1468793	ACGAG	0.135	0.641	9.72e-05
8	15	2	5615785	5672063	rs6725308	rs10194381	AGGAAAAG	0.0202	2.25	9.72e-05
11	20	2	160963372	161124182	rs13403826	rs12692588	AAAAAAGAGGA	0.0936	0.636	9.72e-05
13	12	2	42373747	42518107	rs13412252	rs6544535	AAAAGGAAGGAGG	0.0729	1.5	9.72e-05
15	27	2	30210861	30436249	rs4952125	rs6718106	AAGAGAAAAGGAAGA	0.015	2.59	9.72e-05
24	22	2	184380033	184669864	rs1406334	rs826151	GAAAAAAAAGAAGGAAAGGGAAAA	0.0133	2.38	9.72e-05
24	21	2	160759168	161064585	rs2292391	rs7588696	AAAAAAAAACGAAAGGAGGAAAAA	0.0178	2.09	9.73e-05
24	18	2	123808961	124148965	rs299575	rs6709341	AAAGCCAAGAGAAAGGGGGGAAAG	0.17	1.34	9.74e-05
8	13	2	162772897	162939467	rs6715439	rs10930042	AGGAGAAG	0.0306	0.394	9.75e-05
9	8	2	184191329	184353810	rs576301	rs13409979	AAAAGGGGG	0.0566	0.565	9.78e-05
20	23	2	137964683	138197269	rs6735885	rs10496771	AACGAAGAAGGACAGAAGAA	0.0188	2.09	9.78e-05
6	9	2	20467929	20581058	rs4666299	rs343161	GGACGA	0.0515	1.59	9.79e-05
11	14	2	123818296	123958889	rs299544	rs12623767	AAGCCAAGAGA	0.234	1.3	9.8e-05
17	23	2	57820945	57941416	rs1918454	rs6712575	AGGGACGCAGGAGACAA	0.0145	2.44	9.8e-05
19	27	2	137964683	138167717	rs6735885	rs4954505	AACGAAGAAGGACAGAAGA	0.0189	2.09	9.8e-05
15	20	2	127737632	127837041	rs831360	rs13430599	GGGGGAAGGAGGGGC	0.019	2.25	9.81e-05
12	13	2	138050346	138289249	rs1202281	rs10496773	CGGAAGAAGAAA	0.0255	1.97	9.83e-05
15	28	2	186206092	186434458	rs850882	rs4667046	GGAAAGCCAGGGAAG	0.0103	2.88	9.83e-05
16	13	2	106102328	106159626	rs12997792	rs7575977	GGGGAAGGGAGGGAGG	0.0464	1.63	9.83e-05
12	11	2	42373747	42514649	rs13412252	rs6544532	AAAAGGAAGGAG	0.0729	1.5	9.84e-05
23	22	2	160685529	160893796	rs2556094	rs6740901	GCAGCGAGGGAAAAAAAAAACGA	0.0136	2.27	9.84e-05
13	22	2	133657593	133851032	rs11883458	rs2217747	AAAGCGGAGGAAA	0.0163	2.29	9.85e-05
15	10	2	42451554	42656337	rs2118888	rs92303	GGAAGGAGGAAAGGG	0.0634	1.53	9.85e-05
14	10	2	42451554	42652658	rs2118888	rs13015280	GGAAGGAGGAAAGG	0.0635	1.53	9.86e-05
15	24	2	45217280	45296965	rs2917768	rs12618367	GAGAGAAAAGGCCAG	0.0158	2.17	9.87e-05
17	21	2	160770031	160963603	rs12692575	rs10497213	AAAAAAAACGAAAGGAG	0.0184	2.04	9.87e-05
20	23	2	160457075	160742771	rs7563368	rs2666986	GAAGAAGGGGGCAGAGGAGA	0.141	0.679	9.88e-05
22	20	2	160759168	161051363	rs2292391	rs3111397	AAAAAAAAACGAAAGGAGGAAA	0.0179	2.08	9.88e-05
2	4	2	1584345	1619121	rs28532847	rs10183727	GA	0.477	1.27	9.89e-05
6	9	2	42373747	42462880	rs13412252	rs10495895	AAAAGG	0.0689	1.51	9.89e-05
10	18	2	55017837	55087887	rs7564091	rs1371020	GAAAAGGGGG	0.0146	2.37	9.89e-05
11	13	2	50896413	51019232	rs17040937	rs9751737	ACAGGAACAAA	0.0205	1.99	9.89e-05
24	25	2	181024926	181339431	rs4893898	rs934882	GAAAGGGGAGAGGGCGCAGCGACG	0.116	1.37	9.89e-05
25	25	2	69387076	69797008	rs10176087	rs6546534	ACGGGGGAGGAGAGGAAAGGGGAGC	0.0179	2.29	9.89e-05
15	21	2	139895553	140077355	rs1437330	rs344905	GGGCGAAAAAAGGAG	0.0246	1.96	9.9e-05
23	6	2	204794952	205115622	rs3096866	rs6707500	GAACGGGAAGGGAAAGAAAAGGA	0.01	2.91	9.9e-05
24	16	2	200341637	200872831	rs11684919	rs2136585	AAAGGGGAGGAGCAGACAGCGAAG	0.093	1.48	9.9e-05
9	27	2	240342708	240420675	rs7568826	rs1796449	GGAGGGAGG	0.0503	1.64	9.91e-05
14	21	2	139895553	140074943	rs1437330	rs16842051	GGGCGAAAAAAGGA	0.0245	1.96	9.91e-05
22	10	2	11867841	12146012	rs13384037	rs11894474	AAAAAGAGGACAGAGAGAAGCA	0.0163	2.22	9.91e-05
10	12	2	136893864	137009006	rs16832995	rs4477975	GAAAGGGGAA	0.509	0.786	9.92e-05
15	24	2	61863427	62027085	rs12151427	rs1534645	AAGAAAAAAGGAAAA	0.0152	2.62	9.92e-05
14	10	2	42405743	42583667	rs10164865	rs10206058	AAAGGAAGGAGGAA	0.0653	1.52	9.93e-05
17	12	2	42432323	42677587	rs17624829	rs1496328	AGGAAGGAGGAAAGGGA	0.0619	1.52	9.93e-05
16	18	2	160325182	160662058	rs10170119	rs2042772	AAAGCGCGAAAAAGAA	0.0405	1.69	9.94e-05
17	13	2	106102328	106160606	rs12997792	rs6726692	GGGGAAGGGAGGGAGGG	0.0144	2.17	9.94e-05
23	20	2	160759168	161055315	rs2292391	rs16844863	AAAAAAAAACGAAAGGAGGAAAA	0.0179	2.08	9.94e-05
22	20	2	160725948	160963603	rs10497205	rs10497213	GGGAAAAAAAAAACGAAAGGAG	0.0154	2.15	9.95e-05
17	21	2	29966870	30117954	rs2541191	rs5018732	AACAAGCAGGGAGAAAG	0.0828	1.5	9.98e-05
21	20	2	160759168	161015066	rs2292391	rs983916	AAAAAAAAACGAAAGGAGGAA	0.018	2.08	9.99e-05
