# Supplementary material for: A genome-wide association study in Swedish colorectal cancer patients with gastric- and prostate cancer in relatives
Source: Hered Cancer Clin Pract. 2024 Nov 14;22:25. doi: 10.1186/s13053-024-00299-z (PMC11562479; doi:10.1186/s13053-024-00299-z)
Supplement: Supplementary file 1 — Supplementary Material 1: Figure S1: Quantile-quantile plot (QQ-plot). QQ-plot of observed and expected P-values for single SNP analysis, -log 10 transformed. The diagonal red line represents the expected null hypothesis (= no association). Figure S2: Manhattan plot. Observed P values along the chromosomes for SNP association. The blue line represents suggestive statistical significance, p<5x10−5. Table S1-S23. [file 13053_2024_299_MOESM1_ESM.zip › Final Excel files, down to -05, Twin logistic, GWAS CRC-GC-PrC/CRC_GC_PrC_OncoTwin_chr20.logistic.xlsx]

## Sheet: sorted_Johanna_Logistic_CRC_GAS
NSNP	NHAP	CHR	BP1	BP2	SNP1	SNP2	HAPLOTYPE	F	OR	P		NSNP = Number of SNPs in the haplotype
12	22	20	60457278	60514224	rs6089537	rs4925325	AAGACAAGAGGG	0.036	2.23	2.38e-07		NHAP = Number of haplotypes in each locus
9	9	20	25412135	25957324	rs2482918	rs6051072	GGAGAAAGG	0.245	0.676	6.07e-07		CHR = Chromosome number
11	24	20	60457278	60513306	rs6089537	rs1891582	AAGACAAGAGG	0.0426	2.07	6.46e-07		BP1 = First base pair in a haplotype
10	25	20	60457278	60510337	rs6089537	rs2153936	AAGACAAGAG	0.0422	2.08	8.57e-07		BP2 = Last base pair in a haplotype
21	24	20	6940680	7067157	rs6077113	rs232650	GAGAAAGGAAAAAAAGAGCGC	0.015	2.79	1.25e-06		SNP1 = First SNP in a haplotype
22	24	20	6940680	7067738	rs6077113	rs3920540	GAGAAAGGAAAAAAAGAGCGCA	0.0148	2.79	1.37e-06		SNP2 = Last SNP in a haplotype
13	8	20	25354561	25957324	rs6050567	rs6051072	GAGAGGAGAAAGG	0.232	0.686	2.1e-06		F = Haplotype frequency in samples
13	16	20	56435341	56519033	rs6128206	rs326831	AAAAGAAGAGGAG	0.0109	3.05	3.43e-06		OR = Odds ratio
15	22	20	59952155	60104659	rs10432764	rs6061602	GGCGGAACCGGGAAG	0.0214	2.37	3.45e-06		P = P-value
19	17	20	48033831	48218161	rs237463	rs6063413	AAAACAAGAAAGGAGGAGC	0.0911	1.68	3.5e-06
15	11	20	2945759	3165057	rs1178027	rs7260785	GGCAAGGAGGAAGGA	0.0152	2.98	3.51e-06
14	21	20	59924759	60009130	rs11908477	rs2282017	GAGAGGCGGAACCG	0.0185	2.45	3.71e-06
22	23	20	8783279	8940464	rs2076409	rs6077459	GGAACAAAAAAAGGACGGGGGG	0.0161	2.71	3.75e-06
8	8	20	25470056	25957324	rs431579	rs6051072	GAGAAAGG	0.224	0.691	3.85e-06
10	32	20	50684653	50741467	rs11086368	rs6096776	GGAGGAAGAA	0.012	2.79	4e-06
15	21	20	59924759	60009762	rs11908477	rs6089613	GAGAGGCGGAACCGG	0.0187	2.43	4.18e-06
16	7	20	2945759	3166259	rs1178027	rs8120592	GGCAAGGAGGAAGGAG	0.0153	2.91	4.3e-06
14	24	20	59952155	60080431	rs10432764	rs2427142	GGCGGAACCGGGAA	0.0256	2.18	4.32e-06
7	8	20	25497538	25957324	rs6115202	rs6051072	AGAAAGG	0.228	0.694	4.49e-06
23	23	20	8783279	8941532	rs2076409	rs2808803	GGAACAAAAAAAGGACGGGGGGA	0.016	2.68	5.25e-06
12	21	20	59924759	59991591	rs11908477	rs1892317	GAGAGGCGGAAC	0.0256	2.23	5.73e-06
14	8	20	25301022	25957324	rs2274890	rs6051072	AGAGAGGAGAAAGG	0.23	0.698	5.79e-06
12	21	20	59952155	60050848	rs10432764	rs2427124	GGCGGAACCGGG	0.0219	2.49	5.83e-06
19	20	20	61594493	61702029	rs3729555	rs6062792	GGAGAGCGGGGAAAGGGCG	0.0153	2.39	6.1e-06
13	20	20	59952155	60065118	rs10432764	rs2427131	GGCGGAACCGGGA	0.0213	2.5	6.18e-06
17	23	20	59924759	60065118	rs11908477	rs2427131	GAGAGGCGGAACCGGGA	0.0175	2.41	7.61e-06
11	20	20	59952155	60009762	rs10432764	rs6089613	GGCGGAACCGG	0.0236	2.4	7.71e-06
16	22	20	59924759	60050848	rs11908477	rs2427124	GAGAGGCGGAACCGGG	0.018	2.4	7.76e-06
13	22	20	59924759	59996632	rs11908477	rs2427088	GAGAGGCGGAACC	0.0184	2.38	7.98e-06
20	21	20	6940680	7061642	rs6077113	rs6038705	GAGAAAGGAAAAAAAGAGCG	0.0192	2.3	8.37e-06
10	22	20	59952155	60009130	rs10432764	rs2282017	GGCGGAACCG	0.0236	2.39	8.52e-06
8	34	20	3039115	3164686	rs8184236	rs2295545	GAGGAAGG	0.0421	2.09	8.65e-06
19	21	20	6940680	7057829	rs6077113	rs6054715	GAGAAAGGAAAAAAAGAGC	0.0192	2.3	8.73e-06
9	20	20	61630865	61684513	rs4809449	rs4809472	GGGAAAGGG	0.0315	1.97	8.92e-06
18	21	20	6940680	7052333	rs6077113	rs6077138	GAGAAAGGAAAAAAAGAG	0.0193	2.29	9.04e-06
12	7	20	25369095	25957324	rs6037103	rs6051072	AGAGGAGAAAGG	0.209	0.698	9.19e-06
11	18	20	49367076	49465402	rs6020721	rs6020792	AGAAAAAGGGA	0.0759	1.6	1.03e-05
12	19	20	53219079	53283735	rs16999830	rs6064102	AAGGGGGAGGGG	0.0118	2.8	1.06e-05
12	21	20	59963109	60065118	rs4925253	rs2427131	GCGGAACCGGGA	0.0213	2.46	1.08e-05
12	23	20	60455992	60510337	rs12479780	rs2153936	GGAAGACAAGAG	0.0417	1.89	1.11e-05
9	30	20	58001746	58077592	rs6064780	rs6128593	AAAAGAGGG	0.0305	2.33	1.15e-05
19	14	20	10492279	10765986	rs8114269	rs6134038	CGGAAGCCAAGAAGAAGGA	0.0116	3.31	1.25e-05
11	22	20	59963109	60050848	rs4925253	rs2427124	GCGGAACCGGG	0.0222	2.41	1.26e-05
21	16	20	59908962	60009762	rs6028119	rs6089613	GGGAAAGAGAGGCGGAACCGG	0.012	2.7	1.3e-05
12	16	20	56435341	56517523	rs6128206	rs6123748	AAAAGAAGAGGA	0.0108	2.88	1.31e-05
14	22	20	61619022	61706149	rs6090188	rs6090223	CGGGGAAAGGGCGG	0.0303	1.96	1.32e-05
19	17	20	57154805	57266913	rs8115229	rs6123823	AGAGAAGAAGGGGGACGGG	0.0361	2.09	1.32e-05
24	24	20	8783279	8949872	rs2076409	rs1534941	GGAACAAAAAAAGGACGGGGGGAA	0.0143	2.67	1.32e-05
13	24	20	59963109	60080431	rs4925253	rs2427142	GCGGAACCGGGAA	0.0256	2.11	1.33e-05
11	19	20	60457499	60514224	rs6121828	rs4925325	AGACAAGAGGG	0.0392	2.03	1.37e-05
12	20	20	49367076	49482933	rs6020721	rs6067579	AGAAAAAGGGAG	0.0634	1.67	1.45e-05
23	21	20	8776560	8940464	rs1474684	rs6077459	AGGAACAAAAAAAGGACGGGGGG	0.0157	2.56	1.46e-05
10	20	20	59963109	60009762	rs4925253	rs6089613	GCGGAACCGG	0.0238	2.33	1.47e-05
9	22	20	59963109	60009130	rs4925253	rs2282017	GCGGAACCG	0.0237	2.35	1.48e-05
23	24	20	6940680	7072555	rs6077113	rs1005351	GAGAAAGGAAAAAAAGAGCGCAA	0.0142	2.58	1.48e-05
25	23	20	5251069	5445891	rs6139680	rs6038172	GAAAAGAGACGACCGAGAGGAAGAG	0.0133	2.65	1.54e-05
9	33	20	3039115	3165057	rs8184236	rs7260785	GAGGAAGGA	0.0393	2.09	1.6e-05
24	13	20	48033203	48260203	rs237462	rs6122802	GAAAACAAGAAAGGAGGAGCAGGG	0.0118	2.98	1.6e-05
11	8	20	25398790	25957324	rs6076347	rs6051072	GAGGAGAAAGG	0.227	0.71	1.62e-05
20	14	20	48033831	48221933	rs237463	rs235024	AAAACAAGAAAGGAGGAGCA	0.0916	1.61	1.65e-05
17	6	20	2945759	3170172	rs1178027	rs4815574	GGCAAGGAGGAAGGAGG	0.0124	3.12	1.67e-05
23	12	20	59908962	60065118	rs6028119	rs2427131	GGGAAAGAGAGGCGGAACCGGGA	0.0111	2.72	1.72e-05
9	19	20	59952155	59996632	rs10432764	rs2427088	GGCGGAACC	0.0242	2.3	1.8e-05
10	8	20	25402778	25957324	rs4423675	rs6051072	AGGAGAAAGG	0.222	0.711	1.85e-05
11	19	20	53219079	53268303	rs16999830	rs6091942	AAGGGGGAGGG	0.0117	2.76	1.86e-05
20	7	20	2827468	3166259	rs873711	rs8120592	GAAAGGCAAGGAGGAAGGAG	0.0152	2.73	1.86e-05
14	23	20	59963109	60104659	rs4925253	rs6061602	GCGGAACCGGGAAG	0.0222	2.21	1.93e-05
23	14	20	12546274	12700157	rs6074466	rs2876248	GGGCAAAAGGAGGGGAAGCAAAA	0.0192	2.69	1.94e-05
17	21	20	6940680	7050150	rs6077113	rs3761884	GAGAAAGGAAAAAAAGA	0.0201	2.21	1.96e-05
11	17	20	56435341	56515919	rs6128206	rs11696452	AAAAGAAGAGG	0.0123	2.64	2.11e-05
22	22	20	5251069	5393787	rs6139680	rs6133205	GAAAAGAGACGACCGAGAGGAA	0.0138	2.6	2.17e-05
14	16	20	2945759	3164686	rs1178027	rs2295545	GGCAAGGAGGAAGG	0.014	2.92	2.24e-05
16	26	20	59935212	60065118	rs28698842	rs2427131	AGAGGCGGAACCGGGA	0.016	2.51	2.24e-05
4	10	20	31690354	31733956	rs2070328	rs4431017	GGGA	0.03	1.99	2.39e-05
14	27	20	59935212	60009762	rs28698842	rs6089613	AGAGGCGGAACCGG	0.0177	2.44	2.42e-05
6	15	20	49367076	49411269	rs6020721	rs6020752	AGAAAA	0.0805	1.57	2.43e-05
25	8	20	56883837	57117070	rs480615	rs6026344	GGAGGGGGAAAAGGGGAAGAGGAAG	0.0107	3.03	2.46e-05
15	27	20	59935212	60050848	rs28698842	rs2427124	AGAGGCGGAACCGGG	0.0167	2.47	2.47e-05
19	19	20	59908962	59996632	rs6028119	rs2427088	GGGAAAGAGAGGCGGAACC	0.0122	2.65	2.53e-05
9	21	20	53239318	53283735	rs2224269	rs6064102	GGGGAGGGG	0.0128	2.64	2.65e-05
2	3	20	60964064	60964301	rs8668	rs747948	GA	0.261	0.739	2.66e-05
23	24	20	6940196	7067738	rs6077110	rs3920540	AGAGAAAGGAAAAAAAGAGCGCA	0.0188	2.26	2.7e-05
23	13	20	39240946	39481274	rs6072072	rs6129693	AGAGGGGGCAGGAGAAGGGAGGA	0.0172	2.34	2.76e-05
8	21	20	59963109	59996632	rs4925253	rs2427088	GCGGAACC	0.0243	2.26	2.79e-05
18	15	20	10492279	10756166	rs8114269	rs4813943	CGGAAGCCAAGAAGAAGG	0.0118	3.14	2.81e-05
18	17	20	57154805	57266134	rs8115229	rs6015338	AGAGAAGAAGGGGGACGG	0.0371	2.03	2.81e-05
24	21	20	5251069	5397328	rs6139680	rs1884751	GAAAAGAGACGACCGAGAGGAAGA	0.0139	2.53	2.81e-05
23	21	20	5251069	5395483	rs6139680	rs6053378	GAAAAGAGACGACCGAGAGGAAG	0.0139	2.53	2.83e-05
12	18	20	61527378	61588745	rs6090155	rs2427457	GGAGGGGAGGCG	0.0357	1.87	2.87e-05
18	14	20	34445142	35041288	rs2425173	rs6073885	AGGGAAGGGAACGAGAAG	0.0168	2.2	2.93e-05
20	15	20	59908962	60009130	rs6028119	rs2282017	GGGAAAGAGAGGCGGAACCG	0.0122	2.61	2.95e-05
23	14	20	48033203	48239644	rs237462	rs235039	GAAAACAAGAAAGGAGGAGCAGG	0.0114	2.97	2.95e-05
10	21	20	53222347	53283735	rs4809969	rs6064102	GGGGGAGGGG	0.0119	2.65	3e-05
20	14	20	48033203	48218161	rs237462	rs6063413	GAAAACAAGAAAGGAGGAGC	0.0814	1.63	3.07e-05
10	21	20	5445891	5490828	rs6038172	rs7269032	GAAAGCGCGG	0.02	2.28	3.08e-05
19	12	20	2827468	3165057	rs873711	rs7260785	GAAAGGCAAGGAGGAAGGA	0.015	2.71	3.1e-05
1	2	20	25301022	25301022	rs2274890	rs2274890	A	0.282	0.746	3.13e-05
1	2	20	25301022	25301022	rs2274890	rs2274890	G	0.718	1.34	3.13e-05
22	4	20	425097	689537	rs6116005	rs6117232	GAACACACGCAAGAAGGGAAAG	0.0126	2.73	3.13e-05
3	4	20	60963494	60964301	rs6089356	rs747948	GGA	0.261	0.742	3.16e-05
14	19	20	19930788	20080132	rs6035488	rs6046620	AAGGAAGAAAGGAA	0.0186	2.29	3.16e-05
4	8	20	49367076	49395511	rs6020721	rs6020739	AGAA	0.0886	1.54	3.26e-05
12	27	20	61540319	61604147	rs6010784	rs11086148	GGGGAGAAGGGA	0.0337	1.95	3.26e-05
2	3	20	25301022	25354561	rs2274890	rs6050567	AG	0.282	0.747	3.27e-05
25	13	20	12533011	12693139	rs6074458	rs1333400	AGGGGGCAAAAGGAGGGGAAGCAAA	0.0176	2.72	3.28e-05
13	20	20	53181317	53283735	rs6014059	rs6064102	GAAGGGGGAGGGG	0.011	2.69	3.31e-05
4	7	20	59847069	59862269	rs17204158	rs6065084	CAGG	0.0177	2.15	3.37e-05
5	8	20	59845250	59862269	rs2427021	rs6065084	GCAGG	0.0177	2.15	3.37e-05
6	9	20	59836962	59862269	rs1106437	rs6065084	AGCAGG	0.0177	2.15	3.37e-05
13	27	20	59935212	60009130	rs28698842	rs2282017	AGAGGCGGAACCG	0.0177	2.41	3.41e-05
18	21	20	5284251	5393787	rs7263438	rs6133205	AGAGACGACCGAGAGGAA	0.0122	2.69	3.41e-05
10	15	20	56465967	56519033	rs6070304	rs326831	AGAAGAGGAG	0.0122	2.53	3.42e-05
15	22	20	12743017	12888320	rs845583	rs6131408	AAGAACAGCACAGGG	0.0312	1.88	3.44e-05
5	12	20	49367076	49407107	rs6020721	rs7268140	AGAAA	0.0883	1.54	3.46e-05
9	22	20	5449373	5490828	rs6053422	rs7269032	AAAGCGCGG	0.0205	2.24	3.53e-05
22	14	20	12546274	12693139	rs6074466	rs1333400	GGGCAAAAGGAGGGGAAGCAAA	0.0196	2.61	3.57e-05
20	11	20	58611406	58809513	rs8184882	rs6100805	AAAAAAGGGGGCGGAGGAGA	0.0143	2.71	3.65e-05
14	25	20	61614173	61702029	rs6011516	rs6062792	GCGGGGAAAGGGCG	0.0289	1.89	3.68e-05
3	3	20	25301022	25369095	rs2274890	rs6037103	AGA	0.282	0.748	3.7e-05
5	5	20	25301022	25402778	rs2274890	rs4423675	AGAGA	0.282	0.748	3.7e-05
12	24	20	880964	934313	rs6039123	rs6140734	CACCAAAGAGGG	0.015	2.77	3.71e-05
15	19	20	53087628	53283735	rs6014027	rs6064102	AAGAAGGGGGAGGGG	0.0103	2.73	3.71e-05
12	27	20	43288087	43471956	rs6094017	rs6017430	AGGGGAGGCAGG	0.0234	2.32	3.73e-05
5	15	20	31690354	31793004	rs2070328	rs735625	GGGAA	0.0173	2.5	3.76e-05
14	27	20	56524955	56596617	rs8121391	rs915039	AAGGGAGAAGCAGA	0.0212	2.12	3.83e-05
9	6	20	25398790	25606369	rs6076347	rs4815438	GAGGAGAAA	0.272	0.748	3.84e-05
16	22	20	6940680	7041513	rs6077113	rs2225265	GAGAAAGGAAAAAAAG	0.0201	2.18	3.85e-05
6	24	20	3039115	3113680	rs8184236	rs857248	GAGGAA	0.0828	1.63	3.89e-05
21	23	20	5284251	5445891	rs7263438	rs6038172	AGAGACGACCGAGAGGAAGAG	0.0119	2.66	3.94e-05
13	21	20	49367076	49485512	rs6020721	rs8121702	AGAAAAAGGGAGA	0.0615	1.64	3.97e-05
1	2	20	60964064	60964064	rs8668	rs8668	A	0.737	1.34	4.03e-05
1	2	20	60964064	60964064	rs8668	rs8668	G	0.263	0.745	4.03e-05
2	3	20	60963494	60964064	rs6089356	rs8668	GG	0.263	0.745	4.11e-05
10	18	20	49367076	49442655	rs6020721	rs6020772	AGAAAAAGGG	0.0796	1.54	4.14e-05
12	15	20	56446024	56519033	rs4811937	rs326831	AAAGAAGAGGAG	0.0109	2.69	4.15e-05
12	27	20	4033503	4076337	rs6084578	rs6084612	AAGAAAACAGAG	0.0388	1.76	4.17e-05
16	20	20	61595636	61684513	rs2248900	rs4809472	GAGAGCGGGGAAAGGG	0.0372	1.8	4.18e-05
4	4	20	25301022	25398790	rs2274890	rs6076347	AGAG	0.282	0.75	4.23e-05
6	5	20	25301022	25412135	rs2274890	rs2482918	AGAGAG	0.282	0.75	4.23e-05
14	25	20	60457278	60538561	rs6089537	rs6061396	AAGACAAGAGGGAG	0.0164	2.46	4.24e-05
6	7	20	25539486	25957324	rs6138601	rs6051072	GAAAGG	0.211	0.72	4.34e-05
12	19	20	53181317	53268303	rs6014059	rs6091942	GAAGGGGGAGGG	0.011	2.67	4.34e-05
12	22	20	61614173	61684513	rs6011516	rs4809472	GCGGGGAAAGGG	0.0366	1.83	4.37e-05
14	21	20	53087628	53268303	rs6014027	rs6091942	AAGAAGGGGGAGGG	0.0107	2.71	4.41e-05
11	25	20	880964	933015	rs6039123	rs6056135	CACCAAAGAGG	0.0197	2.46	4.45e-05
21	22	20	47276381	47565779	rs2294910	rs1883881	AGGGAAGCGCGGGGACGAGAA	0.0252	2.12	4.45e-05
10	11	20	25412135	25969265	rs2482918	rs6115458	GGAGAAAGGA	0.212	0.714	4.5e-05
9	16	20	49367076	49441362	rs6020721	rs8114995	AGAAAAAGG	0.0797	1.54	4.51e-05
21	6	20	2827468	3170172	rs873711	rs4815574	GAAAGGCAAGGAGGAAGGAGG	0.0125	2.94	4.51e-05
17	19	20	56528634	56642787	rs1810839	rs1334104	GGGAGAAGCAGACAGAG	0.0196	2.17	4.52e-05
7	10	20	59832791	59862269	rs6065080	rs6065084	GAGCAGG	0.0167	2.14	4.53e-05
19	18	20	53222347	53326825	rs4809969	rs6064106	GGGGGAGGGGAGGAAAGCG	0.0101	2.71	4.54e-05
21	21	20	6940196	7061642	rs6077110	rs6038705	AGAGAAAGGAAAAAAAGAGCG	0.0261	1.97	4.59e-05
22	11	20	59908962	60050848	rs6028119	rs2427124	GGGAAAGAGAGGCGGAACCGGG	0.0117	2.55	4.59e-05
22	21	20	45081971	45238334	rs456210	rs439339	AGGAGAGAGGTGCCGGGAAAAA	0.0138	2.72	4.6e-05
18	18	20	53222347	53322671	rs4809969	rs2064410	GGGGGAGGGGAGGAAAGC	0.0101	2.71	4.61e-05
7	19	20	60457499	60505527	rs6121828	rs6061903	AGACAAG	0.0517	1.81	4.64e-05
24	14	20	34152782	35012486	rs2277862	rs6103072	GGACAGGGAGGGAAGGGAACGAGA	0.0153	2.24	4.65e-05
8	16	20	49367076	49432403	rs6020721	rs6067559	AGAAAAAG	0.0797	1.54	4.66e-05
19	21	20	6940196	7052333	rs6077110	rs6077138	AGAGAAAGGAAAAAAAGAG	0.0261	1.97	4.68e-05
20	21	20	6940196	7057829	rs6077110	rs6054715	AGAGAAAGGAAAAAAAGAGC	0.0261	1.97	4.68e-05
3	6	20	31690354	31727852	rs2070328	rs1358802	GGG	0.0305	1.94	4.69e-05
8	21	20	53240430	53283735	rs6023423	rs6064102	GGGAGGGG	0.0136	2.58	4.7e-05
22	17	20	61521183	61628970	rs6090153	rs4809448	AAGGAGGGGAGAAGGGAGAGCG	0.0118	2.49	4.7e-05
8	20	20	53239318	53268303	rs2224269	rs6091942	GGGGAGGG	0.0128	2.59	4.71e-05
22	18	20	4449931	4626878	rs6133123	rs6052725	GGAGGAGGAGGAGAAAAGAGAG	0.0108	3.16	4.71e-05
11	22	20	5760038	5848517	rs6133261	rs1777359	AAAAGGGAGAA	0.0111	4.14	4.82e-05
24	24	20	6936182	7067157	rs6054625	rs232650	AGAGAGAAAGGAAAAAAAGAGCGC	0.0146	2.42	4.85e-05
13	20	20	61614173	61688888	rs6011516	rs6062787	GCGGGGAAAGGGC	0.0329	1.83	4.9e-05
12	23	20	60355031	60441881	rs884938	rs1557183	AGGGAAGGAGGA	0.0139	2.52	4.93e-05
24	19	20	61521183	61637015	rs6090153	rs13036434	AAGGAGGGGAGAAGGGAGAGCGGG	0.0118	2.48	5.07e-05
25	21	20	61504585	61637015	rs12479676	rs13036434	AAAGGAGGGGAGAAGGGAGAGCGGG	0.0104	2.58	5.08e-05
24	11	20	59908962	60080431	rs6028119	rs2427142	GGGAAAGAGAGGCGGAACCGGGAA	0.0114	2.55	5.1e-05
23	18	20	61521183	61630865	rs6090153	rs4809449	AAGGAGGGGAGAAGGGAGAGCGG	0.0118	2.48	5.11e-05
13	19	20	25497538	26239964	rs6115202	rs6132939	AGAAAGGAAAGAA	0.125	0.662	5.18e-05
9	20	20	1815620	1894335	rs6034870	rs6075340	GAAGGAAGA	0.0159	2.53	5.21e-05
7	5	20	25301022	25470056	rs2274890	rs431579	AGAGAGG	0.281	0.753	5.27e-05
25	14	20	34152782	35029669	rs2277862	rs2425253	GGACAGGGAGGGAAGGGAACGAGAA	0.0153	2.23	5.28e-05
17	19	20	60457278	60576195	rs6089537	rs17750066	AAGACAAGAGGGGGAGA	0.0172	2.35	5.32e-05
7	9	20	59845250	59871744	rs2427021	rs2427045	GCAGGAA	0.0167	2.13	5.46e-05
6	8	20	59847069	59871744	rs17204158	rs2427045	CAGGAA	0.0173	2.13	5.48e-05
8	6	20	25412135	25672987	rs2482918	rs6050791	GGAGAAAG	0.28	0.753	5.48e-05
12	6	20	25354561	25672987	rs6050567	rs6050791	GAGAGGAGAAAG	0.28	0.753	5.48e-05
8	11	20	59836962	59871744	rs1106437	rs2427045	AGCAGGAA	0.0167	2.13	5.49e-05
7	11	20	59836962	59868406	rs1106437	rs2427037	AGCAGGA	0.0167	2.13	5.53e-05
20	18	20	52951584	53267627	rs1293151	rs15899	AAAAAGACAAGGGGAAAGGA	0.0167	2.31	5.55e-05
24	20	20	11178039	11376973	rs1884163	rs6078166	AGGGGAAACACAAGAAGGAAGAGA	0.0132	2.47	5.55e-05
24	14	20	12546274	12707967	rs6074466	rs869210	GGGCAAAAGGAGGGGAAGCAAAAA	0.0194	2.55	5.57e-05
7	5	20	25354561	25497538	rs6050567	rs6115202	GAGAGGA	0.282	0.753	5.58e-05
17	19	20	61595636	61688888	rs2248900	rs6062787	GAGAGCGGGGAAAGGGC	0.0303	1.85	5.6e-05
15	20	20	46811799	46872727	rs707516	rs6018995	GGAAAGGAAGAGGGG	0.018	2.17	5.62e-05
6	22	20	60457278	60499953	rs6089537	rs6089553	AAGACA	0.0606	1.71	5.63e-05
17	17	20	25398790	26239964	rs6076347	rs6132939	GAGGAGAAAGGAAAGAA	0.141	0.679	5.65e-05
5	8	20	59847069	59868406	rs17204158	rs2427037	CAGGA	0.0173	2.13	5.68e-05
5	5	20	25398790	25497538	rs6076347	rs6115202	GAGGA	0.282	0.754	5.71e-05
6	5	20	25369095	25497538	rs6037103	rs6115202	AGAGGA	0.282	0.754	5.71e-05
15	26	20	56524955	56600432	rs8121391	rs2151696	AAGGGAGAAGCAGAC	0.0215	2.08	5.8e-05
6	9	20	59845250	59868406	rs2427021	rs2427037	GCAGGA	0.0173	2.12	5.91e-05
16	9	20	25206654	25957324	rs1044573	rs6051072	GGAGAGAGGAGAAAGG	0.196	0.718	5.91e-05
18	26	20	58611406	58790003	rs8184882	rs596757	AAAAAAGGGGGCGGAGGA	0.0186	2.58	5.96e-05
22	15	20	56858751	57061132	rs6070406	rs6026302	GAGGAGGGGGAAAAGGGGAAGA	0.0149	2.49	5.99e-05
11	26	20	59935212	59991591	rs28698842	rs1892317	AGAGGCGGAAC	0.0243	2.2	6.01e-05
17	21	20	12729479	12888320	rs17262774	rs6131408	AGAAGAACAGCACAGGG	0.0344	1.84	6.02e-05
7	25	20	61576777	61604147	rs1052826	rs11086148	GAAGGGA	0.034	2.01	6.1e-05
7	20	20	53240430	53268303	rs6023423	rs6091942	GGGAGGG	0.0135	2.56	6.16e-05
15	8	20	25207074	25957324	rs7453	rs6051072	GAGAGAGGAGAAAGG	0.205	0.722	6.16e-05
16	16	20	56465967	56533239	rs6070304	rs6025930	AGAAGAGGAGAAGGGG	0.0111	2.5	6.18e-05
22	19	20	7326701	7499209	rs971226	rs6038861	AAAGAAAGACGGCAGGCCAAGA	0.0224	2.13	6.18e-05
25	20	20	11178039	11381935	rs1884163	rs2179831	AGGGGAAACACAAGAAGGAAGAGAC	0.0132	2.46	6.21e-05
15	8	20	25206654	25672987	rs1044573	rs6050791	GGAGAGAGGAGAAAG	0.264	0.75	6.23e-05
24	8	20	45114285	45262782	rs428439	rs3091556	GAGAGAGGTGACGGGAGAAGAGGG	0.0278	0.316	6.31e-05
14	23	20	61528271	61605769	rs1883847	rs11698778	AGGGGAGAAGGGAG	0.0242	2.05	6.32e-05
18	20	20	61595636	61702029	rs2248900	rs6062792	GAGAGCGGGGAAAGGGCG	0.0197	2.02	6.33e-05
10	26	20	61544714	61604147	rs6010786	rs11086148	GGAGAAGGGA	0.0343	1.92	6.34e-05
22	22	20	47276381	47603241	rs2294910	rs1569750	AGGGAAGCGCGGGGACGAGAAA	0.0255	2.08	6.36e-05
4	4	20	25402778	25497538	rs4423675	rs6115202	AGGA	0.282	0.755	6.38e-05
17	18	20	59921115	60009762	rs13045809	rs6089613	AAGAGAGGCGGAACCGG	0.0115	2.82	6.44e-05
3	3	20	25412135	25497538	rs2482918	rs6115202	GGA	0.282	0.755	6.46e-05
20	17	20	57154805	57280998	rs8115229	rs6026459	AGAGAAGAAGGGGGACGGGA	0.0367	1.95	6.46e-05
11	21	20	53222347	53285374	rs4809969	rs2024578	GGGGGAGGGGA	0.0113	2.61	6.47e-05
12	16	20	56465967	56519435	rs6070304	rs326833	AGAAGAGGAGAA	0.0113	2.5	6.47e-05
18	18	20	61604147	61706149	rs11086148	rs6090223	AGAGCGGGGAAAGGGCGG	0.0331	1.8	6.47e-05
11	16	20	56465967	56519345	rs6070304	rs6015147	AGAAGAGGAGA	0.0113	2.5	6.51e-05
14	23	20	46811799	46863261	rs707516	rs927150	GGAAAGGAAGAGGG	0.0177	2.24	6.56e-05
10	6	20	25398790	25672987	rs6076347	rs6050791	GAGGAGAAAG	0.281	0.755	6.57e-05
12	25	20	46795403	46836972	rs827930	rs852358	ACGAGAGAGGGG	0.0132	2.4	6.6e-05
19	21	20	5284251	5395483	rs7263438	rs6053378	AGAGACGACCGAGAGGAAG	0.0124	2.55	6.6e-05
2	3	20	25497538	25539486	rs6115202	rs6138601	AG	0.283	0.756	6.61e-05
11	14	20	56465618	56519033	rs6025871	rs326831	AAGAAGAGGAG	0.013	2.41	6.62e-05
3	4	20	60964857	60968596	rs13043447	rs1570027	GGA	0.652	1.3	6.63e-05
20	21	20	5284251	5397328	rs7263438	rs1884751	AGAGACGACCGAGAGGAAGA	0.0124	2.55	6.67e-05
1	2	20	25497538	25497538	rs6115202	rs6115202	A	0.283	0.756	6.73e-05
1	2	20	25497538	25497538	rs6115202	rs6115202	G	0.717	1.32	6.73e-05
16	18	20	2725678	2827468	rs4815541	rs873711	GAGGGAGGAAAAAAAG	0.0406	1.76	6.73e-05
17	21	20	59935212	60080431	rs28698842	rs2427142	AGAGGCGGAACCGGGAA	0.0185	2.11	6.78e-05
19	20	20	60457278	60631365	rs6089537	rs744778	AAGACAAGAGGGGGAGACG	0.0178	2.3	6.83e-05
13	24	20	60457278	60538278	rs6089537	rs6061928	AAGACAAGAGGGG	0.0196	2.37	6.84e-05
20	23	20	12708838	12888320	rs4814155	rs6131408	AAAAGAAGAACAGCACAGGG	0.0214	2.12	6.84e-05
11	14	20	25412135	26088528	rs2482918	rs6138799	GGAGAAAGGAA	0.208	0.718	6.88e-05
12	24	20	5301501	5378864	rs6053306	rs10485487	GACGACCGAGAG	0.0114	2.69	6.94e-05
12	18	20	25497538	26224651	rs6115202	rs6138833	AGAAAGGAAAGA	0.125	0.667	6.97e-05
9	6	20	25402778	25672987	rs4423675	rs6050791	AGGAGAAAG	0.281	0.756	6.98e-05
9	21	20	53222347	53268303	rs4809969	rs6091942	GGGGGAGGG	0.0118	2.56	7e-05
10	32	20	57999598	58077592	rs16982720	rs6128593	GAAAAGAGGG	0.0302	2.21	7.03e-05
25	23	20	6936182	7067738	rs6054625	rs3920540	AGAGAGAAAGGAAAAAAAGAGCGCA	0.0139	2.41	7.03e-05
4	6	20	25539486	25606369	rs6138601	rs4815438	GAAA	0.283	0.756	7.09e-05
13	25	20	46811799	46862830	rs707516	rs376852	GGAAAGGAAGAGG	0.0175	2.24	7.13e-05
23	21	20	6936182	7061642	rs6054625	rs6038705	AGAGAGAAAGGAAAAAAAGAGCG	0.0185	2.16	7.13e-05
22	20	20	11178039	11371832	rs1884163	rs11087024	AGGGGAAACACAAGAAGGAAGA	0.0133	2.45	7.14e-05
25	17	20	61521183	61639764	rs6090153	rs11696859	AAGGAGGGGAGAAGGGAGAGCGGGG	0.0115	2.47	7.17e-05
3	4	20	25539486	25581424	rs6138601	rs6132850	GAA	0.284	0.757	7.22e-05
16	14	20	34445142	35012486	rs2425173	rs6103072	AGGGAAGGGAACGAGA	0.017	2.12	7.22e-05
16	16	20	25398790	26224651	rs6076347	rs6138833	GAGGAGAAAGGAAAGA	0.141	0.683	7.26e-05
10	19	20	60455992	60505527	rs12479780	rs6061903	GGAAGACAAG	0.0578	1.67	7.27e-05
8	13	20	59802749	59862269	rs2427000	rs6065084	GGAGCAGG	0.0167	2.11	7.3e-05
14	11	20	25354561	25969265	rs6050567	rs6115458	GAGAGGAGAAAGGA	0.211	0.721	7.31e-05
8	6	20	25402778	25606369	rs4423675	rs4815438	AGGAGAAA	0.281	0.757	7.32e-05
12	13	20	20826744	20948861	rs4813397	rs6137194	AGGGAGGAAGCG	0.108	0.634	7.35e-05
15	23	20	20805391	20948861	rs6035704	rs6137194	AAGAGGGAGGAAGCG	0.0481	0.439	7.46e-05
24	9	20	51861958	52037947	rs2426474	rs6063942	AAAAACGGGACGGAGGCGGGAGAC	0.018	2.44	7.47e-05
11	9	20	25354561	25606369	rs6050567	rs4815438	GAGAGGAGAAA	0.281	0.757	7.51e-05
16	19	20	59921115	60009130	rs13045809	rs2282017	AAGAGAGGCGGAACCG	0.0116	2.8	7.52e-05
16	24	20	56524955	56605348	rs8121391	rs6123762	AAGGGAGAAGCAGACA	0.0217	2.04	7.52e-05
7	7	20	25412135	25606369	rs2482918	rs4815438	GGAGAAA	0.281	0.757	7.55e-05
8	17	20	61542863	61588745	rs11907248	rs2427457	GGGAGGCG	0.0344	1.82	7.56e-05
23	20	20	11178039	11374966	rs1884163	rs6078164	AGGGGAAACACAAGAAGGAAGAG	0.0134	2.43	7.56e-05
14	22	20	49367076	49489520	rs6020721	rs6096137	AGAAAAAGGGAGAG	0.0509	1.69	7.57e-05
5	4	20	25402778	25539486	rs4423675	rs6138601	AGGAG	0.282	0.758	7.59e-05
7	5	20	25369095	25539486	rs6037103	rs6138601	AGAGGAG	0.282	0.758	7.59e-05
13	23	20	60355031	60444449	rs884938	rs1891571	AGGGAAGGAGGAG	0.0103	2.83	7.6e-05
17	20	20	53222347	53317873	rs4809969	rs6068956	GGGGGAGGGGAGGAAAG	0.0103	2.66	7.63e-05
20	20	20	59919161	60065118	rs6513577	rs2427131	AAAGAGAGGCGGAACCGGGA	0.0105	2.88	7.66e-05
9	15	20	59800060	59862269	rs6015934	rs6065084	AGGAGCAGG	0.0168	2.1	7.68e-05
12	27	20	59935212	59996632	rs28698842	rs2427088	AGAGGCGGAACC	0.0185	2.29	7.69e-05
3	6	20	50710691	50717288	rs6068073	rs4811293	AGA	0.17	1.37	7.72e-05
10	6	20	25369095	25606369	rs6037103	rs4815438	AGAGGAGAAA	0.281	0.757	7.73e-05
8	10	20	18296076	18366623	rs2228273	rs17733134	GCGAGAAG	0.0261	1.94	7.75e-05
10	20	20	60457499	60513306	rs6121828	rs1891582	AGACAAGAGG	0.0489	1.81	7.75e-05
18	20	20	59919161	60009762	rs6513577	rs6089613	AAAGAGAGGCGGAACCGG	0.0113	2.83	7.77e-05
15	21	20	10619014	10765986	rs7828	rs6134038	AGCCAAGAAGAAGGA	0.0137	3.02	7.83e-05
21	6	20	60214567	60296734	rs944269	rs6089491	AGGGGGAGGAGAGGGCCAGGC	0.0106	2.86	7.85e-05
12	28	20	51677416	51769604	rs6126742	rs11696158	GCCGAGGAGAGA	0.0111	2.69	7.86e-05
22	21	20	6936182	7057829	rs6054625	rs6054715	AGAGAGAAAGGAAAAAAAGAGC	0.0185	2.15	7.87e-05
11	20	20	53221238	53283735	rs6023407	rs6064102	AGGGGGAGGGG	0.0102	2.59	7.91e-05
21	17	20	4449931	4624558	rs6133123	rs6052713	GGAGGAGGAGGAGAAAAGAGA	0.0107	3.12	7.93e-05
11	12	20	25402778	25969265	rs4423675	rs6115458	AGGAGAAAGGA	0.168	0.702	7.94e-05
21	21	20	6936182	7052333	rs6054625	rs6077138	AGAGAGAAAGGAAAAAAAGAG	0.0186	2.15	8.01e-05
14	23	20	10619014	10756166	rs7828	rs4813943	AGCCAAGAAGAAGG	0.0146	2.91	8.02e-05
16	19	20	48081983	48218161	rs6019855	rs6063413	ACAAGAAAGGAGGAGC	0.0809	1.6	8.02e-05
15	25	20	12744909	12897244	rs664676	rs6074518	GGAACAGCGCGAAAC	0.0136	2.41	8.03e-05
2	3	20	60964857	60966686	rs13043447	rs2427307	GG	0.651	1.29	8.12e-05
19	20	20	59919161	60050848	rs6513577	rs2427124	AAAGAGAGGCGGAACCGGG	0.0108	2.85	8.12e-05
7	31	20	3039115	3144664	rs8184236	rs911112	GAGGAAG	0.0847	1.57	8.18e-05
25	11	20	49850167	50052641	rs1555147	rs6096431	AGAAAAAAAGAGAGAAACAAGAAGA	0.0101	2.93	8.18e-05
5	4	20	25412135	25559881	rs2482918	rs13040726	GGAGA	0.282	0.759	8.27e-05
6	5	20	25402778	25559881	rs4423675	rs13040726	AGGAGA	0.282	0.759	8.27e-05
7	6	20	25398790	25559881	rs6076347	rs13040726	GAGGAGA	0.282	0.759	8.27e-05
8	6	20	25369095	25559881	rs6037103	rs13040726	AGAGGAGA	0.282	0.759	8.27e-05
9	6	20	25354561	25559881	rs6050567	rs13040726	GAGAGGAGA	0.282	0.759	8.27e-05
11	12	20	20835074	20948861	rs1326396	rs6137194	GGGAGGAAGCG	0.108	0.632	8.27e-05
15	18	20	48085832	48218161	rs802950	rs6063413	CAAGAAAGGAGGAGC	0.0951	1.56	8.29e-05
24	25	20	6936845	7067738	rs6077109	rs3920540	GAGAGAAAGGAAAAAAAGAGCGCA	0.0177	2.2	8.32e-05
6	17	20	60457499	60503350	rs6121828	rs6142884	AGACAA	0.0634	1.68	8.41e-05
8	21	20	49778122	49850167	rs2426249	rs1555147	GCAAAGAA	0.047	1.62	8.43e-05
13	15	20	25412135	26194104	rs2482918	rs845785	GGAGAAAGGAAAG	0.197	0.716	8.47e-05
24	15	20	4449931	4637168	rs6133123	rs6116466	GGAGGAGGAGGAGAAAAGAGAGGA	0.0104	2.99	8.49e-05
16	19	20	46811799	46873040	rs707516	rs6066676	GGAAAGGAAGAGGGGG	0.0175	2.21	8.52e-05
6	4	20	25412135	25581424	rs2482918	rs6132850	GGAGAA	0.282	0.759	8.59e-05
7	5	20	25402778	25581424	rs4423675	rs6132850	AGGAGAA	0.282	0.759	8.59e-05
8	6	20	25398790	25581424	rs6076347	rs6132850	GAGGAGAA	0.282	0.759	8.59e-05
9	6	20	25369095	25581424	rs6037103	rs6132850	AGAGGAGAA	0.282	0.759	8.59e-05
10	6	20	25354561	25581424	rs6050567	rs6132850	GAGAGGAGAA	0.282	0.759	8.59e-05
9	20	20	53240430	53285374	rs6023423	rs2024578	GGGAGGGGA	0.0134	2.51	8.61e-05
8	5	20	25354561	25539486	rs6050567	rs6138601	GAGAGGAG	0.282	0.759	8.62e-05
6	5	20	25398790	25539486	rs6076347	rs6138601	GAGGAG	0.282	0.759	8.63e-05
24	16	20	2758377	3090124	rs215519	rs913555	AGGAAAAAAAGAAAGGCAAGGAGG	0.0159	2.51	8.68e-05
7	21	20	49778122	49848254	rs2426249	rs970567	GCAAAGA	0.047	1.62	8.74e-05
22	16	20	54880396	55109304	rs1886956	rs6024938	GGGGGGAGCGGAGGAGACGGGG	0.0119	2.77	8.75e-05
5	6	20	25539486	25672987	rs6138601	rs6050791	GAAAG	0.282	0.76	8.8e-05
4	3	20	25412135	25539486	rs2482918	rs6138601	GGAG	0.282	0.759	8.81e-05
6	6	20	25470056	25606369	rs431579	rs4815438	GAGAAA	0.282	0.76	8.85e-05
18	21	20	60457278	60593396	rs6089537	rs6061956	AAGACAAGAGGGGGAGAC	0.0175	2.3	8.87e-05
12	24	20	45196344	45264905	rs847067	rs6122514	GAAAAAACAAAA	0.0127	2.89	8.9e-05
12	21	20	18188916	18290979	rs2092727	rs7274963	GGGGGAAAGGAG	0.0223	2.05	8.94e-05
2	3	20	25470056	25497538	rs431579	rs6115202	GA	0.283	0.759	9.01e-05
16	17	20	12742546	12888320	rs6041604	rs6131408	GAAGAACAGCACAGGG	0.0336	1.82	9.04e-05
5	6	20	25497538	25606369	rs6115202	rs4815438	AGAAA	0.282	0.76	9.07e-05
13	27	20	45187505	45257471	rs10218	rs2425882	CCGGAAAAAGAGG	0.014	2.29	9.08e-05
16	20	20	36593091	36803026	rs6126657	rs6014196	GGGGAAGGAAAGGAGA	0.0323	1.82	9.11e-05
6	6	20	25497538	25672987	rs6115202	rs6050791	AGAAAG	0.282	0.76	9.18e-05
13	16	20	56446024	56519345	rs4811937	rs6015147	AAAGAAGAGGAGA	0.01	2.67	9.2e-05
16	15	20	59952155	60111743	rs10432764	rs6142655	GGCGGAACCGGGAAGA	0.0181	2.24	9.21e-05
17	14	20	34445142	35029669	rs2425173	rs2425253	AGGGAAGGGAACGAGAA	0.0171	2.1	9.26e-05
25	13	20	39240946	39497686	rs6072072	rs6129694	AGAGGGGGCAGGAGAAGGGAGGAGA	0.0199	2.09	9.29e-05
25	16	20	34689247	35507735	rs2746102	rs3748462	GGGAACGAGGGACAAAGAAGAGAGG	0.0206	2.16	9.39e-05
5	7	20	25559881	25957324	rs13040726	rs6051072	AAAGG	0.211	0.732	9.41e-05
15	21	20	61619022	61706750	rs6090188	rs6090228	CGGGGAAAGGGCGGG	0.0244	1.93	9.44e-05
17	19	20	61594493	61684513	rs3729555	rs4809472	GGAGAGCGGGGAAAGGG	0.0264	1.93	9.5e-05
25	13	20	48033203	48266791	rs237462	rs803194	GAAAACAAGAAAGGAGGAGCAGGGG	0.0112	2.75	9.56e-05
2	3	20	60927412	60937597	rs624313	rs477859	AG	0.678	1.3	9.58e-05
4	8	20	60356130	60376611	rs6142859	rs6061832	GGGA	0.31	1.29	9.6e-05
1	2	20	60937597	60937597	rs477859	rs477859	A	0.204	0.733	9.66e-05
1	2	20	60937597	60937597	rs477859	rs477859	G	0.796	1.36	9.66e-05
3	3	20	25470056	25539486	rs431579	rs6138601	GAG	0.283	0.761	9.66e-05
25	24	20	8783279	8974362	rs2076409	rs6118412	GGGCCAAGGAGAAAGAAAAGGAGCG	0.0915	0.609	9.67e-05
11	22	20	61619022	61684513	rs6090188	rs4809472	CGGGGAAAGGG	0.0354	1.8	9.73e-05
19	15	20	34445142	35047221	rs2425173	rs4494819	AGGGAAGGGAACGAGAAGC	0.0165	2.09	9.75e-05
15	17	20	2725678	2812772	rs4815541	rs6084184	GAGGGAGGAAAAAAA	0.0481	1.65	9.76e-05
22	24	20	6940196	7067157	rs6077110	rs232650	AGAGAAAGGAAAAAAAGAGCGC	0.0201	2.11	9.82e-05
11	6	20	25369095	25672987	rs6037103	rs6050791	AGAGGAGAAAG	0.281	0.758	9.86e-05
12	10	20	25398790	25969265	rs6076347	rs6115458	GAGGAGAAAGGA	0.174	0.709	9.87e-05
12	26	20	61630865	61706149	rs4809449	rs6090223	GGGAAAGGGCGG	0.0346	1.78	9.92e-05
2	3	20	5935385	5943693	rs236114	rs454422	AC	0.184	1.33	9.93e-05
18	21	20	6940196	7050150	rs6077110	rs3761884	AGAGAAAGGAAAAAAAGA	0.0271	1.91	9.99e-05
