# Supplementary material for: A genome-wide association study in Swedish colorectal cancer patients with gastric- and prostate cancer in relatives
Source: Hered Cancer Clin Pract. 2024 Nov 14;22:25. doi: 10.1186/s13053-024-00299-z (PMC11562479; doi:10.1186/s13053-024-00299-z)
Supplement: Supplementary file 1 — Supplementary Material 1: Figure S1: Quantile-quantile plot (QQ-plot). QQ-plot of observed and expected P-values for single SNP analysis, -log 10 transformed. The diagonal red line represents the expected null hypothesis (= no association). Figure S2: Manhattan plot. Observed P values along the chromosomes for SNP association. The blue line represents suggestive statistical significance, p<5x10−5. Table S1-S23. [file 13053_2024_299_MOESM1_ESM.zip › Final Excel files, down to -05, Twin logistic, GWAS CRC-GC-PrC/CRC_GC_PrC_OncoTwin_chr21.logistic.xlsx]

## Sheet: sorted_Johanna_Logistic_CRC_GAS
NSNP	NHAP	CHR	BP1	BP2	SNP1	SNP2	HAPLOTYPE	F	OR	P		NSNP = Number of SNPs in the haplotype
9	15	21	43217269	43269399	rs2838123	rs9325629	GAAGGAGAG	0.0171	2.68	5.39e-07		NHAP = Number of haplotypes in each locus
10	22	21	43200129	43269399	rs12626967	rs9325629	AGAAGGAGAG	0.0131	2.83	1.94e-06		CHR = Chromosome number
5	7	21	34837786	34926260	rs2243511	rs13047599	AACAA	0.173	1.43	1.95e-06		BP1 = First base pair in a haplotype
4	6	21	34837786	34897113	rs2243511	rs9984077	AACA	0.174	1.43	2.83e-06		BP2 = Last base pair in a haplotype
3	5	21	34837786	34888940	rs2243511	rs2154583	AAC	0.174	1.42	3.24e-06		SNP1 = First SNP in a haplotype
6	8	21	34837786	34947856	rs2243511	rs9978525	AACAAA	0.171	1.43	3.39e-06		SNP2 = Last SNP in a haplotype
20	20	21	24143818	24440785	rs2827703	rs2827819	CAAAAACAAGACGGGAGAGG	0.034	1.92	4.44e-06		F = Haplotype frequency in samples
9	21	21	34279458	34360864	rs7283473	rs7280840	GGGGAAAGG	0.0105	4.19	5.09e-06		OR = Odds ratio
5	13	21	34316133	34360864	rs1034128	rs7280840	AAAGG	0.0138	3.2	5.38e-06		P = P-value
21	19	21	24143818	24449684	rs2827703	rs2827827	CAAAAACAAGACGGGAGAGGA	0.0347	1.88	5.67e-06
11	17	21	34947856	35228559	rs9978525	rs2282468	AAAGAGAGGGG	0.114	1.52	5.84e-06
23	15	21	24762671	24942410	rs915617	rs2828264	GGGGAAAAAAGAAACAAGAGAGG	0.0112	2.73	7.01e-06
20	17	21	24333621	24506241	rs767055	rs2827882	ACGGGAGAGGAAAGAAGCAA	0.0189	2.22	8.09e-06
22	20	21	24143818	24451300	rs2827703	rs4816892	CAAAAACAAGACGGGAGAGGAA	0.0349	1.84	8.73e-06
19	18	21	24333621	24500841	rs767055	rs198095	ACGGGAGAGGAAAGAAGCA	0.0189	2.2	9.77e-06
22	16	21	24762671	24936629	rs915617	rs2212575	GGGGAAAAAAGAAACAAGAGAG	0.0114	2.67	1.01e-05
24	14	21	24762671	24951271	rs915617	rs2828286	GGGGAAAAAAGAAACAAGAGAGGA	0.0106	2.78	1.05e-05
22	18	21	24333621	24515162	rs767055	rs8128468	ACGGGAGAGGAAAGAAGCAAAG	0.0191	2.17	1.16e-05
6	17	21	34308197	34360864	rs2409466	rs7280840	GAAAGG	0.0132	3.11	1.22e-05
23	17	21	24333621	24521301	rs767055	rs20461	ACGGGAGAGGAAAGAAGCAAAGA	0.0192	2.16	1.23e-05
8	14	21	44716050	44744540	rs2096853	rs10084596	CGGGGGAG	0.0564	1.68	1.25e-05
21	18	21	24333621	24510661	rs767055	rs2827888	ACGGGAGAGGAAAGAAGCAAA	0.0192	2.16	1.26e-05
15	20	21	34883618	35228559	rs8971	rs2282468	ACAAAAAGAGAGGGG	0.105	1.52	1.27e-05
21	20	21	24762671	24911391	rs915617	rs2828242	GGGGAAAAAAGAAACAAGAGA	0.0118	2.61	1.31e-05
10	17	21	26017929	26086387	rs2408982	rs2298516	GGGCCAAGGA	0.0168	2.36	1.34e-05
25	21	21	24333621	24531041	rs767055	rs198047	ACGGGAGAGGAAAGAAGCAAAGAAC	0.0177	2.2	1.42e-05
7	11	21	34354062	34375461	rs8132517	rs2834059	AGGGAAG	0.0101	3.38	1.46e-05
7	14	21	26022237	26080959	rs2829225	rs2829285	GGCCAAG	0.016	2.55	1.52e-05
17	18	21	24333621	24482942	rs767055	rs2827868	ACGGGAGAGGAAAGAAG	0.0192	2.15	1.65e-05
7	10	21	35013129	35185210	rs3761352	rs11702205	AAGAGAG	0.166	1.39	1.67e-05
18	18	21	24333621	24488079	rs767055	rs2827875	ACGGGAGAGGAAAGAAGC	0.0191	2.15	1.67e-05
24	23	21	24333621	24529968	rs767055	rs2827932	ACGGGAGAGGAAAGAAGCAAAGAA	0.0181	2.18	1.67e-05
15	20	21	24333621	24468555	rs767055	rs198123	ACGGGAGAGGAAAGA	0.0192	2.14	1.79e-05
14	20	21	24333621	24465462	rs767055	rs12482466	ACGGGAGAGGAAAG	0.0192	2.15	1.81e-05
16	19	21	24333621	24469110	rs767055	rs2827850	ACGGGAGAGGAAAGAA	0.0193	2.14	1.86e-05
8	17	21	26017929	26080959	rs2408982	rs2829285	GGGCCAAG	0.0168	2.46	1.93e-05
7	10	21	34837786	35013129	rs2243511	rs3761352	AACAAAA	0.146	1.42	1.94e-05
6	13	21	26023271	26080959	rs13050921	rs2829285	GCCAAG	0.0213	2.45	2.22e-05
11	20	21	26017929	26099440	rs2408982	rs11701407	GGGCCAAGGAA	0.0168	2.31	2.31e-05
18	18	21	43454010	43540047	rs220234	rs220148	GAGAGAAAGGAGAAGAAC	0.0483	1.79	2.34e-05
13	19	21	24333621	24462002	rs767055	rs2827841	ACGGGAGAGGAAA	0.0192	2.14	2.35e-05
20	18	21	24334028	24510661	rs1015020	rs2827888	CGGGAGAGGAAAGAAGCAAA	0.0256	1.97	2.77e-05
21	18	21	24334028	24515162	rs1015020	rs8128468	CGGGAGAGGAAAGAAGCAAAG	0.0256	1.97	2.96e-05
13	20	21	18719490	18825927	rs11910549	rs2824315	GAAGGAAGCCAGA	0.0141	2.75	2.99e-05
5	6	21	15697042	15713544	rs13046009	rs2178907	GAGAG	0.43	1.28	3.08e-05
5	7	21	34947856	35050074	rs9978525	rs2211689	AAAGA	0.166	1.38	3.1e-05
19	18	21	24334028	24506241	rs1015020	rs2827882	CGGGAGAGGAAAGAAGCAA	0.0258	1.96	3.1e-05
10	19	21	26022237	26099440	rs2829225	rs11701407	GGCCAAGGAA	0.0168	2.32	3.19e-05
12	22	21	34926260	35228559	rs13047599	rs2282468	AAAAGAGAGGGG	0.0957	1.48	3.23e-05
4	6	21	34947856	35031226	rs9978525	rs1125036	AAAG	0.167	1.38	3.24e-05
6	10	21	35020161	35185210	rs8134847	rs11702205	AGAGAG	0.165	1.38	3.3e-05
12	23	21	26017929	26118250	rs2408982	rs2829317	GGGCCAAGGAAA	0.0153	2.38	3.42e-05
7	22	21	40359005	40390861	rs1537106	rs4816610	ACAGAGG	0.0217	2.08	3.51e-05
7	9	21	15697042	15725868	rs13046009	rs2822618	GAGAGCG	0.426	1.28	3.54e-05
6	7	21	15697042	15719063	rs13046009	rs2822610	GAGAGC	0.429	1.28	3.58e-05
25	21	21	15649522	15729775	rs4816274	rs2822623	AAACCGAAGAGGAGAGAGAGAGCGG	0.0208	2	3.7e-05
7	14	21	44719030	44744540	rs6518294	rs10084596	GGGGGAG	0.0542	1.63	3.74e-05
9	16	21	26022237	26086387	rs2829225	rs2298516	GGCCAAGGA	0.0167	2.31	3.81e-05
8	22	21	40359005	40395343	rs1537106	rs2836845	ACAGAGGG	0.017	2.27	3.87e-05
11	24	21	43256252	43318856	rs4920098	rs177933	GGGCAGAAGGG	0.0422	0.411	4.08e-05
4	8	21	15710017	15725868	rs2822586	rs2822618	AGCG	0.429	1.28	4.09e-05
22	18	21	24334028	24521301	rs1015020	rs20461	CGGGAGAGGAAAGAAGCAAAGA	0.0258	1.94	4.11e-05
12	20	21	24334028	24462002	rs1015020	rs2827841	CGGGAGAGGAAA	0.0265	1.93	4.13e-05
8	16	21	26022237	26082625	rs2829225	rs8132373	GGCCAAGG	0.0163	2.33	4.19e-05
21	30	21	22917547	23133474	rs2826895	rs2827018	GGGCGGAAACAGAAAGAAAAA	0.0124	2.77	4.24e-05
11	11	21	34883618	35126297	rs8971	rs2834257	ACAAAAAGAGA	0.144	1.39	4.31e-05
18	20	21	28203668	28375935	rs229036	rs8127336	AAGGGGGAAAGAAAACGC	0.0794	0.533	4.38e-05
11	23	21	26022237	26118250	rs2829225	rs2829317	GGCCAAGGAAA	0.0152	2.4	4.55e-05
24	17	21	25971850	26172467	rs2829196	rs2829379	CCGAAGAACGGGGAAGACCGAGGG	0.0367	1.88	4.59e-05
10	11	21	34883618	35050225	rs8971	rs2834246	ACAAAAAGAG	0.145	1.39	4.6e-05
5	9	21	35013129	35050225	rs3761352	rs2834246	AAGAG	0.236	1.32	4.69e-05
6	9	21	15697243	15725868	rs2245589	rs2822618	AGAGCG	0.429	1.28	4.76e-05
5	9	21	15705554	15725868	rs2822577	rs2822618	GAGCG	0.428	1.28	4.78e-05
8	11	21	34926260	35126297	rs13047599	rs2834257	AAAAGAGA	0.135	1.39	4.92e-05
4	6	21	15697042	15710017	rs13046009	rs2822586	GAGA	0.431	1.27	5e-05
14	28	21	47489546	47614660	rs13051923	rs2277824	AAGCGGGGGAGAGC	0.0208	0.181	5.13e-05
14	18	21	34888940	35228559	rs2154583	rs2282468	CAAAAAGAGAGGGG	0.108	1.47	5.26e-05
13	29	21	42920022	43067245	rs1041834	rs2247788	GGGAGAGGCGGAA	0.0251	2.08	5.29e-05
14	19	21	25995139	26118250	rs9983479	rs2829317	AAGGGCCAAGGAAA	0.0108	2.74	5.49e-05
16	22	21	15713544	15885274	rs2178907	rs2049858	GCGAAACAAGGAAACA	0.0194	2.37	5.54e-05
4	6	21	35013129	35050074	rs3761352	rs2211689	AAGA	0.251	1.31	5.86e-05
6	8	21	34926260	35050074	rs13047599	rs2211689	AAAAGA	0.165	1.37	5.86e-05
17	17	21	24400039	24515162	rs198114	rs8128468	AGAGGAAAGAAGCAAAG	0.0259	1.96	5.87e-05
6	9	21	34947856	35050225	rs9978525	rs2834246	AAAGAG	0.155	1.37	5.89e-05
7	9	21	34947856	35126297	rs9978525	rs2834257	AAAGAGA	0.154	1.38	5.93e-05
16	17	21	24400039	24510661	rs198114	rs2827888	AGAGGAAAGAAGCAAA	0.0259	1.96	5.95e-05
24	16	21	25841462	26082625	rs12626554	rs8132373	AGGGGAGGGGGCAGAAGAACGGGG	0.013	2.43	6.01e-05
5	7	21	34926260	35031226	rs13047599	rs1125036	AAAAG	0.166	1.36	6.12e-05
23	19	21	24334028	24529968	rs1015020	rs2827932	CGGGAGAGGAAAGAAGCAAAGAA	0.0241	1.94	6.28e-05
12	32	21	42920022	43061285	rs1041834	rs2838078	GGGAGAGGCGGA	0.0257	2.05	6.3e-05
5	7	21	34809693	34888940	rs1059293	rs2154583	GAAAC	0.0562	1.63	6.35e-05
6	10	21	34354062	34374530	rs8132517	rs10427540	AGGGAA	0.0105	3.14	6.39e-05
18	19	21	24334028	24500841	rs1015020	rs198095	CGGGAGAGGAAAGAAGCA	0.0259	1.92	6.45e-05
7	12	21	34926260	35050225	rs13047599	rs2834246	AAAAGAG	0.135	1.38	6.49e-05
9	17	21	35020161	35228559	rs8134847	rs2282468	AGAGAGGGG	0.118	1.44	6.62e-05
25	15	21	24762671	24959283	rs915617	rs2828300	GGGGAAAAAAGAAACAAGAGAGGAA	0.0105	2.57	6.66e-05
12	32	21	28348083	28436131	rs1497290	rs12481871	GAAGAACAAAAA	0.0198	2.47	6.7e-05
15	22	21	28203668	28357999	rs229036	rs6516749	AAGGGGGAAAGAAAA	0.0798	0.543	6.73e-05
6	7	21	34897113	35031226	rs9984077	rs1125036	AAAAAG	0.166	1.36	6.76e-05
7	15	21	16568524	16621859	rs7275695	rs11700906	AGGGGAG	0.0112	2.69	6.83e-05
11	16	21	36453535	36507249	rs2834748	rs760054	GAGGAAGAAAA	0.0189	2.06	6.84e-05
16	21	21	28203668	28360118	rs229036	rs8128080	AAGGGGGAAAGAAAAC	0.0806	0.546	6.88e-05
10	16	21	36453535	36500952	rs2834748	rs2834782	GAGGAAGAAA	0.0189	2.06	6.92e-05
25	17	21	25841462	26086387	rs12626554	rs2298516	AGGGGAGGGGGCAGAAGAACGGGGA	0.0128	2.42	6.99e-05
4	8	21	26040742	26080959	rs2829246	rs2829285	CAAG	0.0321	1.99	7.08e-05
23	17	21	25841462	26080959	rs12626554	rs2829285	AGGGGAGGGGGCAGAAGAACGGG	0.0128	2.42	7.14e-05
3	5	21	35013129	35031226	rs3761352	rs1125036	AAG	0.253	1.3	7.25e-05
10	23	21	46115163	46159084	rs926195	rs717177	GAAGAAGAAG	0.0335	1.75	7.3e-05
5	8	21	26034093	26080959	rs2829239	rs2829285	CCAAG	0.0321	1.99	7.39e-05
9	15	21	34926260	35185210	rs13047599	rs11702205	AAAAGAGAG	0.127	1.39	7.6e-05
3	6	21	26041588	26080959	rs2829247	rs2829285	AAG	0.0323	1.99	7.61e-05
5	10	21	34354062	34374072	rs8132517	rs2834058	AGGGA	0.0105	3.21	7.73e-05
14	22	21	28203668	28356827	rs229036	rs1497273	AAGGGGGAAAGAAA	0.0803	0.548	7.83e-05
18	17	21	24400039	24521301	rs198114	rs20461	AGAGGAAAGAAGCAAAGA	0.0261	1.94	8.14e-05
19	20	21	28203668	28390322	rs229036	rs2830627	AAGGGGGAAAGAAAACGCG	0.0554	0.464	8.14e-05
14	26	21	15713544	15867560	rs2178907	rs1735484	GCGAAACAAGGAGG	0.0101	2.63	8.17e-05
17	20	21	28203668	28367755	rs229036	rs2830605	AAGGGGGAAAGAAAACG	0.0798	0.549	8.43e-05
15	19	21	25995139	26119438	rs9983479	rs1009930	AAGGGCCAAGGAAAG	0.0108	2.67	8.51e-05
17	24	21	47489546	47655027	rs13051923	rs2298695	AAGCGGGGGAGAGCAGC	0.0134	0.0867	8.56e-05
24	21	21	15650119	15729775	rs2822531	rs2822623	AACCGAAGAGGAGAGAGAGAGCGG	0.0214	1.93	8.59e-05
9	25	21	38042539	38147602	rs2835424	rs3787750	GGAGAGGAA	0.0204	2.67	8.67e-05
20	20	21	24762671	24902807	rs915617	rs9978900	GGGGAAAAAAGAAACAAGAG	0.0138	2.27	8.81e-05
21	24	21	24184927	24462002	rs2827725	rs2827841	AAAACAAGACGGGAGAGGAAA	0.0131	2.22	8.87e-05
19	21	21	24400039	24529968	rs198114	rs2827932	AGAGGAAAGAAGCAAAGAA	0.0245	1.96	8.95e-05
12	13	21	34883618	35185210	rs8971	rs11702205	ACAAAAAGAGAG	0.135	1.38	9.37e-05
19	15	21	43454010	43550518	rs220234	rs220163	GAGAGAAAGGAGAAGAACA	0.0463	1.72	9.47e-05
8	15	21	16568524	16629033	rs7275695	rs2823188	AGGGGAGG	0.0113	2.65	9.49e-05
8	18	21	44721579	44762655	rs8130715	rs2838273	GGGGAGCG	0.052	1.62	9.54e-05
19	20	21	15743386	15921630	rs2822637	rs2822766	AACAAGGAAACAAAGAAGA	0.0104	2.89	9.58e-05
16	27	21	32873104	32999423	rs2284538	rs8132771	AGGCGCAAGCAGACCG	0.0118	2.37	9.68e-05
24	22	21	39833491	39972377	rs2836416	rs2836551	AAAAAGGCGGGGGAAAGAACGAGG	0.0105	2.6	9.69e-05
13	22	21	28203668	28355042	rs229036	rs2830596	AAGGGGGAAAGAA	0.084	0.559	9.7e-05
13	25	21	46115163	46173985	rs926195	rs2256829	GAAGAAGAAGGGG	0.0311	1.77	9.7e-05
4	10	21	34330012	34360864	rs2834033	rs7280840	AAGG	0.0195	2.4	9.71e-05
3	4	21	17756872	17763748	rs171267	rs2823771	AAA	0.13	0.683	9.89e-05
8	8	21	34883618	35031226	rs8971	rs1125036	ACAAAAAG	0.157	1.36	9.91e-05
4	7	21	34821372	34888940	rs2834216	rs2154583	AAAC	0.0558	1.61	9.94e-05
8	16	21	35031226	35228559	rs1125036	rs2282468	GAGAGGGG	0.113	1.43	9.98e-05
