# Supplementary material for: A genome-wide association study in Swedish colorectal cancer patients with gastric- and prostate cancer in relatives
Source: Hered Cancer Clin Pract. 2024 Nov 14;22:25. doi: 10.1186/s13053-024-00299-z (PMC11562479; doi:10.1186/s13053-024-00299-z)
Supplement: Supplementary file 1 — Supplementary Material 1: Figure S1: Quantile-quantile plot (QQ-plot). QQ-plot of observed and expected P-values for single SNP analysis, -log 10 transformed. The diagonal red line represents the expected null hypothesis (= no association). Figure S2: Manhattan plot. Observed P values along the chromosomes for SNP association. The blue line represents suggestive statistical significance, p<5x10−5. Table S1-S23. [file 13053_2024_299_MOESM1_ESM.zip › Final Excel files, down to -05, Twin logistic, GWAS CRC-GC-PrC/CRC_GC_PrC_OncoTwin_chr22.logistic.xlsx]

## Sheet: Blad1
NSNP	NHAP	CHR	BP1	BP2	SNP1	SNP2	HAPLOTYPE	F	OR	P		NSNP = Number of SNPs in the haplotype
22	18	22	19872009	19967068	rs3788306	rs887204	GAACAAGGAAGGGCGGGAGAAA	0.0122	2.95	4.1e-08		NHAP = Number of haplotypes in each locus
12	22	22	19878514	19934025	rs1015471	rs174674	AACAAGGAAGGG	0.0299	2.13	4.51e-08		CHR = Chromosome number
14	22	22	19878514	19945177	rs1015471	rs740603	AACAAGGAAGGGCG	0.0254	2.25	5.14e-08		BP1 = First base pair in a haplotype
18	21	22	19872009	19952132	rs3788306	rs4646316	GAACAAGGAAGGGCGGGA	0.0128	2.9	6.53e-08		BP2 = Last base pair in a haplotype
15	24	22	19878514	19948863	rs1015471	rs165656	AACAAGGAAGGGCGG	0.0213	2.39	7.55e-08		SNP1 = First SNP in a haplotype
13	23	22	19878514	19937638	rs1015471	rs5993883	AACAAGGAAGGGC	0.0282	2.14	8.49e-08		SNP2 = Last SNP in a haplotype
22	19	22	19878514	19969106	rs1015471	rs2240717	AACAAGGAAGGGCGGGAGAAAA	0.0129	2.71	1.77e-07		F = haplotype frequency in samples
25	19	22	19878514	19976845	rs1015471	rs756653	AACAAGGAAGGGCGGGAGAAAAAAG	0.0129	2.71	1.82e-07		OR = Odds ratio
24	19	22	19878514	19973205	rs1015471	rs917479	AACAAGGAAGGGCGGGAGAAAAAA	0.0129	2.71	1.86e-07		P = P-value
16	24	22	19878514	19950428	rs1015471	rs2239393	AACAAGGAAGGGCGGG	0.0209	2.32	2.69e-07
15	28	22	19860875	19937638	rs737854	rs5993883	GGAACAAGGAAGGGC	0.0312	2.08	3.57e-07
20	18	22	19878514	19957023	rs1015471	rs165728	AACAAGGAAGGGCGGGAGAA	0.0146	2.61	3.77e-07
19	18	22	19878514	19956781	rs1015471	rs165599	AACAAGGAAGGGCGGGAGA	0.0145	2.6	4.03e-07
21	18	22	19878514	19967068	rs1015471	rs887204	AACAAGGAAGGGCGGGAGAAA	0.0146	2.58	4.15e-07
16	27	22	19860875	19945177	rs737854	rs740603	GGAACAAGGAAGGGCG	0.0291	2.11	4.98e-07
17	23	22	19846987	19945177	rs12106549	rs740603	CGGAACAAGGAAGGGCG	0.0414	1.95	5.61e-07
17	19	22	19878514	19952132	rs1015471	rs4646316	AACAAGGAAGGGCGGGA	0.0169	2.47	5.73e-07
16	21	22	42728168	42862481	rs739150	rs5996168	AAAGAAAAACAGAAGC	0.0242	2.26	6.62e-07
18	19	22	19878514	19955692	rs1015471	rs9332377	AACAAGGAAGGGCGGGAG	0.0164	2.46	8.77e-07
16	26	22	19846987	19937638	rs12106549	rs5993883	CGGAACAAGGAAGGGC	0.0445	1.88	8.99e-07
18	15	22	23747079	23895625	rs9612343	rs17002476	AGAAAGAGAGGGGAACAG	0.0162	3.72	1.03e-06
7	15	22	42728168	42793873	rs739150	rs5996153	AAAGAAA	0.0233	2.27	1.3e-06
15	20	22	19829440	19930109	rs11089314	rs737866	AACGGAACAAGGAAG	0.0228	2.19	1.38e-06
16	20	22	19829440	19930121	rs11089314	rs737865	AACGGAACAAGGAAGG	0.0228	2.19	1.4e-06
17	18	22	23747079	23890836	rs9612343	rs131408	AGAAAGAGAGGGGAACA	0.0196	3.35	1.41e-06
8	17	22	42728168	42805895	rs739150	rs2413689	AAAGAAAA	0.0229	2.27	1.42e-06
11	19	22	19889825	19937638	rs3788317	rs5993883	CAAGGAAGGGC	0.0815	1.63	1.55e-06
9	18	22	42728168	42811101	rs739150	rs17003058	AAAGAAAAA	0.0228	2.26	1.65e-06
10	21	22	19860875	19921137	rs737854	rs9605030	GGAACAAGGA	0.0322	1.99	1.89e-06
21	22	22	42738766	42988117	rs9620039	rs137098	AAGAAAAACAGAAGCAAGAAA	0.0118	2.93	1.91e-06
24	21	22	19872009	19970502	rs3788306	rs1990277	GAACAAGGAAGGGCGGGAGAAAAA	0.0113	2.65	1.91e-06
12	25	22	19846987	19924021	rs12106549	rs6518591	CGGAACAAGGAA	0.0506	1.8	1.94e-06
13	27	22	19846987	19930109	rs12106549	rs737866	CGGAACAAGGAAG	0.0462	1.83	2.06e-06
21	18	22	19829440	19950428	rs11089314	rs2239393	AACGGAACAAGGAAGGGCGGG	0.0112	2.72	2.06e-06
14	27	22	19846987	19930121	rs12106549	rs737865	CGGAACAAGGAAGG	0.0462	1.83	2.07e-06
13	26	22	19860875	19930121	rs737854	rs737865	GGAACAAGGAAGG	0.0327	1.97	2.09e-06
12	25	22	19860875	19930109	rs737854	rs737866	GGAACAAGGAAG	0.0326	1.97	2.1e-06
15	19	22	42738766	42862481	rs9620039	rs5996168	AAGAAAAACAGAAGC	0.0172	2.41	2.28e-06
13	19	22	42728168	42822283	rs739150	rs8139123	AAAGAAAAACAGA	0.0232	2.21	2.43e-06
18	22	22	42728168	42866614	rs739150	rs2839705	AAAGAAAAACAGAAGCAA	0.0239	2.19	2.44e-06
17	22	22	42728168	42866427	rs739150	rs4822133	AAAGAAAAACAGAAGCA	0.024	2.19	2.58e-06
10	16	22	42738766	42811919	rs9620039	rs733278	AAGAAAAACA	0.0168	2.44	2.59e-06
14	20	22	19829440	19924021	rs11089314	rs6518591	AACGGAACAAGGAA	0.0228	2.14	2.62e-06
17	20	22	42738766	42866614	rs9620039	rs2839705	AAGAAAAACAGAAGCAA	0.0172	2.39	2.66e-06
11	19	22	42728168	42811919	rs739150	rs733278	AAAGAAAAACA	0.0234	2.21	2.67e-06
6	12	22	42728168	42777621	rs739150	rs11090090	AAAGAA	0.0237	2.22	2.74e-06
16	20	22	42738766	42866427	rs9620039	rs4822133	AAGAAAAACAGAAGCA	0.0173	2.38	2.77e-06
14	19	22	42738766	42855277	rs9620039	rs5758731	AAGAAAAACAGAAG	0.0171	2.39	2.86e-06
18	22	22	19829440	19937638	rs11089314	rs5993883	AACGGAACAAGGAAGGGC	0.0228	2.14	2.87e-06
14	20	22	42728168	42836337	rs739150	rs1016110	AAAGAAAAACAGAA	0.0238	2.19	2.89e-06
23	19	22	19878514	19970502	rs1015471	rs1990277	AACAAGGAAGGGCGGGAGAAAAA	0.0116	2.54	2.9e-06
10	18	22	42728168	42811162	rs739150	rs8137110	AAAGAAAAAC	0.0234	2.2	2.91e-06
13	20	22	42738766	42836337	rs9620039	rs1016110	AAGAAAAACAGAA	0.0168	2.42	2.95e-06
9	18	22	19905802	19937638	rs756661	rs5993883	AGGAAGGGC	0.0947	1.56	3.01e-06
10	18	22	19882984	19930121	rs5992495	rs737865	ACAAGGAAGG	0.083	1.61	3.06e-06
12	20	22	42728168	42813753	rs739150	rs8139063	AAAGAAAAACAG	0.0234	2.19	3.14e-06
21	24	22	42728168	42981508	rs739150	rs2239811	AAAGAAAAACAGAAGCAAGAA	0.015	2.78	3.19e-06
15	26	22	19846987	19934025	rs12106549	rs174674	CGGAACAAGGAAGGG	0.0463	1.81	3.31e-06
14	29	22	19860875	19934025	rs737854	rs174674	GGAACAAGGAAGGG	0.0328	1.94	3.34e-06
22	24	22	42728168	42988117	rs739150	rs137098	AAAGAAAAACAGAAGCAAGAAA	0.0151	2.75	3.39e-06
20	27	22	42728168	42981138	rs739150	rs137085	AAAGAAAAACAGAAGCAAGA	0.015	2.77	3.52e-06
5	9	22	42738766	42777621	rs9620039	rs11090090	AAGAA	0.0239	2.2	3.56e-06
12	20	22	42738766	42822283	rs9620039	rs8139123	AAGAAAAACAGA	0.017	2.4	3.58e-06
11	26	22	19860875	19924021	rs737854	rs6518591	GGAACAAGGAA	0.0322	1.95	3.65e-06
9	18	22	19882984	19930109	rs5992495	rs737866	ACAAGGAAG	0.083	1.6	3.84e-06
6	11	22	42738766	42793873	rs9620039	rs5996153	AAGAAA	0.0239	2.19	3.85e-06
17	22	22	19829440	19934025	rs11089314	rs174674	AACGGAACAAGGAAGGG	0.0228	2.12	3.86e-06
8	15	22	19882984	19924021	rs5992495	rs6518591	ACAAGGAA	0.0843	1.59	4.23e-06
19	19	22	19829440	19945177	rs11089314	rs740603	AACGGAACAAGGAAGGGCG	0.0178	2.25	4.66e-06
20	24	22	42738766	42981508	rs9620039	rs2239811	AAGAAAAACAGAAGCAAGAA	0.0117	2.86	4.67e-06
9	17	22	42709334	42793873	rs5758706	rs5996153	GCAAAGAAA	0.0239	2.15	4.69e-06
24	21	22	19921137	20006040	rs9605030	rs3788322	AAGGGCGGGAGAAAAAAGGAACAG	0.0146	2.74	4.97e-06
19	26	22	42728168	42876604	rs739150	rs4822135	AAAGAAAAACAGAAGCAAG	0.0164	2.62	5.04e-06
9	15	22	42738766	42811162	rs9620039	rs8137110	AAGAAAAAC	0.0138	2.5	5.14e-06
16	22	22	42709334	42836337	rs5758706	rs1016110	GCAAAGAAAAACAGAA	0.0222	2.19	5.19e-06
11	20	22	19846987	19921137	rs12106549	rs9605030	CGGAACAAGGA	0.0463	1.8	5.22e-06
8	13	22	42709334	42777621	rs5758706	rs11090090	GCAAAGAA	0.024	2.14	5.54e-06
5	5	22	19921137	19934025	rs9605030	rs174674	AAGGG	0.114	1.48	5.63e-06
18	25	22	42738766	42876604	rs9620039	rs4822135	AAGAAAAACAGAAGCAAG	0.0127	2.7	5.66e-06
13	22	22	42709334	42811919	rs5758706	rs733278	GCAAAGAAAAACA	0.0236	2.14	5.99e-06
11	17	22	42738766	42813753	rs9620039	rs8139063	AAGAAAAACAG	0.0166	2.38	6.09e-06
12	20	22	19889825	19945177	rs3788317	rs740603	CAAGGAAGGGCG	0.078	1.6	6.25e-06
8	15	22	42711055	42793873	rs7286736	rs5996153	CAAAGAAA	0.024	2.14	6.28e-06
7	12	22	42711055	42777621	rs7286736	rs11090090	CAAAGAA	0.0239	2.14	6.32e-06
13	20	22	19829440	19921137	rs11089314	rs9605030	AACGGAACAAGGA	0.0138	2.43	6.36e-06
14	22	22	42709334	42813753	rs5758706	rs8139063	GCAAAGAAAAACAG	0.0235	2.13	6.4e-06
10	18	22	42709334	42805895	rs5758706	rs2413689	GCAAAGAAAA	0.0235	2.13	6.44e-06
10	19	22	19902526	19937638	rs4597638	rs5993883	AAGGAAGGGC	0.0894	1.56	6.44e-06
11	19	22	42709334	42811101	rs5758706	rs17003058	GCAAAGAAAAA	0.0235	2.13	6.61e-06
15	21	22	42728168	42855277	rs739150	rs5758731	AAAGAAAAACAGAAG	0.0236	2.14	6.84e-06
12	21	22	42709334	42811162	rs5758706	rs8137110	GCAAAGAAAAAC	0.0236	2.13	6.85e-06
3	4	22	19921137	19930109	rs9605030	rs737866	AAG	0.114	1.48	7.21e-06
7	11	22	19882984	19921137	rs5992495	rs9605030	ACAAGGA	0.0832	1.58	7.33e-06
12	20	22	19882984	19937638	rs5992495	rs5993883	ACAAGGAAGGGC	0.0818	1.58	7.49e-06
14	29	22	42777621	42876604	rs11090090	rs4822135	AAAACAGAAGCAAG	0.0247	2.24	8.32e-06
13	22	22	19882984	19945177	rs5992495	rs740603	ACAAGGAAGGGCG	0.0756	1.6	8.37e-06
5	6	22	19909977	19930121	rs1012157	rs737865	GAAGG	0.11	1.49	8.84e-06
19	26	22	42738766	42981138	rs9620039	rs137085	AAGAAAAACAGAAGCAAGA	0.0118	2.77	9.07e-06
9	17	22	19889825	19930121	rs3788317	rs737865	CAAGGAAGG	0.0874	1.56	9.24e-06
11	21	22	19882984	19934025	rs5992495	rs174674	ACAAGGAAGGG	0.0836	1.57	9.51e-06
4	4	22	19921137	19930121	rs9605030	rs737865	AAGG	0.114	1.47	9.66e-06
6	7	22	19909977	19934025	rs1012157	rs174674	GAAGGG	0.11	1.48	1.02e-05
6	10	22	19906511	19930121	rs11541479	rs737865	GGAAGG	0.106	1.49	1.04e-05
7	8	22	19909977	19937638	rs1012157	rs5993883	GAAGGGC	0.11	1.48	1.04e-05
8	17	22	19905802	19934025	rs756661	rs174674	AGGAAGGG	0.0985	1.52	1.08e-05
7	11	22	19906511	19934025	rs11541479	rs174674	GGAAGGG	0.106	1.49	1.12e-05
8	16	22	19902526	19930121	rs4597638	rs737865	AAGGAAGG	0.0894	1.55	1.12e-05
4	6	22	19909977	19930109	rs1012157	rs737866	GAAG	0.11	1.48	1.15e-05
8	17	22	19889825	19930109	rs3788317	rs737866	CAAGGAAG	0.0873	1.55	1.15e-05
6	6	22	19921137	19937638	rs9605030	rs5993883	AAGGGC	0.113	1.47	1.16e-05
8	12	22	19906511	19937638	rs11541479	rs5993883	GGAAGGGC	0.105	1.49	1.22e-05
9	19	22	19902526	19934025	rs4597638	rs174674	AAGGAAGGG	0.0895	1.54	1.23e-05
1	2	22	19921137	19921137	rs9605030	rs9605030	A	0.114	1.46	1.28e-05
1	2	22	19921137	19921137	rs9605030	rs9605030	G	0.886	0.684	1.28e-05
2	3	22	19921137	19924021	rs9605030	rs6518591	AA	0.114	1.46	1.28e-05
7	15	22	18312343	18368147	rs5992122	rs1076113	AAAACAG	0.128	1.45	1.29e-05
18	23	22	19860875	19950428	rs737854	rs2239393	GGAACAAGGAAGGGCGGG	0.0245	2.01	1.34e-05
7	16	22	19902526	19930109	rs4597638	rs737866	AAGGAAG	0.0893	1.54	1.36e-05
20	18	22	19829440	19948863	rs11089314	rs165656	AACGGAACAAGGAAGGGCGG	0.0116	2.52	1.37e-05
6	15	22	18312343	18354328	rs5992122	rs5746487	AAAACA	0.128	1.45	1.4e-05
17	23	22	19860875	19948863	rs737854	rs165656	GGAACAAGGAAGGGCGG	0.0247	2.01	1.4e-05
24	21	22	19934025	20037315	rs174674	rs405342	GCGGGAGAAAAAAGGAACAGGGGG	0.0143	2.52	1.46e-05
5	10	22	19906511	19930109	rs11541479	rs737866	GGAAG	0.106	1.49	1.48e-05
6	15	22	19905802	19930109	rs756661	rs737866	AGGAAG	0.0981	1.5	1.71e-05
12	21	22	44814793	44881837	rs715597	rs12628484	AAGAGAGCCAAC	0.012	3.12	1.78e-05
6	12	22	19889825	19921137	rs3788317	rs9605030	CAAGGA	0.0877	1.54	1.8e-05
12	21	22	42711055	42811919	rs7286736	rs733278	CAAAGAAAAACA	0.0227	2.07	1.8e-05
17	19	22	25390855	25608548	rs5760781	rs4820621	AGGGAAGAGGAAAGGAG	0.0129	2.54	1.83e-05
13	22	22	42711055	42813753	rs7286736	rs8139063	CAAAGAAAAACAG	0.0227	2.07	1.89e-05
5	7	22	18319179	18368147	rs439231	rs1076113	AACAG	0.152	1.4	1.96e-05
7	15	22	19889825	19924021	rs3788317	rs6518591	CAAGGAA	0.0879	1.53	1.97e-05
3	4	22	19909977	19924021	rs1012157	rs6518591	GAA	0.111	1.46	1.99e-05
10	18	22	42711055	42811101	rs7286736	rs17003058	CAAAGAAAAA	0.0226	2.07	2.01e-05
11	20	22	42711055	42811162	rs7286736	rs8137110	CAAAGAAAAAC	0.0228	2.07	2.01e-05
11	21	22	19902526	19945177	rs4597638	rs740603	AAGGAAGGGCG	0.0812	1.55	2.11e-05
22	14	22	25390855	25629682	rs5760781	rs5752088	AGGGAAGAGGAAAGGAGAAAAA	0.0142	2.48	2.15e-05
10	21	22	19889825	19934025	rs3788317	rs174674	CAAGGAAGGG	0.088	1.53	2.16e-05
9	17	22	42711055	42805895	rs7286736	rs2413689	CAAAGAAAA	0.0226	2.07	2.18e-05
7	10	22	19921137	19945177	rs9605030	rs740603	AAGGGCG	0.0941	1.48	2.24e-05
23	23	22	19934025	20017445	rs174674	rs2531708	GCGGGAGAAAAAAGGAACAGGGG	0.0148	2.47	2.26e-05
5	9	22	18314391	18354328	rs367922	rs5746487	AAACA	0.151	1.4	2.29e-05
7	15	22	19905802	19930121	rs756661	rs737865	AGGAAGG	0.0961	1.5	2.29e-05
6	9	22	18314391	18368147	rs367922	rs1076113	AAACAG	0.151	1.4	2.3e-05
20	21	22	19814714	19937638	rs7285337	rs5993883	GGAACGGAACAAGGAAGGGC	0.0345	1.82	2.34e-05
6	11	22	19902526	19924021	rs4597638	rs6518591	AAGGAA	0.0897	1.52	2.4e-05
8	11	22	19909977	19945177	rs1012157	rs740603	GAAGGGCG	0.101	1.48	2.42e-05
4	7	22	19906511	19924021	rs11541479	rs6518591	GGAA	0.107	1.47	2.46e-05
9	13	22	19921137	19950428	rs9605030	rs2239393	AAGGGCGGG	0.0657	1.57	2.76e-05
7	12	22	42738766	42805895	rs9620039	rs2413689	AAGAAAA	0.013	2.4	2.78e-05
5	10	22	19905802	19924021	rs756661	rs6518591	AGGAA	0.0986	1.49	2.83e-05
4	7	22	18319179	18354328	rs439231	rs5746487	AACA	0.151	1.39	2.91e-05
8	13	22	42738766	42811101	rs9620039	rs17003058	AAGAAAAA	0.0131	2.37	3.27e-05
15	25	22	19905802	19956781	rs756661	rs165599	AGGAAGGGCGGGAGA	0.0471	1.69	3.32e-05
13	24	22	19889825	19948863	rs3788317	rs165656	CAAGGAAGGGCGG	0.069	1.58	3.42e-05
12	25	22	19902526	19948863	rs4597638	rs165656	AAGGAAGGGCGG	0.0683	1.58	3.49e-05
25	17	22	19921137	20012286	rs9605030	rs2518829	AAGGGCGGGAGAAAAAAGGAACAGG	0.0116	2.54	3.5e-05
5	8	22	19902526	19921137	rs4597638	rs9605030	AAGGA	0.0894	1.51	3.6e-05
25	23	22	19934025	20052566	rs174674	rs442277	GCGGGAGAAAAAAGGAACAGGGGGG	0.0137	2.51	3.62e-05
9	20	22	44814793	44842354	rs715597	rs133795	AAGAGAGCC	0.0139	2.83	3.63e-05
9	15	22	19906511	19945177	rs11541479	rs740603	GGAAGGGCG	0.097	1.48	3.74e-05
17	25	22	42742451	42876604	rs6002695	rs4822135	AGAAAAACAGAAGCAAG	0.0291	1.96	3.77e-05
4	8	22	47818204	47830777	rs130843	rs763031	CAAA	0.0772	0.532	3.78e-05
16	29	22	44219944	44368204	rs4149445	rs3177036	ACCGGAAAAAGAGAAG	0.0111	3.06	3.83e-05
24	26	22	19905802	19989642	rs756661	rs2073742	AGGAAGGGCGGGAGAAAAAAGGAA	0.036	1.75	3.83e-05
3	5	22	19906511	19921137	rs11541479	rs9605030	GGA	0.106	1.46	3.9e-05
14	26	22	19882984	19948863	rs5992495	rs165656	ACAAGGAAGGGCGG	0.0647	1.59	3.98e-05
23	26	22	19905802	19985507	rs756661	rs2073745	AGGAAGGGCGGGAGAAAAAAGGA	0.0359	1.75	4.03e-05
16	23	22	25397740	25608548	rs5752040	rs4820621	GGGAAGAGGAAAGGAG	0.0117	2.48	4.07e-05
25	26	22	19905802	19990789	rs756661	rs9617857	AGGAAGGGCGGGAGAAAAAAGGAAC	0.036	1.75	4.08e-05
15	26	22	19882984	19950428	rs5992495	rs2239393	ACAAGGAAGGGCGGG	0.0638	1.59	4.19e-05
17	25	22	19905802	19967068	rs756661	rs887204	AGGAAGGGCGGGAGAAA	0.047	1.68	4.19e-05
15	29	22	44219944	44368122	rs4149445	rs3761472	ACCGGAAAAAGAGAA	0.0111	3.06	4.2e-05
17	26	22	44219944	44379838	rs4149445	rs8418	ACCGGAAAAAGAGAAGG	0.0112	3.02	4.22e-05
13	22	22	23779822	23895625	rs5759802	rs17002476	GAGAGGGGAACAG	0.0164	3.12	4.24e-05
2	3	22	19909977	19921137	rs1012157	rs9605030	GA	0.11	1.46	4.27e-05
22	21	22	19934025	20015016	rs174674	rs5748505	GCGGGAGAAAAAAGGAACAGGG	0.0148	2.38	4.3e-05
16	25	22	19905802	19957023	rs756661	rs165728	AGGAAGGGCGGGAGAA	0.0471	1.68	4.32e-05
17	25	22	42709334	42855277	rs5758706	rs5758731	GCAAAGAAAAACAGAAG	0.0165	2.3	4.38e-05
19	21	22	19846987	19950428	rs12106549	rs2239393	CGGAACAAGGAAGGGCGGG	0.0342	1.82	4.41e-05
12	33	22	17339404	17446991	rs165608	rs4819925	AACGAAGAAGAA	0.0257	2.09	4.42e-05
18	26	22	19905802	19969106	rs756661	rs2240717	AGGAAGGGCGGGAGAAAA	0.036	1.74	4.44e-05
22	26	22	19905802	19978558	rs756661	rs2073746	AGGAAGGGCGGGAGAAAAAAGG	0.0361	1.74	4.44e-05
14	25	22	19889825	19950428	rs3788317	rs2239393	CAAGGAAGGGCGGG	0.0676	1.57	4.5e-05
21	21	22	19934025	20012286	rs174674	rs2518829	GCGGGAGAAAAAAGGAACAGG	0.0153	2.34	4.56e-05
17	22	22	19814714	19930109	rs7285337	rs737866	GGAACGGAACAAGGAAG	0.0356	1.78	4.57e-05
3	6	22	47820668	47830777	rs4823482	rs763031	AAA	0.0777	0.537	4.58e-05
18	22	22	19814714	19930121	rs7285337	rs737865	GGAACGGAACAAGGAAGG	0.0356	1.78	4.61e-05
10	20	22	19905802	19945177	rs756661	rs740603	AGGAAGGGCG	0.0881	1.5	4.66e-05
12	30	22	44513473	44579736	rs1569666	rs9614363	GAAGGAAGAGGG	0.0157	2.61	4.7e-05
21	20	22	19930121	20006040	rs737865	rs3788322	GGCGGGAGAAAAAAGGAACAG	0.0188	2.22	4.72e-05
12	32	22	44522312	44582820	rs1535009	rs139133	AAGGAAGAGGGA	0.0348	1.87	4.76e-05
21	26	22	19905802	19976845	rs756661	rs756653	AGGAAGGGCGGGAGAAAAAAG	0.0361	1.74	4.76e-05
8	19	22	44814793	44836249	rs715597	rs80303	AAGAGAGC	0.0162	2.6	4.81e-05
20	16	22	37911190	38079239	rs6000759	rs5756763	AAGAGGGGAGAGGGAAGGAG	0.0105	2.47	4.87e-05
16	27	22	42777621	42981508	rs11090090	rs2239811	AAAACAGAAGCAAGAA	0.0223	2.18	4.9e-05
4	7	22	19905802	19921137	rs756661	rs9605030	AGGA	0.0982	1.48	4.91e-05
20	26	22	19905802	19973205	rs756661	rs917479	AGGAAGGGCGGGAGAAAAAA	0.036	1.74	4.91e-05
17	24	22	42777621	42988117	rs11090090	rs137098	AAAACAGAAGCAAGAAA	0.0218	2.18	4.95e-05
14	20	22	43640728	43745197	rs5759225	rs715001	GAAGCAGGAAAAAC	0.023	2.21	5.1e-05
19	23	22	19882984	19957023	rs5992495	rs165728	ACAAGGAAGGGCGGGAGAA	0.0464	1.7	5.15e-05
5	12	22	47818204	47837513	rs130843	rs2027855	CAAAA	0.0762	0.55	5.2e-05
11	20	22	44814793	44850440	rs715597	rs133755	AAGAGAGCCAA	0.0139	2.74	5.25e-05
7	16	22	35818398	35907880	rs133433	rs1107498	GAGGGGA	0.0905	0.577	5.26e-05
14	30	22	44219944	44360007	rs4149445	rs2073082	ACCGGAAAAAGAGA	0.011	3.05	5.29e-05
21	20	22	19814714	19945177	rs7285337	rs740603	GGAACGGAACAAGGAAGGGCG	0.0323	1.81	5.31e-05
6	15	22	35827479	35907880	rs5755729	rs1107498	AGGGGA	0.0906	0.578	5.41e-05
9	24	22	44812036	44836249	rs135938	rs80303	GAAGAGAGC	0.0139	2.72	5.46e-05
18	23	22	19882984	19956781	rs5992495	rs165599	ACAAGGAAGGGCGGGAGA	0.0463	1.69	5.46e-05
11	26	22	27818766	27878619	rs5997244	rs12484788	AGACAGGAAGG	0.0111	3.18	5.47e-05
12	23	22	18314391	18406068	rs367922	rs1072405	AAACAGGCAGGC	0.0132	2.27	5.56e-05
4	9	22	47820668	47837513	rs4823482	rs2027855	AAAA	0.0767	0.551	5.63e-05
16	17	22	49199553	49327625	rs6010553	rs2318406	GAAGGAAAAGAGGCAG	0.0114	2.67	5.72e-05
17	25	22	31257689	31446921	rs4820029	rs5753436	GGAAAGACAAGCGGAGA	0.0184	2.3	5.73e-05
4	8	22	18312343	18331118	rs5992122	rs2587115	AAAA	0.147	1.39	5.74e-05
25	22	22	19909977	20006040	rs1012157	rs3788322	GAAGGGCGGGAGAAAAAAGGAACAG	0.0176	2.19	5.76e-05
4	5	22	18331118	18368147	rs2587115	rs1076113	ACAG	0.162	1.36	5.79e-05
11	16	22	45133238	45207597	rs3329	rs9626568	AGAGAAAGAGG	0.0287	2.11	5.87e-05
24	27	22	19882984	19976845	rs5992495	rs756653	ACAAGGAAGGGCGGGAGAAAAAAG	0.0457	1.69	5.89e-05
23	27	22	19882984	19973205	rs5992495	rs917479	ACAAGGAAGGGCGGGAGAAAAAA	0.0457	1.69	5.92e-05
21	25	22	19882984	19969106	rs5992495	rs2240717	ACAAGGAAGGGCGGGAGAAAA	0.0457	1.69	5.96e-05
25	27	22	19882984	19978558	rs5992495	rs2073746	ACAAGGAAGGGCGGGAGAAAAAAGG	0.0457	1.69	5.96e-05
22	27	22	19882984	19970502	rs5992495	rs1990277	ACAAGGAAGGGCGGGAGAAAAA	0.0457	1.69	5.97e-05
20	23	22	19882984	19967068	rs5992495	rs887204	ACAAGGAAGGGCGGGAGAAA	0.0464	1.68	6.16e-05
3	5	22	18331118	18354328	rs2587115	rs5746487	ACA	0.162	1.36	6.2e-05
25	17	22	37858097	38079239	rs5756685	rs5756763	GAGGAAAGAGGGGAGAGGGAAGGAG	0.0101	2.43	6.22e-05
18	21	22	19846987	19948863	rs12106549	rs165656	CGGAACAAGGAAGGGCGG	0.0343	1.8	6.29e-05
23	14	22	19729091	19921137	rs2157731	rs9605030	AGGAAGGGGGAACGGAACAAGGA	0.0122	2.53	6.41e-05
17	23	22	19882984	19955692	rs5992495	rs9332377	ACAAGGAAGGGCGGGAG	0.0483	1.67	6.42e-05
4	9	22	37347959	37370022	rs8137446	rs11089816	AGAC	0.0104	3.58	6.47e-05
22	17	22	37902926	38071043	rs5750446	rs4820294	GGAAAGAGGGGAGAGGGAAGGA	0.0137	2.23	6.57e-05
21	18	22	25390855	25628097	rs5760781	rs5996863	AGGGAAGAGGAAAGGAGAAAA	0.0156	2.29	6.65e-05
20	16	22	36984307	37228277	rs9622424	rs5756365	GGCGCGCAAAAAGAGAGGCA	0.0155	2.41	6.84e-05
5	12	22	35827479	35899476	rs5755729	rs10483191	AGGGG	0.0921	0.586	6.96e-05
16	25	22	19902526	19956781	rs4597638	rs165599	AAGGAAGGGCGGGAGA	0.0456	1.68	7e-05
16	26	22	19882984	19952132	rs5992495	rs4646316	ACAAGGAAGGGCGGGA	0.0493	1.66	7.03e-05
8	12	22	19921137	19948863	rs9605030	rs165656	AAGGGCGG	0.069	1.52	7.25e-05
22	11	22	36984307	37251377	rs9622424	rs6000449	GGCGCGCAAAAAGAGAGGCACA	0.0156	2.36	7.3e-05
16	12	22	23752398	23890836	rs13056375	rs131408	GAAAGAGAGGGGAACA	0.025	2.27	7.33e-05
25	13	22	31547117	31996625	rs5753481	rs1018490	GGAGAAAAAAGGCGGAGACAAGGAC	0.0854	1.47	7.48e-05
6	15	22	35818398	35899476	rs133433	rs10483191	GAGGGG	0.0918	0.588	7.67e-05
7	8	22	18319179	18377199	rs439231	rs8141766	AACAGGC	0.121	1.4	7.73e-05
19	21	22	19889825	19967068	rs3788317	rs887204	CAAGGAAGGGCGGGAGAAA	0.0487	1.66	7.77e-05
21	23	22	42696005	42866427	rs8137939	rs4822133	AGGCAAAGAAAAACAGAAGCA	0.016	2.22	7.77e-05
21	13	22	36984307	37241788	rs9622424	rs4821540	GGCGCGCAAAAAGAGAGGCAC	0.0156	2.37	7.83e-05
20	19	22	19969106	20087539	rs2240717	rs9606248	GGCAGGACGGAGGAAAAAAA	0.0111	2.52	7.86e-05
22	20	22	49369993	49484533	rs17824774	rs910308	CGGAAGAAAAGGGGGGACAGGG	0.0125	2.47	7.86e-05
18	19	22	19969106	20074575	rs2240717	rs2073778	GGCAGGACGGAGGAAAAA	0.0112	2.52	7.89e-05
19	19	22	19969106	20075858	rs2240717	rs9606241	GGCAGGACGGAGGAAAAAA	0.0111	2.52	7.9e-05
5	10	22	47806196	47830777	rs4823640	rs763031	GCAAA	0.0767	0.55	7.96e-05
4	9	22	35827479	35899384	rs5755729	rs909704	AGGG	0.092	0.589	8.02e-05
22	23	22	42696005	42866614	rs8137939	rs2839705	AGGCAAAGAAAAACAGAAGCAA	0.016	2.21	8.02e-05
17	21	22	42696005	42822283	rs8137939	rs8139123	AGGCAAAGAAAAACAGA	0.0156	2.23	8.05e-05
20	22	22	19934025	20006040	rs174674	rs3788322	GCGGGAGAAAAAAGGAACAG	0.0264	2.02	8.05e-05
15	27	22	27036505	27136316	rs5997110	rs5761718	GAAGGGGCGGGAAGG	0.0106	2.85	8.11e-05
11	33	22	44522312	44579736	rs1535009	rs9614363	AAGGAAGAGGG	0.0354	1.86	8.13e-05
6	14	22	47806196	47837513	rs4823640	rs2027855	GCAAAA	0.0758	0.562	8.15e-05
16	21	22	18314391	18451593	rs367922	rs444279	AAACAGGCAGGCACGA	0.0111	2.34	8.24e-05
11	26	22	49754325	49795501	rs8138475	rs3884843	GGAGGAGCGGG	0.0127	2.78	8.28e-05
18	21	22	19889825	19957023	rs3788317	rs165728	CAAGGAAGGGCGGGAGAA	0.0486	1.65	8.3e-05
8	14	22	50516195	50621268	rs137926	rs13053855	AGGAGAGG	0.107	1.4	8.32e-05
24	9	22	33411446	33563878	rs470008	rs916244	AGAGGAAACGCAAAGGACGAGAGG	0.0144	2.5	8.5e-05
8	10	22	18314391	18377199	rs367922	rs8141766	AAACAGGC	0.121	1.4	8.54e-05
9	15	22	19909977	19948863	rs1012157	rs165656	GAAGGGCGG	0.0867	1.48	8.55e-05
5	9	22	18299197	18331118	rs2277831	rs2587115	AAAAA	0.146	1.38	8.59e-05
19	20	22	19814714	19934025	rs7285337	rs174674	GGAACGGAACAAGGAAGGG	0.0357	1.74	8.71e-05
5	11	22	18312343	18350514	rs5992122	rs5992126	AAAAC	0.14	1.39	8.8e-05
5	12	22	35818398	35899384	rs133433	rs909704	GAGGG	0.0918	0.591	8.86e-05
16	20	22	19721988	19860875	rs4819841	rs737854	GGAGGAAGGGGGAACG	0.0164	2.7	8.86e-05
15	31	22	42777621	42981138	rs11090090	rs137085	AAAACAGAAGCAAGA	0.0223	2.13	8.96e-05
24	12	22	31551160	31996625	rs4820946	rs1018490	GAGAAAAAAGGCGGAGACAAGGAC	0.0848	1.47	9.05e-05
16	21	22	42696005	42813753	rs8137939	rs8139063	AGGCAAAGAAAAACAG	0.0155	2.23	9.14e-05
10	26	22	27818766	27876939	rs5997244	rs5762182	AGACAGGAAG	0.0112	3.12	9.19e-05
13	18	22	42696005	42811101	rs8137939	rs17003058	AGGCAAAGAAAAA	0.0153	2.23	9.22e-05
17	11	22	23752398	23895625	rs13056375	rs17002476	GAAAGAGAGGGGAACAG	0.0241	2.24	9.22e-05
9	18	22	47572997	47657635	rs470036	rs136636	AGACAACAG	0.0192	2.53	9.25e-05
23	10	22	33411446	33561746	rs470008	rs743793	AGAGGAAACGCAAAGGACGAGAG	0.015	2.43	9.42e-05
10	33	22	17339404	17437310	rs165608	rs1990483	AACGAAGAAG	0.0281	1.99	9.5e-05
9	16	22	45133340	45205728	rs3213550	rs6007305	GAGAAAGAG	0.0253	2.24	9.53e-05
13	32	22	39281636	39418613	rs4361209	rs2142834	AAGAGAGGAGGAG	0.0113	3.8	9.61e-05
16	29	22	49571596	49671776	rs12170052	rs5769520	GGAAAAGAGCGGAAAC	0.0146	2.6	9.62e-05
20	21	22	19889825	19969106	rs3788317	rs2240717	CAAGGAAGGGCGGGAGAAAA	0.0478	1.65	9.68e-05
