# Supplementary material for: A genome-wide association study in Swedish colorectal cancer patients with gastric- and prostate cancer in relatives
Source: Hered Cancer Clin Pract. 2024 Nov 14;22:25. doi: 10.1186/s13053-024-00299-z (PMC11562479; doi:10.1186/s13053-024-00299-z)
Supplement: Supplementary file 1 — Supplementary Material 1: Figure S1: Quantile-quantile plot (QQ-plot). QQ-plot of observed and expected P-values for single SNP analysis, -log 10 transformed. The diagonal red line represents the expected null hypothesis (= no association). Figure S2: Manhattan plot. Observed P values along the chromosomes for SNP association. The blue line represents suggestive statistical significance, p<5x10−5. Table S1-S23. [file 13053_2024_299_MOESM1_ESM.zip › Final Excel files, down to -05, Twin logistic, GWAS CRC-GC-PrC/CRC_GC_PrC_OncoTwin_chr23.logistic.xlsx]

## Sheet: sorted_Johanna_Logistic_CRC_GAS
NSNP	NHAP	CHR	BP1	BP2	SNP1	SNP2	HAPLOTYPE	F	OR	P		NSNP = Number of SNPs in the haplotype
10	20	23	88266393	95134023	rs7885796	rs4969645	GCAGCACGAA	0.0269	2.43	1.08e-06		NHAP = Number of haplotypes in each locus
13	19	23	87408204	95134023	rs5969460	rs4969645	AGAGCAGCACGAA	0.0214	2.58	2.03e-06		CHR = Chromosome number
11	22	23	87970148	95134023	rs7057486	rs4969645	AGCAGCACGAA	0.0248	2.45	2.05e-06		BP1 = First base pair in a haplotype
9	19	23	88383217	95134023	rs6617830	rs4969645	CAGCACGAA	0.0288	2.3	2.7e-06		BP2 = Last base pair in a haplotype
8	18	23	89426479	95134023	rs2752636	rs4969645	AGCACGAA	0.039	2.16	5.12e-06		SNP1 = First SNP in a haplotype
3	6	23	93293579	93429578	rs7050797	rs808745	ACG	0.093	1.66	5.18e-06		SNP2 = Last SNP in a haplotype
7	16	23	92810822	95134023	rs5940245	rs4969645	GCACGAA	0.04	2.13	5.27e-06		F = Haplotype frequency in samples
10	22	23	87970148	93457415	rs7057486	rs808774	AGCAGCACGA	0.0255	2.35	5.33e-06		OR = Odds ratio
12	20	23	87408204	93457415	rs5969460	rs808774	AGAGCAGCACGA	0.0222	2.47	5.56e-06		P = P-value
12	21	23	87934140	95134023	rs16981346	rs4969645	GAGCAGCACGAA	0.0229	2.39	5.79e-06
9	21	23	88266393	93457415	rs7885796	rs808774	GCAGCACGA	0.0285	2.25	7.27e-06
11	21	23	88266393	95453757	rs7885796	rs7876774	GCAGCACGAAG	0.0253	2.37	7.38e-06
14	17	23	87045426	95134023	rs2507100	rs4969645	GAGAGCAGCACGAA	0.0196	2.55	9.11e-06
14	19	23	88266393	95581927	rs7885796	rs5990535	GCAGCACGAAGAAG	0.0246	2.39	9.37e-06
13	20	23	88266393	95544051	rs7885796	rs1737296	GCAGCACGAAGAA	0.0246	2.39	9.52e-06
12	20	23	88266393	95502812	rs7885796	rs726579	GCAGCACGAAGA	0.0246	2.39	9.64e-06
6	15	23	89426479	93429578	rs2752636	rs808745	AGCACG	0.0429	2.04	1.14e-05
8	19	23	88266393	93429578	rs7885796	rs808745	GCAGCACG	0.0318	2.15	1.22e-05
15	17	23	88266393	95672000	rs7885796	rs5990206	GCAGCACGAAGAAGC	0.024	2.39	1.22e-05
14	22	23	87970148	95544051	rs7057486	rs1737296	AGCAGCACGAAGAA	0.0226	2.42	1.25e-05
15	22	23	87970148	95581927	rs7057486	rs5990535	AGCAGCACGAAGAAG	0.0226	2.41	1.26e-05
13	21	23	87970148	95502812	rs7057486	rs726579	AGCAGCACGAAGA	0.0226	2.41	1.27e-05
7	17	23	89426479	93457415	rs2752636	rs808774	AGCACGA	0.0405	2.07	1.28e-05
16	18	23	87970148	95672000	rs7057486	rs5990206	AGCAGCACGAAGAAGC	0.0218	2.43	1.46e-05
17	16	23	87408204	95581927	rs5969460	rs5990535	AGAGCAGCACGAAGAAG	0.0188	2.55	1.49e-05
15	16	23	87408204	95502812	rs5969460	rs726579	AGAGCAGCACGAAGA	0.0188	2.55	1.51e-05
16	16	23	87408204	95544051	rs5969460	rs1737296	AGAGCAGCACGAAGAA	0.0188	2.55	1.51e-05
11	18	23	87408204	93429578	rs5969460	rs808745	AGAGCAGCACG	0.0241	2.31	1.54e-05
11	21	23	87934140	93457415	rs16981346	rs808774	GAGCAGCACGA	0.0236	2.28	1.59e-05
6	11	23	93067623	95134023	rs7882846	rs4969645	CACGAA	0.0659	1.75	1.63e-05
4	7	23	93293579	93457415	rs7050797	rs808774	ACGA	0.085	1.65	1.68e-05
10	19	23	87408204	93382595	rs5969460	rs708557	AGAGCAGCAC	0.0391	1.98	1.74e-05
7	18	23	88383217	93429578	rs6617830	rs808745	CAGCACG	0.0347	2.08	1.76e-05
10	20	23	88383217	95453757	rs6617830	rs7876774	CAGCACGAAG	0.0261	2.24	1.81e-05
5	13	23	92810822	93429578	rs5940245	rs808745	GCACG	0.0447	1.98	1.84e-05
6	15	23	92810822	93457415	rs5940245	rs808774	GCACGA	0.0422	2.02	1.89e-05
9	20	23	87970148	93429578	rs7057486	rs808745	AGCAGCACG	0.0267	2.21	1.91e-05
13	19	23	87045426	93457415	rs2507100	rs808774	GAGAGCAGCACGA	0.0204	2.45	2.11e-05
4	9	23	93067623	93429578	rs7882846	rs808745	CACG	0.075	1.69	2.18e-05
13	21	23	88383217	95581927	rs6617830	rs5990535	CAGCACGAAGAAG	0.0253	2.26	2.18e-05
12	21	23	88383217	95544051	rs6617830	rs1737296	CAGCACGAAGAA	0.0253	2.26	2.19e-05
11	21	23	88383217	95502812	rs6617830	rs726579	CAGCACGAAGA	0.0253	2.26	2.21e-05
8	20	23	88383217	93457415	rs6617830	rs808774	CAGCACGA	0.0307	2.12	2.26e-05
14	20	23	88383217	95672000	rs6617830	rs5990206	CAGCACGAAGAAGC	0.0247	2.28	2.35e-05
18	16	23	87408204	95672000	rs5969460	rs5990206	AGAGCAGCACGAAGAAGC	0.0183	2.54	2.35e-05
5	8	23	93293579	95134023	rs7050797	rs4969645	ACGAA	0.081	1.65	2.4e-05
12	21	23	87970148	95453757	rs7057486	rs7876774	AGCAGCACGAAG	0.0231	2.32	2.57e-05
10	20	23	87934140	93429578	rs16981346	rs808745	GAGCAGCACG	0.0251	2.17	3.16e-05
14	19	23	87408204	95453757	rs5969460	rs7876774	AGAGCAGCACGAAG	0.0194	2.42	3.23e-05
9	12	23	93067623	95544051	rs7882846	rs1737296	CACGAAGAA	0.0596	1.78	3.38e-05
8	12	23	93067623	95502812	rs7882846	rs726579	CACGAAGA	0.0596	1.78	3.39e-05
10	12	23	93067623	95581927	rs7882846	rs5990535	CACGAAGAAG	0.0595	1.78	3.39e-05
5	10	23	93067623	93457415	rs7882846	rs808774	CACGA	0.0691	1.7	3.53e-05
10	17	23	92810822	95544051	rs5940245	rs1737296	GCACGAAGAA	0.0371	2.08	3.63e-05
9	17	23	92810822	95502812	rs5940245	rs726579	GCACGAAGA	0.0371	2.08	3.66e-05
11	17	23	92810822	95581927	rs5940245	rs5990535	GCACGAAGAAG	0.0371	2.08	3.7e-05
16	17	23	87934140	95581927	rs16981346	rs5990535	GAGCAGCACGAAGAAG	0.0207	2.35	3.71e-05
8	16	23	92810822	95453757	rs5940245	rs7876774	GCACGAAG	0.0379	2.05	3.72e-05
15	17	23	87934140	95544051	rs16981346	rs1737296	GAGCAGCACGAAGAA	0.0207	2.35	3.72e-05
14	16	23	87934140	95502812	rs16981346	rs726579	GAGCAGCACGAAGA	0.0207	2.35	3.73e-05
11	13	23	93067623	95672000	rs7882846	rs5990206	CACGAAGAAGC	0.0571	1.8	3.78e-05
8	10	23	93293579	95544051	rs7050797	rs1737296	ACGAAGAA	0.0721	1.68	3.8e-05
9	10	23	93293579	95581927	rs7050797	rs5990535	ACGAAGAAG	0.072	1.68	3.8e-05
15	18	23	87006419	95134023	rs2370012	rs4969645	GGAGAGCAGCACGAA	0.0219	2.36	3.86e-05
7	10	23	93293579	95502812	rs7050797	rs726579	ACGAAGA	0.0721	1.68	3.89e-05
6	16	23	88383217	93382595	rs6617830	rs708557	CAGCAC	0.0591	1.78	4.07e-05
9	18	23	89426479	95453757	rs2752636	rs7876774	AGCACGAAG	0.0367	2.07	4.25e-05
12	16	23	92810822	95672000	rs5940245	rs5990206	GCACGAAGAAGC	0.0361	2.08	4.57e-05
11	19	23	89426479	95544051	rs2752636	rs1737296	AGCACGAAGAA	0.036	2.08	4.61e-05
12	19	23	89426479	95581927	rs2752636	rs5990535	AGCACGAAGAAG	0.036	2.08	4.61e-05
7	17	23	88266393	93382595	rs7885796	rs708557	GCAGCAC	0.0512	1.8	4.64e-05
10	19	23	89426479	95502812	rs2752636	rs726579	AGCACGAAGA	0.036	2.08	4.74e-05
6	9	23	93293579	95453757	rs7050797	rs7876774	ACGAAG	0.0759	1.65	4.91e-05
18	16	23	87045426	95581927	rs2507100	rs5990535	GAGAGCAGCACGAAGAAG	0.0178	2.5	4.97e-05
17	16	23	87045426	95544051	rs2507100	rs1737296	GAGAGCAGCACGAAGAA	0.0178	2.5	4.99e-05
8	18	23	87970148	93382595	rs7057486	rs708557	AGCAGCAC	0.0412	1.86	5.12e-05
17	15	23	87934140	95672000	rs16981346	rs5990206	GAGCAGCACGAAGAAGC	0.02	2.35	5.13e-05
16	16	23	87045426	95502812	rs2507100	rs726579	GAGAGCAGCACGAAGA	0.0178	2.5	5.18e-05
13	18	23	89426479	95672000	rs2752636	rs5990206	AGCACGAAGAAGC	0.035	2.09	5.23e-05
5	14	23	89426479	93382595	rs2752636	rs708557	AGCAC	0.063	1.74	5.43e-05
7	12	23	93067623	95453757	rs7882846	rs7876774	CACGAAG	0.0621	1.73	6.23e-05
14	21	23	87006419	93457415	rs2370012	rs808774	GGAGAGCAGCACGA	0.0225	2.3	6.41e-05
15	17	23	87045426	95453757	rs2507100	rs7876774	GAGAGCAGCACGAAG	0.0181	2.42	7.33e-05
19	15	23	87045426	95672000	rs2507100	rs5990206	GAGAGCAGCACGAAGAAGC	0.0173	2.48	7.9e-05
13	19	23	87934140	95453757	rs16981346	rs7876774	GAGCAGCACGAAG	0.0212	2.24	8.13e-05
2	4	23	93293579	93382595	rs7050797	rs708557	AC	0.134	1.45	8.49e-05
4	12	23	92810822	93382595	rs5940245	rs708557	GCAC	0.0657	1.69	9.42e-05
9	17	23	87934140	93382595	rs16981346	rs708557	GAGCAGCAC	0.0391	1.82	9.79e-05
