# Supplementary material for: A genome-wide association study in Swedish colorectal cancer patients with gastric- and prostate cancer in relatives
Source: Hered Cancer Clin Pract. 2024 Nov 14;22:25. doi: 10.1186/s13053-024-00299-z (PMC11562479; doi:10.1186/s13053-024-00299-z)
Supplement: Supplementary file 1 — Supplementary Material 1: Figure S1: Quantile-quantile plot (QQ-plot). QQ-plot of observed and expected P-values for single SNP analysis, -log 10 transformed. The diagonal red line represents the expected null hypothesis (= no association). Figure S2: Manhattan plot. Observed P values along the chromosomes for SNP association. The blue line represents suggestive statistical significance, p<5x10−5. Table S1-S23. [file 13053_2024_299_MOESM1_ESM.zip › Final Excel files, down to -05, Twin logistic, GWAS CRC-GC-PrC/CRC_GC_PrC_OncoTwin_chr3.logistic.xlsx]

## Sheet: Blad1
NSNP	NHAP	CHR	BP1	BP2	SNP1	SNP2	HAPLOTYPE	F	OR	P		NSNP = Number of SNPs in the haplotype
17	13	3	195750742	195973244	rs9820939	rs7639752	GCACAAGGAAAAGCGAG	0.02	2.99	2.32e-08		NHAP = Number of haplotypes in each locus
18	29	3	14473278	14526031	rs6801669	rs3773162	GAGGGGAACGAGCAAAAG	0.0192	2.54	7.89e-08		CHR = Chromosome number
19	26	3	14473278	14526538	rs6801669	rs1062540	GAGGGGAACGAGCAAAAGG	0.012	3.22	2.36e-07		BP1 = First base pair in a haplotype
9	20	3	29178304	29254876	rs9858901	rs11129354	GAAAAAAAA	0.0354	2.08	2.92e-07		BP2 = Last base pair in a haplotype
18	13	3	195750742	196023385	rs9820939	rs6778879	GCACAAGGAAAAGCGAGA	0.0168	2.98	3.05e-07		SNP1 = First SNP in a haplotype
19	13	3	195750742	196038384	rs9820939	rs11929532	GCACAAGGAAAAGCGAGAG	0.0169	2.96	3.38e-07		SNP2 = Last SNP in a haplotype
24	9	3	195750742	196078746	rs9820939	rs9848247	GCACAAGGAAAAGCGAGAGGAGAG	0.0129	3.16	3.4e-07		F = Haplotype frequency in samples
25	9	3	195750742	196096451	rs9820939	rs9860931	GCACAAGGAAAAGCGAGAGGAGAGG	0.0129	3.15	3.49e-07		OR = Odds ratio
20	12	3	195750742	196048895	rs9820939	rs11919443	GCACAAGGAAAAGCGAGAGG	0.0169	2.9	4.58e-07		P = P-value
22	9	3	195750742	196066569	rs9820939	rs7636047	GCACAAGGAAAAGCGAGAGGAG	0.015	3.01	4.83e-07
23	20	3	107138594	107489399	rs2673647	rs6802705	AGAGAGACAGGAAGGAGGAAAGG	0.0131	3.07	5.38e-07
11	15	3	14487991	14526031	rs7651153	rs3773162	ACGAGCAAAAG	0.0517	1.83	5.4e-07
23	9	3	195750742	196068626	rs9820939	rs13083065	GCACAAGGAAAAGCGAGAGGAGA	0.0148	2.97	6.15e-07
5	11	3	171302009	171369776	rs449580	rs4894707	AAAGG	0.21	1.43	8.81e-07
22	20	3	107138594	107473614	rs2673647	rs10804463	AGAGAGACAGGAAGGAGGAAAG	0.0123	3.13	8.81e-07
15	16	3	195750742	195955472	rs9820939	rs1875088	GCACAAGGAAAAGCG	0.0207	2.74	1.12e-06
18	24	3	107138594	107398611	rs2673647	rs6779452	AGAGAGACAGGAAGGAGG	0.0124	3.15	1.13e-06
15	30	3	14480205	14526538	rs9683047	rs1062540	GGAACGAGCAAAAGG	0.0188	2.66	1.23e-06
21	11	3	195750742	196054439	rs9820939	rs6785339	GCACAAGGAAAAGCGAGAGGA	0.0142	2.97	1.26e-06
24	19	3	57977432	58211083	rs839248	rs7636513	GGGGGAACGGCGAGAAGGAAGGAA	0.0158	2.5	1.27e-06
9	20	3	14497019	14526538	rs3773179	rs1062540	AGCAAAAGG	0.0266	2.18	1.28e-06
17	28	3	14473278	14522194	rs6801669	rs11710744	GAGGGGAACGAGCAAAA	0.0209	2.27	1.37e-06
8	11	3	171302009	171404478	rs449580	rs2290480	AAAGGCAC	0.21	1.42	1.41e-06
9	11	3	171302009	171409603	rs449580	rs7649974	AAAGGCACA	0.21	1.42	1.43e-06
7	11	3	171302009	171395468	rs449580	rs2124147	AAAGGCA	0.21	1.42	1.45e-06
8	17	3	22841478	22939427	rs978239	rs6795012	AGCGAGGA	0.016	2.63	1.47e-06
24	17	3	1186687	1319738	rs902118	rs6442317	AGAACACCAGGACAAAAGGCAAGC	0.0153	2.57	1.48e-06
9	15	3	14496162	14526031	rs11128699	rs3773162	GAGCAAAAG	0.0521	1.78	1.52e-06
22	23	3	7257630	7476597	rs1543146	rs712779	GAAGAAGAGGACGGAGCAGAGG	0.0114	3.05	1.54e-06
6	11	3	171302009	171386231	rs449580	rs1473377	AAAGGC	0.21	1.42	1.58e-06
20	17	3	22686512	22931734	rs13096681	rs580227	CAAACAAGAAAAGAGCGAGG	0.0141	2.6	1.59e-06
10	14	3	14489370	14526031	rs2304511	rs3773162	CGAGCAAAAG	0.0519	1.77	1.63e-06
18	20	3	20575986	20713455	rs1506048	rs2886695	GAGGGGAAAGAGGACGAG	0.0137	2.62	1.68e-06
21	25	3	7257630	7463316	rs1543146	rs712776	GAAGAAGAGGACGGAGCAGAG	0.0118	2.99	1.82e-06
21	18	3	22686512	22939427	rs13096681	rs6795012	CAAACAAGAAAAGAGCGAGGA	0.0145	2.56	1.87e-06
12	17	3	14487991	14526538	rs7651153	rs1062540	ACGAGCAAAAGG	0.0398	1.95	1.91e-06
20	27	3	14473278	14527363	rs6801669	rs2327896	GAGGGGAACGAGCAAAAGGA	0.0105	3.19	1.91e-06
16	28	3	14480205	14527363	rs9683047	rs2327896	GGAACGAGCAAAAGGA	0.0162	2.82	1.97e-06
25	19	3	57977432	58217037	rs839248	rs6802482	GGGGGAACGGCGAGAAGGAAGGAAA	0.0136	2.53	2.04e-06
13	23	3	14750914	14886796	rs7614045	rs1389300	GAGAAAAGAGGAG	0.0164	3.18	2.11e-06
11	19	3	14489370	14526538	rs2304511	rs1062540	CGAGCAAAAGG	0.0397	1.93	2.21e-06
8	11	3	22833287	22929986	rs296160	rs637382	AGAGCGAG	0.0168	2.48	2.31e-06
16	21	3	20575986	20708397	rs1506048	rs7623569	GAGGGGAAAGAGGACG	0.0138	2.59	2.54e-06
17	21	3	20575986	20710994	rs1506048	rs1566479	GAGGGGAAAGAGGACGA	0.0138	2.59	2.61e-06
25	13	3	1186687	1331135	rs902118	rs3772313	AGAACACCAGGACAAAAGGCAAGCG	0.0133	2.68	2.68e-06
14	19	3	14750914	14914385	rs7614045	rs1625709	GAGAAAAGAGGAGG	0.0158	3.21	2.7e-06
19	21	3	57977432	58176843	rs839248	rs9855113	GGGGGAACGGCGAGAAGGA	0.0163	2.38	2.81e-06
9	19	3	22833705	22939427	rs296158	rs6795012	GAGCGAGGA	0.0168	2.43	2.96e-06
16	29	3	14473278	14520164	rs6801669	rs2241780	GAGGGGAACGAGCAAA	0.0228	2.15	2.96e-06
10	14	3	14487991	14522194	rs7651153	rs11710744	ACGAGCAAAA	0.0555	1.71	3e-06
9	14	3	14489370	14522194	rs2304511	rs11710744	CGAGCAAAA	0.0557	1.71	3.25e-06
8	16	3	348599	417207	rs17023537	rs3821619	GCGGGAAA	0.012	3.16	3.33e-06
20	21	3	57977432	58179028	rs839248	rs3732630	GGGGGAACGGCGAGAAGGAA	0.0163	2.36	3.42e-06
12	25	3	14750914	14877535	rs7614045	rs1077535	GAGAAAAGAGGA	0.0165	3.13	3.43e-06
6	11	3	22841478	22929986	rs978239	rs637382	AGCGAG	0.0161	2.64	3.44e-06
8	13	3	14496162	14522194	rs11128699	rs11710744	GAGCAAAA	0.0558	1.71	3.46e-06
8	15	3	14497019	14526031	rs3773179	rs3773162	AGCAAAAG	0.0534	1.72	3.54e-06
10	18	3	14496162	14526538	rs11128699	rs1062540	GAGCAAAAGG	0.0386	1.93	3.58e-06
12	12	3	171302009	171502693	rs449580	rs13098912	AAAGGCACACCA	0.207	1.4	3.59e-06
24	21	3	107138594	107513782	rs2673647	rs11714512	AGAGAGACAGGAAGGAGGAAAGGC	0.0114	2.99	3.82e-06
17	23	3	57977432	58165233	rs839248	rs10470697	GGGGGAACGGCGAGAAG	0.0182	2.31	3.91e-06
19	18	3	20575986	20725743	rs1506048	rs11716554	GAGGGGAAAGAGGACGAGC	0.0129	2.61	3.92e-06
10	20	3	14497019	14527363	rs3773179	rs2327896	AGCAAAAGGA	0.0246	2.21	4.02e-06
13	12	3	171302009	171519793	rs449580	rs13321742	AAAGGCACACCAG	0.206	1.4	4.15e-06
13	18	3	14483826	14526031	rs7638413	rs3773162	GAACGAGCAAAAG	0.0457	1.81	4.17e-06
15	19	3	14750914	14917526	rs7614045	rs17040476	GAGAAAAGAGGAGGA	0.0157	3.14	4.34e-06
17	20	3	169344717	169509244	rs933605	rs7633750	GGAGGGAGCGAAAAGAG	0.0183	2.45	4.38e-06
16	20	3	169344717	169508272	rs933605	rs13069553	GGAGGGAGCGAAAAGA	0.0183	2.45	4.4e-06
15	28	3	14473278	14510861	rs6801669	rs3773174	GAGGGGAACGAGCAA	0.023	2.11	4.42e-06
10	10	3	171302009	171477953	rs449580	rs6769838	AAAGGCACAC	0.208	1.4	4.47e-06
18	20	3	169344717	169512145	rs933605	rs7621631	GGAGGGAGCGAAAAGAGC	0.0183	2.45	4.53e-06
19	20	3	169344717	169514585	rs933605	rs10936600	GGAGGGAGCGAAAAGAGCA	0.0183	2.45	4.53e-06
20	20	3	169344717	169528449	rs933605	rs10936601	GGAGGGAGCGAAAAGAGCAG	0.0183	2.45	4.53e-06
12	17	3	22761145	22931734	rs1471234	rs580227	AAAAGAGCGAGG	0.0153	2.47	4.58e-06
16	18	3	14750914	14923230	rs7614045	rs13062241	GAGAAAAGAGGAGGAA	0.0159	3.1	4.61e-06
11	10	3	171302009	171500490	rs449580	rs9968111	AAAGGCACACC	0.208	1.4	4.73e-06
16	23	3	24148622	24267842	rs6769403	rs12491199	AAAAGAAGGCGAAAAA	0.0314	0.279	4.77e-06
7	12	3	14497019	14522194	rs3773179	rs11710744	AGCAAAA	0.0566	1.69	4.85e-06
15	19	3	172157110	172231986	rs558572	rs3774315	GGAGGAAACAAGGCG	0.0872	1.53	4.85e-06
14	19	3	20575986	20705014	rs1506048	rs4858248	GAGGGGAAAGAGGA	0.0135	2.59	4.89e-06
14	27	3	14473278	14509865	rs6801669	rs7642354	GAGGGGAACGAGCA	0.0231	2.1	4.9e-06
13	16	3	22748006	22929986	rs9847981	rs637382	AGAAAAGAGCGAG	0.0147	2.46	4.94e-06
17	18	3	14750914	14923396	rs7614045	rs6804922	GAGAAAAGAGGAGGAAG	0.0161	3.06	5.07e-06
23	19	3	57977432	58194051	rs839248	rs3732631	GGGGGAACGGCGAGAAGGAAGGA	0.0164	2.32	5.11e-06
22	20	3	57977432	58189680	rs839248	rs12490897	GGGGGAACGGCGAGAAGGAAGG	0.0163	2.33	5.25e-06
15	26	3	6874819	6999617	rs437555	rs163326	GAAAGAACAGGCAGG	0.0104	3.43	5.3e-06
15	21	3	169344717	169492101	rs933605	rs10936599	GGAGGGAGCGAAAAG	0.0184	2.43	5.33e-06
19	16	3	1710731	1810799	rs1317443	rs7632433	AAAAGAGAGACAAGAAGAA	0.0124	2.73	5.56e-06
12	15	3	22804837	22939427	rs909017	rs6795012	AAAGAGCGAGGA	0.015	2.4	5.57e-06
5	13	3	14522194	14528004	rs11710744	rs2341984	AGGGA	0.0316	2.02	5.66e-06
10	14	3	22756424	22867428	rs1380366	rs39637	GAAAAGAGCG	0.0376	1.85	5.8e-06
12	19	3	42470438	42557199	rs6441802	rs2267535	ACAGAGGGGGAG	0.025	2.21	5.84e-06
8	20	3	109421199	109575764	rs1529186	rs12489624	GGAGAAAA	0.0602	1.71	5.9e-06
11	14	3	22756424	22875581	rs1380366	rs13100945	GAAAAGAGCGA	0.0376	1.85	6.02e-06
18	25	3	57977432	58175360	rs839248	rs9845458	GGGGGAACGGCGAGAAGG	0.0171	2.31	6.13e-06
13	20	3	22761145	22939427	rs1471234	rs6795012	AAAAGAGCGAGGA	0.0157	2.43	6.4e-06
11	15	3	22761145	22929986	rs1471234	rs637382	AAAAGAGCGAG	0.0139	2.5	6.49e-06
13	27	3	70246225	70331707	rs7431876	rs4498002	AAAGAAACAAGGC	0.0114	3.23	6.78e-06
8	23	3	142867543	142926765	rs4683749	rs990739	GAAGAACG	0.0302	2.08	7.27e-06
21	26	3	22644920	22929986	rs1870480	rs637382	GCCAAACAAGAAAAGAGCGAG	0.0128	2.53	7.58e-06
24	23	3	66061727	66419502	rs28433140	rs332381	AGAAGAGGAGCGGGACAAAACGAA	0.0344	2.07	7.58e-06
18	16	3	1710731	1807913	rs1317443	rs17043661	AAAAGAGAGACAAGAAGA	0.0126	2.67	7.73e-06
17	20	3	22709578	22929986	rs4858046	rs637382	AACAAGAAAAGAGCGAG	0.0145	2.42	7.8e-06
9	14	3	14487991	14520164	rs7651153	rs2241780	ACGAGCAAA	0.0596	1.65	7.85e-06
23	20	3	57989169	58211083	rs11130605	rs7636513	GGGGAACGGCGAGAAGGAAGGAA	0.0181	2.28	8.38e-06
14	23	3	14483826	14526538	rs7638413	rs1062540	GAACGAGCAAAAGG	0.0344	1.97	8.52e-06
10	11	3	22804837	22929986	rs909017	rs637382	AAAGAGCGAG	0.015	2.37	8.62e-06
25	20	3	107138594	107516847	rs2673647	rs7634587	AGAGAGACAGGAAGGAGGAAAGGCA	0.0114	2.91	8.72e-06
21	21	3	57977432	58185595	rs839248	rs12494813	GGGGGAACGGCGAGAAGGAAG	0.0162	2.3	8.85e-06
16	16	3	22804837	22963690	rs909017	rs13058941	AAAGAGCGAGGAAAAG	0.0144	2.4	8.86e-06
17	16	3	22804837	22964868	rs909017	rs1708144	AAAGAGCGAGGAAAAGA	0.0144	2.4	8.86e-06
9	12	3	22831183	22929986	rs296168	rs637382	AAGAGCGAG	0.0306	1.93	8.87e-06
18	14	3	23162240	23267063	rs4390954	rs2132149	CACAAGAGGGAGAAAGGG	0.0802	1.55	8.95e-06
19	29	3	152915925	153120549	rs7637356	rs2862071	AACAAAGAAAAGGAGGGGA	0.011	3.1	9.11e-06
17	29	3	152915925	153100477	rs7637356	rs9843491	AACAAAGAAAAGGAGGG	0.0113	3.06	9.15e-06
18	28	3	152915925	153116888	rs7637356	rs6794116	AACAAAGAAAAGGAGGGG	0.0113	3.06	9.15e-06
14	23	3	14480205	14526031	rs9683047	rs3773162	GGAACGAGCAAAAG	0.0369	1.9	9.62e-06
9	12	3	105684092	105749376	rs1503920	rs12485870	ACGAAAGGG	0.015	3.1	9.65e-06
11	17	3	22841478	22946545	rs978239	rs696500	AGCGAGGAAAA	0.0157	2.35	9.88e-06
10	17	3	22841478	22946272	rs978239	rs6550716	AGCGAGGAAA	0.0156	2.35	9.89e-06
16	28	3	14476628	14526538	rs4684218	rs1062540	GGGAACGAGCAAAAGG	0.0178	2.39	9.9e-06
7	10	3	14483826	14501174	rs7638413	rs12489456	GAACGAG	0.0575	1.66	1e-05
9	17	3	22841478	22946172	rs978239	rs698224	AGCGAGGAA	0.0156	2.35	1e-05
13	26	3	14473278	14506503	rs6801669	rs7610741	GAGGGGAACGAGC	0.0239	2.03	1.07e-05
20	20	3	24082776	24267842	rs4858100	rs12491199	GCGAAAAAGAAGGCGAAAAA	0.03	0.292	1.08e-05
22	21	3	22686512	22946172	rs13096681	rs698224	CAAACAAGAAAAGAGCGAGGAA	0.0142	2.39	1.09e-05
10	21	3	14459473	14484113	rs4331657	rs7628386	GGGGAGGGGA	0.0745	1.6	1.1e-05
13	22	3	42470438	42566142	rs6441802	rs407931	ACAGAGGGGGAGG	0.0256	2.15	1.1e-05
14	15	3	22804837	22946272	rs909017	rs6550716	AAAGAGCGAGGAAA	0.0146	2.36	1.11e-05
15	15	3	22804837	22946545	rs909017	rs696500	AAAGAGCGAGGAAAA	0.0146	2.36	1.11e-05
15	24	3	14476628	14526031	rs4684218	rs3773162	GGGAACGAGCAAAAG	0.0351	1.88	1.14e-05
7	14	3	22841826	22939427	rs33117	rs6795012	GCGAGGA	0.0209	2.23	1.15e-05
13	14	3	22804837	22946172	rs909017	rs698224	AAAGAGCGAGGAA	0.0146	2.36	1.15e-05
18	14	3	22804837	22966463	rs909017	rs1606478	AAAGAGCGAGGAAAAGAA	0.0146	2.36	1.15e-05
6	9	3	14484113	14501174	rs7628386	rs12489456	AACGAG	0.0616	1.62	1.16e-05
9	12	3	22756424	22865347	rs1380366	rs33119	GAAAAGAGC	0.0472	1.74	1.16e-05
20	18	3	22675098	22929986	rs1459522	rs637382	CCAAACAAGAAAAGAGCGAG	0.0206	2.15	1.16e-05
12	26	3	14473278	14501174	rs6801669	rs12489456	GAGGGGAACGAG	0.0241	2.02	1.17e-05
23	21	3	22686512	22946272	rs13096681	rs6550716	CAAACAAGAAAAGAGCGAGGAAA	0.0142	2.38	1.17e-05
24	21	3	22686512	22946545	rs13096681	rs696500	CAAACAAGAAAAGAGCGAGGAAAA	0.0142	2.38	1.17e-05
10	22	3	29162760	29254876	rs6788002	rs11129354	AGAAAAAAAA	0.0347	1.91	1.21e-05
11	26	3	14473278	14497019	rs6801669	rs3773179	GAGGGGAACGA	0.0241	2.01	1.21e-05
12	15	3	14483826	14522194	rs7638413	rs11710744	GAACGAGCAAAA	0.0496	1.71	1.22e-05
15	20	3	70182149	70307605	rs9824741	rs7616565	ACACAAAAAAAGAAA	0.0128	2.96	1.22e-05
5	10	3	65762547	65787275	rs1495453	rs12631008	GGGCA	0.0372	1.9	1.23e-05
5	8	3	14484113	14497019	rs7628386	rs3773179	AACGA	0.0615	1.62	1.26e-05
5	11	3	22841826	22929986	rs33117	rs637382	GCGAG	0.0206	2.3	1.28e-05
6	12	3	22841826	22931734	rs33117	rs580227	GCGAGG	0.0207	2.24	1.28e-05
7	10	3	14487991	14509865	rs7651153	rs7642354	ACGAGCA	0.061	1.62	1.33e-05
15	21	3	19751987	20003611	rs6784806	rs4241539	GAAGAACGGGCGAAA	0.0203	2.33	1.33e-05
6	10	3	14497019	14520164	rs3773179	rs2241780	AGCAAA	0.0604	1.63	1.35e-05
21	15	3	23147227	23267063	rs12638485	rs2132149	ACGCACAAGAGGGAGAAAGGG	0.0789	1.54	1.35e-05
3	6	3	29482046	29489266	rs1438339	rs4583597	AAG	0.029	2.15	1.36e-05
5	8	3	22841478	22875581	rs978239	rs13100945	AGCGA	0.0257	2.09	1.36e-05
23	18	3	19751987	20096735	rs6784806	rs2929401	GAAGAACGGGCGAAAGAGAAGAG	0.0147	2.57	1.39e-05
8	16	3	126857142	126923982	rs4599251	rs11923216	GAGGAGGG	0.0216	2.23	1.42e-05
6	9	3	14483826	14497019	rs7638413	rs3773179	GAACGA	0.0576	1.65	1.44e-05
8	12	3	14489370	14520164	rs2304511	rs2241780	CGAGCAAA	0.0605	1.63	1.45e-05
8	11	3	14487991	14510861	rs7651153	rs3773174	ACGAGCAA	0.0607	1.62	1.46e-05
4	7	3	22841478	22867428	rs978239	rs39637	AGCG	0.0258	2.09	1.49e-05
10	26	3	14522194	14547802	rs11710744	rs4234525	AGGGAAGGAA	0.0229	2.2	1.49e-05
8	12	3	105684092	105741844	rs1503920	rs6437639	ACGAAAGG	0.0151	3.03	1.51e-05
5	7	3	14487991	14501174	rs7651153	rs12489456	ACGAG	0.0621	1.61	1.52e-05
20	18	3	20575986	20726723	rs1506048	rs9866656	GAGGGGAAAGAGGACGAGCA	0.0121	2.53	1.52e-05
7	13	3	14459623	14480205	rs1157564	rs9683047	GGGAGGG	0.0878	1.57	1.53e-05
12	17	3	22841478	22963690	rs978239	rs13058941	AGCGAGGAAAAG	0.014	2.39	1.53e-05
25	22	3	22686512	22963690	rs13096681	rs13058941	CAAACAAGAAAAGAGCGAGGAAAAG	0.0126	2.43	1.54e-05
12	22	3	169344717	169477506	rs933605	rs12638862	GGAGGGAGCGAA	0.0194	2.3	1.55e-05
13	22	3	169344717	169480204	rs933605	rs12630450	GGAGGGAGCGAAA	0.0194	2.3	1.55e-05
14	22	3	169344717	169486144	rs933605	rs9822885	GGAGGGAGCGAAAA	0.0193	2.3	1.57e-05
13	17	3	22841478	22964868	rs978239	rs1708144	AGCGAGGAAAAGA	0.014	2.38	1.58e-05
14	21	3	19751987	19999504	rs6784806	rs17181547	GAAGAACGGGCGAA	0.0216	2.27	1.58e-05
7	11	3	14496162	14520164	rs11128699	rs2241780	GAGCAAA	0.0606	1.62	1.61e-05
6	7	3	14487991	14506503	rs7651153	rs7610741	ACGAGC	0.0618	1.61	1.62e-05
12	18	3	22756424	22929986	rs1380366	rs637382	GAAAAGAGCGAG	0.0268	1.96	1.62e-05
19	15	3	23157067	23267063	rs3922415	rs2132149	GCACAAGAGGGAGAAAGGG	0.0767	1.54	1.62e-05
4	8	3	14526031	14528004	rs3773162	rs2341984	GGGA	0.0397	1.81	1.63e-05
16	12	3	195750742	195961685	rs9820939	rs1044988	GCACAAGGAAAAGCGA	0.0208	2.42	1.63e-05
4	6	3	14487991	14497019	rs7651153	rs3773179	ACGA	0.0622	1.61	1.67e-05
24	19	3	24052025	24267842	rs4356765	rs12491199	AGAGGCGAAAAAGAAGGCGAAAAA	0.0288	0.289	1.67e-05
3	5	3	14526538	14528004	rs1062540	rs2341984	GGA	0.0405	1.81	1.74e-05
4	6	3	14497019	14509865	rs3773179	rs7642354	AGCA	0.0619	1.61	1.78e-05
8	14	3	22841826	22946172	rs33117	rs698224	GCGAGGAA	0.0155	2.31	1.78e-05
9	17	3	20583201	20693062	rs1506049	rs6781212	GGGGAAAGA	0.0119	2.64	1.78e-05
13	20	3	19751987	19976253	rs6784806	rs6550227	GAAGAACGGGCGA	0.0217	2.26	1.78e-05
13	21	3	29140843	29254876	rs1303912	rs11129354	GAAAGAAAAAAAA	0.0119	3.02	1.8e-05
9	19	3	115200732	115278983	rs11712245	rs9857602	ACAAAGAGA	0.0114	3.08	1.81e-05
11	22	3	131414469	131487158	rs7433923	rs1877589	AACGAAAGAAG	0.0211	2.3	1.81e-05
12	19	3	109350052	109575764	rs1106682	rs12489624	GAAGGGAGAAAA	0.0306	1.94	1.81e-05
4	5	3	14496162	14506503	rs11128699	rs7610741	GAGC	0.0626	1.6	1.82e-05
6	6	3	22831183	22865347	rs296168	rs33119	AAGAGC	0.0262	1.98	1.84e-05
22	27	3	152823845	153099036	rs568925	rs955013	GCAGAAAAACAAAGAAAAGGAG	0.0208	2.18	1.85e-05
4	6	3	23221931	23260467	rs11710420	rs7617072	AAGG	0.1	1.52	1.87e-05
12	18	3	19751987	19975582	rs6784806	rs2929349	GAAGAACGGGCG	0.0218	2.25	1.9e-05
3	4	3	14496162	14501174	rs11128699	rs12489456	GAG	0.0629	1.6	1.91e-05
3	5	3	22841478	22865347	rs978239	rs33119	AGC	0.0258	2.07	1.91e-05
9	18	3	76471166	76540573	rs7621495	rs4856036	AGAGACAAG	0.0108	3.22	1.91e-05
3	6	3	14526031	14527363	rs3773162	rs2327896	GGG	0.0408	1.83	1.94e-05
16	25	3	19751987	20009231	rs6784806	rs7634934	GAAGAACGGGCGAAAG	0.0203	2.29	1.96e-05
7	15	3	69320101	69393419	rs2019265	rs6774290	AGAGGGG	0.0401	2.01	1.98e-05
4	9	3	29476873	29489266	rs9863789	rs4583597	AAAG	0.0211	2.36	1.99e-05
13	20	3	14480205	14522194	rs9683047	rs11710744	GGAACGAGCAAAA	0.04	1.82	2.01e-05
2	3	3	14496162	14497019	rs11128699	rs3773179	GA	0.0631	1.6	2.03e-05
18	17	3	22675098	22867428	rs1459522	rs39637	CCAAACAAGAAAAGAGCG	0.0281	1.95	2.03e-05
9	15	3	22833287	22931734	rs296160	rs580227	AGAGCGAGG	0.0135	2.41	2.05e-05
19	17	3	22675098	22875581	rs1459522	rs13100945	CCAAACAAGAAAAGAGCGA	0.028	1.95	2.05e-05
3	4	3	14497019	14506503	rs3773179	rs7610741	AGC	0.0627	1.6	2.06e-05
5	7	3	14496162	14509865	rs11128699	rs7642354	GAGCA	0.0618	1.61	2.06e-05
7	11	3	105684092	105703940	rs1503920	rs3898308	ACGAAAG	0.0147	3.07	2.06e-05
16	28	3	152915925	153099453	rs7637356	rs955012	AACAAAGAAAAGGAGG	0.0114	2.95	2.07e-05
14	19	3	22761145	22946172	rs1471234	rs698224	AAAAGAGCGAGGAA	0.0153	2.3	2.08e-05
4	6	3	14489370	14501174	rs2304511	rs12489456	CGAG	0.0628	1.6	2.09e-05
6	9	3	14489370	14509865	rs2304511	rs7642354	CGAGCA	0.0618	1.6	2.09e-05
7	19	3	14522194	14528256	rs11710744	rs4685165	AGGGAAG	0.0315	1.93	2.11e-05
5	6	3	23221931	23267063	rs11710420	rs2132149	AAGGG	0.1	1.52	2.13e-05
19	18	3	22686512	22929986	rs13096681	rs637382	CAAACAAGAAAAGAGCGAG	0.0107	2.58	2.17e-05
13	24	3	3245509	3321124	rs6768756	rs9828666	GAAGCCAGGAGAA	0.0344	1.95	2.22e-05
5	8	3	14497019	14510861	rs3773179	rs3773174	AGCAA	0.0616	1.6	2.26e-05
15	19	3	20575986	20707404	rs1506048	rs9841080	GAGGGGAAAGAGGAC	0.0121	2.46	2.26e-05
21	19	3	133760908	134043988	rs4301004	rs11917363	CGAGAAGAGGAAGAAACAAGA	0.0179	2.3	2.26e-05
6	18	3	14522194	14528028	rs11710744	rs2341985	AGGGAA	0.0312	1.93	2.27e-05
6	8	3	14496162	14510861	rs11128699	rs3773174	GAGCAA	0.0615	1.6	2.29e-05
4	10	3	14522194	14527363	rs11710744	rs2327896	AGGG	0.032	1.97	2.34e-05
5	6	3	22833287	22865347	rs296160	rs33119	AGAGC	0.0263	1.97	2.34e-05
13	13	3	22841826	22966463	rs33117	rs1606478	GCGAGGAAAAGAA	0.0156	2.27	2.35e-05
2	3	3	14497019	14501174	rs3773179	rs12489456	AG	0.063	1.59	2.36e-05
9	13	3	22841826	22946272	rs33117	rs6550716	GCGAGGAAA	0.0157	2.27	2.38e-05
10	13	3	22841826	22946545	rs33117	rs696500	GCGAGGAAAA	0.0157	2.27	2.38e-05
4	6	3	22833705	22865347	rs296158	rs33119	GAGC	0.0262	1.97	2.41e-05
14	17	3	22841478	22966463	rs978239	rs1606478	AGCGAGGAAAAGAA	0.0158	2.26	2.42e-05
15	18	3	22761145	22946272	rs1471234	rs6550716	AAAAGAGCGAGGAAA	0.0153	2.29	2.42e-05
16	18	3	22761145	22946545	rs1471234	rs696500	AAAAGAGCGAGGAAAA	0.0153	2.29	2.42e-05
3	5	3	23226298	23260467	rs6550742	rs7617072	AGG	0.101	1.52	2.43e-05
8	28	3	107682964	107741880	rs6790356	rs9860959	ACGACGAA	0.0236	2.2	2.43e-05
25	8	3	14702982	14932156	rs2276754	rs293927	ACAAGAGAGAAAAGAGGAGGAAGCG	0.0145	2.53	2.44e-05
5	6	3	14489370	14506503	rs2304511	rs7610741	CGAGC	0.0626	1.59	2.46e-05
7	8	3	22833287	22875581	rs296160	rs13100945	AGAGCGA	0.0261	1.97	2.47e-05
15	17	3	171919214	172046113	rs4639001	rs7642511	AGCAGGGAAGAGAGA	0.0103	2.84	2.5e-05
1	2	3	14497019	14497019	rs3773179	rs3773179	A	0.0631	1.59	2.52e-05
1	2	3	14497019	14497019	rs3773179	rs3773179	C	0.937	0.63	2.52e-05
4	6	3	23226298	23267063	rs6550742	rs2132149	AGGG	0.101	1.51	2.55e-05
25	18	3	177816610	178167962	rs13101116	rs282887	AGACCAGCGCAAGGGAAGAAAGAAA	0.129	1.43	2.55e-05
25	23	3	165131390	165502724	rs11923404	rs829508	AGACAGAAACACGAGAGGGGGAAAA	0.0102	2.67	2.56e-05
6	7	3	22833287	22867428	rs296160	rs39637	AGAGCG	0.0262	1.96	2.6e-05
25	12	3	1187510	1337203	rs1504073	rs565499	GAACACCAGGACAAAAGGCAAGCGG	0.0138	2.44	2.6e-05
17	13	3	23173734	23267063	rs7615823	rs2132149	ACAAGAGGGAGAAAGGG	0.0785	1.52	2.61e-05
17	17	3	20578998	20713455	rs10440098	rs2886695	AGGGGAAAGAGGACGAG	0.0119	2.51	2.62e-05
6	8	3	22833705	22875581	rs296158	rs13100945	GAGCGA	0.0261	1.96	2.63e-05
3	5	3	14489370	14497019	rs2304511	rs3773179	CGA	0.0628	1.59	2.65e-05
22	14	3	16370675	16543322	rs581152	rs17272530	AAAGAGGGAAAAAAAGAGAAGG	0.0323	0.379	2.65e-05
21	19	3	20575986	20729091	rs1506048	rs4858253	GAGGGGAAAGAGGACGAGCAG	0.011	2.51	2.67e-05
7	10	3	14489370	14510861	rs2304511	rs3773174	CGAGCAA	0.0616	1.59	2.68e-05
23	16	3	23143047	23267063	rs4591517	rs2132149	GGACGCACAAGAGGGAGAAAGGG	0.0751	1.53	2.68e-05
25	26	3	152894141	153157523	rs6770653	rs7611860	AAACAAAGAAAAGGAGGGGACAGAC	0.0102	3.01	2.69e-05
4	9	3	65762547	65780102	rs1495453	rs2649188	GGGC	0.043	1.81	2.73e-05
23	20	3	20575986	20752492	rs1506048	rs4858257	GAGGGGAAAGAGGACGAGCAGCA	0.0109	2.52	2.74e-05
14	18	3	20578998	20707404	rs10440098	rs9841080	AGGGGAAAGAGGAC	0.0114	2.52	2.75e-05
22	20	3	20575986	20736153	rs1506048	rs931717	GAGGGGAAAGAGGACGAGCAGC	0.0109	2.52	2.76e-05
4	7	3	22841826	22875581	rs33117	rs13100945	GCGA	0.0306	1.95	2.77e-05
7	13	3	170184132	170203820	rs10936636	rs3732448	GGGGGAC	0.0113	3.27	2.78e-05
13	18	3	20578998	20705014	rs10440098	rs4858248	AGGGGAAAGAGGA	0.0114	2.52	2.78e-05
5	7	3	22833705	22867428	rs296158	rs39637	GAGCG	0.0262	1.96	2.79e-05
17	22	3	169343223	169508272	rs6804374	rs13069553	CGGAGGGAGCGAAAAGA	0.0191	2.24	2.79e-05
18	22	3	169343223	169509244	rs6804374	rs7633750	CGGAGGGAGCGAAAAGAG	0.0191	2.24	2.79e-05
9	9	3	23203734	23267063	rs9867201	rs2132149	GAGAAAGGG	0.0838	1.5	2.8e-05
19	22	3	169343223	169512145	rs6804374	rs7621631	CGGAGGGAGCGAAAAGAGC	0.0191	2.24	2.8e-05
20	22	3	169343223	169514585	rs6804374	rs10936600	CGGAGGGAGCGAAAAGAGCA	0.0191	2.24	2.8e-05
21	22	3	169343223	169528449	rs6804374	rs10936601	CGGAGGGAGCGAAAAGAGCAG	0.0191	2.24	2.8e-05
23	23	3	165131390	165486145	rs11923404	rs11720167	AGACAGAAACACGAGAGGGGGAA	0.0102	2.66	2.84e-05
24	23	3	165131390	165494567	rs11923404	rs2668209	AGACAGAAACACGAGAGGGGGAAA	0.0102	2.66	2.84e-05
16	26	3	56851387	56990504	rs17288922	rs11130558	GAGAGAGAGAAAGAGA	0.0279	0.302	2.85e-05
24	18	3	177816610	178159539	rs13101116	rs282881	AGACCAGCGCAAGGGAAGAAAGAA	0.129	1.43	2.88e-05
7	17	3	366039	417207	rs162416	rs3821619	CGGGAAA	0.0139	2.93	2.91e-05
9	20	3	343022	417207	rs13093895	rs3821619	AGCGGGAAA	0.0112	2.91	2.91e-05
19	25	3	152849491	153099453	rs10935916	rs955012	AAAAACAAAGAAAAGGAGG	0.0208	2.29	2.91e-05
23	11	3	16370675	16551795	rs581152	rs11128793	AAAGAGGGAAAAAAAGAGAAGGC	0.0325	0.384	2.94e-05
11	21	3	22833287	22946172	rs296160	rs698224	AGAGCGAGGAA	0.0116	2.43	2.96e-05
9	23	3	61615565	61720229	rs1320234	rs17065240	GAAAAAAAG	0.011	3.01	2.98e-05
7	24	3	142857148	142916200	rs16853045	rs9812350	AGAAGAA	0.0805	1.57	2.99e-05
24	25	3	152849491	153128470	rs10935916	rs2862827	AAAAACAAAGAAAAGGAGGGGACA	0.0171	2.45	3e-05
11	23	3	70223684	70307605	rs13069349	rs7616565	AAAAAAAGAAA	0.0129	2.85	3.01e-05
16	19	3	107594886	107744023	rs1991783	rs7622560	GAAGAGGACGACGAAG	0.0172	2.21	3.03e-05
15	19	3	107594886	107741880	rs1991783	rs9860959	GAAGAGGACGACGAA	0.0172	2.21	3.05e-05
25	20	3	152769540	153068547	rs559751	rs9852831	CGCAGCAGAAAAACAAAGAAAAGGA	0.0237	2.1	3.05e-05
2	4	3	4074425	4078654	rs10865894	rs1987888	AA	0.166	1.4	3.1e-05
19	21	3	22709578	22939427	rs4858046	rs6795012	AACAAGAAAAGAGCGAGGA	0.0127	2.38	3.1e-05
11	28	3	14750914	14873794	rs7614045	rs7653784	GAGAAAAGAGG	0.016	2.96	3.11e-05
14	21	3	14476628	14522194	rs4684218	rs11710744	GGGAACGAGCAAAA	0.038	1.8	3.13e-05
23	18	3	177816610	178159452	rs13101116	rs282880	AGACCAGCGCAAGGGAAGAAAGA	0.129	1.43	3.14e-05
23	22	3	23962646	24220643	rs2001209	rs7652337	GGAGCAAAAGAGGCGAAAAAGAA	0.0436	0.449	3.14e-05
7	8	3	22831183	22867428	rs296168	rs39637	AAGAGCG	0.0427	1.72	3.15e-05
12	11	3	171309620	171519793	rs360402	rs13321742	AAGGCACACCAG	0.234	1.34	3.16e-05
7	10	3	23214269	23267063	rs6799137	rs2132149	GAAAGGG	0.0844	1.5	3.17e-05
17	23	3	22147772	22350042	rs779182	rs4858031	AAAAAAGAAAGCAAAAC	0.0416	1.76	3.18e-05
24	11	3	3535441	3696902	rs7649856	rs4685676	AAAAGGAAAAACGGACCAAGCAAC	0.0424	0.409	3.18e-05
12	19	3	14489370	14527363	rs2304511	rs2327896	CGAGCAAAAGGA	0.0359	1.87	3.22e-05
12	20	3	22833287	22946272	rs296160	rs6550716	AGAGCGAGGAAA	0.0116	2.42	3.23e-05
15	24	3	107516847	107708956	rs7634587	rs9845309	AGAGGGAAGAGGACG	0.0223	2.05	3.23e-05
13	20	3	22833287	22946545	rs296160	rs696500	AGAGCGAGGAAAA	0.0116	2.42	3.24e-05
17	23	3	118909538	119066610	rs9878996	rs7612016	AGAGAGGGGAGAAACAG	0.0146	2.4	3.25e-05
11	14	3	14483826	14520164	rs7638413	rs2241780	GAACGAGCAAA	0.0535	1.64	3.26e-05
13	20	3	42435119	42551373	rs247421	rs7627240	GCACAGAGGGGGA	0.0264	2.09	3.26e-05
2	4	3	14526538	14527363	rs1062540	rs2327896	GG	0.0421	1.8	3.27e-05
10	33	3	14750914	14871766	rs7614045	rs744892	GAGAAAAGAG	0.0151	3.12	3.27e-05
12	24	3	61615565	61729301	rs1320234	rs9311830	GAAAAAAAGGAA	0.0101	3.05	3.27e-05
19	21	3	3148458	3277275	rs334782	rs3846142	GAGAGGGAAAGGGGAAGCC	0.0101	3.75	3.29e-05
23	26	3	152823845	153099453	rs568925	rs955012	GCAGAAAAACAAAGAAAAGGAGG	0.0199	2.16	3.29e-05
16	22	3	169343223	169492101	rs6804374	rs10936599	CGGAGGGAGCGAAAAG	0.0191	2.22	3.32e-05
21	21	3	79634066	79884675	rs9872108	rs9848056	CCCAGAACAAGCAACGAGAGA	0.01	2.72	3.33e-05
5	8	3	105684092	105698149	rs1503920	rs2455879	ACGAA	0.0174	2.73	3.35e-05
11	19	3	20578998	20695652	rs10440098	rs1392573	AGGGGAAAGAG	0.0148	2.27	3.36e-05
17	27	3	14476628	14527363	rs4684218	rs2327896	GGGAACGAGCAAAAGGA	0.0157	2.42	3.37e-05
20	22	3	112718063	112869412	rs10460813	rs9845807	AGACGAAAGAGCCGAAAGGG	0.0479	1.67	3.38e-05
12	19	3	14484113	14526031	rs7628386	rs3773162	AACGAGCAAAAG	0.0463	1.68	3.39e-05
12	20	3	191671970	191805160	rs1499840	rs1602517	GGACAGAAGGCA	0.0255	2.1	3.4e-05
9	11	3	164926605	165118985	rs13082820	rs1404782	AAAAGAAAG	0.217	1.37	3.41e-05
13	9	3	23187727	23267063	rs4547724	rs2132149	GAGGGAGAAAGGG	0.0841	1.49	3.41e-05
25	26	3	152823845	153116888	rs568925	rs6794116	GCAGAAAAACAAAGAAAAGGAGGGG	0.0197	2.15	3.41e-05
5	6	3	23217338	23260467	rs3922891	rs7617072	AAAGG	0.101	1.47	3.42e-05
13	21	3	42438076	42557199	rs40415	rs2267535	CACAGAGGGGGAG	0.0281	2.07	3.42e-05
24	27	3	152823845	153100477	rs568925	rs9843491	GCAGAAAAACAAAGAAAAGGAGGG	0.0197	2.15	3.42e-05
10	19	3	22833705	22946172	rs296158	rs698224	GAGCGAGGAA	0.0156	2.24	3.44e-05
24	10	3	16370675	16553680	rs581152	rs2881514	AAAGAGGGAAAAAAAGAGAAGGCA	0.0326	0.39	3.45e-05
14	17	3	171919214	172034443	rs4639001	rs4894543	AGCAGGGAAGAGAG	0.0103	2.78	3.46e-05
21	14	3	16370675	16535229	rs581152	rs3815962	AAAGAGGGAAAAAAAGAGAAG	0.0338	0.395	3.47e-05
9	23	3	142849107	142916200	rs9829651	rs9812350	AGAGAAGAA	0.0814	1.55	3.48e-05
19	29	3	152894141	153116888	rs6770653	rs6794116	AAACAAAGAAAAGGAGGGG	0.0121	2.81	3.48e-05
6	12	3	76477010	76525546	rs6548429	rs4645140	GAGACA	0.011	3.18	3.5e-05
18	15	3	107516847	107737386	rs7634587	rs1344877	AGAGGGAAGAGGACGACG	0.0169	2.21	3.5e-05
18	28	3	152894141	153100477	rs6770653	rs9843491	AAACAAAGAAAAGGAGGG	0.0121	2.81	3.5e-05
4	8	3	171309620	171369776	rs360402	rs4894707	AAGG	0.241	1.34	3.53e-05
19	22	3	112718063	112867035	rs10460813	rs1881945	AGACGAAAGAGCCGAAAGG	0.0482	1.67	3.54e-05
24	17	3	22804837	23014385	rs909017	rs822202	AAAGAGCGAGGAAAAGAAAGAAGG	0.0127	2.33	3.56e-05
5	8	3	14476457	14483826	rs2164576	rs7638413	AGGGG	0.204	1.34	3.57e-05
23	16	3	23162240	23390301	rs4390954	rs1353322	CACAAGAGGGAGAAAGGGGAGAG	0.0346	1.79	3.58e-05
25	16	3	23162240	23440644	rs4390954	rs778506	CACAAGAGGGAGAAAGGGGAGAGAA	0.0345	1.79	3.58e-05
24	16	3	23162240	23410933	rs4390954	rs6550760	CACAAGAGGGAGAAAGGGGAGAGA	0.0345	1.79	3.62e-05
25	17	3	7214563	7463316	rs965170	rs712776	AAAGGAAGAAGAGGACGGAGCAGAG	0.0119	2.55	3.62e-05
24	18	3	22841478	23090051	rs978239	rs2359367	AGCGAGGAAAAGAAAGAAGGCAAA	0.0126	2.32	3.63e-05
10	17	3	20578998	20693062	rs10440098	rs6781212	AGGGGAAAGA	0.0154	2.45	3.67e-05
8	11	3	189246758	189343424	rs6776619	rs7610017	AAGGGCGG	0.0654	1.53	3.68e-05
8	9	3	23210370	23267063	rs6550734	rs2132149	AGAAAGGG	0.084	1.49	3.69e-05
14	19	3	112091696	112338027	rs7641311	rs13084615	AACGAGGAAGGAAG	0.156	1.44	3.69e-05
19	19	3	20567783	20713455	rs594583	rs2886695	AGAGGGGAAAGAGGACGAG	0.011	2.54	3.71e-05
22	28	3	152849491	153120549	rs10935916	rs2862071	AAAAACAAAGAAAAGGAGGGGA	0.0204	2.25	3.72e-05
23	20	3	14855787	15224983	rs752078	rs353093	AGGAGGAAGCGAAGGAAAAAGAG	0.0184	2.24	3.76e-05
18	14	3	14750914	14928335	rs7614045	rs2087919	GAGAAAAGAGGAGGAAGC	0.0129	3.08	3.77e-05
21	30	3	152894141	153121917	rs6770653	rs6440877	AAACAAAGAAAAGGAGGGGAC	0.0119	2.78	3.77e-05
6	6	3	23217338	23267063	rs3922891	rs2132149	AAAGGG	0.102	1.46	3.8e-05
20	21	3	4109700	4317445	rs795734	rs314416	AAAAAGGCAGAACGAACGCA	0.0112	2.69	3.81e-05
9	16	3	20578998	20651459	rs10440098	rs1121305	AGGGGAAAG	0.0239	2.12	3.82e-05
12	18	3	20575986	20695652	rs1506048	rs1392573	GAGGGGAAAGAG	0.0171	2.2	3.83e-05
25	22	3	119536429	120001235	rs3732359	rs6795868	ACAGAAGAGGCGAAAAGAGGACAGA	0.0121	2.57	3.83e-05
6	11	3	14526538	14531382	rs1062540	rs6794801	GGAAGG	0.0389	1.76	3.84e-05
16	23	3	64755337	64930075	rs318725	rs704457	CGAGAAAAAGAGAAAA	0.0254	0.226	3.84e-05
9	22	3	2981182	3041819	rs6779663	rs149467	GCAGAAAGG	0.024	2.05	3.88e-05
16	21	3	68955591	69087412	rs12714748	rs9809889	AGCAGGAGGGGAAAGA	0.0127	2.67	3.88e-05
24	20	3	14855787	15238892	rs752078	rs826428	AGGAGGAAGCGAAGGAAAAAGAGG	0.0184	2.24	3.88e-05
10	17	3	16417485	16480827	rs4685330	rs9817739	AAAAAAAGAG	0.098	0.613	3.89e-05
12	25	3	70258762	70331707	rs7430272	rs4498002	AAGAAACAAGGC	0.0111	3.22	3.9e-05
10	18	3	22833287	22939427	rs296160	rs6795012	AGAGCGAGGA	0.0116	2.44	3.92e-05
11	18	3	22833705	22946272	rs296158	rs6550716	GAGCGAGGAAA	0.0157	2.23	3.93e-05
12	18	3	22833705	22946545	rs296158	rs696500	GAGCGAGGAAAA	0.0157	2.22	3.93e-05
14	21	3	42438076	42566142	rs40415	rs407931	CACAGAGGGGGAGG	0.026	2.06	3.96e-05
16	24	3	59178030	59372700	rs1512828	rs717463	AAGGGAACCCGAAGGA	0.0145	2.3	3.97e-05
20	19	3	20567783	20725743	rs594583	rs11716554	AGAGGGGAAAGAGGACGAGC	0.0105	2.57	3.98e-05
22	16	3	23162240	23336450	rs4390954	rs7612463	CACAAGAGGGAGAAAGGGGAGA	0.0347	1.78	3.98e-05
9	23	3	14522194	14543326	rs11710744	rs12486097	AGGGAAGGA	0.0286	1.94	3.99e-05
15	24	3	59178030	59368074	rs1512828	rs2034127	AAGGGAACCCGAAGG	0.0145	2.3	3.99e-05
7	10	3	1590441	1622574	rs9878958	rs576453	AAGGAAG	0.0129	2.35	4e-05
15	29	3	15332310	15469001	rs1106130	rs2290536	AAGCAAGGAGGAAGC	0.0189	2.19	4.02e-05
18	21	3	22709578	22931734	rs4858046	rs580227	AACAAGAAAAGAGCGAGG	0.0126	2.37	4.02e-05
17	23	3	119610793	120001235	rs6782799	rs6795868	GGCGAAAAGAGGACAGA	0.0121	2.54	4.03e-05
6	7	3	23214269	23260467	rs6799137	rs7617072	GAAAGG	0.101	1.46	4.04e-05
11	13	3	22841826	22963690	rs33117	rs13058941	GCGAGGAAAAG	0.0137	2.3	4.04e-05
18	19	3	21732114	21804309	rs11710743	rs11708627	GAAGGAAGAAGAAGAAAA	0.0113	3.08	4.05e-05
24	10	3	55057249	55207133	rs358045	rs2036487	CACAAGGAGGGGAAAAGGAAGGAA	0.0189	2.01	4.08e-05
12	13	3	22841826	22964868	rs33117	rs1708144	GCGAGGAAAAGA	0.0137	2.3	4.09e-05
7	12	3	14526538	14543326	rs1062540	rs12486097	GGAAGGA	0.0397	1.75	4.12e-05
12	19	3	171919214	172026710	rs4639001	rs7613643	AGCAGGGAAGAG	0.0106	2.83	4.12e-05
16	29	3	15332310	15477228	rs1106130	rs7647032	AAGCAAGGAGGAAGCA	0.0189	2.19	4.13e-05
21	16	3	23162240	23317542	rs4390954	rs7630344	CACAAGAGGGAGAAAGGGGAG	0.0347	1.78	4.14e-05
6	9	3	105684092	105699882	rs1503920	rs2655023	ACGAAA	0.0152	2.95	4.15e-05
8	12	3	22756424	22841826	rs1380366	rs33117	GAAAAGAG	0.0487	1.68	4.15e-05
25	23	3	66061727	66419956	rs28433140	rs13874	AGAAGAGGAGCGGGACAAAACGAAG	0.0331	1.99	4.17e-05
13	18	3	171919214	172031363	rs4639001	rs6773689	AGCAGGGAAGAGA	0.0103	2.77	4.21e-05
8	15	3	22833705	22931734	rs296158	rs580227	GAGCGAGG	0.0137	2.38	4.24e-05
21	19	3	57989169	58189680	rs11130605	rs12490897	GGGGAACGGCGAGAAGGAAGG	0.0188	2.12	4.24e-05
25	13	3	1175950	1319738	rs7620637	rs6442317	GAGAACACCAGGACAAAAGGCAAGC	0.0172	2.16	4.24e-05
14	9	3	23187407	23267063	rs4422335	rs2132149	AGAGGGAGAAAGGG	0.0843	1.49	4.29e-05
22	19	3	57989169	58194051	rs11130605	rs3732631	GGGGAACGGCGAGAAGGAAGGA	0.0189	2.11	4.3e-05
20	22	3	169330644	169512145	rs7626686	rs7621631	GCGGAGGGAGCGAAAAGAGC	0.0177	2.2	4.31e-05
21	21	3	22841478	23026888	rs978239	rs680930	AGCGAGGAAAAGAAAGAAGGC	0.0113	2.43	4.31e-05
21	22	3	169330644	169514585	rs7626686	rs10936600	GCGGAGGGAGCGAAAAGAGCA	0.0177	2.2	4.31e-05
22	16	3	139723808	139931034	rs987193	rs6808021	AAGGCAAGAAAAGGAAACGAGG	0.0105	2.69	4.31e-05
22	22	3	169330644	169528449	rs7626686	rs10936601	GCGGAGGGAGCGAAAAGAGCAG	0.0177	2.2	4.31e-05
12	11	3	23188043	23267063	rs9879958	rs2132149	AGGGAGAAAGGG	0.0892	1.48	4.34e-05
22	16	3	59178030	59413618	rs1512828	rs9869521	AAGGGAACCCGAAGGAGGGAGA	0.01	2.65	4.35e-05
18	25	3	165131390	165441595	rs11923404	rs1707713	AGACAGAAACACGAGAGG	0.0106	2.61	4.36e-05
20	20	3	14459623	14526031	rs1157564	rs3773162	AGGAGGGGAACGAGCAAAAG	0.0187	2.19	4.37e-05
24	20	3	140995898	141365883	rs11921252	rs7618625	AGAAAAAAAAACGAAAAAAAGGGG	0.0111	3.1	4.4e-05
9	18	3	14459473	14483826	rs4331657	rs7638413	GGGGAGGGG	0.0796	1.53	4.42e-05
23	16	3	135267861	135893295	rs7645988	rs10935178	GACAGGGGAGGCAGAAGGGAGGA	0.0163	2.48	4.43e-05
18	21	3	169330644	169508272	rs7626686	rs13069553	GCGGAGGGAGCGAAAAGA	0.0177	2.19	4.44e-05
13	25	3	36794597	36921795	rs7632683	rs4404400	GGAAAAAAAGAAG	0.0273	2.16	4.48e-05
14	27	3	15332310	15455717	rs1106130	rs2290537	AAGCAAGGAGGAAG	0.019	2.19	4.48e-05
8	10	3	164941049	165118985	rs2033857	rs1404782	AAAGAAAG	0.216	1.36	4.49e-05
20	30	3	152894141	153120549	rs6770653	rs2862071	AAACAAAGAAAAGGAGGGGA	0.012	2.74	4.5e-05
21	28	3	152849491	153116888	rs10935916	rs6794116	AAAAACAAAGAAAAGGAGGGG	0.0206	2.24	4.5e-05
17	21	3	169330644	169492101	rs7626686	rs10936599	GCGGAGGGAGCGAAAAG	0.0177	2.2	4.51e-05
20	16	3	23162240	23289892	rs4390954	rs6792370	CACAAGAGGGAGAAAGGGGA	0.0349	1.77	4.51e-05
25	20	3	14855787	15305870	rs752078	rs8225	AGGAGGAAGCGAAGGAAAAAGAGGG	0.0184	2.21	4.51e-05
19	21	3	169330644	169509244	rs7626686	rs7633750	GCGGAGGGAGCGAAAAGAG	0.0178	2.19	4.52e-05
18	14	3	22686512	22875581	rs13096681	rs13100945	CAAACAAGAAAAGAGCGA	0.0196	2.08	4.53e-05
7	9	3	105675360	105699882	rs2470696	rs2655023	AACGAAA	0.0129	3.05	4.54e-05
11	17	3	42470438	42551373	rs6441802	rs7627240	ACAGAGGGGGA	0.0241	2.1	4.54e-05
6	16	3	152994772	153068547	rs7355869	rs9852831	AAAGGA	0.0505	1.79	4.55e-05
20	22	3	121664112	121899848	rs9867460	rs7648041	GAGGAGCGGAGGGAGCGGGG	0.0122	2.53	4.55e-05
22	15	3	23146772	23267063	rs6807204	rs2132149	GACGCACAAGAGGGAGAAAGGG	0.0824	1.5	4.6e-05
2	2	3	31856030	31860058	rs13075708	rs4955208	GG	0.691	1.32	4.61e-05
22	23	3	66061727	66396845	rs28433140	rs332354	AGAAGAGGAGCGGGACAAAACG	0.0335	1.97	4.62e-05
21	17	3	164412364	164759707	rs16847459	rs13062602	AGCAGGAGGGAACAAGACAGA	0.147	1.35	4.67e-05
5	7	3	14526538	14528256	rs1062540	rs4685165	GGAAG	0.0399	1.74	4.68e-05
21	24	3	186383180	186480123	rs9814412	rs822355	GAGGGGAGCGGAGACGGAGGA	0.0356	1.89	4.68e-05
13	22	3	14476628	14520164	rs4684218	rs2241780	GGGAACGAGCAAA	0.0414	1.74	4.69e-05
20	27	3	152849491	153100477	rs10935916	rs9843491	AAAAACAAAGAAAAGGAGGG	0.0207	2.23	4.69e-05
2	4	3	14526031	14526538	rs3773162	rs1062540	GG	0.403	1.29	4.71e-05
17	23	3	112737787	112855888	rs9874803	rs1881943	GACGAAAGAGCCGAAAG	0.036	1.79	4.71e-05
5	8	3	171309620	171386231	rs360402	rs1473377	AAGGC	0.24	1.33	4.72e-05
10	18	3	3261438	3321124	rs13080820	rs9828666	GCCAGGAGAA	0.0455	1.75	4.75e-05
19	18	3	131414469	131577637	rs7433923	rs10512830	AACGAAAGAAGAGAAACAA	0.0126	2.57	4.75e-05
6	8	3	171309620	171395468	rs360402	rs2124147	AAGGCA	0.24	1.33	4.8e-05
12	20	3	14480205	14520164	rs9683047	rs2241780	GGAACGAGCAAA	0.0433	1.74	4.8e-05
6	18	3	31922955	31962771	rs6550080	rs4532171	AAGACC	0.0497	1.76	4.87e-05
18	21	3	118909538	119067735	rs9878996	rs4687848	AGAGAGGGGAGAAACAGA	0.014	2.4	4.87e-05
24	18	3	57989169	58217037	rs11130605	rs6802482	GGGGAACGGCGAGAAGGAAGGAAA	0.0107	2.42	4.88e-05
11	24	3	61615565	61729061	rs1320234	rs632091	GAAAAAAAGGA	0.0101	3	4.9e-05
4	7	3	14526538	14528028	rs1062540	rs2341985	GGAA	0.04	1.74	4.91e-05
8	17	3	107661951	107737386	rs4855614	rs1344877	GGACGACG	0.0387	1.8	4.92e-05
13	15	3	171199203	171369776	rs6777074	rs4894707	GGGAGAAGAAAGG	0.116	1.46	4.93e-05
20	15	3	22804837	22989819	rs909017	rs822780	AAAGAGCGAGGAAAAGAAAG	0.013	2.28	4.96e-05
21	15	3	22804837	22997566	rs909017	rs711708	AAAGAGCGAGGAAAAGAAAGA	0.013	2.28	4.97e-05
22	15	3	22804837	22998569	rs909017	rs711710	AAAGAGCGAGGAAAAGAAAGAA	0.013	2.28	4.97e-05
23	15	3	22804837	23010390	rs909017	rs711715	AAAGAGCGAGGAAAAGAAAGAAG	0.013	2.28	4.97e-05
24	21	3	178687926	179041975	rs4621371	rs7610174	ACCGAGCAGGAAAAGGAAAGAGGG	0.0125	2.39	4.97e-05
19	15	3	14750914	14932156	rs7614045	rs293927	GAGAAAAGAGGAGGAAGCG	0.0129	3.02	5e-05
8	14	3	20583674	20693062	rs996482	rs6781212	GGGAAAGA	0.0145	2.56	5.05e-05
22	20	3	169344717	169536637	rs933605	rs10936602	GGAGGGAGCGAAAAGAGCAGAA	0.0167	2.27	5.05e-05
10	23	3	61615565	61728831	rs1320234	rs585388	GAAAAAAAGG	0.0101	3.02	5.13e-05
17	13	3	22686512	22867428	rs13096681	rs39637	CAAACAAGAAAAGAGCG	0.0196	2.06	5.14e-05
15	21	3	68955591	69082657	rs12714748	rs937859	AGCAGGAGGGGAAAG	0.0138	2.59	5.17e-05
11	19	3	171919214	172022010	rs4639001	rs17461979	AGCAGGGAAGA	0.0307	1.82	5.18e-05
25	20	3	22709578	22966463	rs4858046	rs1606478	AACAAGAAAAGAGCGAGGAAAAGAA	0.0125	2.33	5.18e-05
11	11	3	171309620	171502693	rs360402	rs13098912	AAGGCACACCA	0.236	1.33	5.19e-05
2	3	3	15939142	15939311	rs4684263	rs1466072	GA	0.485	1.27	5.23e-05
14	18	3	5518671	5605715	rs9311538	rs2033299	CGAGAGAAAGAGGA	0.0175	2.16	5.23e-05
20	15	3	14750914	14939479	rs7614045	rs2164356	GAGAAAAGAGGAGGAAGCGA	0.0126	3.05	5.23e-05
21	21	3	22709578	22946272	rs4858046	rs6550716	AACAAGAAAAGAGCGAGGAAA	0.0125	2.33	5.23e-05
22	21	3	22709578	22946545	rs4858046	rs696500	AACAAGAAAAGAGCGAGGAAAA	0.0125	2.33	5.23e-05
16	20	3	22717876	22929986	rs4858429	rs637382	ACAAGAAAAGAGCGAG	0.0148	2.3	5.26e-05
14	22	3	139726964	139839000	rs986561	rs2350501	AGGCAAGAAAAGGA	0.0124	2.72	5.3e-05
18	20	3	57989169	58176843	rs11130605	rs9855113	GGGGAACGGCGAGAAGGA	0.0187	2.1	5.3e-05
20	21	3	22709578	22946172	rs4858046	rs698224	AACAAGAAAAGAGCGAGGAA	0.0125	2.32	5.3e-05
13	18	3	14487991	14527363	rs7651153	rs2327896	ACGAGCAAAAGGA	0.0361	1.85	5.32e-05
24	21	3	79652716	79954627	rs13072475	rs7630950	CAGAACAAGCAACGAGAGACAGAA	0.0104	2.63	5.32e-05
12	26	3	107599953	107737386	rs10933921	rs1344877	AAGAGGACGACG	0.0208	2.04	5.33e-05
25	21	3	79652716	79955295	rs13072475	rs2625548	CAGAACAAGCAACGAGAGACAGAAC	0.0104	2.63	5.33e-05
11	16	3	20583201	20703952	rs1506049	rs7647157	GGGGAAAGAGG	0.0192	2.03	5.34e-05
13	8	3	23187407	23260467	rs4422335	rs7617072	AGAGGGAGAAAGG	0.101	1.45	5.35e-05
25	23	3	23962646	24225870	rs2001209	rs826216	GGAGCAAAAGAGGCGAAAAAGAAGG	0.0381	0.444	5.35e-05
9	8	3	23203491	23260467	rs7374735	rs7617072	GGAGAAAGG	0.101	1.45	5.37e-05
8	29	3	105333715	105409321	rs7621204	rs1546733	GGAAGAGG	0.0133	0.094	5.39e-05
24	8	3	14702982	14928335	rs2276754	rs2087919	ACAAGAGAGAAAAGAGGAGGAAGC	0.0146	2.45	5.43e-05
11	25	3	107661951	107744023	rs4855614	rs7622560	GGACGACGAAG	0.028	1.95	5.46e-05
13	27	3	16656331	16727170	rs4685366	rs2114775	GAGACAGAAGGAC	0.0129	2.68	5.46e-05
17	18	3	21732114	21802296	rs11710743	rs1320288	GAAGGAAGAAGAAGAAA	0.0116	2.99	5.5e-05
11	19	3	20575986	20693062	rs1506048	rs6781212	GAGGGGAAAGA	0.0171	2.32	5.51e-05
21	19	3	61914978	62037499	rs28695326	rs6774478	GGGACAAAGGAAGGGAAACAG	0.0204	2.14	5.51e-05
23	21	3	79652716	79927812	rs13072475	rs4856212	CAGAACAAGCAACGAGAGACAGA	0.0105	2.62	5.51e-05
24	19	3	61914978	62044326	rs28695326	rs12715576	GGGACAAAGGAAGGGAAACAGAAA	0.0203	2.14	5.51e-05
22	21	3	79652716	79919894	rs13072475	rs11719555	CAGAACAAGCAACGAGAGACAG	0.0104	2.62	5.52e-05
5	13	3	5131363	5167618	rs3864053	rs4499578	GAAGG	0.0197	0.191	5.54e-05
6	13	3	5131363	5195655	rs3864053	rs10428151	GAAGGA	0.0197	0.193	5.56e-05
20	24	3	118909538	119107277	rs9878996	rs13078855	AGAGAGGGGAGAAACAGAAG	0.0113	2.57	5.56e-05
18	28	3	164688034	165118985	rs7630103	rs1404782	GACAGACAGAAAAGAAAG	0.078	1.44	5.58e-05
19	15	3	23162240	23280826	rs4390954	rs2359637	CACAAGAGGGAGAAAGGGG	0.035	1.76	5.58e-05
19	20	3	21732114	21807679	rs11710743	rs12633231	GAAGGAAGAAGAAGAAAAA	0.0114	3	5.58e-05
8	8	3	171309620	171409603	rs360402	rs7649974	AAGGCACA	0.24	1.33	5.59e-05
10	25	3	2981182	3069773	rs6779663	rs9837045	GCAGAAAGGA	0.0159	2.36	5.59e-05
15	30	3	14480205	14526538	rs9683047	rs1062540	GGAGAACGAGAAGGG	0.0109	2.89	5.59e-05
10	12	3	14483826	14510861	rs7638413	rs3773174	GAACGAGCAA	0.0543	1.61	5.6e-05
10	25	3	107661951	107741880	rs4855614	rs9860959	GGACGACGAA	0.028	1.95	5.61e-05
18	17	3	20578998	20725743	rs10440098	rs11716554	AGGGGAAAGAGGACGAGC	0.0103	2.51	5.63e-05
7	8	3	171309620	171404478	rs360402	rs2290480	AAGGCAC	0.24	1.33	5.64e-05
15	15	3	1722181	1810799	rs6801074	rs7632433	GAGAGACAAGAAGAA	0.0126	2.47	5.66e-05
12	22	3	131414469	131487666	rs7433923	rs1355782	AACGAAAGAAGA	0.0215	2.13	5.67e-05
14	22	3	64867724	64992289	rs6784720	rs938823	GCAAAAGAACCAAG	0.0138	2.6	5.68e-05
22	18	3	19751987	20090908	rs6784806	rs6808352	GAAGAACGGGCGAAAGAGAAGA	0.0151	2.42	5.68e-05
14	21	3	107594886	107739094	rs1991783	rs6790456	GAAGAGGACGACGA	0.0172	2.17	5.69e-05
7	16	3	3553907	3581077	rs1472914	rs2060642	AAGACAA	0.129	1.41	5.7e-05
5	10	3	14459623	14476497	rs1157564	rs4685160	GGGAG	0.0861	1.52	5.71e-05
16	20	3	20583201	20713455	rs1506049	rs2886695	GGGGAAAGAGGACGAG	0.0111	2.45	5.71e-05
11	12	3	164926605	165131390	rs13082820	rs11923404	AAAAGAAAGAA	0.209	1.36	5.72e-05
19	23	3	165131390	165442455	rs11923404	rs1707714	AGACAGAAACACGAGAGGG	0.0106	2.57	5.72e-05
16	19	3	21732114	21799771	rs11710743	rs4588386	GAAGGAAGAAGAAGAA	0.0122	2.88	5.74e-05
6	10	3	14459623	14476628	rs1157564	rs4684218	GGGAGG	0.085	1.52	5.75e-05
14	17	3	86860115	87123762	rs9881535	rs9872223	AAGGGGGGGAAAAG	0.0127	2.52	5.75e-05
17	17	3	149211387	149363508	rs9843304	rs2117754	AAGGCAGAGGAGGAAAA	0.0108	2.77	5.78e-05
15	25	3	70430309	70607208	rs805486	rs9880540	GGCAAAAAGAGGAAC	0.0101	3.1	5.79e-05
5	6	3	189260625	189323685	rs1364596	rs6444389	AGGGC	0.089	1.47	5.8e-05
13	20	3	5518671	5598666	rs9311538	rs1430005	CGAGAGAAAGAGG	0.0177	2.15	5.82e-05
19	24	3	14459623	14522194	rs1157564	rs11710744	AGGAGGGGAACGAGCAAAA	0.0204	2.1	5.83e-05
15	21	3	69333045	69437399	rs13100429	rs986204	AAGGGGGGGAAGGAG	0.0219	0.208	5.84e-05
6	8	3	14473278	14483826	rs6801669	rs7638413	GAGGGG	0.202	1.33	5.85e-05
8	19	3	76471166	76540493	rs7621495	rs17014275	AGAGACAA	0.0126	2.77	5.86e-05
6	12	3	14526031	14528256	rs3773162	rs4685165	GGGAAG	0.0391	1.74	5.87e-05
20	17	3	171199203	171502693	rs6777074	rs13098912	GGGAGAAGAAAGGCACACCA	0.115	1.45	5.89e-05
17	20	3	20567783	20708397	rs594583	rs7623569	AGAGGGGAAAGAGGACG	0.0112	2.47	5.9e-05
6	15	3	67421818	67453018	rs3952322	rs1352657	CAGCAG	0.0225	2.29	5.91e-05
20	23	3	165131390	165442806	rs11923404	rs1398616	AGACAGAAACACGAGAGGGG	0.0106	2.57	5.92e-05
21	23	3	165131390	165445557	rs11923404	rs17519507	AGACAGAAACACGAGAGGGGG	0.0106	2.57	5.92e-05
18	20	3	20567783	20710994	rs594583	rs1566479	AGAGGGGAAAGAGGACGA	0.0112	2.47	5.94e-05
19	22	3	118909538	119099049	rs9878996	rs9837853	AGAGAGGGGAGAAACAGAA	0.014	2.36	5.95e-05
22	9	3	14702982	14923230	rs2276754	rs13062241	ACAAGAGAGAAAAGAGGAGGAA	0.0173	2.32	5.95e-05
25	19	3	61914978	62044608	rs28695326	rs9311835	GGGACAAAGGAAGGGAAACAGAAAA	0.0203	2.13	6e-05
23	9	3	14702982	14923396	rs2276754	rs6804922	ACAAGAGAGAAAAGAGGAGGAAG	0.0174	2.3	6.02e-05
19	20	3	118940400	119118497	rs3936077	rs11715698	AGAGGGGAGAAACAAAAGG	0.0283	1.98	6.04e-05
17	24	3	42423590	42566142	rs33491	rs407931	GGGCACAGAGGGGGAGG	0.0105	2.97	6.08e-05
22	23	3	165131390	165468445	rs11923404	rs1398089	AGACAGAAACACGAGAGGGGGA	0.0106	2.56	6.12e-05
18	18	3	131414469	131563646	rs7433923	rs13077768	AACGAAAGAAGAGAAACA	0.0126	2.53	6.13e-05
18	23	3	64867724	65010837	rs6784720	rs6785581	GCAAAAGAACCAAGAACA	0.0131	2.59	6.13e-05
25	20	3	23759239	23996371	rs6784676	rs4858095	GAAAGAGAAAAGCAACCAAGAACGA	0.0122	2.7	6.13e-05
22	19	3	61914978	62040007	rs28695326	rs7615943	GGGACAAAGGAAGGGAAACAGA	0.0204	2.13	6.14e-05
2	3	3	19962044	19975139	rs13078867	rs17180771	GG	0.453	1.27	6.15e-05
12	20	3	3249106	3321124	rs4685616	rs9828666	AAGCCAGGAGAA	0.046	1.73	6.15e-05
23	19	3	61914978	62042825	rs28695326	rs17065828	GGGACAAAGGAAGGGAAACAGAA	0.0204	2.13	6.15e-05
13	18	3	22833705	22963690	rs296158	rs13058941	GAGCGAGGAAAAG	0.0157	2.17	6.17e-05
5	12	3	14526031	14528028	rs3773162	rs2341985	GGGAA	0.0392	1.73	6.18e-05
16	23	3	83216023	83662948	rs9852352	rs1453733	AAGGCGACACGAGCAG	0.0824	1.45	6.18e-05
25	19	3	140995898	141368245	rs11921252	rs1994846	AGAAAAAAAAACGAAAAAAAGGGGG	0.0113	2.95	6.18e-05
21	26	3	152823845	153068547	rs568925	rs9852831	GCAGAAAAACAAAGAAAAGGA	0.03	1.9	6.19e-05
23	25	3	113176122	113586776	rs7637618	rs4682506	GGGGCGAGAGGGCAAACAAAAAA	0.0347	2.04	6.19e-05
17	14	3	23162240	23260467	rs4390954	rs7617072	CACAAGAGGGAGAAAGG	0.092	1.47	6.2e-05
8	19	3	29183617	29254876	rs17022765	rs11129354	AAAAAAAA	0.0373	1.97	6.22e-05
14	15	3	1722181	1807913	rs6801074	rs17043661	GAGAGACAAGAAGA	0.0129	2.44	6.24e-05
14	17	3	22833705	22964868	rs296158	rs1708144	GAGCGAGGAAAAGA	0.0158	2.17	6.24e-05
15	17	3	22833705	22966463	rs296158	rs1606478	GAGCGAGGAAAAGAA	0.0158	2.17	6.24e-05
19	11	3	14702982	14886796	rs2276754	rs1389300	ACAAGAGAGAAAAGAGGAG	0.0172	2.33	6.28e-05
17	20	3	68955591	69126495	rs12714748	rs3853156	AGCAGGAGGGGAAAGAG	0.013	2.58	6.29e-05
4	9	3	31922955	31955806	rs6550080	rs11924760	AAGA	0.122	1.45	6.31e-05
8	23	3	14522194	14531382	rs11710744	rs6794801	AGGGAAGG	0.0292	1.9	6.33e-05
17	15	3	16401146	16535229	rs689691	rs3815962	AGGGAAAAAAAGAGAAG	0.0541	0.529	6.33e-05
19	21	3	115135009	115290159	rs6438258	rs9870687	AGAAAGGAAACAAAGAGAA	0.0109	2.73	6.34e-05
20	9	3	14702982	14914385	rs2276754	rs1625709	ACAAGAGAGAAAAGAGGAGG	0.0172	2.32	6.34e-05
9	27	3	107678877	107741880	rs934674	rs9860959	GACGACGAA	0.021	2.17	6.35e-05
10	29	3	68308222	68387992	rs1352851	rs1491748	GAAAGGCCGA	0.0145	2.84	6.38e-05
17	23	3	19751987	20009298	rs6784806	rs2127956	GAAGAACGGGCGAAAGA	0.0167	2.36	6.38e-05
6	14	3	5129769	5167618	rs11927981	rs4499578	GGAAGG	0.0197	0.198	6.39e-05
19	15	3	15545105	15981946	rs9823378	rs6442562	GGAAGGAAGCAGAAAAAAA	0.242	0.75	6.4e-05
21	21	3	189199930	189344011	rs7630698	rs4398410	CAGAGGGAAAGAAAGGGCGGG	0.0289	1.82	6.42e-05
24	25	3	113176122	113588445	rs7637618	rs1469559	GGGGCGAGAGGGCAAACAAAAAAA	0.0349	2.04	6.42e-05
16	20	3	20567783	20707404	rs594583	rs9841080	AGAGGGGAAAGAGGAC	0.0111	2.47	6.45e-05
18	22	3	19751987	20042834	rs6784806	rs4103004	GAAGAACGGGCGAAAGAG	0.0167	2.36	6.45e-05
6	13	3	59178030	59317981	rs1512828	rs4679616	AAGGGA	0.131	1.41	6.48e-05
21	17	3	67767250	68207759	rs1459914	rs1007583	CGGAACGGAAAAGGCCGCGAA	0.0114	2.91	6.49e-05
24	21	3	169344717	169545652	rs933605	rs10936603	GGAGGGAGCGAAAAGAGCAGAAAC	0.0166	2.24	6.49e-05
11	28	3	149972433	150065494	rs7430967	rs9871507	AAGACAGAGGA	0.0708	0.54	6.5e-05
3	6	3	22841826	22867428	rs33117	rs39637	GCG	0.0304	2	6.55e-05
6	8	3	105675360	105698149	rs2470696	rs2455879	AACGAA	0.0172	2.64	6.56e-05
18	23	3	112737787	112867035	rs9874803	rs1881945	GACGAAAGAGCCGAAAGG	0.0362	1.77	6.58e-05
10	26	3	142845585	142916200	rs4683448	rs9812350	AAGAGAAGAA	0.0799	1.54	6.62e-05
22	15	3	177816610	178148233	rs13101116	rs9868938	AGACCAGCGCAAGGGAAGAAAG	0.13	1.41	6.64e-05
10	16	3	147174864	147310700	rs9818183	rs11719156	AAAAGGAAAG	0.0235	2.02	6.66e-05
11	20	3	14476628	14509865	rs4684218	rs7642354	GGGAACGAGCA	0.0422	1.71	6.71e-05
23	21	3	169344717	169540397	rs933605	rs1920119	GGAGGGAGCGAAAAGAGCAGAAA	0.0167	2.23	6.72e-05
9	20	3	109405414	109575764	rs1950052	rs12489624	GGGAGAAAA	0.0266	1.92	6.74e-05
22	16	3	22841826	23078311	rs33117	rs1817582	GCGAGGAAAAGAAAGAAGGCAA	0.0137	2.21	6.74e-05
22	18	3	21732114	21817744	rs11710743	rs2336046	GAAGGAAGAAGAAGAAAAAGAA	0.0113	2.95	6.75e-05
12	18	3	20578998	20703952	rs10440098	rs7647157	AGGGGAAAGAGG	0.0146	2.21	6.77e-05
19	20	3	57989169	58179028	rs11130605	rs3732630	GGGGAACGGCGAGAAGGAA	0.0183	2.09	6.79e-05
1	2	3	31860058	31860058	rs4955208	rs4955208	A	0.309	0.765	6.8e-05
1	2	3	31860058	31860058	rs4955208	rs4955208	G	0.691	1.31	6.8e-05
23	17	3	164412364	164807679	rs16847459	rs9825346	AGCAGGAGGGAACAAGACAGACA	0.146	1.35	6.81e-05
7	17	3	22841478	22931734	rs978239	rs580227	AGCGAGG	0.0146	2.39	6.85e-05
17	12	3	1712410	1807913	rs4298033	rs17043661	AAAGAGAGACAAGAAGA	0.0124	2.47	6.86e-05
15	19	3	83216023	83625938	rs9852352	rs1453724	AAGGCGACACGAGCA	0.102	1.4	6.88e-05
21	20	3	59178030	59413111	rs1512828	rs9849137	AAGGGAACCCGAAGGAGGGAG	0.014	2.27	6.88e-05
22	17	3	67767250	68238985	rs1459914	rs4446218	CGGAACGGAAAAGGCCGCGAAA	0.0114	2.89	6.9e-05
13	22	3	131414469	131502605	rs7433923	rs9848181	AACGAAAGAAGAG	0.0211	2.11	6.91e-05
16	23	3	59649815	59749703	rs13066895	rs1683346	AGGGGCAAGGGAAACG	0.0109	2.58	6.91e-05
21	15	3	177816610	178127824	rs13101116	rs1812958	AGACCAGCGCAAGGGAAGAAA	0.13	1.41	6.91e-05
22	18	3	164380029	164759707	rs9856794	rs13062602	AAGCAGGAGGGAACAAGACAGA	0.142	1.35	6.92e-05
10	21	3	76471166	76551403	rs7621495	rs7431017	AGAGACAAGA	0.0112	2.88	6.97e-05
21	15	3	23146772	23260467	rs6807204	rs7617072	GACGCACAAGAGGGAGAAAGG	0.0902	1.47	6.97e-05
10	12	3	164926605	165125159	rs13082820	rs9878522	AAAAGAAAGA	0.208	1.36	7e-05
10	16	3	105684092	105777569	rs1503920	rs10511248	ACGAAAGGGC	0.0144	2.8	7.02e-05
13	22	3	14484113	14526538	rs7628386	rs1062540	AACGAGCAAAAGG	0.0353	1.79	7.02e-05
20	20	3	57989169	58185595	rs11130605	rs12494813	GGGGAACGGCGAGAAGGAAG	0.0183	2.09	7.02e-05
21	19	3	22833287	23010390	rs296160	rs711715	AGAGCGAGGAAAAGAAAGAAG	0.01	2.42	7.03e-05
16	22	3	22722267	22939427	rs2358930	rs6795012	AAGAAAAGAGCGAGGA	0.0198	2.04	7.05e-05
20	19	3	22833287	22998569	rs296160	rs711710	AGAGCGAGGAAAAGAAAGAA	0.01	2.42	7.05e-05
23	22	3	140995898	141362225	rs11921252	rs295315	AGAAAAAAAAACGAAAAAAAGGG	0.0114	3	7.05e-05
10	11	3	1752478	1810799	rs11709143	rs7632433	ACAAGAAGAA	0.0126	2.52	7.07e-05
13	24	3	107594886	107737386	rs1991783	rs1344877	GAAGAGGACGACG	0.0203	2.05	7.09e-05
12	29	3	149972433	150077967	rs7430967	rs9283603	AAGACAGAGGAG	0.0706	0.542	7.11e-05
16	27	3	14476497	14526031	rs4685160	rs3773162	GGGGAACGAGCAAAAG	0.0323	1.82	7.11e-05
25	20	3	69669591	70039781	rs11705949	rs9310179	GAAAGAGGAAGGAGGACGAAAAAGA	0.0176	2.22	7.11e-05
14	16	3	83216023	83609319	rs9852352	rs4856461	AAGGCGACACGAGC	0.102	1.4	7.12e-05
14	18	3	22833287	22963690	rs296160	rs13058941	AGAGCGAGGAAAAG	0.0111	2.36	7.12e-05
16	18	3	22833287	22966463	rs296160	rs1606478	AGAGCGAGGAAAAGAA	0.0111	2.36	7.12e-05
18	13	3	1712410	1810799	rs4298033	rs7632433	AAAGAGAGACAAGAAGAA	0.0125	2.46	7.13e-05
7	20	3	105333715	105398047	rs7621204	rs1550712	GGAAGAG	0.0131	0.103	7.14e-05
8	18	3	111254219	111419486	rs2895385	rs1553971	CGGACGAC	0.0886	1.5	7.15e-05
12	19	3	126817583	126923982	rs4679336	rs11923216	AGAAGAGGAGGG	0.012	2.67	7.16e-05
10	17	3	14480205	14509865	rs9683047	rs7642354	GGAACGAGCA	0.0441	1.71	7.17e-05
19	14	3	22804837	22983152	rs909017	rs711704	AAAGAGCGAGGAAAAGAAA	0.0134	2.23	7.17e-05
10	40	3	31862681	31960866	rs4476542	rs4444747	AGGAAAAGAC	0.0117	2.44	7.18e-05
5	11	3	67421818	67452891	rs3952322	rs1352656	CAGCA	0.0227	2.34	7.19e-05
20	28	3	152848909	153099453	rs9865931	rs955012	GAAAAACAAAGAAAAGGAGG	0.0125	2.56	7.19e-05
4	4	3	164435533	164474373	rs6548369	rs11718253	GGAG	0.439	1.27	7.2e-05
8	17	3	14526031	14543326	rs3773162	rs12486097	GGGAAGGA	0.0363	1.76	7.2e-05
3	4	3	164438520	164474373	rs6763526	rs11718253	GAG	0.439	1.27	7.22e-05
9	16	3	20583674	20695652	rs996482	rs1392573	GGGAAAGAG	0.0175	2.13	7.22e-05
17	22	3	83216023	83663733	rs9852352	rs9853891	AAGGCGACACGAGCAGG	0.0846	1.44	7.22e-05
6	9	3	15939142	16009044	rs4684263	rs1454776	AAAAAA	0.296	0.765	7.24e-05
15	19	3	24082776	24237950	rs4858100	rs6797693	GCGAAAAAGAAGGCG	0.0618	0.558	7.26e-05
17	26	3	107138594	107385910	rs2673647	rs16853756	AGAGAGACAGGAAGGAG	0.0138	2.68	7.26e-05
7	16	3	107661951	107726194	rs4855614	rs9821923	GGACGAC	0.0428	1.75	7.3e-05
7	10	3	15939142	16018470	rs4684263	rs6442565	AAAAAAG	0.296	0.765	7.32e-05
8	28	3	142857148	142921964	rs16853045	rs4839620	AGAAGAAC	0.0811	1.53	7.33e-05
17	24	3	70430309	70621521	rs805486	rs1491603	GGCAAAAAGAGGAACAG	0.0111	3.03	7.36e-05
8	11	3	105675360	105703940	rs2470696	rs3898308	AACGAAAG	0.0134	2.83	7.37e-05
17	20	3	16408534	16551795	rs552666	rs11128793	GGAAAAAAAGAGAAGGC	0.0718	0.579	7.38e-05
10	24	3	149972433	150064115	rs7430967	rs4681610	AAGACAGAGG	0.0709	0.542	7.41e-05
18	16	3	63489319	63597115	rs6766569	rs6796563	GAAAGAGGGGGGAGACGC	0.0178	2.53	7.44e-05
19	16	3	22841826	23014385	rs33117	rs822202	GCGAGGAAAAGAAAGAAGG	0.0139	2.21	7.45e-05
18	22	3	115448121	115603783	rs2972469	rs16824243	AGAGGCAAGCGGAAGAGG	0.014	2.34	7.47e-05
1	2	3	31856030	31856030	rs13075708	rs13075708	A	0.308	0.765	7.48e-05
1	2	3	31856030	31856030	rs13075708	rs13075708	G	0.692	1.31	7.48e-05
12	20	3	112090292	112251775	rs10934170	rs9855848	CAACGAGGAAGG	0.178	1.38	7.48e-05
16	23	3	112737787	112848851	rs9874803	rs7617193	GACGAAAGAGCCGAAA	0.036	1.77	7.48e-05
25	22	3	144850047	145189041	rs7433333	rs345020	AGCGACAACAAAACGGCAGAGGGAG	0.0102	2.86	7.49e-05
15	16	3	86860115	87158116	rs9881535	rs2340382	AAGGGGGGGAAAAGC	0.0124	2.51	7.5e-05
9	13	3	189246758	189344011	rs6776619	rs4398410	AAGGGCGGG	0.0623	1.52	7.51e-05
13	21	3	131414045	131487158	rs6769500	rs1877589	GAAACGAAAGAAG	0.0186	2.27	7.52e-05
16	26	3	118953569	119107277	rs4687841	rs13078855	AGGGGAGAAACAGAAG	0.011	2.59	7.55e-05
18	20	3	16408534	16553680	rs552666	rs2881514	GGAAAAAAAGAGAAGGCA	0.0717	0.578	7.55e-05
10	23	3	107594886	107708956	rs1991783	rs9845309	GAAGAGGACG	0.0247	1.96	7.56e-05
23	21	3	189199930	189356941	rs7630698	rs7636839	CAGAGGGAAAGAAAGGGCGGGGG	0.0288	1.81	7.6e-05
24	10	3	16327855	16551795	rs842274	rs11128793	AAAAGAGGGAAAAAAAGAGAAGGC	0.0385	0.462	7.6e-05
24	19	3	63229893	63417713	rs7631923	rs6773908	AGGCGGGAAAGCAAGGAAACAAAA	0.0203	2.11	7.62e-05
18	26	3	152849491	153099036	rs10935916	rs955013	AAAAACAAAGAAAAGGAG	0.0205	2.3	7.63e-05
13	21	3	150697208	150822068	rs16863118	rs970235	GGCAGCCAAGGAA	0.0101	2.82	7.64e-05
3	5	3	19962044	19975215	rs13078867	rs17795400	GGC	0.42	1.27	7.66e-05
17	23	3	64867724	65004133	rs6784720	rs17072072	GCAAAAGAACCAAGAAC	0.013	2.59	7.66e-05
21	24	3	66061727	66385769	rs28433140	rs6793050	AGAAGAGGAGCGGGACAAAAC	0.0338	1.94	7.67e-05
14	21	3	150697208	150824794	rs16863118	rs1346943	GGCAGCCAAGGAAA	0.0101	2.82	7.69e-05
18	21	3	178897674	179041975	rs6443624	rs7610174	CAGGAAAAGGAAAGAGGG	0.016	2.17	7.72e-05
15	29	3	16656331	16739637	rs4685366	rs1449536	GAGACAGAAGGACGC	0.0131	2.51	7.73e-05
17	23	3	66061727	66355158	rs28433140	rs782744	AGAAGAGGAGCGGGACA	0.0438	1.83	7.75e-05
20	22	3	65950836	66300547	rs17382966	rs1680394	AGGAAGAAAGAGAGAAGAGG	0.0141	2.4	7.76e-05
24	18	3	131414469	131607539	rs7433923	rs2199351	AACGAAAGAAGAGAAACAAACAGG	0.0123	2.53	7.76e-05
18	16	3	172138843	172240999	rs520418	rs2270418	AGGAGGAAACAAGGCGAA	0.121	1.41	7.77e-05
23	18	3	131414469	131602528	rs7433923	rs9864995	AACGAAAGAAGAGAAACAAACAG	0.0123	2.53	7.77e-05
7	12	3	171286713	171386231	rs360414	rs1473377	AAAAGGC	0.0143	2.49	7.78e-05
5	7	3	15939142	16000477	rs4684263	rs35067774	AAAAA	0.305	0.768	7.8e-05
25	18	3	131414469	131621309	rs7433923	rs1381073	AACGAAAGAAGAGAAACAAACAGGG	0.0123	2.52	7.8e-05
13	25	3	142867543	142966143	rs4683749	rs9862139	GAAGAACGGACAG	0.0216	2.17	7.81e-05
16	24	3	3148458	3260833	rs334782	rs3856858	GAGAGGGAAAGGGGAA	0.0248	2.31	7.81e-05
22	18	3	131414469	131585192	rs7433923	rs7621543	AACGAAAGAAGAGAAACAAACA	0.0123	2.53	7.83e-05
18	19	3	22833287	22989819	rs296160	rs822780	AGAGCGAGGAAAAGAAAG	0.01	2.4	7.84e-05
21	18	3	21732114	21813360	rs11710743	rs9842530	GAAGGAAGAAGAAGAAAAAGA	0.0113	2.92	7.84e-05
17	22	3	115462762	115603783	rs2972464	rs16824243	GAGGCAAGCGGAAGAGG	0.0116	2.47	7.86e-05
4	5	3	189284257	189323685	rs11720501	rs6444389	GGGC	0.0894	1.46	7.87e-05
20	18	3	25451077	25598909	rs7620529	rs1286762	CAAAAGGGAAAAGCGGGGAG	0.018	2.5	7.88e-05
15	20	3	118154937	118226026	rs553070	rs1401951	AAAGACGGGGAAAAG	0.0104	2.63	7.89e-05
22	18	3	22841478	23054508	rs978239	rs537660	AGCGAGGAAAAGAAAGAAGGCA	0.0139	2.2	7.89e-05
24	22	3	23962646	24220680	rs2001209	rs7652347	GGAGCAAAAGAGGCGAAAAAGAAG	0.0428	0.477	7.89e-05
8	10	3	14483826	14506503	rs7638413	rs7610741	GAACGAGC	0.0554	1.59	7.91e-05
2	2	3	31856030	31860058	rs13075708	rs4955208	AA	0.308	0.766	7.93e-05
6	18	3	61615565	61664946	rs1320234	rs6787964	GAAAAA	0.0119	2.75	7.93e-05
21	20	3	23759239	23962646	rs6784676	rs2001209	GAAAGAGAAAAGCAACCAAGA	0.0128	2.61	7.93e-05
19	17	3	6169451	6262786	rs34615664	rs11715135	GGCAGAACAAGGGACAGGA	0.0149	2.49	7.96e-05
10	16	3	20583201	20695652	rs1506049	rs1392573	GGGGAAAGAG	0.0191	2.01	7.98e-05
19	31	3	164688034	165125159	rs7630103	rs9878522	GACAGACAGAAAAGAAAGA	0.0734	1.45	7.98e-05
6	24	3	31885869	31955806	rs7633447	rs11924760	AGAAGA	0.0583	1.71	7.99e-05
13	16	3	86860115	87104899	rs9881535	rs17023854	AAGGGGGGGAAAA	0.0132	2.46	7.99e-05
8	12	3	171286713	171395468	rs360414	rs2124147	AAAAGGCA	0.0143	2.49	8e-05
16	26	3	107138594	107354130	rs2673647	rs643938	AGAGAGACAGGAAGGA	0.014	2.67	8.01e-05
12	26	3	142867543	142951838	rs4683749	rs9839394	GAAGAACGGACA	0.0245	2.01	8.02e-05
22	21	3	189199930	189344149	rs7630698	rs6790258	CAGAGGGAAAGAAAGGGCGGGG	0.0291	1.8	8.02e-05
11	29	3	142867543	142951172	rs4683749	rs12633118	GAAGAACGGAC	0.0245	2.02	8.03e-05
16	23	3	66061727	66349071	rs28433140	rs782750	AGAAGAGGAGCGGGAC	0.0439	1.83	8.03e-05
8	21	3	2981182	3033626	rs6779663	rs9853379	GCAGAAAG	0.0243	1.98	8.04e-05
15	19	3	193843374	193976071	rs7627589	rs7613652	AAGAACACAGGACGA	0.0127	3.69	8.04e-05
8	35	3	14750914	14846758	rs7614045	rs1687310	GAGAAAAG	0.0147	3.09	8.06e-05
19	19	3	22761145	22966463	rs1471234	rs1606478	AAAAGAGCGAGGAAAAGAA	0.015	2.18	8.06e-05
22	17	3	164412364	164793758	rs16847459	rs9290264	AGCAGGAGGGAACAAGACAGAC	0.146	1.34	8.06e-05
11	15	3	14484113	14522194	rs7628386	rs11710744	AACGAGCAAAA	0.0498	1.61	8.08e-05
21	21	3	169344717	169529958	rs933605	rs9878797	GGAGGGAGCGAAAAGAGCAGA	0.0171	2.2	8.08e-05
23	18	3	169343223	169536637	rs6804374	rs10936602	CGGAGGGAGCGAAAAGAGCAGAA	0.0173	2.19	8.09e-05
19	23	3	112737787	112869412	rs9874803	rs9845807	GACGAAAGAGCCGAAAGGG	0.0361	1.76	8.1e-05
19	16	3	149254700	149421197	rs16861954	rs6785251	AGGAGGAAAAGAAAAGGGG	0.0145	2.39	8.16e-05
14	25	3	142867543	142980880	rs4683749	rs9857832	GAAGAACGGACAGG	0.02	2.18	8.17e-05
8	13	3	14459473	14480205	rs4331657	rs9683047	GGGGAGGG	0.0851	1.5	8.19e-05
15	21	3	169343223	169486144	rs6804374	rs9822885	CGGAGGGAGCGAAAA	0.02	2.11	8.22e-05
25	21	3	189199930	189383183	rs7630698	rs10937405	CAGAGGGAAAGAAAGGGCGGGGGAG	0.0288	1.8	8.24e-05
17	14	3	22841826	22998569	rs33117	rs711710	GCGAGGAAAAGAAAGAA	0.014	2.2	8.27e-05
16	14	3	22841826	22997566	rs33117	rs711708	GCGAGGAAAAGAAAGA	0.014	2.2	8.28e-05
15	14	3	22841826	22989819	rs33117	rs822780	GCGAGGAAAAGAAAG	0.014	2.2	8.29e-05
22	19	3	23759239	23976031	rs6784676	rs4578971	GAAAGAGAAAAGCAACCAAGAA	0.0123	2.64	8.29e-05
18	22	3	119610793	120028644	rs6782799	rs6803846	GGCGAAAAGAGGACAGAA	0.0121	2.47	8.33e-05
9	12	3	171286713	171404478	rs360414	rs2290480	AAAAGGCAC	0.0143	2.48	8.34e-05
8	23	3	61615565	61708608	rs1320234	rs7637558	GAAAAAAA	0.011	2.83	8.35e-05
5	11	3	76477010	76520342	rs6548429	rs12107824	GAGAC	0.0112	3.03	8.36e-05
10	12	3	171286713	171409603	rs360414	rs7649974	AAAAGGCACA	0.0143	2.48	8.36e-05
14	17	3	20601131	20713455	rs1113746	rs2886695	GGAAAGAGGACGAG	0.0154	2.19	8.37e-05
14	22	3	169343223	169480204	rs6804374	rs12630450	CGGAGGGAGCGAAA	0.0201	2.11	8.38e-05
22	26	3	26951226	27273415	rs7629417	rs2100006	AAGAGGAGGAGGACAGAAGGGG	0.0108	2.84	8.42e-05
11	18	3	14496162	14527363	rs11128699	rs2327896	GAGCAAAAGGA	0.0347	1.84	8.43e-05
17	19	3	22761145	22963690	rs1471234	rs13058941	AAAAGAGCGAGGAAAAG	0.015	2.18	8.44e-05
18	19	3	22761145	22964868	rs1471234	rs1708144	AAAAGAGCGAGGAAAAGA	0.015	2.18	8.46e-05
6	13	3	171286713	171369776	rs360414	rs4894707	AAAAGG	0.0144	2.49	8.47e-05
13	18	3	5525968	5605715	rs2686534	rs2033299	GAGAGAAAGAGGA	0.0194	2.04	8.47e-05
6	9	3	65757246	65780102	rs17073748	rs2649188	AAGGGC	0.0352	1.76	8.5e-05
6	13	3	5115389	5140364	rs9867418	rs2671758	GGGAAG	0.0238	0.287	8.51e-05
21	18	3	131414469	131581274	rs7433923	rs12629059	AACGAAAGAAGAGAAACAAAC	0.0123	2.52	8.52e-05
12	19	3	5525968	5598666	rs2686534	rs1430005	GAGAGAAAGAGG	0.0193	2.04	8.53e-05
20	18	3	131414469	131578561	rs7433923	rs1513378	AACGAAAGAAGAGAAACAAA	0.0123	2.52	8.53e-05
4	8	3	5131363	5140364	rs3864053	rs2671758	GAAG	0.0241	0.292	8.58e-05
9	19	3	111240427	111419486	rs4682048	rs1553971	GCGGACGAC	0.0937	1.48	8.59e-05
18	14	3	22841826	23010390	rs33117	rs711715	GCGAGGAAAAGAAAGAAG	0.014	2.2	8.6e-05
15	18	3	22833287	22964868	rs296160	rs1708144	AGAGCGAGGAAAAGA	0.0111	2.34	8.63e-05
24	20	3	177735032	178119369	rs2160835	rs282861	GCGCAGACCAGCGCAAGGGAAGAA	0.115	1.44	8.7e-05
19	22	3	19751987	20062060	rs6784806	rs2929387	GAAGAACGGGCGAAAGAGA	0.017	2.31	8.74e-05
18	17	3	9299830	9547959	rs9861610	rs2625889	AGAAGAGGGCGGGGAAAA	0.0501	1.64	8.75e-05
19	27	3	174354964	174494183	rs10936812	rs538340	AAGACAGCGGGAGCGCGGG	0.0346	1.8	8.75e-05
20	24	3	22694778	22939427	rs6550706	rs6795012	AAACAAGAAAAGAGCGAGGA	0.0125	2.31	8.75e-05
7	15	3	14480205	14497019	rs9683047	rs3773179	GGAACGA	0.045	1.68	8.76e-05
13	23	3	149225903	149347571	rs6779678	rs7638140	GGAGGGGGCAGAG	0.0205	2.16	8.76e-05
25	22	3	66050568	66419502	rs28561801	rs332381	GAGAAGAGGAGCGGGACAAAACGAA	0.032	1.92	8.76e-05
19	20	3	23759239	23921114	rs6784676	rs4858553	GAAAGAGAAAAGCAACCAA	0.0125	2.64	8.78e-05
14	21	3	112090292	112289372	rs10934170	rs9869579	CAACGAGGAAGGAA	0.177	1.38	8.79e-05
24	25	3	26951226	27316919	rs7629417	rs4973868	AAGAGGAGGAGGACAGAAGGGGAC	0.0107	2.84	8.83e-05
25	25	3	26951226	27326097	rs7629417	rs11129280	AAGAGGAGGAGGACAGAAGGGGACC	0.0107	2.84	8.84e-05
18	26	3	14459623	14520164	rs1157564	rs2241780	AGGAGGGGAACGAGCAAA	0.0226	2	8.86e-05
24	11	3	9266056	9568136	rs2700331	rs9846242	GACGAGAAGAGGGCGGGGAAAAAA	0.0163	2.47	8.87e-05
8	15	3	14480205	14501174	rs9683047	rs12489456	GGAACGAG	0.045	1.68	8.89e-05
8	12	3	15939142	16036830	rs4684263	rs6770617	AAAAAAGA	0.295	0.767	8.9e-05
22	23	3	4023232	4205623	rs17039519	rs1351950	AAGGAGGAGAAAAAAAGGCAGA	0.0132	2.52	8.91e-05
6	7	3	15935841	16000477	rs753196	rs35067774	AAAAAA	0.305	0.77	8.93e-05
8	15	3	170184132	170204909	rs10936636	rs9828037	GGGGGACG	0.0119	2.98	8.95e-05
21	13	3	177823987	178148233	rs1489623	rs9868938	GACCAGCGCAAGGGAAGAAAG	0.131	1.4	8.95e-05
24	21	3	189199930	189375694	rs7630698	rs9830662	CAGAGGGAAAGAAAGGGCGGGGGA	0.0288	1.8	8.95e-05
9	11	3	15939142	16038735	rs4684263	rs6801560	AAAAAAGAC	0.295	0.767	8.96e-05
10	25	3	11022826	11080169	rs956053	rs1062246	GGAGAAGGGG	0.0189	2.37	8.96e-05
10	18	3	14476628	14506503	rs4684218	rs7610741	GGGAACGAGC	0.0429	1.69	8.99e-05
11	18	3	152203657	152329006	rs17372441	rs7646341	GCAAAGAAGAA	0.0184	2.07	9e-05
12	21	3	76471166	76579933	rs7621495	rs774216	AGAGACAAGAAC	0.0114	2.81	9.01e-05
25	9	3	188408322	188860551	rs6768952	rs9815495	CGGAACGAAAGGGGGACAAGGGAAG	0.0112	2.72	9.01e-05
25	14	3	65950836	66326302	rs17382966	rs782728	AGGAAGAAAGAGAGAAGAGGAGCGG	0.0135	2.36	9.02e-05
9	11	3	189260625	189344149	rs1364596	rs6790258	AGGGCGGGG	0.0878	1.46	9.03e-05
20	20	3	22841826	23026888	rs33117	rs680930	GCGAGGAAAAGAAAGAAGGC	0.014	2.18	9.05e-05
8	20	3	10453218	10522678	rs34909	rs34881	GAAGGGAA	0.0524	1.67	9.09e-05
7	8	3	15908301	16000477	rs17041602	rs35067774	AAAAAAA	0.305	0.77	9.1e-05
8	11	3	189260625	189344011	rs1364596	rs4398410	AGGGCGGG	0.0873	1.46	9.1e-05
22	12	3	16327855	16535229	rs842274	rs3815962	AAAAGAGGGAAAAAAAGAGAAG	0.0397	0.472	9.1e-05
23	12	3	16327855	16543322	rs842274	rs17272530	AAAAGAGGGAAAAAAAGAGAAGG	0.0386	0.467	9.1e-05
5	11	3	122303929	122351791	rs7624614	rs7612991	AGAGA	0.0584	0.484	9.11e-05
10	16	3	171919214	172016725	rs4639001	rs16845307	AGCAGGGAAG	0.0274	1.85	9.11e-05
20	20	3	83216023	83758828	rs9852352	rs33983617	AAGGCGACACGAGCAGGGCG	0.0833	1.44	9.12e-05
7	18	3	10453218	10519680	rs34909	rs2111751	GAAGGGA	0.0549	1.65	9.13e-05
12	18	3	171915214	172022010	rs7640569	rs17461979	GAGCAGGGAAGA	0.0414	1.74	9.13e-05
6	11	3	122303929	122354037	rs7624614	rs1106346	AGAGAA	0.0584	0.484	9.15e-05
21	19	3	22841826	23054508	rs33117	rs537660	GCGAGGAAAAGAAAGAAGGCA	0.0139	2.18	9.15e-05
8	11	3	15908301	16009044	rs17041602	rs1454776	AAAAAAAA	0.296	0.768	9.19e-05
25	18	3	22841826	23118908	rs33117	rs1485384	GCGAGGAAAAGAAAGAAGGCAAAGG	0.0128	2.23	9.19e-05
25	25	3	152849491	153130204	rs10935916	rs10433456	AAAAACAAAGAAAAGGAGGGGACAG	0.0174	2.32	9.19e-05
8	9	3	15935841	16018470	rs753196	rs6442565	AAAAAAAG	0.296	0.768	9.2e-05
9	12	3	164941049	165125159	rs2033857	rs9878522	AAAGAAAGA	0.206	1.35	9.2e-05
17	26	3	152849491	153068547	rs10935916	rs9852831	AAAAACAAAGAAAAGGA	0.022	2.23	9.2e-05
9	11	3	15908301	16018470	rs17041602	rs6442565	AAAAAAAAG	0.296	0.768	9.29e-05
19	16	3	79634066	79847532	rs9872108	rs2055452	CCCAGAACAAGCAACGAGA	0.0102	2.6	9.3e-05
17	16	3	149254700	149401665	rs16861954	rs6804325	AGGAGGAAAAGAAAAGG	0.0151	2.34	9.31e-05
18	16	3	149254700	149403563	rs16861954	rs13064993	AGGAGGAAAAGAAAAGGG	0.0151	2.34	9.32e-05
21	10	3	14702982	14917526	rs2276754	rs17040476	ACAAGAGAGAAAAGAGGAGGA	0.0171	2.29	9.32e-05
17	20	3	79610625	79808437	rs11924965	rs1502288	GCCCAGAACAAGCAACG	0.0101	2.59	9.35e-05
23	25	3	26951226	27296212	rs7629417	rs2289803	AAGAGGAGGAGGACAGAAGGGGA	0.0108	2.82	9.35e-05
9	15	3	14480205	14506503	rs9683047	rs7610741	GGAACGAGC	0.0451	1.68	9.37e-05
5	9	3	5129769	5140364	rs11927981	rs2671758	GGAAG	0.0241	0.297	9.38e-05
15	24	3	3245509	3344733	rs6768756	rs6442791	GAAGCCAGGAGAAAG	0.018	2.2	9.4e-05
24	20	3	82975102	83662948	rs9309921	rs1453733	AGAAGAGAAAGGCGACACGAGCAG	0.0756	1.47	9.4e-05
12	14	3	164926605	165136797	rs13082820	rs4626117	AAAAGAAAGAAG	0.208	1.35	9.41e-05
16	24	3	64867724	64995557	rs6784720	rs9311929	GCAAAAGAACCAAGAA	0.0132	2.54	9.42e-05
20	18	3	164359700	164559726	rs9858061	rs7652863	CCGGGAAAAGAGGAAAGGAA	0.0119	2.49	9.42e-05
20	20	3	23759239	23937789	rs6784676	rs9876561	GAAAGAGAAAAGCAACCAAG	0.0126	2.62	9.43e-05
15	29	3	152915925	153099036	rs7637356	rs955013	AACAAAGAAAAGGAG	0.012	2.83	9.45e-05
9	18	3	14960204	15216429	rs2117776	rs7639618	AGGAAAAAG	0.0522	1.71	9.46e-05
21	18	3	164359700	164588702	rs9858061	rs9810313	CCGGGAAAAGAGGAAAGGAAC	0.0119	2.49	9.46e-05
22	15	3	9266056	9547959	rs2700331	rs2625889	GACGAGAAGAGGGCGGGGAAAA	0.02	2.26	9.47e-05
11	22	3	76471166	76559964	rs7621495	rs9849425	AGAGACAAGAA	0.0113	2.81	9.48e-05
17	20	3	51917015	52540773	rs1605070	rs1010553	AGCAAAAGGGCCAGGAA	0.0103	3.15	9.48e-05
5	10	3	73871925	73883107	rs4627704	rs291490	GGCAA	0.0112	2.74	9.49e-05
4	6	3	15939142	15990231	rs4684263	rs6775519	AAAA	0.309	0.772	9.52e-05
18	18	3	22841478	22998569	rs978239	rs711710	AGCGAGGAAAAGAAAGAA	0.0141	2.18	9.52e-05
10	29	3	142849107	142921964	rs9829651	rs4839620	AGAGAAGAAC	0.0817	1.52	9.53e-05
17	18	3	22841478	22997566	rs978239	rs711708	AGCGAGGAAAAGAAAGA	0.0141	2.18	9.54e-05
25	18	3	23146772	23317542	rs6807204	rs7630344	GACGCACAAGAGGGAGAAAGGGGAG	0.0355	1.73	9.54e-05
9	18	3	14476628	14501174	rs4684218	rs12489456	GGGAACGAG	0.0428	1.68	9.57e-05
17	17	3	172138843	172236440	rs520418	rs231983	AGGAGGAAACAAGGCGA	0.121	1.41	9.58e-05
19	13	3	107516847	107739094	rs7634587	rs6790456	AGAGGGAAGAGGACGACGA	0.0132	2.29	9.59e-05
16	18	3	22841478	22989819	rs978239	rs822780	AGCGAGGAAAAGAAAG	0.0141	2.18	9.61e-05
17	16	3	79634066	79818831	rs9872108	rs12632490	CCCAGAACAAGCAACGA	0.0102	2.6	9.61e-05
20	25	3	22644920	22875581	rs1870480	rs13100945	GCCAAACAAGAAAAGAGCGA	0.0161	2.12	9.62e-05
7	14	3	64202707	64274183	rs696023	rs704423	GGAAGCC	0.173	1.37	9.63e-05
18	16	3	79634066	79819713	rs9872108	rs9821785	CCCAGAACAAGCAACGAG	0.0102	2.6	9.63e-05
24	18	3	23146772	23289892	rs6807204	rs6792370	GACGCACAAGAGGGAGAAAGGGGA	0.0355	1.73	9.63e-05
19	22	3	118901013	119067735	rs9814507	rs4687848	AAGAGAGGGGAGAAACAAA	0.0172	2.32	9.65e-05
7	9	3	15935841	16009044	rs753196	rs1454776	AAAAAAA	0.296	0.768	9.66e-05
14	30	3	16656331	16734396	rs4685366	rs2060598	GAGACAGAAGGACG	0.0134	2.53	9.67e-05
23	14	3	3535441	3687827	rs7649856	rs1873026	AAAAGGAAAAACGGACCAAGCAA	0.0509	0.484	9.69e-05
7	10	3	118760722	118840453	rs12636639	rs6767666	GAAGGAG	0.292	1.3	9.71e-05
10	15	3	20583674	20703952	rs996482	rs7647157	GGGAAAGAGG	0.0175	2.11	9.72e-05
11	24	3	112754626	112832434	rs7650483	rs1795173	ACGAAAGAGCC	0.0599	1.69	9.74e-05
12	22	3	70209796	70307605	rs7614990	rs7616565	CAAAAAAAGAAA	0.0166	2.29	9.74e-05
21	28	3	164688034	165136797	rs7630103	rs4626117	GACAGACAGAAAAGAAAGAAG	0.0738	1.44	9.74e-05
2	3	3	31860058	31862681	rs4955208	rs4476542	AA	0.308	0.769	9.75e-05
15	19	3	112090292	112338027	rs10934170	rs13084615	CAACGAGGAAGGAAG	0.155	1.4	9.75e-05
11	18	3	105684092	105790348	rs1503920	rs6788447	ACGAAAGGGCG	0.0145	2.71	9.76e-05
16	19	3	79610625	79803516	rs11924965	rs11127664	GCCCAGAACAAGCAAC	0.01	2.59	9.76e-05
18	23	3	112718063	112855888	rs10460813	rs1881943	AGACGAAAGAGCCGAAAG	0.0516	1.6	9.77e-05
11	26	3	67418124	67470690	rs12637020	rs4856863	ACAGCAGGAAA	0.0121	2.59	9.79e-05
21	19	3	65950836	66307460	rs17382966	rs332349	AGGAAGAAAGAGAGAAGAGGA	0.0134	2.4	9.81e-05
12	28	3	67418124	67475097	rs12637020	rs12489223	ACAGCAGGAAAC	0.0123	2.57	9.83e-05
20	20	3	189199930	189343424	rs7630698	rs7610017	CAGAGGGAAAGAAAGGGCGG	0.0298	1.78	9.83e-05
15	23	3	64867724	64993316	rs6784720	rs9841542	GCAAAAGAACCAAGA	0.0132	2.53	9.85e-05
19	18	3	22841478	23010390	rs978239	rs711715	AGCGAGGAAAAGAAAGAAG	0.0141	2.18	9.85e-05
10	9	3	171309620	171500490	rs360402	rs9968111	AAGGCACACC	0.238	1.31	9.86e-05
16	16	3	149254700	149399908	rs16861954	rs12632606	AGGAGGAAAAGAAAAG	0.0151	2.34	9.86e-05
22	16	3	3535441	3686414	rs7649856	rs13075893	AAAAGGAAAAACGGACCAAGCA	0.0486	0.463	9.87e-05
9	9	3	171309620	171477953	rs360402	rs6769838	AAGGCACAC	0.238	1.31	9.91e-05
12	21	3	14476628	14510861	rs4684218	rs3773174	GGGAACGAGCAA	0.042	1.69	9.91e-05
23	23	3	66061727	66415349	rs28433140	rs9827734	AGAAGAGGAGCGGGACAAAACGA	0.0332	1.92	9.92e-05
8	16	3	20583201	20651459	rs1506049	rs1121305	GGGGAAAG	0.0186	2.16	9.93e-05
19	16	3	172138843	172262053	rs520418	rs13316580	AGGAGGAAACAAGGCGAAA	0.12	1.41	9.94e-05
11	18	3	14480205	14510861	rs9683047	rs3773174	GGAACGAGCAA	0.0439	1.69	9.95e-05
19	21	3	139745438	139931034	rs4271881	rs6808021	GCAAGAAAAGGAAACGAGG	0.013	2.36	9.96e-05
13	25	3	15152062	15342850	rs6808450	rs9831807	GAAGAAAGGGAAA	0.0101	2.85	9.97e-05
14	21	3	42435119	42557199	rs247421	rs2267535	GCACAGAGGGGGAG	0.0235	2.04	9.99e-05
