# Supplementary material for: A genome-wide association study in Swedish colorectal cancer patients with gastric- and prostate cancer in relatives
Source: Hered Cancer Clin Pract. 2024 Nov 14;22:25. doi: 10.1186/s13053-024-00299-z (PMC11562479; doi:10.1186/s13053-024-00299-z)
Supplement: Supplementary file 1 — Supplementary Material 1: Figure S1: Quantile-quantile plot (QQ-plot). QQ-plot of observed and expected P-values for single SNP analysis, -log 10 transformed. The diagonal red line represents the expected null hypothesis (= no association). Figure S2: Manhattan plot. Observed P values along the chromosomes for SNP association. The blue line represents suggestive statistical significance, p<5x10−5. Table S1-S23. [file 13053_2024_299_MOESM1_ESM.zip › Final Excel files, down to -05, Twin logistic, GWAS CRC-GC-PrC/CRC_GC_PrC_OncoTwin_chr4.logistic.xlsx]

## Sheet: Blad1
NSNP	NHAP	CHR	BP1	BP2	SNP1	SNP2	HAPLOTYPE	F	OR	P		NSNP = Number of SNPs in the haplotype
21	24	4	185088648	185252818	rs1921561	rs793899	AGAAAAAAACACAGGAAGAAA	0.0171	2.84	1.3e-08		NHAP = Number of haplotypes in each locus
20	22	4	119506139	119835148	rs7689541	rs7676506	GGGAGAGGAAGAAGCAAGAC	0.0103	3.62	1.59e-08		CHR = Chromosome number
24	13	4	20852244	21112046	rs3765122	rs7696887	AAAGGGGGAAGGGGGAGAGAAGAA	0.0121	3.25	2.72e-08		BP1 = First base pair in a haplotype
23	17	4	20852244	21096145	rs3765122	rs720853	AAAGGGGGAAGGGGGAGAGAAGA	0.0121	3.26	2.74e-08		BP2 = Last base pair in a haplotype
25	13	4	20852244	21116890	rs3765122	rs16870421	AAAGGGGGAAGGGGGAGAGAAGAAG	0.0111	3.38	2.74e-08		SNP1 = First SNP in a haplotype
21	19	4	119407189	119800779	rs10021843	rs7690236	AGAGGGGAGAGGAAGAAGCAA	0.0109	3.36	8.49e-08		SNP2 = Last SNP in a haplotype
16	23	4	20939779	21112046	rs4697198	rs7696887	AAGGGGGAGAGAAGAA	0.0137	3.08	9.72e-08		F = Haplotype frequency in samples
22	22	4	20852244	21079749	rs3765122	rs12510687	AAAGGGGGAAGGGGGAGAGAAG	0.0124	3.08	1.34e-07		OR = Odds ratio
11	20	4	175632405	175699276	rs1485945	rs2200457	GGGAGGGAAGA	0.146	0.585	1.38e-07		P = P-value
15	22	4	20939779	21096145	rs4697198	rs720853	AAGGGGGAGAGAAGA	0.0135	3.05	2.09e-07
10	19	4	175632405	175688141	rs1485945	rs12651268	GGGAGGGAAG	0.146	0.59	2.14e-07
24	21	4	5426224	5668688	rs2654506	rs11730653	GGCCAGGGCGAGAGAGAGGGAGGA	0.011	3.71	2.23e-07
6	9	4	57552810	57575299	rs899628	rs6816355	AGGAAG	0.0197	2.69	2.54e-07
18	22	4	119506139	119817622	rs7689541	rs6831957	GGGAGAGGAAGAAGCAAG	0.0121	3.12	2.67e-07
13	25	4	20948059	21096145	rs6830607	rs720853	GGGGGAGAGAAGA	0.0142	2.91	3.95e-07
16	20	4	162029797	162235993	rs2313008	rs5010468	ACAAGGGAGAAAAGGA	0.0112	3.09	3.97e-07
25	20	4	5426224	5677101	rs2654506	rs13146518	GGCCAGGGCGAGAGAGAGGGAGGAG	0.0105	3.69	4.05e-07
23	20	4	20861514	21125935	rs17556698	rs7687191	GGGGGAAGGGGGAGAGAAGAAGA	0.0105	3.19	4.14e-07
20	23	4	20861514	21096145	rs17556698	rs720853	GGGGGAAGGGGGAGAGAAGA	0.0116	3.04	4.22e-07
22	21	4	20861514	21116890	rs17556698	rs16870421	GGGGGAAGGGGGAGAGAAGAAG	0.0104	3.19	4.35e-07
20	26	4	183959226	184279303	rs2016910	rs7687627	AGAACGGAGAGAAAGAGAGA	0.0244	2.26	4.68e-07
24	16	4	20861514	21138108	rs17556698	rs6448023	GGGGGAAGGGGGAGAGAAGAAGAC	0.0105	3.17	5.1e-07
14	25	4	162029797	162227134	rs2313008	rs7679790	ACAAGGGAGAAAAG	0.012	3	5.23e-07
15	25	4	162029797	162228270	rs2313008	rs7687260	ACAAGGGAGAAAAGG	0.012	2.99	5.39e-07
17	19	4	119506139	119800779	rs7689541	rs7690236	GGGAGAGGAAGAAGCAA	0.0125	3.09	5.43e-07
10	21	4	175644564	175699276	rs10000984	rs2200457	GGAGGGAAGA	0.149	0.606	5.54e-07
21	21	4	20861514	21112046	rs17556698	rs7696887	GGGGGAAGGGGGAGAGAAGAA	0.0103	3.18	5.66e-07
8	15	4	175644564	175686589	rs10000984	rs2029569	GGAGGGAA	0.15	0.607	6.33e-07
17	23	4	20939779	21116890	rs4697198	rs16870421	AAGGGGGAGAGAAGAAG	0.0125	3.01	6.56e-07
23	21	4	5426224	5665201	rs2654506	rs4689273	GGCCAGGGCGAGAGAGAGGGAGG	0.0192	2.66	7.14e-07
9	20	4	175644564	175688141	rs10000984	rs12651268	GGAGGGAAG	0.15	0.609	7.39e-07
13	16	4	119630402	119800779	rs441216	rs7690236	GAGGAAGAAGCAA	0.0107	3.23	8.1e-07
14	22	4	20939779	21079749	rs4697198	rs12510687	AAGGGGGAGAGAAG	0.0137	2.93	8.15e-07
12	24	4	20948059	21079749	rs6830607	rs12510687	GGGGGAGAGAAG	0.0147	2.82	9.21e-07
6	10	4	175632405	175658175	rs1485945	rs4695959	GGGAGG	0.158	0.623	1.02e-06
24	20	4	102508948	102746780	rs2723058	rs4276281	AAACCAACAGGGAGAAGCGGAGGC	0.0104	3.17	1.04e-06
19	22	4	20861514	21079749	rs17556698	rs12510687	GGGGGAAGGGGGAGAGAAG	0.012	2.94	1.05e-06
8	12	4	57550335	57587795	rs17087059	rs973031	GAGGAAGG	0.0196	2.5	1.08e-06
13	26	4	162029797	162222374	rs2313008	rs13107435	ACAAGGGAGAAAA	0.012	2.91	1.08e-06
23	21	4	102508948	102737250	rs2723058	rs10028805	AAACCAACAGGGAGAAGCGGAGG	0.0105	3.15	1.09e-06
7	16	4	175644564	175675480	rs10000984	rs2029570	GGAGGGA	0.16	0.63	1.13e-06
21	18	4	102508948	102718795	rs2723058	rs11944613	AAACCAACAGGGAGAAGCGGA	0.0104	3.23	1.22e-06
22	26	4	167081486	167460285	rs13112070	rs2131252	GAGGAGCCGAGAAAAAGAGGGA	0.0138	3.1	1.24e-06
23	18	4	55361102	55610660	rs1507952	rs4406072	GACCAAGAAGGAGCGAACCGAGA	0.0188	2.57	1.25e-06
25	26	4	161940921	162222374	rs9991854	rs13107435	CAAAAGAAGAGCACAAGGGAGAAAA	0.0121	2.89	1.31e-06
25	20	4	102508948	102753408	rs2723058	rs4637409	AAACCAACAGGGAGAAGCGGAGGCA	0.0103	3.16	1.33e-06
10	22	4	63975710	64174876	rs4860122	rs17671382	GGCAAAAAAA	0.147	1.52	1.36e-06
15	22	4	119624641	119817622	rs6813357	rs6831957	AGAGGAAGAAGCAAG	0.0103	3.25	1.42e-06
7	11	4	101443803	101503277	rs2036357	rs6848407	GCCAAGA	0.0277	2.21	1.48e-06
24	16	4	55361102	55617208	rs1507952	rs4864522	GACCAAGAAGGAGCGAACCGAGAA	0.0181	2.58	1.55e-06
14	15	4	47913127	48052003	rs4695306	rs17470528	AACAGCGAAGGGAG	0.0152	2.62	1.57e-06
14	22	4	63883185	64174876	rs10213271	rs17671382	AGGAGGCAAAAAAA	0.146	1.52	1.59e-06
16	26	4	20926819	21096145	rs1434957	rs720853	GAAGGGGGAGAGAAGA	0.0136	2.75	1.62e-06
20	18	4	146205494	146509970	rs10006257	rs1874572	GACAGCAGGAAGAAAGAACA	0.0227	2.53	1.65e-06
5	10	4	175644564	175658175	rs10000984	rs4695959	GGAGG	0.159	0.63	1.67e-06
12	20	4	175632405	175709806	rs1485945	rs10049967	GGGAGGGAAGAA	0.13	0.601	1.76e-06
25	13	4	20849761	21112046	rs11735642	rs7696887	GAAAGGGGGAAGGGGGAGAGAAGAA	0.0106	2.93	1.81e-06
22	18	4	5426224	5658004	rs2654506	rs11735503	GGCCAGGGCGAGAGAGAGGGAG	0.0196	2.6	1.85e-06
13	14	4	47913127	48047591	rs4695306	rs6812991	AACAGCGAAGGGA	0.0152	2.59	2e-06
22	21	4	102508948	102726073	rs2723058	rs6833249	AAACCAACAGGGAGAAGCGGAG	0.0105	3.14	2e-06
6	15	4	175644564	175662891	rs10000984	rs6827308	GGAGGG	0.158	0.633	2.01e-06
21	26	4	167081486	167437817	rs13112070	rs10034660	GAGGAGCCGAGAAAAAGAGGG	0.014	3.01	2.11e-06
24	26	4	161940921	162221987	rs9991854	rs13106146	CAAAAGAAGAGCACAAGGGAGAAA	0.0249	2.18	2.31e-06
20	18	4	2294746	2471802	rs7681318	rs704349	ACGGGGGGGGGGGGGAGGGG	0.0145	2.68	2.34e-06
7	10	4	57550335	57575299	rs17087059	rs6816355	GAGGAAG	0.0199	2.42	2.5e-06
25	21	4	63229194	63467034	rs13137382	rs4348128	GAAGACCCGAAACGAGAAAAAGAAG	0.0137	2.76	2.5e-06
9	11	4	57549603	57587795	rs6829867	rs973031	AGAGGAAGG	0.0192	2.42	2.51e-06
8	11	4	101443803	101503451	rs2036357	rs2651555	GCCAAGAG	0.0277	2.17	2.57e-06
18	18	4	2294746	2452087	rs7681318	rs1203808	ACGGGGGGGGGGGGGAGG	0.0146	2.71	2.63e-06
16	22	4	2294746	2430298	rs7681318	rs9993090	ACGGGGGGGGGGGGGA	0.02	2.37	2.71e-06
23	16	4	20849761	21079749	rs11735642	rs12510687	GAAAGGGGGAAGGGGGAGAGAAG	0.0118	2.81	2.73e-06
24	21	4	63229194	63458896	rs13137382	rs4379088	GAAGACCCGAAACGAGAAAAAGAA	0.0138	2.73	2.76e-06
9	12	4	57550335	57597210	rs17087059	rs4864599	GAGGAAGGA	0.0195	2.42	2.83e-06
19	18	4	2294746	2458078	rs7681318	rs9990857	ACGGGGGGGGGGGGGAGGG	0.0143	2.7	2.89e-06
25	16	4	55361102	55624059	rs1507952	rs10213491	GACCAAGAAGGAGCGAACCGAGAAG	0.018	2.51	2.89e-06
11	15	4	57549603	57608969	rs6829867	rs1842295	AGAGGAAGGAA	0.012	2.89	2.91e-06
11	13	4	57549583	57597210	rs4865142	rs4864599	AAGAGGAAGGA	0.0189	2.38	2.93e-06
10	11	4	57549603	57597210	rs6829867	rs4864599	AGAGGAAGGA	0.0192	2.4	2.97e-06
11	14	4	101442540	101514587	rs1501089	rs6857393	GGCCAAGAGAA	0.0251	2.09	3e-06
23	16	4	31661814	32004256	rs1510806	rs17806054	CGAACGACGAAGACGAAGACAGA	0.0189	2.56	3.3e-06
21	19	4	55374968	55610660	rs6554191	rs4406072	CCAAGAAGGAGCGAACCGAGA	0.0214	2.38	3.37e-06
15	25	4	20926819	21079749	rs1434957	rs12510687	GAAGGGGGAGAGAAG	0.0139	2.65	3.51e-06
20	22	4	102508948	102714886	rs2723058	rs10031210	AAACCAACAGGGAGAAGCGG	0.0104	3.13	3.64e-06
19	27	4	183959226	184271019	rs2016910	rs7669080	AGAACGGAGAGAAAGAGAG	0.0278	2.05	3.82e-06
20	17	4	55361102	55557984	rs1507952	rs2237023	GACCAAGAAGGAGCGAACCG	0.0245	2.16	4.07e-06
21	20	4	55361102	55565445	rs1507952	rs17084644	GACCAAGAAGGAGCGAACCGA	0.0222	2.29	4.07e-06
14	23	4	175562084	175675480	rs6849847	rs2029570	AAAAGAGGGAGGGA	0.0995	0.573	4.32e-06
15	21	4	175562084	175686589	rs6849847	rs2029569	AAAAGAGGGAGGGAA	0.0969	0.57	4.33e-06
23	22	4	63229194	63428054	rs13137382	rs1031536	GAAGACCCGAAACGAGAAAAAGA	0.0139	2.71	4.49e-06
22	22	4	63229194	63424089	rs13137382	rs11944965	GAAGACCCGAAACGAGAAAAAG	0.0139	2.7	4.52e-06
14	26	4	20948059	21112046	rs6830607	rs7696887	GGGGGAGAGAAGAA	0.0147	2.64	4.7e-06
8	9	4	101423326	101486889	rs1587549	rs2651581	ACGGCCAA	0.0279	2.03	4.72e-06
8	14	4	175650116	175709806	rs9312559	rs10049967	GGGAAGAA	0.173	0.647	4.75e-06
20	10	4	24932206	25058232	rs1527359	rs759245	CAAAAAGAGAAGGGGAGAAG	0.0133	2.6	4.87e-06
8	16	4	175632405	175675480	rs1485945	rs2029570	GGGAGGGA	0.12	0.611	4.95e-06
21	23	4	63229194	63409453	rs13137382	rs13116204	GAAGACCCGAAACGAGAAAAA	0.0135	2.71	4.97e-06
10	13	4	57549583	57587795	rs4865142	rs973031	AAGAGGAAGG	0.0191	2.32	5.04e-06
10	14	4	101442540	101512875	rs1501089	rs17030327	GGCCAAGAGA	0.025	2.06	5.11e-06
17	21	4	2294746	2446532	rs7681318	rs3128843	ACGGGGGGGGGGGGGAG	0.014	2.78	5.11e-06
10	17	4	57550335	57608969	rs17087059	rs1842295	GAGGAAGGAA	0.0119	2.89	5.15e-06
7	13	4	175650116	175699276	rs9312559	rs2200457	GGGAAGA	0.195	0.664	5.18e-06
21	21	4	32114385	32318535	rs10017595	rs13119336	GCGAGACAAGGGAAAGACGGA	0.0115	2.81	5.27e-06
24	15	4	20849761	21096145	rs11735642	rs720853	GAAAGGGGGAAGGGGGAGAGAAGA	0.0116	2.74	5.38e-06
12	34	4	31700291	31901631	rs16885694	rs10006001	AACGACGAAGAC	0.0172	3.05	5.43e-06
15	26	4	20948059	21116890	rs6830607	rs16870421	GGGGGAGAGAAGAAG	0.0148	2.62	5.45e-06
20	21	4	32114385	32315731	rs10017595	rs902654	GCGAGACAAGGGAAAGACGG	0.0114	2.82	5.54e-06
21	24	4	20852244	21052369	rs3765122	rs10033946	AAAGGGGGAAGGGGGAGAGAA	0.0151	2.48	5.58e-06
19	21	4	32114385	32307437	rs10017595	rs1116083	GCGAGACAAGGGAAAGACG	0.0114	2.82	5.59e-06
22	19	4	55361102	55574182	rs1507952	rs3020826	GACCAAGAAGGAGCGAACCGAG	0.0221	2.26	5.76e-06
22	17	4	55374968	55617208	rs6554191	rs4864522	CCAAGAAGGAGCGAACCGAGAA	0.0186	2.45	5.85e-06
9	25	4	2798170	2916931	rs231331	rs16843589	GACAGGGAA	0.0102	3.3	6.03e-06
23	18	4	32114385	32329911	rs10017595	rs2897006	GCGAGACAAGGGAAAGACGGAGG	0.0105	2.9	6.16e-06
11	21	4	175644564	175709806	rs10000984	rs10049967	GGAGGGAAGAA	0.128	0.62	6.17e-06
18	20	4	55374968	55557984	rs6554191	rs2237023	CCAAGAAGGAGCGAACCG	0.0275	2.14	6.18e-06
24	13	4	185088648	185278885	rs1921561	rs4326049	AGAAAAAAACACAGGAAGAAAAAG	0.0106	3.05	6.29e-06
23	12	4	55374968	55624059	rs6554191	rs10213491	CCAAGAAGGAGCGAACCGAGAAG	0.0188	2.41	6.34e-06
22	19	4	32114385	32323374	rs10017595	rs1377892	GCGAGACAAGGGAAAGACGGAG	0.0104	2.92	6.55e-06
13	23	4	175552622	175658175	rs4695937	rs4695959	AAAAAGAGGGAGG	0.11	0.596	6.63e-06
13	21	4	175562084	175662891	rs6849847	rs6827308	AAAAGAGGGAGGG	0.102	0.583	6.66e-06
9	12	4	101442540	101503451	rs1501089	rs2651555	GGCCAAGAG	0.0269	2.03	6.73e-06
18	21	4	32114385	32304898	rs10017595	rs2404930	GCGAGACAAGGGAAAGAC	0.0115	2.78	6.82e-06
7	10	4	57552810	57587795	rs899628	rs973031	AGGAAGG	0.0212	2.3	7.16e-06
19	23	4	55385637	55610660	rs17084420	rs4406072	AAGAAGGAGCGAACCGAGA	0.019	2.45	7.29e-06
17	24	4	175562084	175699276	rs6849847	rs2200457	AAAAGAGGGAGGGAAGA	0.0991	0.582	7.52e-06
10	12	4	101432849	101503451	rs1501096	rs2651555	CGGCCAAGAG	0.0271	2.01	8.14e-06
9	12	4	101432849	101503277	rs1501096	rs6848407	CGGCCAAGA	0.0264	2.03	8.16e-06
11	35	4	31700291	31895086	rs16885694	rs6813096	AACGACGAAGA	0.0177	2.96	8.29e-06
12	14	4	101442540	101515453	rs1501089	rs7671093	GGCCAAGAGAAA	0.0247	2.03	8.47e-06
8	12	4	101442540	101503277	rs1501089	rs6848407	GGCCAAGA	0.0268	2.02	8.51e-06
16	24	4	119624641	119833292	rs6813357	rs736965	AGAGGAAGAAGCAAGA	0.0116	2.81	8.6e-06
15	13	4	63012413	63239289	rs6857895	rs7692732	AGGAAAGAAAACGAA	0.0192	2.22	8.64e-06
7	8	4	101423326	101479155	rs1587549	rs2013390	ACGGCCA	0.0318	1.98	8.66e-06
5	12	4	190317498	190338123	rs11132649	rs10034049	AGACC	0.047	1.84	8.74e-06
20	23	4	20852244	21019900	rs3765122	rs4348088	AAAGGGGGAAGGGGGAGAGA	0.0154	2.45	8.76e-06
9	14	4	175602273	175658175	rs13142152	rs4695959	AGAGGGAGG	0.112	0.604	8.82e-06
16	25	4	175562084	175688141	rs6849847	rs12651268	AAAAGAGGGAGGGAAG	0.0997	0.587	9.06e-06
6	12	4	175650116	175688141	rs9312559	rs12651268	GGGAAG	0.196	0.671	9.14e-06
5	10	4	175650116	175686589	rs9312559	rs2029569	GGGAA	0.195	0.667	9.21e-06
8	10	4	57549603	57575299	rs6829867	rs6816355	AGAGGAAG	0.0198	2.31	9.24e-06
9	12	4	101443803	101512875	rs2036357	rs17030327	GCCAAGAGA	0.0282	2.05	9.38e-06
22	22	4	119407189	119817622	rs10021843	rs6831957	AGAGGGGAGAGGAAGAAGCAAG	0.0104	2.9	9.46e-06
6	9	4	101442540	101486889	rs1501089	rs2651581	GGCCAA	0.0274	2.01	9.5e-06
12	21	4	175562084	175658175	rs6849847	rs4695959	AAAAGAGGGAGG	0.0919	0.571	9.51e-06
21	17	4	5427691	5658004	rs4017782	rs11735503	GCCAGGGCGAGAGAGAGGGAG	0.0237	2.3	9.55e-06
19	27	4	183989102	184279303	rs6850320	rs7687627	GAACGGAGAGAAAGAGAGA	0.0219	2.11	9.56e-06
6	13	4	190306460	190338123	rs876623	rs10034049	AAGACC	0.0469	1.84	9.64e-06
11	17	4	175602273	175675480	rs13142152	rs2029570	AGAGGGAGGGA	0.12	0.619	9.7e-06
4	9	4	175650116	175675480	rs9312559	rs2029570	GGGA	0.205	0.677	9.86e-06
25	16	4	176181659	176728576	rs13146658	rs1495716	GGGACAACGCAAAGAGGGGAGGGGA	0.017	2.67	1e-05
9	16	4	175632405	175686589	rs1485945	rs2029569	GGGAGGGAA	0.119	0.615	1.02e-05
7	15	4	175632405	175662891	rs1485945	rs6827308	GGGAGGG	0.127	0.629	1.06e-05
18	24	4	119624641	119844851	rs6813357	rs2162398	AGAGGAAGAAGCAAGACA	0.0116	2.79	1.06e-05
19	23	4	119624641	119860592	rs6813357	rs1565475	AGAGGAAGAAGCAAGACAG	0.0115	2.78	1.06e-05
9	15	4	190306460	190389490	rs876623	rs12646102	AAGACCAAG	0.0286	2.15	1.07e-05
10	14	4	101443803	101514587	rs2036357	rs6857393	GCCAAGAGAA	0.0281	2.04	1.08e-05
7	34	4	3854303	4207366	rs28414555	rs1991917	AGAAGAC	0.021	3.3	1.09e-05
11	15	4	101443803	101515453	rs2036357	rs7671093	GCCAAGAGAAA	0.028	2.03	1.1e-05
13	20	4	175602273	175688141	rs13142152	rs12651268	AGAGGGAGGGAAG	0.119	0.621	1.12e-05
6	31	4	3854303	4185610	rs28414555	rs6840829	AGAAGA	0.0197	3.47	1.13e-05
20	19	4	55374968	55574182	rs6554191	rs3020826	CCAAGAAGGAGCGAACCGAG	0.0275	2.09	1.13e-05
7	10	4	101442540	101494857	rs1501089	rs1827303	GGCCAAG	0.0269	2	1.16e-05
24	7	4	189384671	189571541	rs10019893	rs360117	ACAGAGAAAGGCGAAAGGAAAGAG	0.0112	3.03	1.16e-05
17	24	4	119624641	119835148	rs6813357	rs7676506	AGAGGAAGAAGCAAGAC	0.0115	2.78	1.17e-05
12	17	4	175602273	175686589	rs13142152	rs2029569	AGAGGGAGGGAA	0.119	0.621	1.18e-05
17	21	4	55385637	55565445	rs17084420	rs17084644	AAGAAGGAGCGAACCGA	0.0234	2.2	1.19e-05
18	15	4	175035169	175237408	rs10015990	rs1553669	AACGAACAAAGAAAAAGA	0.0128	3.03	1.2e-05
10	35	4	31700291	31893113	rs16885694	rs10007812	AACGACGAAG	0.0183	2.88	1.24e-05
8	10	4	57552810	57597210	rs899628	rs4864599	AGGAAGGA	0.0208	2.27	1.27e-05
8	10	4	101432849	101494857	rs1501096	rs1827303	CGGCCAAG	0.0264	2	1.27e-05
7	9	4	101432849	101486889	rs1501096	rs2651581	CGGCCAA	0.0257	2.01	1.28e-05
21	13	4	185116224	185278885	rs11930046	rs4326049	AAAAAACACAGGAAGAAAAAG	0.0131	2.6	1.28e-05
23	22	4	119407189	119833292	rs10021843	rs736965	AGAGGGGAGAGGAAGAAGCAAGA	0.01	2.86	1.28e-05
13	13	4	63012413	63229194	rs6857895	rs13137382	AGGAAAGAAAACG	0.0196	2.18	1.31e-05
22	20	4	55368702	55610660	rs6838519	rs4406072	ACCAAGAAGGAGCGAACCGAGA	0.0218	2.28	1.31e-05
17	25	4	183989102	184270907	rs6850320	rs10029290	GAACGGAGAGAAAGAGA	0.0244	2.07	1.32e-05
14	25	4	20914984	21019900	rs6843757	rs4348088	GGAAGGGGGAGAGA	0.0235	2.11	1.33e-05
14	13	4	63012413	63229994	rs6857895	rs10001214	AGGAAAGAAAACGA	0.0195	2.17	1.34e-05
18	24	4	47536566	47683429	rs12374260	rs13118104	AACAAAAAAGAAAAAAAG	0.0131	2.58	1.35e-05
20	16	4	185116224	185273483	rs11930046	rs712032	AAAAAACACAGGAAGAAAAA	0.013	2.62	1.35e-05
20	19	4	55380471	55610660	rs11133333	rs4406072	CAAGAAGGAGCGAACCGAGA	0.0231	2.23	1.35e-05
24	22	4	119407189	119835148	rs10021843	rs7676506	AGAGGGGAGAGGAAGAAGCAAGAC	0.01	2.83	1.4e-05
10	18	4	175602273	175662891	rs13142152	rs6827308	AGAGGGAGGG	0.119	0.623	1.41e-05
19	24	4	47536566	47688064	rs12374260	rs7661217	AACAAAAAAGAAAAAAAGG	0.0134	2.54	1.41e-05
9	12	4	57549583	57575299	rs4865142	rs6816355	AAGAGGAAG	0.02	2.22	1.43e-05
13	35	4	31700291	31909356	rs16885694	rs10027346	AACGACGAAGACG	0.0168	2.9	1.45e-05
14	21	4	175602273	175699276	rs13142152	rs2200457	AGAGGGAGGGAAGA	0.119	0.626	1.45e-05
22	14	4	55380471	55624059	rs11133333	rs10213491	CAAGAAGGAGCGAACCGAGAAG	0.0216	2.24	1.46e-05
12	20	4	162029797	162221987	rs2313008	rs13106146	ACAAGGGAGAAA	0.0247	2.06	1.47e-05
25	17	4	31927635	32268382	rs7694314	rs11734603	AAGACAGAAGCGCGAGACAAGGGAA	0.0131	2.57	1.47e-05
24	18	4	37253250	37463593	rs17603438	rs1479765	AAAAAAAAAAAGAGAGAAAAGGAA	0.0111	2.92	1.49e-05
5	8	4	101442540	101479155	rs1501089	rs2013390	GGCCA	0.0276	2	1.5e-05
14	16	4	101442540	101534643	rs1501089	rs12641140	GGCCAAGAGAAAGG	0.0246	1.99	1.5e-05
6	8	4	101432849	101479155	rs1501096	rs2013390	CGGCCA	0.0276	2	1.51e-05
17	24	4	185128641	185273483	rs11724229	rs712032	AAACACAGGAAGAAAAA	0.0571	1.65	1.51e-05
19	24	4	20861179	21052369	rs9291414	rs10033946	AGGGGGAAGGGGGAGAGAA	0.0114	2.73	1.53e-05
12	16	4	101443803	101523312	rs2036357	rs2866217	GCCAAGAGAAAG	0.0281	2	1.54e-05
18	27	4	183959226	184270907	rs2016910	rs10029290	AGAACGGAGAGAAAGAGA	0.0282	2	1.59e-05
22	22	4	185088648	185265401	rs1921561	rs793880	AGAAAAAAACACAGGAAGAAAA	0.0152	2.45	1.59e-05
25	18	4	37253250	37466250	rs17603438	rs2928304	AAAAAAAAAAAGAGAGAAAAGGAAA	0.0111	2.9	1.59e-05
16	22	4	15210390	15467035	rs16891600	rs719993	AACCGAAACCCAGAGG	0.0124	2.66	1.6e-05
24	12	4	55380471	55669590	rs11133333	rs1982975	CAAGAAGGAGCGAACCGAGAAGGA	0.0209	2.24	1.6e-05
17	17	4	35269594	35604709	rs9306924	rs7667040	AAGAGACGAGAGACACA	0.0119	3.14	1.62e-05
5	8	4	101443803	101486889	rs2036357	rs2651581	GCCAA	0.0281	2.1	1.64e-05
20	24	4	63614842	63878877	rs3922569	rs10029207	GCCCCAGGAAAGAGGAGAAG	0.0194	2.49	1.65e-05
22	17	4	20849761	21052369	rs11735642	rs10033946	GAAAGGGGGAAGGGGGAGAGAA	0.0129	2.55	1.67e-05
21	17	4	55385637	55624059	rs17084420	rs10213491	AAGAAGGAGCGAACCGAGAAG	0.0177	2.4	1.68e-05
21	25	4	47536566	47742275	rs12374260	rs6849926	AACAAAAAAGAAAAAAAGGGC	0.0126	2.6	1.68e-05
4	7	4	101443803	101479155	rs2036357	rs2013390	GCCA	0.0283	2.1	1.7e-05
20	25	4	47536566	47705578	rs12374260	rs10517198	AACAAAAAAGAAAAAAAGGG	0.0135	2.51	1.7e-05
17	22	4	13030876	13167596	rs4834860	rs562920	AGGGGGGGGGAAGGAGG	0.0217	2.21	1.72e-05
18	20	4	13030876	13193295	rs4834860	rs870835	AGGGGGGGGGAAGGAGGA	0.0223	2.18	1.72e-05
6	9	4	101443803	101494857	rs2036357	rs1827303	GCCAAG	0.0282	2.1	1.73e-05
11	24	4	174348397	174484121	rs1481121	rs4695853	ACGGGCGGAGG	0.0256	0.255	1.73e-05
24	10	4	55374968	55643116	rs6554191	rs11732323	CCAAGAAGGAGCGAACCGAGAAGG	0.0186	2.32	1.74e-05
4	7	4	47705578	47817004	rs10517198	rs12645164	GCAA	0.5	1.3	1.76e-05
9	11	4	63366728	63458896	rs10027570	rs4379088	GAAAAAGAG	0.0434	1.77	1.79e-05
13	15	4	101442540	101523312	rs1501089	rs2866217	GGCCAAGAGAAAG	0.0246	1.98	1.79e-05
15	25	4	20914984	21052369	rs6843757	rs10033946	GGAAGGGGGAGAGAA	0.0219	2.13	1.79e-05
19	21	4	55361102	55536375	rs1507952	rs2237028	GACCAAGAAGGAGCGAACC	0.0246	2.09	1.84e-05
5	21	4	3854303	4167133	rs28414555	rs7679962	AGAAG	0.03	2.5	1.86e-05
9	23	4	25779985	25880334	rs2309286	rs13118224	AGGGAAGAA	0.0333	2.11	1.86e-05
8	20	4	95622305	95718070	rs11931151	rs7677261	AAAGCCAG	0.0107	3.25	1.93e-05
17	19	4	2502637	2850142	rs1203863	rs12503220	ACCGACAAGGGAACAAG	0.0235	2.03	1.97e-05
14	17	4	101443803	101573688	rs2036357	rs9759759	GCCAAGAGAAAGGA	0.0281	1.99	2.01e-05
19	20	4	47548254	47705578	rs12502323	rs10517198	ACAAAAAAGAAAAAAAGGG	0.017	2.24	2.01e-05
13	17	4	101443803	101534643	rs2036357	rs12641140	GCCAAGAGAAAGG	0.0281	1.99	2.02e-05
23	16	4	185088648	185273483	rs1921561	rs712032	AGAAAAAAACACAGGAAGAAAAA	0.0104	2.97	2.04e-05
10	26	4	174348397	174471671	rs1481121	rs4695849	ACGGGCGGAG	0.0261	0.265	2.05e-05
17	19	4	47548254	47683429	rs12502323	rs13118104	ACAAAAAAGAAAAAAAG	0.017	2.24	2.05e-05
17	22	4	5452736	5658004	rs1001465	rs11735503	GGGCGAGAGAGAGGGAG	0.0256	2.22	2.05e-05
18	19	4	47548254	47688064	rs12502323	rs7661217	ACAAAAAAGAAAAAAAGG	0.0169	2.24	2.06e-05
19	17	4	55374968	55565445	rs6554191	rs17084644	CCAAGAAGGAGCGAACCGA	0.0182	2.27	2.06e-05
15	19	4	185128641	185252818	rs11724229	rs793899	AAACACAGGAAGAAA	0.0733	1.54	2.07e-05
18	26	4	20861179	21019900	rs9291414	rs4348088	AGGGGGAAGGGGGAGAGA	0.0113	2.72	2.08e-05
12	12	4	141194324	141372158	rs6831812	rs1897280	GGGCCAGAAAAA	0.0102	2.82	2.12e-05
21	19	4	20849761	21019900	rs11735642	rs4348088	GAAAGGGGGAAGGGGGAGAGA	0.0128	2.56	2.12e-05
9	21	4	175608905	175662891	rs4695784	rs6827308	GAGGGAGGG	0.112	0.623	2.13e-05
15	20	4	31661814	31909356	rs1510806	rs10027346	CGAACGACGAAGACG	0.0188	2.47	2.13e-05
11	12	4	141194324	141364288	rs6831812	rs17005918	GGGCCAGAAAA	0.0103	2.82	2.14e-05
20	21	4	47548254	47742275	rs12502323	rs6849926	ACAAAAAAGAAAAAAAGGGC	0.0149	2.39	2.14e-05
16	21	4	185128641	185265401	rs11724229	rs793880	AAACACAGGAAGAAAA	0.0706	1.56	2.17e-05
3	6	4	175650116	175662891	rs9312559	rs6827308	GGG	0.206	0.688	2.18e-05
22	24	4	96494451	96736162	rs1385674	rs1436554	AGCAAGGGAAGAAGAAAAAGGG	0.0578	0.503	2.18e-05
19	19	4	31661814	31948000	rs1510806	rs1581453	CGAACGACGAAGACGAAGA	0.0205	2.34	2.2e-05
17	27	4	20914984	21096145	rs6843757	rs720853	GGAAGGGGGAGAGAAGA	0.0165	2.3	2.21e-05
11	22	4	18181391	18315750	rs16896557	rs16896934	CGGAAACGAGA	0.057	1.67	2.22e-05
23	17	4	55368702	55617208	rs6838519	rs4864522	ACCAAGAAGGAGCGAACCGAGAA	0.0217	2.24	2.22e-05
19	26	4	63229994	63403138	rs10001214	rs969607	AAGACCCGAAACGAGAAAA	0.0155	2.44	2.23e-05
23	18	4	40702239	40895132	rs12500580	rs6849533	AACGGAAAAGAAAAGGAAAAAGA	0.0109	2.86	2.23e-05
5	6	4	138213225	138227898	rs7670687	rs768728	GGAGA	0.262	1.32	2.24e-05
10	13	4	141194324	141343133	rs6831812	rs10012138	GGGCCAGAAA	0.0104	2.84	2.24e-05
21	13	4	55380471	55617208	rs11133333	rs4864522	CAAGAAGGAGCGAACCGAGAA	0.0218	2.23	2.3e-05
23	3	4	189115231	189265168	rs4492063	rs6841379	AGAAGAGAAGGGAGAACGGAAGG	0.011	2.59	2.31e-05
25	13	4	55357990	55617208	rs7676607	rs4864522	AGACCAAGAAGGAGCGAACCGAGAA	0.0207	2.22	2.32e-05
11	14	4	101432849	101512875	rs1501096	rs17030327	CGGCCAAGAGA	0.0273	1.92	2.33e-05
18	26	4	63229994	63397548	rs10001214	rs6848319	AAGACCCGAAACGAGAAA	0.0154	2.44	2.35e-05
20	22	4	55385637	55617208	rs17084420	rs4864522	AAGAAGGAGCGAACCGAGAA	0.0184	2.36	2.36e-05
23	20	4	101214573	101494857	rs4128643	rs1827303	AAAGGAGGAAAGAAACGGCCAAG	0.0139	2.53	2.36e-05
25	12	4	55380471	55689495	rs11133333	rs1472411	CAAGAAGGAGCGAACCGAGAAGGAG	0.0189	2.27	2.39e-05
6	14	4	190317498	190344851	rs11132649	rs9994370	AGACCA	0.0325	2	2.4e-05
18	21	4	55385637	55574182	rs17084420	rs3020826	AAGAAGGAGCGAACCGAG	0.0235	2.15	2.44e-05
9	13	4	141194324	141319793	rs6831812	rs2175562	GGGCCAGAA	0.0104	2.83	2.45e-05
25	11	4	55374968	55669590	rs6554191	rs1982975	CCAAGAAGGAGCGAACCGAGAAGGA	0.0181	2.29	2.45e-05
21	23	4	96494451	96734419	rs1385674	rs11939292	AGCAAGGGAAGAAGAAAAAGG	0.0581	0.507	2.51e-05
8	17	4	190317498	190389490	rs11132649	rs12646102	AGACCAAG	0.0302	2.09	2.52e-05
9	20	4	175644689	175699276	rs12650824	rs2200457	GAGGGAAGA	0.177	0.678	2.54e-05
13	30	4	31684540	31901631	rs6831283	rs10006001	GAACGACGAAGAC	0.0231	2.3	2.55e-05
14	19	4	32194941	32307437	rs17080898	rs1116083	ACAAGGGAAAGACG	0.0114	2.85	2.56e-05
15	18	4	32194941	32315731	rs17080898	rs902654	ACAAGGGAAAGACGG	0.0114	2.85	2.56e-05
22	22	4	72791849	73284282	rs1520499	rs922739	AAGCGGCAACGACAAAAAAAAG	0.0113	3.49	2.57e-05
11	23	4	129651071	129803970	rs6534699	rs11940298	GGAGGAGAAGG	0.0108	2.87	2.61e-05
5	7	4	47705578	47833809	rs10517198	rs1866688	GCAAA	0.5	1.29	2.63e-05
17	21	4	15210390	15480225	rs16891600	rs9993580	AACCGAAACCCAGAGGC	0.013	2.56	2.63e-05
24	23	4	37285195	37471031	rs1776560	rs10517414	AAAAAAAGAGAGAAAAGGAAAGAA	0.0144	2.46	2.64e-05
15	16	4	101442540	101573688	rs1501089	rs9759759	GGCCAAGAGAAAGGA	0.0243	1.97	2.65e-05
17	23	4	96531822	96734419	rs264305	rs11939292	AGGGAAGAAGAAAAAGG	0.0687	0.547	2.65e-05
16	18	4	32194941	32318535	rs17080898	rs13119336	ACAAGGGAAAGACGGA	0.0115	2.84	2.66e-05
22	14	4	185116224	185286768	rs11930046	rs17624012	AAAAAACACAGGAAGAAAAAGG	0.0125	2.57	2.66e-05
22	18	4	40702239	40895018	rs12500580	rs11737809	AACGGAAAAGAAAAGGAAAAAG	0.0109	2.83	2.68e-05
24	18	4	40702239	40917488	rs12500580	rs13102449	AACGGAAAAGAAAAGGAAAAAGAC	0.0109	2.83	2.68e-05
8	16	4	190306460	190371697	rs876623	rs10007036	AAGACCAA	0.0298	2.05	2.7e-05
15	23	4	129651071	129860963	rs6534699	rs6840353	GGAGGAGAAGGGAAG	0.0106	2.88	2.7e-05
18	25	4	183989102	184271019	rs6850320	rs7669080	GAACGGAGAGAAAGAGAG	0.0249	1.98	2.7e-05
11	20	4	175608905	175686589	rs4695784	rs2029569	GAGGGAGGGAA	0.106	0.621	2.74e-05
8	22	4	64001013	64174876	rs12502749	rs17671382	CAAAAAAA	0.106	1.57	2.76e-05
20	18	4	31661814	31950589	rs1510806	rs1523171	CGAACGACGAAGACGAAGAC	0.0204	2.32	2.76e-05
21	22	4	119437972	119817622	rs2035600	rs6831957	GAGGGGAGAGGAAGAAGCAAG	0.0127	2.68	2.76e-05
25	22	4	66083947	66362487	rs2349420	rs6815080	AGAACCGGGAGGAGAAAGGGCAGGG	0.0294	1.85	2.76e-05
23	23	4	66083947	66353220	rs2349420	rs4516775	AGAACCGGGAGGAGAAAGGGCAG	0.0299	1.83	2.79e-05
13	23	4	129651071	129836255	rs6534699	rs318543	GGAGGAGAAGGGA	0.0106	2.87	2.82e-05
7	15	4	190306460	190344851	rs876623	rs9994370	AAGACCA	0.0322	1.99	2.83e-05
14	23	4	129651071	129838879	rs6534699	rs318549	GGAGGAGAAGGGAA	0.0106	2.87	2.83e-05
4	5	4	138213225	138227609	rs7670687	rs987360	GGAG	0.262	1.32	2.84e-05
8	14	4	63409453	63509409	rs13116204	rs12500171	CAGGAGGG	0.0512	1.71	2.84e-05
18	30	4	20914984	21112046	rs6843757	rs7696887	GGAAGGGGGAGAGAAGAA	0.016	2.31	2.84e-05
25	20	4	125683296	125937256	rs1506551	rs1498040	AAAGAGGGGGAGGGGAGGAACCGAA	0.0539	1.64	2.86e-05
19	28	4	20914984	21116890	rs6843757	rs16870421	GGAAGGGGGAGAGAAGAAG	0.0161	2.3	2.87e-05
3	5	4	138213225	138224531	rs7670687	rs1425969	GGA	0.262	1.32	2.88e-05
10	12	4	10726853	10857992	rs16872571	rs2869749	GGGAGACGCA	0.0337	1.84	2.91e-05
10	27	4	25769971	25880334	rs7686038	rs13118224	GAGGGAAGAA	0.0153	2.49	2.92e-05
15	31	4	178760909	178910307	rs11131829	rs10006596	CGAGGAGAGAGCGAA	0.0116	2.79	2.93e-05
2	4	4	175650116	175658175	rs9312559	rs4695959	GG	0.206	0.692	2.95e-05
12	21	4	129651071	129825629	rs6534699	rs186444	GGAGGAGAAGGG	0.0106	2.86	2.95e-05
15	26	4	175601668	175699276	rs12647358	rs2200457	AAGAGGGAGGGAAGA	0.103	0.624	2.95e-05
25	19	4	160477057	160992265	rs11100238	rs7674336	AGAAGAGGAAGAAGAAGAAGGACGA	0.011	2.61	2.96e-05
14	17	4	137704034	137808928	rs1841293	rs7698161	CGAAGAGAGAAGGG	0.0193	2.15	2.98e-05
25	13	4	145033532	145544836	rs4425323	rs17776795	GCAAGAGGACACGGAGACGAAAAAA	0.0113	2.77	2.98e-05
19	19	4	55368702	55557984	rs6838519	rs2237023	ACCAAGAAGGAGCGAACCG	0.0266	2.05	2.99e-05
7	21	4	95622305	95706285	rs11931151	rs12501965	AAAGCCA	0.011	3.13	3.01e-05
19	27	4	63229194	63397548	rs13137382	rs6848319	GAAGACCCGAAACGAGAAA	0.0183	2.22	3.02e-05
3	3	4	130236239	130247519	rs6856123	rs9994470	AGA	0.0582	0.518	3.04e-05
23	22	4	72791849	73295961	rs1520499	rs11727604	AAGCGGCAACGACAAAAAAAAGA	0.0125	3.19	3.04e-05
21	21	4	72792667	73284282	rs10035034	rs922739	AGCGGCAACGACAAAAAAAAG	0.0107	3.85	3.09e-05
25	23	4	37285195	37476233	rs1776560	rs1382984	AAAAAAAGAGAGAAAAGGAAAGAAA	0.0143	2.45	3.09e-05
14	24	4	66083947	66254728	rs2349420	rs4860656	AGAACCGGGAGGAG	0.0331	1.79	3.12e-05
10	16	4	137727533	137808928	rs2169147	rs7698161	GAGAGAAGGG	0.0226	2.13	3.13e-05
22	20	4	72792667	73295961	rs10035034	rs11727604	AGCGGCAACGACAAAAAAAAGA	0.0107	3.83	3.15e-05
14	16	4	119624641	119800779	rs6813357	rs7690236	AGAGGAAGAAGCAA	0.0136	2.59	3.19e-05
22	17	4	87728676	88087832	rs17694112	rs17754933	AGCGGAAAAAAGGAAGGAGAGA	0.0105	2.69	3.19e-05
23	8	4	189384671	189557490	rs10019893	rs13110503	ACAGAGAAAGGCGAAAGGAAAGA	0.013	2.66	3.21e-05
23	18	4	87728676	88117272	rs17694112	rs6531956	AGCGGAAAAAAGGAAGGAGAGAG	0.0105	2.69	3.21e-05
20	23	4	66083947	66327854	rs2349420	rs9991256	AGAACCGGGAGGAGAAAGGG	0.0322	1.8	3.22e-05
25	25	4	63084429	63409453	rs6823272	rs13116204	AAACGAAGACCCGAAACGAGAAAAA	0.0117	2.53	3.23e-05
9	21	4	183162284	183260894	rs7694663	rs1516530	GAGAACAGG	0.0108	3.07	3.25e-05
21	24	4	66147444	66353220	rs4860646	rs4516775	AACCGGGAGGAGAAAGGGCAG	0.0371	1.75	3.25e-05
7	22	4	25760828	25818473	rs2276953	rs1378952	GAGAGGG	0.0119	3.02	3.38e-05
19	23	4	66083947	66322437	rs2349420	rs4860665	AGAACCGGGAGGAGAAAGG	0.0321	1.8	3.38e-05
15	17	4	35269594	35528798	rs9306924	rs7694691	AAGAGACGAGAGACA	0.0121	2.98	3.42e-05
9	15	4	57552810	57608969	rs899628	rs1842295	AGGAAGGAA	0.0129	2.67	3.43e-05
21	16	4	40702239	40886139	rs12500580	rs17442189	AACGGAAAAGAAAAGGAAAAA	0.0112	2.79	3.43e-05
11	24	4	25769971	25881877	rs7686038	rs7681279	GAGGGAAGAAG	0.0149	2.5	3.45e-05
24	15	4	160477057	160974552	rs11100238	rs2711273	AGAAGAGGAAGAAGAAGAAGGACG	0.0108	2.61	3.45e-05
24	22	4	72791849	73334051	rs1520499	rs1383930	AAGCGGCAACGACAAAAAAAAGAC	0.0122	3.21	3.45e-05
13	18	4	32194941	32304898	rs17080898	rs2404930	ACAAGGGAAAGAC	0.0116	2.82	3.47e-05
24	24	4	149920515	150646588	rs7691878	rs7684095	AGCAGAGAGAGGACGAAGAAAAAA	0.0142	2.48	3.48e-05
24	24	4	167081486	167540460	rs13112070	rs7673384	GAGGAGCCGAGAAAAAGAGGGACA	0.0106	3.02	3.49e-05
24	25	4	136763493	137258380	rs7672503	rs6858670	GAGGAAGCACCAGGGGGAGGGAGG	0.0144	2.87	3.49e-05
20	27	4	63229194	63403138	rs13137382	rs969607	GAAGACCCGAAACGAGAAAA	0.0185	2.2	3.53e-05
2	4	4	138213225	138221687	rs7670687	rs6847311	GG	0.262	1.32	3.56e-05
13	13	4	141172413	141372158	rs7659292	rs1897280	AGGGCCAGAAAAA	0.0112	2.56	3.57e-05
4	4	4	130236239	130264384	rs6856123	rs10031400	AGAA	0.0582	0.522	3.58e-05
12	17	4	10943926	11002528	rs2869768	rs2128863	AGCGAGAAGGCA	0.0274	1.91	3.59e-05
15	23	4	46690369	47006399	rs4538458	rs13139021	AAAAGGCAAGACAGG	0.0103	2.76	3.59e-05
23	24	4	66119496	66359577	rs54808	rs4337775	GAACCGGGAGGAGAAAGGGCAGA	0.013	2.44	3.59e-05
19	16	4	188707091	188911842	rs4861758	rs6836268	CGAGAAACAGGGAGAAGAA	0.189	1.39	3.6e-05
16	23	4	46690369	47018520	rs4538458	rs4521322	AAAAGGCAAGACAGGA	0.0105	2.72	3.61e-05
19	19	4	55380471	55574182	rs11133333	rs3020826	CAAGAAGGAGCGAACCGAG	0.027	2.02	3.62e-05
25	23	4	66119496	66378192	rs54808	rs4541571	GAACCGGGAGGAGAAAGGGCAGAAG	0.0123	2.48	3.66e-05
23	12	4	55380471	55643116	rs11133333	rs11732323	CAAGAAGGAGCGAACCGAGAAGG	0.0214	2.16	3.67e-05
12	13	4	141172413	141364288	rs7659292	rs17005918	AGGGCCAGAAAA	0.0112	2.55	3.69e-05
21	23	4	65996512	66322437	rs10013406	rs4860665	AGAGAACCGGGAGGAGAAAGG	0.0446	1.69	3.7e-05
22	24	4	183959226	184281811	rs2016910	rs9992054	AGAACGGAGAGAAAGAGAGAAG	0.0226	2.01	3.78e-05
23	15	4	55354275	55565445	rs1507955	rs17084644	GAGACCAAGAAGGAGCGAACCGA	0.0191	2.19	3.78e-05
18	24	4	175562084	175709806	rs6849847	rs10049967	AAAAGAGGGAGGGAAGAA	0.0885	0.596	3.79e-05
9	14	4	63403138	63509409	rs969607	rs12500171	ACAGGAGGG	0.0521	1.68	3.82e-05
19	20	4	13030876	13213672	rs4834860	rs10008923	AGGGGGGGGGAAGGAGGAA	0.0215	2.14	3.86e-05
24	25	4	63012413	63319526	rs6857895	rs17239472	AGGAAAGAAAACGAAGACCCGAAA	0.0152	2.28	3.87e-05
25	25	4	63012413	63322306	rs6857895	rs778554	AGGAAAGAAAACGAAGACCCGAAAC	0.0152	2.28	3.88e-05
18	20	4	72811523	73295961	rs6446772	rs11727604	GCAACGACAAAAAAAAGA	0.0108	3.44	3.89e-05
18	21	4	185128641	185278885	rs11724229	rs4326049	AAACACAGGAAGAAAAAG	0.0567	1.62	3.9e-05
23	27	4	63012413	63312810	rs6857895	rs11946748	AGGAAAGAAAACGAAGACCCGAA	0.0152	2.28	3.91e-05
18	22	4	55361102	55528653	rs1507952	rs2237034	GACCAAGAAGGAGCGAAC	0.0252	2.02	3.95e-05
9	30	4	25760828	25863375	rs2276953	rs6831024	GAGAGGGAA	0.0171	2.52	3.97e-05
12	15	4	101432849	101514587	rs1501096	rs6857393	CGGCCAAGAGAA	0.0272	1.89	3.97e-05
17	28	4	31700291	31948000	rs16885694	rs1581453	AACGACGAAGACGAAGA	0.0166	2.78	3.97e-05
20	18	4	119437972	119800779	rs2035600	rs7690236	GAGGGGAGAGGAAGAAGCAA	0.013	2.65	3.97e-05
16	22	4	55385637	55557984	rs17084420	rs2237023	AAGAAGGAGCGAACCG	0.0203	2.15	3.99e-05
7	6	4	130236239	130267509	rs6856123	rs17014612	AGAACAG	0.0579	0.524	4e-05
3	4	4	47742275	47817004	rs6849926	rs12645164	CAA	0.516	1.29	4.01e-05
15	20	4	56581678	56700160	rs7665149	rs12504347	GACAGAAAAAGCAGC	0.165	0.68	4.02e-05
10	12	4	141208028	141364288	rs7684736	rs17005918	GGCCAGAAAA	0.0116	2.54	4.03e-05
21	18	4	87738967	88087832	rs10000226	rs17754933	GCGGAAAAAAGGAAGGAGAGA	0.0111	2.63	4.03e-05
16	26	4	66083947	66277278	rs2349420	rs17086207	AGAACCGGGAGGAGAA	0.0327	1.78	4.04e-05
24	23	4	66083947	66359577	rs2349420	rs4337775	AGAACCGGGAGGAGAAAGGGCAGG	0.0297	1.82	4.04e-05
18	23	4	119630402	119860592	rs441216	rs1565475	GAGGAAGAAGCAAGACAG	0.0129	2.49	4.05e-05
22	19	4	40710034	40895132	rs6815557	rs6849533	ACGGAAAAGAAAAGGAAAAAGA	0.0108	2.86	4.06e-05
5	5	4	130236239	130267046	rs6856123	rs4975217	AGAAC	0.058	0.524	4.07e-05
17	19	4	72811523	73284282	rs6446772	rs922739	GCAACGACAAAAAAAAG	0.0108	3.42	4.08e-05
6	5	4	130236239	130267085	rs6856123	rs4975218	AGAACA	0.0579	0.524	4.1e-05
22	21	4	65996512	66327854	rs10013406	rs9991256	AGAGAACCGGGAGGAGAAAGGG	0.045	1.68	4.11e-05
24	23	4	66119496	66362487	rs54808	rs6815080	GAACCGGGAGGAGAAAGGGCAGAA	0.0123	2.47	4.15e-05
20	27	4	185088648	185249147	rs1921561	rs793892	AGAAAAAAACACAGGAAGAA	0.0189	2.22	4.16e-05
14	22	4	56581678	56677652	rs7665149	rs11736419	GACAGAAAAAGCAG	0.166	0.681	4.18e-05
15	23	4	66083947	66272179	rs2349420	rs2198103	AGAACCGGGAGGAGA	0.033	1.78	4.18e-05
16	24	4	13030876	13149122	rs4834860	rs503506	AGGGGGGGGGAAGGAG	0.0227	2.12	4.18e-05
11	18	4	137720486	137808928	rs17829074	rs7698161	AGAGAGAAGGG	0.0104	3.1	4.2e-05
18	28	4	175552622	175699276	rs4695937	rs2200457	AAAAAGAGGGAGGGAAGA	0.103	0.619	4.22e-05
12	27	4	94651669	94778298	rs2099701	rs12643691	AGAAGAGAACAG	0.0312	2.12	4.23e-05
18	21	4	66083947	66300425	rs2349420	rs6831652	AGAACCGGGAGGAGAAAG	0.0321	1.79	4.23e-05
22	24	4	63012413	63309789	rs6857895	rs778572	AGGAAAGAAAACGAAGACCCGA	0.0156	2.25	4.23e-05
25	24	4	167081486	167550780	rs13112070	rs10034869	GAGGAGCCGAGAAAAAGAGGGACAA	0.0108	2.96	4.24e-05
21	23	4	63012413	63309015	rs6857895	rs2445034	AGGAAAGAAAACGAAGACCCG	0.0156	2.25	4.26e-05
21	25	4	48226267	48481976	rs4694890	rs992423	CGAAGAAGGAGGGAAGCCAGA	0.0157	2.31	4.29e-05
23	23	4	63614842	63901724	rs3922569	rs2346649	GCCCCAGGAAAGAGGAGAAGAGG	0.0178	2.42	4.29e-05
2	4	4	165456150	165483847	rs12508710	rs7692840	AG	0.551	1.3	4.32e-05
18	20	4	55380471	55565445	rs11133333	rs17084644	CAAGAAGGAGCGAACCGA	0.0272	2	4.33e-05
18	23	4	96531822	96736162	rs264305	rs1436554	AGGGAAGAAGAAAAAGGG	0.0685	0.558	4.33e-05
11	12	4	141208028	141372158	rs7684736	rs1897280	GGCCAGAAAAA	0.0116	2.53	4.34e-05
13	14	4	15480225	15639171	rs9993580	rs6827406	CGAAGGACCCGGA	0.0306	1.9	4.34e-05
18	17	4	188707091	188909667	rs4861758	rs6553122	CGAGAAACAGGGAGAAGA	0.189	1.39	4.36e-05
18	27	4	63229194	63391971	rs13137382	rs6817682	GAAGACCCGAAACGAGAA	0.0184	2.21	4.36e-05
20	23	4	63012413	63293938	rs6857895	rs1590068	AGGAAAGAAAACGAAGACCC	0.0156	2.25	4.36e-05
8	27	4	7685529	7720834	rs2079169	rs4689838	GACAAGGG	0.0658	1.67	4.37e-05
16	23	4	20685983	20832402	rs2195033	rs17555380	GAAGGGACACCACACA	0.0287	1.88	4.39e-05
12	23	4	31661814	31893113	rs1510806	rs10007812	CGAACGACGAAG	0.0203	2.38	4.41e-05
25	16	4	158602153	159185770	rs10024159	rs10857310	CAGAGAAGGAAAACAAGGAAGAGAA	0.0416	1.9	4.44e-05
14	19	4	185128641	185249147	rs11724229	rs793892	AAACACAGGAAGAA	0.0827	1.49	4.45e-05
16	18	4	56551185	56677652	rs4288064	rs11736419	GGGACAGAAAAAGCAG	0.133	0.651	4.47e-05
17	19	4	56551185	56700160	rs4288064	rs12504347	GGGACAGAAAAAGCAGC	0.131	0.65	4.47e-05
17	22	4	55361102	55521017	rs1507952	rs2159935	GACCAAGAAGGAGCGAA	0.0252	2.02	4.47e-05
18	19	4	24514957	24710866	rs12651262	rs10013569	AAGAGAGGAAGCAAGGAA	0.028	1.92	4.47e-05
19	22	4	102508948	102692665	rs2723058	rs4632664	AAACCAACAGGGAGAAGCG	0.0114	2.63	4.47e-05
8	15	4	175649941	175699276	rs10000456	rs2200457	AGGGAAGA	0.177	0.685	4.48e-05
17	21	4	102508948	102677450	rs2723058	rs6815355	AAACCAACAGGGAGAAG	0.0113	2.66	4.53e-05
18	21	4	78339441	78542597	rs11726795	rs1566485	AGCAAGGGAAAACGAGGA	0.0524	1.76	4.53e-05
16	26	4	175552622	175686589	rs4695937	rs2029569	AAAAAGAGGGAGGGAA	0.103	0.621	4.55e-05
23	23	4	167081486	167514725	rs13112070	rs4691299	GAGGAGCCGAGAAAAAGAGGGAC	0.0107	3	4.55e-05
16	23	4	119630402	119835148	rs441216	rs7676506	GAGGAAGAAGCAAGAC	0.0132	2.43	4.56e-05
25	21	4	65996512	66353220	rs10013406	rs4516775	AGAGAACCGGGAGGAGAAAGGGCAG	0.0446	1.68	4.56e-05
20	22	4	65996512	66300425	rs10013406	rs6831652	AGAGAACCGGGAGGAGAAAG	0.0446	1.68	4.57e-05
22	23	4	63614842	63895857	rs3922569	rs2346648	GCCCCAGGAAAGAGGAGAAGAG	0.0178	2.42	4.57e-05
10	15	4	175601668	175658175	rs12647358	rs4695959	AAGAGGGAGG	0.105	0.635	4.58e-05
15	17	4	160516090	160742791	rs17239575	rs6811354	GAGAGGAGGAGGAGG	0.0133	2.43	4.59e-05
21	23	4	185104471	185273483	rs6842767	rs712032	AAAAAAACACAGGAAGAAAAA	0.0194	2.2	4.59e-05
21	23	4	125683296	125892629	rs1506551	rs12640447	AAAGAGGGGGAGGGGAGGAAC	0.0661	1.55	4.62e-05
18	17	4	186353670	186535247	rs7672394	rs12502295	AAACCAGAGGGAGAAGGA	0.0149	3.14	4.63e-05
6	12	4	175649941	175686589	rs10000456	rs2029569	AGGGAA	0.177	0.68	4.68e-05
14	26	4	175552622	175662891	rs4695937	rs6827308	AAAAAGAGGGAGGG	0.104	0.623	4.68e-05
9	16	4	176566551	176644821	rs2333251	rs1472328	AAGAAGAGG	0.0113	2.53	4.69e-05
24	20	4	101214573	101503277	rs4128643	rs6848407	AAAGGAGGAAAGAAACGGCCAAGA	0.0137	2.46	4.7e-05
19	13	4	89227121	89482021	rs17789621	rs6850944	AAAGAAAAAGAACAAGAGG	0.0114	2.94	4.71e-05
16	28	4	31700291	31935746	rs16885694	rs10517232	AACGACGAAGACGAAG	0.0166	2.77	4.72e-05
25	24	4	47548254	47843628	rs12502323	rs1062858	ACAAAAAAGAAAAAAAGGGCAAAAA	0.0147	2.31	4.73e-05
11	14	4	141172413	141343133	rs7659292	rs10012138	AGGGCCAGAAA	0.0113	2.55	4.75e-05
8	19	4	175644689	175688141	rs12650824	rs12651268	GAGGGAAG	0.178	0.689	4.76e-05
14	17	4	160516090	160736225	rs17239575	rs35272456	GAGAGGAGGAGGAG	0.0132	2.44	4.76e-05
18	19	4	32194941	32329911	rs17080898	rs2897006	ACAAGGGAAAGACGGAGG	0.0102	2.92	4.76e-05
16	17	4	35269594	35554589	rs9306924	rs10517352	AAGAGACGAGAGACAC	0.0121	2.92	4.77e-05
16	27	4	20914984	21079749	rs6843757	rs12510687	GGAAGGGGGAGAGAAG	0.0173	2.22	4.77e-05
24	16	4	55357990	55610660	rs7676607	rs4406072	AGACCAAGAAGGAGCGAACCGAGA	0.0216	2.14	4.77e-05
17	21	4	145474473	145782963	rs1489759	rs4555661	AAAAGGAGAAAGGAAGA	0.0137	2.4	4.79e-05
15	24	4	13030876	13147622	rs4834860	rs490325	AGGGGGGGGGAAGGA	0.0226	2.11	4.81e-05
25	22	4	72791849	73335098	rs1520499	rs6823875	AAGCGGCAACGACAAAAAAAAGACC	0.0124	3.11	4.85e-05
8	33	4	3854303	4208861	rs28414555	rs1991915	AGAAGACG	0.0172	3.54	4.86e-05
21	25	4	183959226	184280944	rs2016910	rs868082	AGAACGGAGAGAAAGAGAGAA	0.0231	1.99	4.88e-05
6	12	4	141194324	141262836	rs6831812	rs1039988	GGGCCA	0.0122	2.6	4.89e-05
6	6	4	130245888	130267509	rs6813691	rs17014612	GAACAG	0.0582	0.529	4.9e-05
17	22	4	66147444	66322437	rs4860646	rs4860665	AACCGGGAGGAGAAAGG	0.0385	1.72	4.9e-05
11	16	4	170146632	170312589	rs1876398	rs4544675	GGAGAAGGGGG	0.013	2.55	4.91e-05
13	23	4	31661814	31895086	rs1510806	rs6813096	CGAACGACGAAGA	0.0198	2.37	4.91e-05
3	4	4	47705578	47745012	rs10517198	rs10008014	GCA	0.512	1.28	4.92e-05
17	22	4	66083947	66278087	rs2349420	rs12509018	AGAACCGGGAGGAGAAA	0.0323	1.78	4.93e-05
7	20	4	42146657	42227497	rs6848386	rs17530621	GGGGAAA	0.0387	1.98	4.95e-05
18	21	4	102508948	102679337	rs2723058	rs871061	AAACCAACAGGGAGAAGC	0.0113	2.64	4.97e-05
19	23	4	96527801	96736162	rs12499437	rs1436554	AAGGGAAGAAGAAAAAGGG	0.07	0.566	4.97e-05
13	21	4	20939779	21052369	rs4697198	rs10033946	AAGGGGGAGAGAA	0.0167	2.3	5e-05
15	23	4	119630402	119833292	rs441216	rs736965	GAGGAAGAAGCAAGA	0.0131	2.44	5e-05
10	17	4	190300221	190389490	rs4863155	rs12646102	AAAGACCAAG	0.0315	1.97	5.01e-05
12	31	4	31684540	31895086	rs6831283	rs6813096	GAACGACGAAGA	0.0235	2.23	5.03e-05
13	25	4	13030876	13130999	rs4834860	rs6836652	AGGGGGGGGGAAG	0.0227	2.12	5.05e-05
15	20	4	145474473	145697040	rs1489759	rs2353934	AAAAGGAGAAAGGAA	0.014	2.41	5.05e-05
18	24	4	66147444	66327854	rs4860646	rs9991256	AACCGGGAGGAGAAAGGG	0.0385	1.72	5.05e-05
10	14	4	141172413	141319793	rs7659292	rs2175562	AGGGCCAGAA	0.0113	2.54	5.07e-05
11	31	4	31684540	31893113	rs6831283	rs10007812	GAACGACGAAG	0.024	2.22	5.07e-05
25	23	4	63614842	63975710	rs3922569	rs4860122	GCCCCAGGAAAGAGGAGAAGAGGAG	0.0179	2.4	5.07e-05
12	22	4	175608905	175688141	rs4695784	rs12651268	GAGGGAGGGAAG	0.107	0.633	5.09e-05
18	18	4	63012413	63255019	rs6857895	rs778959	AGGAAAGAAAACGAAGAC	0.0155	2.24	5.12e-05
24	23	4	63614842	63955218	rs3922569	rs11725964	GCCCCAGGAAAGAGGAGAAGAGGA	0.0179	2.4	5.14e-05
22	22	4	125683296	125894102	rs1506551	rs12331172	AAAGAGGGGGAGGGGAGGAACC	0.0666	1.54	5.15e-05
9	13	4	141208028	141343133	rs7684736	rs10012138	GGCCAGAAA	0.0117	2.53	5.16e-05
17	16	4	63012413	63250043	rs6857895	rs11131367	AGGAAAGAAAACGAAGA	0.0155	2.25	5.16e-05
17	24	4	65996512	66272179	rs10013406	rs2198103	AGAGAACCGGGAGGAGA	0.0398	1.73	5.17e-05
19	19	4	63012413	63258843	rs6857895	rs801454	AGGAAAGAAAACGAAGACC	0.0155	2.23	5.17e-05
4	5	4	130245888	130267046	rs6813691	rs4975217	GAAC	0.0581	0.53	5.18e-05
7	9	4	130245888	130308015	rs6813691	rs10014575	GAACAGC	0.0579	0.53	5.19e-05
25	24	4	154621946	154883600	rs11938228	rs7661078	AAAGAAAAGCGAAGAAGCAAAGGGG	0.0463	1.77	5.19e-05
5	12	4	175649941	175675480	rs10000456	rs2029570	AGGGA	0.185	0.69	5.2e-05
19	21	4	65996512	66278087	rs10013406	rs12509018	AGAGAACCGGGAGGAGAAA	0.0447	1.68	5.21e-05
24	22	4	65996512	66344954	rs10013406	rs11936348	AGAGAACCGGGAGGAGAAAGGGCA	0.0444	1.68	5.21e-05
15	18	4	32206490	32329911	rs1388281	rs2897006	AGGGAAAGACGGAGG	0.0127	2.67	5.24e-05
15	28	4	175552622	175675480	rs4695937	rs2029570	AAAAAGAGGGAGGGA	0.104	0.624	5.25e-05
19	22	4	165305889	165456150	rs7658861	rs12508710	AAGCGAGGAAAACGACAAA	0.0144	2.24	5.25e-05
15	27	4	68024153	68127826	rs730934	rs1371864	AGGCGAGGGAAGCAA	0.0101	2.58	5.26e-05
23	22	4	65996512	66343670	rs10013406	rs4637457	AGAGAACCGGGAGGAGAAAGGGC	0.0444	1.68	5.27e-05
20	14	4	89227121	89514572	rs17789621	rs6857847	AAAGAAAAAGAACAAGAGGA	0.011	2.94	5.3e-05
5	5	4	130245888	130267085	rs6813691	rs4975218	GAACA	0.0581	0.53	5.31e-05
22	23	4	101214573	101486889	rs4128643	rs2651581	AAAGGAGGAAAGAAACGGCCAA	0.0137	2.46	5.31e-05
13	23	4	108017272	108120442	rs81299	rs4403120	CAAAGCGGAGGAG	0.0103	3	5.35e-05
20	23	4	125683296	125886011	rs1506551	rs6852293	AAAGAGGGGGAGGGGAGGAA	0.0664	1.54	5.35e-05
21	18	4	106520742	107022503	rs17035917	rs17272618	GAAGGAAAGGGGGGGAGCCCG	0.181	1.4	5.37e-05
14	25	4	175601668	175688141	rs12647358	rs12651268	AAGAGGGAGGGAAG	0.104	0.637	5.4e-05
14	34	4	31700291	31927635	rs16885694	rs7694314	AACGACGAAGACGA	0.0165	2.76	5.4e-05
9	23	4	42146657	42241138	rs6848386	rs729467	GGGGAAAGA	0.0278	2.23	5.42e-05
19	26	4	175552622	175709806	rs4695937	rs10049967	AAAAAGAGGGAGGGAAGAA	0.091	0.604	5.42e-05
10	22	4	175608905	175675480	rs4695784	rs2029570	GAGGGAGGGA	0.108	0.635	5.44e-05
12	20	4	55424289	55557984	rs218280	rs2237023	AGGAGCGAACCG	0.0301	1.9	5.44e-05
14	24	4	117374128	117568631	rs6533974	rs13124273	AGGAGGAAAACCAG	0.0187	2.11	5.45e-05
24	3	4	189115231	189271272	rs4492063	rs952719	AGAAGAGAAGGGAGAACGGAAGGC	0.0106	2.5	5.47e-05
21	27	4	658089	854712	rs7436737	rs4690339	GAAAGAGGGAAACGCGGAGGG	0.0116	2.62	5.48e-05
14	22	4	31661814	31901631	rs1510806	rs10006001	CGAACGACGAAGAC	0.0195	2.37	5.52e-05
8	13	4	141208028	141319793	rs7684736	rs2175562	GGCCAGAA	0.0117	2.52	5.56e-05
10	22	4	42146657	42241485	rs6848386	rs729179	GGGGAAAGAA	0.0272	2.22	5.56e-05
15	21	4	66147444	66278087	rs4860646	rs12509018	AACCGGGAGGAGAAA	0.0387	1.71	5.57e-05
16	22	4	66147444	66300425	rs4860646	rs6831652	AACCGGGAGGAGAAAG	0.0385	1.71	5.57e-05
14	14	4	15480225	15646794	rs9993580	rs13133213	CGAAGGACCCGGAA	0.0305	1.88	5.59e-05
17	23	4	119630402	119844851	rs441216	rs2162398	GAGGAAGAAGCAAGACA	0.013	2.44	5.61e-05
20	19	4	106521514	107022503	rs11721732	rs17272618	AAGGAAAGGGGGGGAGCCCG	0.181	1.4	5.63e-05
8	15	4	175608905	175658175	rs4695784	rs4695959	GAGGGAGG	0.106	0.631	5.68e-05
11	25	4	17205620	17291396	rs16894648	rs4698560	AAGGGGAACAA	0.0228	0.225	5.69e-05
7	26	4	25779985	25874058	rs2309286	rs6820540	AGGGAAG	0.036	1.99	5.74e-05
13	22	4	175608905	175699276	rs4695784	rs2200457	GAGGGAGGGAAGA	0.106	0.635	5.76e-05
18	28	4	63084429	63331949	rs6823272	rs985591	AAACGAAGACCCGAAACG	0.0158	2.23	5.76e-05
21	14	4	89227121	89522699	rs17789621	rs3822084	AAAGAAAAAGAACAAGAGGAC	0.0111	2.92	5.78e-05
10	17	4	96614904	96736162	rs11097480	rs1436554	AGAAAAAGGG	0.08	0.597	5.79e-05
17	26	4	175552622	175688141	rs4695937	rs12651268	AAAAAGAGGGAGGGAAG	0.103	0.626	5.79e-05
20	16	4	101238386	101479155	rs11945180	rs2013390	AAGGAGGAAAGAAACGGCCA	0.0221	1.98	5.79e-05
14	15	4	126910178	127037075	rs12651652	rs11721735	AAAAAAAAGGGCGA	0.0912	0.612	5.81e-05
21	18	4	87728676	88083107	rs17694112	rs3193672	AGCGGAAAAAAGGAAGGAGAG	0.0103	2.65	5.81e-05
10	33	4	6499037	6560931	rs7654321	rs11731327	ACAAAGGCAG	0.035	0.367	5.82e-05
22	18	4	106520742	107128360	rs17035917	rs13101612	GAAGGAAAGGGGGGGAGCCCGG	0.181	1.4	5.82e-05
21	19	4	55368702	55574182	rs6838519	rs3020826	ACCAAGAAGGAGCGAACCGAG	0.025	2.06	5.83e-05
21	23	4	5448429	5677101	rs3733182	rs13146518	AGGGCGAGAGAGAGGGAGGAG	0.0106	2.95	5.83e-05
8	23	4	42146657	42237898	rs6848386	rs4861175	GGGGAAAG	0.029	2.21	5.86e-05
2	3	4	130245888	130247519	rs6813691	rs9994470	GA	0.0589	0.536	5.87e-05
25	20	4	101214573	101503451	rs4128643	rs2651555	AAAGGAGGAAAGAAACGGCCAAGAG	0.0139	2.42	5.9e-05
22	17	4	31661814	31991952	rs1510806	rs7678075	CGAACGACGAAGACGAAGACAG	0.0187	2.31	5.94e-05
18	25	4	31700291	31950589	rs16885694	rs1523171	AACGACGAAGACGAAGAC	0.0166	2.69	5.95e-05
17	25	4	63229994	63391971	rs10001214	rs6817682	AAGACCCGAAACGAGAA	0.0164	2.32	5.96e-05
18	16	4	41513423	41764707	rs4392535	rs11729701	GAAAAGAACAAGGAGAAA	0.0158	2.49	5.96e-05
14	16	4	141109029	141372158	rs17005617	rs1897280	GAGGGCCAGAAAAA	0.0106	2.54	5.97e-05
8	10	4	94816144	94887031	rs7692683	rs13130787	GAAACAAA	0.149	1.38	5.98e-05
21	17	4	160516090	160992265	rs17239575	rs7674336	GAGGAAGAAGAAGAAGGACGA	0.0115	2.52	6e-05
16	21	4	31661814	31927635	rs1510806	rs7694314	CGAACGACGAAGACGA	0.0188	2.37	6.01e-05
7	10	4	94816144	94881319	rs7692683	rs2578125	GAAACAA	0.149	1.38	6.03e-05
4	4	4	47742275	47833809	rs6849926	rs1866688	CAAA	0.516	1.28	6.04e-05
17	16	4	188730709	188909667	rs10017989	rs6553122	GAGAAACAGGGAGAAGA	0.195	1.37	6.05e-05
21	19	4	106521514	107128360	rs11721732	rs13101612	AAGGAAAGGGGGGGAGCCCGG	0.181	1.4	6.05e-05
24	14	4	89227121	89607905	rs17789621	rs3737488	AAAGAAAAAGAACAAGAGGACAAG	0.0104	2.91	6.07e-05
10	17	4	17205620	17276304	rs16894648	rs12507442	AAGGGGAACA	0.0291	0.294	6.08e-05
15	21	4	55361102	55512066	rs1507952	rs7695300	GACCAAGAAGGAGCG	0.0237	2.04	6.08e-05
13	21	4	96562035	96734419	rs12644144	rs11939292	AAGAAGAAAAAGG	0.0689	0.565	6.11e-05
14	23	4	109296917	109439995	rs188721	rs4996943	GAAAGAGGAAGAAG	0.0746	1.55	6.13e-05
19	22	4	100443720	100740709	rs13143848	rs4699764	GAAGAAAAAGAAGAGAAAC	0.0134	2.87	6.15e-05
13	24	4	156672159	156931181	rs6838513	rs11939830	GGGCGCAAGAGAA	0.0297	1.92	6.17e-05
20	24	4	66147444	66344954	rs4860646	rs11936348	AACCGGGAGGAGAAAGGGCA	0.0381	1.71	6.18e-05
17	19	4	32194941	32323374	rs17080898	rs1377892	ACAAGGGAAAGACGGAG	0.0102	2.89	6.2e-05
16	29	4	160992265	161137084	rs7674336	rs13152810	GCGAAAAGAGGGCGGA	0.0119	2.41	6.21e-05
15	19	4	56551185	56671211	rs4288064	rs2899048	GGGACAGAAAAAGCA	0.14	0.668	6.22e-05
17	27	4	185117077	185252818	rs4862330	rs793899	AAAAACACAGGAAGAAA	0.0345	1.79	6.22e-05
11	17	4	10943926	10989008	rs2869768	rs2046359	AGCGAGAAGGC	0.0277	1.86	6.28e-05
21	25	4	63614842	63883185	rs3922569	rs10213271	GCCCCAGGAAAGAGGAGAAGA	0.015	2.44	6.28e-05
5	10	4	39364856	39405151	rs17584703	rs13135439	GAACA	0.0288	0.333	6.29e-05
7	8	4	138197514	138227898	rs10012193	rs768728	CCGGAGA	0.254	1.31	6.3e-05
20	19	4	55368702	55565445	rs6838519	rs17084644	ACCAAGAAGGAGCGAACCGA	0.0253	2.04	6.32e-05
21	22	4	66083947	66343670	rs2349420	rs4637457	AGAACCGGGAGGAGAAAGGGC	0.0318	1.77	6.32e-05
17	18	4	160516090	160822830	rs17239575	rs4119125	GAGAGGAGGAGGAGGGA	0.0126	2.48	6.33e-05
14	21	4	66147444	66277278	rs4860646	rs17086207	AACCGGGAGGAGAA	0.0391	1.7	6.38e-05
19	24	4	66147444	66343670	rs4860646	rs4637457	AACCGGGAGGAGAAAGGGC	0.038	1.71	6.38e-05
10	8	4	107970647	108048311	rs7685856	rs17510449	AGCGGCAAAG	0.317	1.3	6.39e-05
18	28	4	103190486	103376474	rs151402	rs1585607	AAAAGGCGGAGGAAAGGA	0.0107	3.03	6.39e-05
19	27	4	103190486	103377576	rs151402	rs1313925	AAAAGGCGGAGGAAAGGAG	0.0108	3.01	6.39e-05
7	16	4	174348397	174454083	rs1481121	rs6813810	ACGGGCG	0.0266	0.289	6.41e-05
13	16	4	141109029	141364288	rs17005617	rs17005918	GAGGGCCAGAAAA	0.0107	2.53	6.41e-05
17	16	4	150766017	151005404	rs17631265	rs11099754	AAGGGGAGGAAAGAACA	0.0181	2.22	6.41e-05
7	7	4	94830314	94887031	rs2578165	rs13130787	AAACAAA	0.151	1.38	6.42e-05
23	16	4	99411237	99608363	rs7677026	rs7680513	AGGACGAAGAAGAGAGGAGGAAA	0.0339	0.337	6.44e-05
8	20	4	40842901	40895018	rs719379	rs11737809	AGAAAGAG	0.0192	2.28	6.45e-05
9	7	4	107976020	108048311	rs419783	rs17510449	GCGGCAAAG	0.318	1.3	6.49e-05
5	4	4	118803489	118891359	rs6534063	rs11098416	GAGAA	0.103	1.48	6.51e-05
23	15	4	55385637	55669590	rs17084420	rs1982975	AAGAAGGAGCGAACCGAGAAGGA	0.0165	2.29	6.58e-05
13	14	4	101353122	101486889	rs357652	rs2651581	AAGAAACGGCCAA	0.0209	1.99	6.61e-05
17	20	4	177900078	178123945	rs12648879	rs4690374	ACAACACAGAGACGAAG	0.0874	1.54	6.61e-05
14	23	4	24256292	24340511	rs7688742	rs11938023	GGGAGGGGCAAGGA	0.0122	2.47	6.62e-05
16	23	4	65996512	66254728	rs10013406	rs4860656	AGAGAACCGGGAGGAG	0.0409	1.7	6.65e-05
15	21	4	2294746	2428463	rs7681318	rs2269493	ACGGGGGGGGGGGGG	0.019	2.18	6.66e-05
18	21	4	185137596	185286768	rs6819977	rs17624012	AACACAGGAAGAAAAAGG	0.0295	1.88	6.66e-05
18	18	4	160516090	160869705	rs17239575	rs4271965	GAGAGGAGGAGGAGGGAG	0.011	2.65	6.68e-05
18	24	4	65996512	66277278	rs10013406	rs17086207	AGAGAACCGGGAGGAGAA	0.0452	1.66	6.68e-05
15	33	4	31700291	31930676	rs16885694	rs7690576	AACGACGAAGACGAA	0.0167	2.7	6.71e-05
19	19	4	72811523	73334051	rs6446772	rs1383930	GCAACGACAAAAAAAAGAC	0.0106	3.34	6.73e-05
3	4	4	130245888	130264384	rs6813691	rs10031400	GAA	0.0584	0.537	6.74e-05
16	21	4	102508948	102675023	rs2723058	rs7675129	AAACCAACAGGGAGAA	0.011	2.65	6.78e-05
25	6	4	189384671	189584353	rs10019893	rs7686384	ACAGAGAAAGGCGAAAGGAAAGAGG	0.011	2.77	6.78e-05
20	19	4	72811523	73335098	rs6446772	rs6823875	GCAACGACAAAAAAAAGACC	0.0106	3.34	6.79e-05
23	17	4	139486920	139636653	rs6831698	rs4863590	CAAAGGAGGACGAAAGGGCGAGG	0.0109	2.79	6.81e-05
14	21	4	96562035	96736162	rs12644144	rs1436554	AAGAAGAAAAAGGG	0.0685	0.566	6.82e-05
14	18	4	35269594	35476300	rs9306924	rs1022261	AAGAGACGAGAGAC	0.0126	2.87	6.83e-05
6	15	4	175644689	175675480	rs12650824	rs2029570	GAGGGA	0.185	0.699	6.86e-05
18	21	4	67507665	67884593	rs2203017	rs1435423	AAAAGAAGAAAAAGGACG	0.0117	2.79	6.87e-05
25	13	4	176200230	176730094	rs7673394	rs2291761	GGACAACGCAAAGAGGGGAGGGGAA	0.0111	3.15	6.89e-05
12	14	4	15480225	15630737	rs9993580	rs6826058	CGAAGGACCCGG	0.0306	1.87	6.9e-05
25	14	4	55368702	55643116	rs6838519	rs11732323	ACCAAGAAGGAGCGAACCGAGAAGG	0.0212	2.13	6.9e-05
11	13	4	15480225	15623955	rs9993580	rs10008376	CGAAGGACCCG	0.0307	1.87	6.97e-05
24	12	4	54367136	54559738	rs4864767	rs2590783	GGAGAGAGGAAGAACGGCGAGCGG	0.0112	2.47	6.97e-05
17	29	4	160992265	161149134	rs7674336	rs17039372	GCGAAAAGAGGGCGGAG	0.0119	2.39	6.98e-05
17	21	4	31661814	31930676	rs1510806	rs7690576	CGAACGACGAAGACGAA	0.0189	2.35	7.02e-05
19	23	4	125683296	125880959	rs1506551	rs11723954	AAAGAGGGGGAGGGGAGGA	0.0664	1.53	7.03e-05
6	7	4	94830314	94881319	rs2578165	rs2578125	AAACAA	0.151	1.38	7.08e-05
6	7	4	138206940	138227898	rs12505076	rs768728	CGGAGA	0.257	1.31	7.09e-05
16	20	4	24514957	24691463	rs12651262	rs16875929	AAGAGAGGAAGCAAGG	0.0282	1.89	7.09e-05
14	19	4	32206490	32323374	rs1388281	rs1377892	AGGGAAAGACGGAG	0.0126	2.66	7.14e-05
16	27	4	17379583	17483682	rs1901168	rs13138275	GAGAGGAAGAAGAGGA	0.0135	2.53	7.14e-05
12	17	4	141109029	141343133	rs17005617	rs10012138	GAGGGCCAGAAA	0.0108	2.53	7.16e-05
21	19	4	31661814	31987807	rs1510806	rs1879999	CGAACGACGAAGACGAAGACA	0.0189	2.31	7.18e-05
11	22	4	42146657	42243086	rs6848386	rs989313	GGGGAAAGAAC	0.0271	2.2	7.19e-05
12	25	4	13030876	13130251	rs4834860	rs536983	AGGGGGGGGGAA	0.0226	2.1	7.23e-05
23	21	4	72792667	73334051	rs10035034	rs1383930	AGCGGCAACGACAAAAAAAAGAC	0.0105	3.6	7.24e-05
4	4	4	118803489	118870933	rs6534063	rs6534066	GAGA	0.104	1.48	7.28e-05
15	23	4	109296917	109441230	rs188721	rs11737760	GAAAGAGGAAGAAGA	0.074	1.54	7.29e-05
8	7	4	130236239	130308015	rs6856123	rs10014575	AGAACAGC	0.0568	0.535	7.33e-05
16	20	4	177900078	178116819	rs12648879	rs13105496	ACAACACAGAGACGAA	0.0876	1.53	7.33e-05
14	19	4	32196347	32315731	rs17080902	rs902654	CAAGGGAAAGACGG	0.0108	2.82	7.35e-05
22	23	4	16166404	16397925	rs10516297	rs7662668	GGGAGGGAAAGAGAGAAGGGGA	0.011	2.52	7.35e-05
7	15	4	175649941	175688141	rs10000456	rs12651268	AGGGAAG	0.178	0.694	7.4e-05
24	15	4	31661814	32005439	rs1510806	rs6553983	CGAACGACGAAGACGAAGACAGAA	0.0185	2.27	7.41e-05
2	4	4	118803489	118820791	rs6534063	rs4543205	GA	0.104	1.48	7.44e-05
20	21	4	67507665	67904595	rs2203017	rs787361	AAAAGAAGAAAAAGGACGCG	0.0116	2.77	7.46e-05
4	8	4	39364856	39395770	rs17584703	rs2381378	GAAC	0.0295	0.347	7.47e-05
24	20	4	125683296	125933472	rs1506551	rs1498046	AAAGAGGGGGAGGGGAGGAACCGA	0.0646	1.53	7.47e-05
25	18	4	109231090	109461985	rs1393825	rs17583662	GAGAGCAAAGAAAGAGGAAGAAGAG	0.0511	1.65	7.47e-05
15	19	4	32196347	32318535	rs17080902	rs13119336	CAAGGGAAAGACGGA	0.0108	2.81	7.49e-05
4	6	4	138197514	138221687	rs10012193	rs6847311	CCGG	0.254	1.3	7.5e-05
10	8	4	130236239	130317282	rs6856123	rs6845051	AGAACAGCAA	0.0553	0.53	7.5e-05
25	15	4	99411237	99620154	rs7677026	rs2178125	AGGACGAAGAAGAGAGGAGGAAAAA	0.0364	0.371	7.51e-05
9	14	4	96567263	96728284	rs11727175	rs5012929	GAAGAAAAA	0.0822	0.599	7.52e-05
16	29	4	40710034	40860553	rs6815557	rs2465544	ACGGAAAAGAAAAGGA	0.0391	1.77	7.53e-05
19	21	4	67507665	67899235	rs2203017	rs12506221	AAAAGAAGAAAAAGGACGC	0.0117	2.77	7.53e-05
19	16	4	35248847	35604709	rs7686175	rs7667040	AAAAGAGACGAGAGACACA	0.0123	2.8	7.59e-05
17	19	4	67218350	67362872	rs10034030	rs1512945	GCGGAAACGGGAGAAGA	0.0889	1.49	7.6e-05
22	23	4	96531822	96761233	rs264305	rs10516983	AGGGAAGAAGAAAAAGGGAAGG	0.0513	0.507	7.6e-05
21	16	4	157715062	158131579	rs17035257	rs10025251	AAAAGAGAGAAGGAAGAGAAA	0.246	1.33	7.61e-05
17	20	4	55380471	55557984	rs11133333	rs2237023	CAAGAAGGAGCGAACCG	0.0189	2.16	7.62e-05
10	14	4	154787090	154887604	rs1378933	rs1878449	GCAAAGGGGG	0.0248	1.9	7.65e-05
18	9	4	154000968	154138758	rs4696396	rs11723584	GGAAGAAAACGGAGGAGA	0.0117	2.7	7.68e-05
12	18	4	63370926	63509409	rs1000226	rs12500171	AAAACAGGAGGG	0.0469	1.68	7.73e-05
15	14	4	101353122	101503277	rs357652	rs6848407	AAGAAACGGCCAAGA	0.0216	1.96	7.73e-05
25	23	4	63229994	63487723	rs10001214	rs7690075	AAGACCCGAAACGAGAAAAAGAAGG	0.0138	2.39	7.73e-05
6	21	4	95622305	95703047	rs11931151	rs11733843	AAAGCC	0.0133	2.95	7.76e-05
9	24	4	40842367	40895018	rs765850	rs11737809	GAGAAAGAG	0.0181	2.31	7.76e-05
24	16	4	55368702	55624059	rs6838519	rs10213491	ACCAAGAAGGAGCGAACCGAGAAG	0.0214	2.12	7.76e-05
20	19	4	87738967	88083107	rs10000226	rs3193672	GCGGAAAAAAGGAAGGAGAG	0.011	2.58	7.77e-05
21	19	4	39999094	40267780	rs10213194	rs9685160	AAGCGAGACGAAGAAGGCAAC	0.0108	2.76	7.77e-05
18	19	4	183330031	183458613	rs17073255	rs13110757	GAGGAAGGGAAGAAGGAA	0.016	2.45	7.78e-05
14	19	4	63319526	63467034	rs17239472	rs4348128	GAAGGAAAACAGGA	0.0171	2.49	7.8e-05
17	20	4	183330031	183452259	rs17073255	rs869240	GAGGAAGGGAAGAAGGA	0.016	2.45	7.8e-05
16	23	4	21351260	21476990	rs7661530	rs358592	AGGCGGAGGGGACGAA	0.0452	1.75	7.82e-05
17	16	4	101353122	101512875	rs357652	rs17030327	AAGAAACGGCCAAGAGA	0.0217	1.95	7.82e-05
14	14	4	101353122	101494857	rs357652	rs1827303	AAGAAACGGCCAAG	0.0214	1.97	7.84e-05
17	15	4	72822599	73295961	rs11726886	rs11727604	CAACGACAAAAAAAAGA	0.012	3.45	7.87e-05
23	23	4	96531822	96783302	rs264305	rs2054159	AGGGAAGAAGAAAAAGGGAAGGA	0.0514	0.508	7.87e-05
9	25	4	2798170	2916931	rs231331	rs16843589	GGCCAGGAA	0.081	1.54	7.9e-05
9	10	4	130245888	130317282	rs6813691	rs6845051	GAACAGCAA	0.0559	0.534	7.91e-05
21	25	4	63229994	63424089	rs10001214	rs11944965	AAGACCCGAAACGAGAAAAAG	0.0134	2.45	7.92e-05
24	13	4	122750079	123228113	rs13145213	rs11734090	GCAAGAAGAGACAGAGAAGCAACA	0.0178	2.2	7.92e-05
3	4	4	118803489	118851421	rs6534063	rs6834344	GAG	0.103	1.47	7.96e-05
6	10	4	94816144	94877244	rs7692683	rs2618766	GAAACA	0.149	1.38	7.96e-05
11	17	4	141109029	141319793	rs17005617	rs2175562	GAGGGCCAGAA	0.0108	2.52	7.96e-05
9	8	4	130236239	130310751	rs6856123	rs11933154	AGAACAGCA	0.0552	0.532	7.98e-05
13	15	4	96546107	96704454	rs977737	rs7669620	GGGAAGAAGAAAA	0.0807	0.599	7.98e-05
9	15	4	78351064	78478506	rs1442696	rs355679	AGGGAAAAC	0.402	1.27	7.99e-05
9	17	4	96614904	96734419	rs11097480	rs11939292	AGAAAAAGG	0.0804	0.606	8e-05
12	29	4	68024153	68102182	rs730934	rs17766472	AGGCGAGGGAAG	0.0111	2.61	8.02e-05
7	14	4	190300221	190338123	rs4863155	rs10034049	AAAGACC	0.0472	1.72	8.04e-05
23	17	4	160516090	161000801	rs17239575	rs10031516	GAGGAAGAAGAAGAAGGACGACA	0.0117	2.47	8.05e-05
24	24	4	108392974	108784514	rs10005025	rs10516546	AAAGCGAAAGCGGGAGGAGAAGCG	0.0269	2.13	8.05e-05
17	19	4	24514957	24706382	rs12651262	rs6826722	AAGAGAGGAAGCAAGGA	0.0279	1.89	8.08e-05
2	3	4	141234930	141253396	rs13128278	rs2874445	AC	0.827	0.744	8.09e-05
13	26	4	88489929	88655984	rs7435692	rs2732171	AAGGGAAGAAGAG	0.0112	2.59	8.1e-05
11	10	4	130245888	130325201	rs6813691	rs10001834	GAACAGCAAGA	0.0558	0.534	8.11e-05
16	14	4	101353122	101503451	rs357652	rs2651555	AAGAAACGGCCAAGAG	0.0217	1.96	8.11e-05
10	10	4	130245888	130318128	rs6813691	rs1030696	GAACAGCAAG	0.0558	0.534	8.12e-05
9	17	4	175649941	175709806	rs10000456	rs10049967	AGGGAAGAA	0.158	0.681	8.13e-05
11	13	4	96560136	96704454	rs992852	rs7669620	GAAGAAGAAAA	0.082	0.602	8.15e-05
13	23	4	160974552	161129696	rs2711273	rs17039338	GGCGAAAAGAGGG	0.0251	1.91	8.2e-05
23	24	4	63229994	63458896	rs10001214	rs4379088	AAGACCCGAAACGAGAAAAAGAA	0.0135	2.42	8.21e-05
23	13	4	89227121	89539581	rs17789621	rs11935902	AAAGAAAAAGAACAAGAGGACAA	0.0106	2.87	8.22e-05
8	11	4	130245888	130310751	rs6813691	rs11933154	GAACAGCA	0.0558	0.535	8.24e-05
17	22	4	63331949	63525643	rs985591	rs3887103	GGGAAAAAGAAGGGGAG	0.0331	1.95	8.25e-05
5	7	4	94830314	94877244	rs2578165	rs2618766	AAACA	0.151	1.37	8.34e-05
15	22	4	63067995	63309015	rs1563796	rs2445034	GAACACAGGAACCCA	0.0105	2.69	8.34e-05
16	18	4	67227162	67362872	rs13127224	rs1512945	CGGAAACGGGAGAAGA	0.0925	1.48	8.34e-05
10	25	4	183161287	183260894	rs7663302	rs1516530	CGAGAACAGG	0.0123	2.86	8.36e-05
3	5	4	138171595	138206940	rs6816675	rs12505076	GCC	0.255	1.31	8.38e-05
13	14	4	101432849	101515453	rs1501096	rs7671093	CGGCCAAGAGAAA	0.0269	1.85	8.39e-05
14	29	4	160992265	161131305	rs7674336	rs10461271	GCGAAAAGAGGGCG	0.0119	2.4	8.4e-05
24	16	4	157670537	158131579	rs6855363	rs10025251	AGGAAAAGAGAGAAGGAAGAGAAA	0.233	1.33	8.4e-05
15	25	4	162088272	162248546	rs17378274	rs12331118	AGGACACAAGAAGGA	0.0115	2.89	8.41e-05
16	23	4	129651071	129862073	rs6534699	rs2034497	GGAGGAGAAGGGAAGG	0.0105	2.73	8.41e-05
25	18	4	160208630	160563128	rs4396948	rs12331504	GAGAGAAGGGCGAGGAAGAAGAGGA	0.0107	2.54	8.44e-05
13	16	4	56581678	56671211	rs7665149	rs2899048	GACAGAAAAAGCA	0.173	0.699	8.46e-05
11	15	4	101388148	101486889	rs11097720	rs2651581	GAAACGGCCAA	0.0214	1.97	8.47e-05
19	23	4	96562035	96783302	rs12644144	rs2054159	AAGAAGAAAAAGGGAAGGA	0.0514	0.506	8.48e-05
2	3	4	130236239	130245888	rs6856123	rs6813691	AG	0.0634	0.561	8.5e-05
11	8	4	130236239	130318128	rs6856123	rs1030696	AGAACAGCAAG	0.0552	0.533	8.5e-05
12	8	4	130236239	130325201	rs6856123	rs10001834	AGAACAGCAAGA	0.0552	0.533	8.5e-05
16	21	4	177928041	178123945	rs7655591	rs4690374	CAACACAGAGACGAAG	0.0822	1.53	8.52e-05
24	15	4	31927635	32264997	rs7694314	rs1670754	AAGACAGAAGCGCGAGACAAGGGA	0.014	2.33	8.52e-05
18	23	4	96562035	96761233	rs12644144	rs10516983	AAGAAGAAAAAGGGAAGG	0.0513	0.506	8.53e-05
22	24	4	175375824	175486220	rs12649767	rs1365621	AGGGAGAAACAAGGACCAGGGA	0.0118	2.28	8.54e-05
13	21	4	185137596	185249147	rs6819977	rs793892	AACACAGGAAGAA	0.085	1.47	8.57e-05
12	18	4	35269594	35429711	rs9306924	rs16991102	AAGAGACGAGAG	0.0127	2.8	8.6e-05
19	30	4	63084429	63341773	rs6823272	rs13140211	AAACGAAGACCCGAAACGA	0.0158	2.18	8.6e-05
20	14	4	91230579	91567112	rs12647859	rs950127	AGACGGAAAAGGAAAAGGGG	0.0318	1.85	8.6e-05
22	26	4	63739803	64174876	rs1395738	rs17671382	AGGAGAAGAGGAGGCAAAAAAA	0.0151	2.83	8.61e-05
24	21	4	72792667	73335098	rs10035034	rs6823875	AGCGGCAACGACAAAAAAAAGACC	0.0106	3.52	8.61e-05
8	12	4	96567263	96704454	rs11727175	rs7669620	GAAGAAAA	0.0827	0.605	8.63e-05
18	21	4	165305889	165452969	rs7658861	rs10001210	AAGCGAGGAAAACGACAA	0.0144	2.2	8.65e-05
8	11	4	78351064	78464698	rs1442696	rs1596231	AGGGAAAA	0.403	1.27	8.66e-05
20	23	4	96562035	96798214	rs12644144	rs10007534	AAGAAGAAAAAGGGAAGGAG	0.0515	0.508	8.69e-05
20	24	4	175375824	175479552	rs12649767	rs7671048	AGGGAGAAACAAGGACCAGG	0.0117	2.28	8.71e-05
24	24	4	63229994	63467034	rs10001214	rs4348128	AAGACCCGAAACGAGAAAAAGAAG	0.0136	2.4	8.71e-05
25	10	4	185088648	185286768	rs1921561	rs17624012	AGAAAAAAACACAGGAAGAAAAAGG	0.0101	2.7	8.71e-05
12	20	4	185177832	185252818	rs13143366	rs793899	CACAGGAAGAAA	0.0866	1.47	8.73e-05
16	14	4	72822599	73284282	rs11726886	rs922739	CAACGACAAAAAAAAG	0.0121	3.4	8.74e-05
17	20	4	117387380	117612897	rs6826566	rs4130340	GAGGAAAACCAGAGGGG	0.0278	1.87	8.75e-05
18	14	4	72822599	73334051	rs11726886	rs1383930	CAACGACAAAAAAAAGAC	0.0114	3.52	8.75e-05
11	24	4	57550335	57624037	rs17087059	rs6818605	GAGGAAGGAAA	0.0106	2.58	8.77e-05
24	23	4	96531822	96798214	rs264305	rs10007534	AGGGAAGAAGAAAAAGGGAAGGAG	0.0513	0.51	8.78e-05
13	19	4	32196347	32307437	rs17080902	rs1116083	CAAGGGAAAGACG	0.011	2.77	8.8e-05
22	16	4	101238386	101494857	rs11945180	rs1827303	AAGGAGGAAAGAAACGGCCAAG	0.0219	1.94	8.8e-05
18	17	4	101353122	101514587	rs357652	rs6857393	AAGAAACGGCCAAGAGAA	0.0218	1.94	8.81e-05
25	14	4	148040980	148510474	rs4835378	rs10028794	AAGGCAGGAAAGGGCGCAAGGGGGG	0.0152	2.41	8.81e-05
12	19	4	32196347	32304898	rs17080902	rs2404930	CAAGGGAAAGAC	0.0109	2.78	8.82e-05
11	17	4	111255917	111335722	rs244017	rs1879057	AGGGAAGAGGG	0.0659	1.58	8.84e-05
17	25	4	103190486	103374154	rs151402	rs10000030	AAAAGGCGGAGGAAAGG	0.0103	3.08	8.84e-05
16	17	4	8060637	8189780	rs1320058	rs753386	GAGGGGAAAGAAAAAA	0.0112	2.74	8.85e-05
18	19	4	182463971	182591864	rs9998972	rs13144599	ACACAGGAGCAAAAAGAA	0.0119	2.52	8.85e-05
20	21	4	18049335	18293144	rs1459331	rs13147572	AAGGCAAAAACGGAAACGAA	0.043	1.66	8.9e-05
21	24	4	175375824	175485318	rs12649767	rs7687916	AGGGAGAAACAAGGACCAGGG	0.0117	2.28	8.93e-05
15	19	4	165305889	165434864	rs7658861	rs13128973	AAGCGAGGAAAACGA	0.0152	2.17	8.97e-05
13	21	4	184215675	184292528	rs955748	rs6821104	GGAGGAGAAAGGG	0.0479	1.69	8.99e-05
23	16	4	55357990	55574182	rs7676607	rs3020826	AGACCAAGAAGGAGCGAACCGAG	0.0254	1.97	9e-05
9	11	4	10951093	11002528	rs12510358	rs2128863	GAGAAGGCA	0.0325	1.84	9.01e-05
18	20	4	31661814	31935746	rs1510806	rs10517232	CGAACGACGAAGACGAAG	0.0189	2.31	9.01e-05
22	17	4	160516090	160993666	rs17239575	rs17326052	GAGGAAGAAGAAGAAGGACGAC	0.0117	2.45	9.01e-05
24	23	4	47548254	47837883	rs12502323	rs893864	ACAAAAAAGAAAAAAAGGGCAAAA	0.0148	2.23	9.03e-05
22	21	4	47548254	47817004	rs12502323	rs12645164	ACAAAAAAGAAAAAAAGGGCAA	0.0148	2.24	9.05e-05
13	26	4	175644564	175716041	rs10000984	rs11934209	GGAGGGAAGAAGA	0.091	0.611	9.06e-05
21	16	4	188536462	188770791	rs1876072	rs13120072	AGAGGCGAGAAAGCAACGAGA	0.115	1.43	9.06e-05
14	21	4	96560136	96734419	rs992852	rs11939292	GAAGAAGAAAAAGG	0.0798	0.601	9.08e-05
15	20	4	2502637	2831383	rs1203863	rs231399	ACCGACAAGGGAACA	0.0285	1.8	9.08e-05
19	17	4	89258623	89607905	rs17014050	rs3737488	AAAAGAACAAGAGGACAAG	0.0234	2.11	9.09e-05
14	25	4	13030876	13140134	rs4834860	rs519639	AGGGGGGGGGAAGG	0.0226	2.08	9.13e-05
22	16	4	55385637	55643116	rs17084420	rs11732323	AAGAAGGAGCGAACCGAGAAGG	0.0174	2.24	9.14e-05
19	14	4	72822599	73335098	rs11726886	rs6823875	CAACGACAAAAAAAAGACC	0.0114	3.51	9.15e-05
13	25	4	137591468	137676856	rs2406037	rs1460138	AACAAGGGGGGGC	0.0351	1.82	9.2e-05
23	22	4	100392060	100740709	rs12505135	rs4699764	AAGGGAAGAAAAAGAAGAGAAAC	0.0109	2.97	9.2e-05
9	17	4	63409453	63514942	rs13116204	rs11734638	CAGGAGGGA	0.0488	1.67	9.23e-05
25	21	4	149920515	150655652	rs7691878	rs17502597	AGCAGAGAGAGGACGAAGAAAAAAA	0.012	2.52	9.23e-05
15	26	4	66058606	66254728	rs371925	rs4860656	GAGAACCGGGAGGAG	0.0625	1.57	9.28e-05
20	27	4	103190486	103387419	rs151402	rs230490	AAAAGGCGGAGGAAAGGAGG	0.0108	2.95	9.28e-05
13	30	4	68024153	68113850	rs730934	rs10005602	AGGCGAGGGAAGC	0.0114	2.55	9.32e-05
22	24	4	119437972	119833292	rs2035600	rs736965	GAGGGGAGAGGAAGAAGCAAGA	0.0128	2.49	9.32e-05
21	14	4	24932206	25060758	rs1527359	rs6448329	CAAAAAGAGAAGGGGAGAAGA	0.0101	2.51	9.34e-05
12	29	4	63975710	64229023	rs4860122	rs12503849	GGCAAAAAAAAA	0.0806	1.54	9.35e-05
25	10	4	156598008	156931181	rs4691047	rs11939830	AAGGGGAGGGAGGGGCGCAAGAGAA	0.0123	2.6	9.35e-05
15	16	4	15424591	15630737	rs2192356	rs6826058	GGGCGAAGGACCCGG	0.0272	1.92	9.38e-05
14	21	4	119630402	119817622	rs441216	rs6831957	GAGGAAGAAGCAAG	0.0126	2.45	9.39e-05
7	9	4	78351064	78426029	rs1442696	rs2053526	AGGGAAA	0.402	1.27	9.4e-05
25	13	4	122750079	123229132	rs13145213	rs7688384	GCAAGAAGAGACAGAGAAGCAACAG	0.0177	2.18	9.43e-05
18	22	4	67762959	68038559	rs6818708	rs7669686	AGGACGCGCAGAAGAAAG	0.257	1.31	9.46e-05
22	27	4	149920515	150486553	rs7691878	rs1503697	AGCAGAGAGAGGACGAAGAAAA	0.0159	2.27	9.47e-05
16	27	4	63883185	64229023	rs10213271	rs12503849	AGGAGGCAAAAAAAAA	0.0801	1.54	9.5e-05
22	18	4	55354275	55557984	rs1507955	rs2237023	GAGACCAAGAAGGAGCGAACCG	0.0296	1.91	9.5e-05
25	14	4	55354275	55610660	rs1507955	rs4406072	GAGACCAAGAAGGAGCGAACCGAGA	0.0233	2.04	9.5e-05
17	16	4	15424591	15646794	rs2192356	rs13133213	GGGCGAAGGACCCGGAA	0.0272	1.92	9.52e-05
18	29	4	137581282	137682275	rs6812959	rs10519397	GGGAAACAAGGGGGGGCC	0.026	1.97	9.52e-05
23	27	4	149920515	150554591	rs7691878	rs6814124	AGCAGAGAGAGGACGAAGAAAAA	0.0159	2.27	9.53e-05
10	26	4	37526293	37594946	rs2939712	rs705099	GAGAAAGGGG	0.0134	2.85	9.56e-05
12	21	4	175923101	176036504	rs12502984	rs2219824	CAAAAAGGAAGA	0.0101	2.75	9.58e-05
10	16	4	143055538	143259305	rs336408	rs7666932	GGAGGAAACG	0.0111	2.49	9.6e-05
19	20	4	183330031	183464677	rs17073255	rs6840083	GAGGAAGGGAAGAAGGAAA	0.0155	2.42	9.6e-05
7	15	4	96688897	96743973	rs6851495	rs6819078	AAAGGGA	0.0856	0.616	9.62e-05
19	23	4	78339441	78558585	rs11726795	rs2866442	AGCAAGGGAAAACGAGGAA	0.0461	1.76	9.68e-05
21	27	4	149920515	150479466	rs7691878	rs11099736	AGCAGAGAGAGGACGAAGAAA	0.0159	2.27	9.68e-05
10	22	4	20948059	21019900	rs6830607	rs4348088	GGGGGAGAGA	0.0172	2.29	9.7e-05
14	14	4	96531822	96704454	rs264305	rs7669620	AGGGAAGAAGAAAA	0.0808	0.605	9.71e-05
12	24	4	156672159	156906461	rs6838513	rs1355874	GGGCGCAAGAGA	0.0337	1.83	9.72e-05
8	15	4	10931705	10972640	rs4697808	rs7675535	GAGCGAGA	0.0317	1.82	9.76e-05
16	16	4	15424591	15639171	rs2192356	rs6827406	GGGCGAAGGACCCGGA	0.0272	1.92	9.76e-05
23	23	4	96494451	96743973	rs1385674	rs6819078	AGCAAGGGAAGAAGAAAAAGGGA	0.039	0.446	9.77e-05
14	24	4	20749299	20843206	rs10938803	rs10001877	GACACCACACAAGA	0.0867	1.54	9.79e-05
23	23	4	125683296	125907632	rs1506551	rs4834012	AAAGAGGGGGAGGGGAGGAACCG	0.067	1.51	9.79e-05
18	29	4	160992265	161149981	rs7674336	rs17039374	GCGAAAAGAGGGCGGAGA	0.0122	2.34	9.8e-05
19	20	4	5448429	5665201	rs3733182	rs4689273	AGGGCGAGAGAGAGGGAGG	0.0203	2.19	9.8e-05
9	16	4	137729375	137808928	rs4241970	rs7698161	AGAGAAGGG	0.0199	2.05	9.82e-05
15	26	4	109295549	109439995	rs11097983	rs4996943	AGAAAGAGGAAGAAG	0.0578	1.59	9.87e-05
13	19	4	35269594	35437344	rs9306924	rs317042	AAGAGACGAGAGA	0.0126	2.81	9.93e-05
20	24	4	137673414	137814303	rs17673757	rs7685312	GCCGGCGAAGAGAGAAGGGA	0.0218	1.98	9.93e-05
6	7	4	138197514	138227609	rs10012193	rs987360	CCGGAG	0.254	1.3	9.96e-05
15	14	4	96527801	96704454	rs12499437	rs7669620	AAGGGAAGAAGAAAA	0.0797	0.604	9.98e-05
20	27	4	149920515	150459436	rs7691878	rs10019047	AGCAGAGAGAGGACGAAGAA	0.0159	2.26	9.99e-05
