# Supplementary material for: A genome-wide association study in Swedish colorectal cancer patients with gastric- and prostate cancer in relatives
Source: Hered Cancer Clin Pract. 2024 Nov 14;22:25. doi: 10.1186/s13053-024-00299-z (PMC11562479; doi:10.1186/s13053-024-00299-z)
Supplement: Supplementary file 1 — Supplementary Material 1: Figure S1: Quantile-quantile plot (QQ-plot). QQ-plot of observed and expected P-values for single SNP analysis, -log 10 transformed. The diagonal red line represents the expected null hypothesis (= no association). Figure S2: Manhattan plot. Observed P values along the chromosomes for SNP association. The blue line represents suggestive statistical significance, p<5x10−5. Table S1-S23. [file 13053_2024_299_MOESM1_ESM.zip › Final Excel files, down to -05, Twin logistic, GWAS CRC-GC-PrC/CRC_GC_PrC_OncoTwin_chr5.logistic.xlsx]

## Sheet: sorted_Johanna_Logistic_CRC_GAS
NSNP	NHAP	CHR	BP1	BP2	SNP1	SNP2	HAPLOTYPE	F	OR	P		NSNP = Number of SNPs in the haplotype
8	13	5	112453010	112501801	rs4705542	rs12652257	GAAAGGAA	0.051	1.81	5.04e-07		NHAP = Number of haplotypes in each locus
9	14	5	112442827	112501801	rs6860460	rs12652257	GGAAAGGAA	0.0487	1.79	1.08e-06		CHR = Chromosome number
7	14	5	112460633	112501801	rs6883605	rs12652257	AAAGGAA	0.0534	1.77	1.19e-06		BP1 = First base pair in a haplotype
24	13	5	82020796	82216495	rs12054791	rs6878182	GGGGAACAAGCGGAGAGGAGAAGA	0.0225	2.66	1.3e-06		BP2 = Last base pair in a haplotype
6	14	5	112461641	112501801	rs6594683	rs12652257	AAGGAA	0.0531	1.77	1.35e-06		SNP1 = First SNP in a haplotype
9	18	5	111402982	111515382	rs39834	rs10051634	AGAGACAGG	0.0134	3.22	1.68e-06		SNP2 = Last SNP in a haplotype
5	14	5	112464953	112501801	rs1443693	rs12652257	AGGAA	0.053	1.76	1.89e-06		F = Haplotype frequency in samples
9	13	5	112453010	112502941	rs4705542	rs11952815	GAAAGGAAA	0.0517	1.75	2e-06		OR = Odds ratio
8	14	5	112460633	112502941	rs6883605	rs11952815	AAAGGAAA	0.0534	1.75	2.27e-06		P = P-value
11	18	5	133325781	133422816	rs11242200	rs244689	AAGAGAGAGGA	0.0158	3	2.41e-06
13	18	5	111390356	111538333	rs194359	rs13164349	AAGAGACAGGGGG	0.013	2.95	2.43e-06
10	18	5	111390356	111515382	rs194359	rs10051634	AAGAGACAGG	0.0123	3.14	2.46e-06
14	18	5	111390356	111538602	rs194359	rs13165201	AAGAGACAGGGGGA	0.013	2.94	2.49e-06
7	14	5	112461641	112502941	rs6594683	rs11952815	AAGGAAA	0.0525	1.74	2.82e-06
11	23	5	179524425	179598578	rs7728341	rs882702	AGGAGGAGGCG	0.0207	2.55	3.04e-06
6	14	5	112464953	112502941	rs1443693	rs11952815	AGGAAA	0.0531	1.74	3.31e-06
10	14	5	112442827	112502941	rs6860460	rs11952815	GGAAAGGAAA	0.0496	1.73	3.54e-06
10	15	5	112460633	112530947	rs6883605	rs2416313	AAAGGAAAGA	0.0526	1.73	3.65e-06
16	26	5	135722467	136000937	rs184704	rs10075735	AAAGAGCGAAAGAAAG	0.0658	1.7	3.87e-06
17	28	5	135722467	136004552	rs184704	rs2188467	AAAGAGCGAAAGAAAGG	0.0383	2.01	3.88e-06
18	28	5	135722467	136027890	rs184704	rs2188464	AAAGAGCGAAAGAAAGGG	0.0377	2.02	3.88e-06
10	21	5	135699853	135860390	rs2649693	rs4382163	GGAAAAGAGC	0.0691	1.69	3.9e-06
15	26	5	135722467	135990317	rs184704	rs10050402	AAAGAGCGAAAGAAA	0.0658	1.7	4.02e-06
11	15	5	112453010	112530947	rs4705542	rs2416313	GAAAGGAAAGA	0.0502	1.73	4.2e-06
10	15	5	112453010	112530417	rs4705542	rs2416315	GAAAGGAAAG	0.0508	1.72	4.24e-06
9	15	5	112460633	112530417	rs6883605	rs2416315	AAAGGAAAG	0.0526	1.73	4.28e-06
16	22	5	84163069	84270117	rs11950801	rs4704022	ACCGAGCACAGAGGGA	0.0116	2.77	4.32e-06
23	13	5	82020796	82207556	rs12054791	rs448840	GGGGAACAAGCGGAGAGGAGAAG	0.0225	2.57	4.39e-06
13	17	5	159992655	160187121	rs3812005	rs11135114	AGACCCAAGAGAA	0.0134	2.61	4.46e-06
19	27	5	88095785	88640130	rs244755	rs379717	AAGAAACCAAAACGAAGAA	0.0103	2.96	4.6e-06
19	27	5	135722467	136029849	rs184704	rs4380648	AAAGAGCGAAAGAAAGGGG	0.038	1.99	4.66e-06
25	19	5	18356268	18727016	rs6895355	rs2102146	GGAAAGCGAAACAAAAGAAAACAAG	0.0297	2.02	4.83e-06
23	15	5	135230513	135544695	rs1859430	rs7728953	GAGGGGGAGAAGAGACAAGAAGC	0.0723	1.62	4.89e-06
20	27	5	135722467	136032586	rs184704	rs12187871	AAAGAGCGAAAGAAAGGGGA	0.0378	1.98	5.1e-06
7	13	5	112486175	112530947	rs10068491	rs2416313	GGAAAGA	0.0668	1.65	5.11e-06
18	18	5	177044707	177562815	rs6600989	rs7379278	AAAAAGAAGAGGAGGAGG	0.0165	2.51	5.6e-06
8	15	5	112464953	112530947	rs1443693	rs2416313	AGGAAAGA	0.0522	1.72	5.68e-06
25	17	5	14024415	14136404	rs10462717	rs388154	AAAGAGGAAAAAGAGAAGGAGAAGA	0.0287	2.13	5.77e-06
9	15	5	112461641	112530947	rs6594683	rs2416313	AAGGAAAGA	0.0519	1.71	5.88e-06
11	24	5	135668524	135860390	rs10053931	rs4382163	GGAAGAAGAGC	0.0195	2.57	5.9e-06
14	21	5	159992655	160187406	rs3812005	rs7725968	AGACCCAAGAGAAG	0.0151	2.54	5.99e-06
24	17	5	14024415	14127900	rs10462717	rs163823	AAAGAGGAAAAAGAGAAGGAGAAG	0.0301	2.1	6.22e-06
9	10	5	25060782	25184490	rs1160303	rs11955750	GAACAGAGG	0.0265	2.06	6.36e-06
11	18	5	139658794	140013307	rs1030667	rs5744455	AAGAAAAACGA	0.0889	1.5	6.59e-06
11	16	5	112442827	112530417	rs6860460	rs2416315	GGAAAGGAAAG	0.0491	1.71	6.89e-06
8	15	5	112461641	112530417	rs6594683	rs2416315	AAGGAAAG	0.0518	1.71	6.99e-06
18	25	5	171787120	171922211	rs1541916	rs6899161	AAAAAAGAGGCGACGCGG	0.0105	3.65	7.16e-06
12	18	5	55788355	55889598	rs2408361	rs6891726	GGCCGAGAAAGG	0.0105	2.95	7.3e-06
4	9	5	112486175	112501801	rs10068491	rs12652257	GGAA	0.0674	1.63	7.4e-06
21	21	5	88029627	88640130	rs412458	rs379717	AAAAGAAACCAAAACGAAGAA	0.0102	2.95	7.53e-06
20	13	5	82020796	82189299	rs12054791	rs10462391	GGGGAACAAGCGGAGAGGAG	0.0219	2.63	7.61e-06
5	11	5	112486175	112502941	rs10068491	rs11952815	GGAAA	0.0675	1.63	7.66e-06
12	16	5	112442827	112530947	rs6860460	rs2416313	GGAAAGGAAAGA	0.049	1.71	7.8e-06
6	13	5	112486175	112530417	rs10068491	rs2416315	GGAAAG	0.0668	1.64	7.95e-06
22	13	5	82020796	82201161	rs12054791	rs1504998	GGGGAACAAGCGGAGAGGAGAA	0.0225	2.51	8.16e-06
7	16	5	112464953	112530417	rs1443693	rs2416315	AGGAAAG	0.0524	1.7	8.18e-06
9	18	5	135705674	135860390	rs2673925	rs4382163	GAAAAGAGC	0.0778	1.64	8.42e-06
17	20	5	82189112	82395874	rs2656984	rs13180356	AGAAGAGGAGAGAAAAG	0.0105	2.97	8.48e-06
10	21	5	148099993	148206646	rs13188076	rs1042717	AACAAAGGGA	0.0107	3.42	8.78e-06
7	13	5	82977764	83047195	rs1154891	rs1457076	GGAAAGA	0.0272	1.98	8.83e-06
19	13	5	82020796	82189112	rs12054791	rs2656984	GGGGAACAAGCGGAGAGGA	0.0229	2.55	8.94e-06
14	22	5	148065877	148206646	rs12521922	rs1042717	GAGGAACAAAGGGA	0.0106	3.25	9.04e-06
16	17	5	80442429	80619046	rs40046	rs10056565	AAAAAGAAAGGGAAGG	0.0282	2.14	9.08e-06
15	17	5	55780101	55889598	rs7712360	rs6891726	AAGGGCCGAGAAAGG	0.0109	2.83	9.16e-06
24	18	5	18356268	18726660	rs6895355	rs10064581	GGAAAGCGAAACAAAAGAAAACAA	0.03	1.97	9.22e-06
23	17	5	18356268	18715166	rs6895355	rs172953	GGAAAGCGAAACAAAAGAAAACA	0.03	1.97	9.63e-06
25	11	5	82020796	82234797	rs12054791	rs37545	GGGGAACAAGCGGAGAGGAGAAGAA	0.0217	2.46	9.76e-06
8	10	5	25060782	25164780	rs1160303	rs414435	GAACAGAG	0.0271	2.02	9.96e-06
11	26	5	135705674	135896392	rs2673925	rs28378599	GAAAAGAGCGA	0.0826	1.62	1e-05
20	27	5	8077509	8226339	rs2924466	rs6892570	GGGAAGAAAAAAAAAACAGC	0.0104	3.27	1.02e-05
14	27	5	135705674	135962502	rs2673925	rs11744460	GAAAAGAGCGAAAG	0.0825	1.62	1.03e-05
12	26	5	135705674	135916094	rs2673925	rs13355974	GAAAAGAGCGAA	0.0826	1.62	1.04e-05
13	26	5	135705674	135929255	rs2673925	rs4569863	GAAAAGAGCGAAA	0.0826	1.62	1.04e-05
19	29	5	135709277	136027890	rs1587436	rs2188464	AAAAGAGCGAAAGAAAGGG	0.0429	1.9	1.08e-05
22	15	5	135230513	135543677	rs1859430	rs6883838	GAGGGGGAGAAGAGACAAGAAG	0.0718	1.59	1.1e-05
22	19	5	82189112	82521618	rs2656984	rs7711825	AGAAGAGGAGAGAAAAGCAGGC	0.0103	2.95	1.18e-05
15	17	5	80442429	80598005	rs40046	rs10052929	AAAAAGAAAGGGAAG	0.0281	2.13	1.19e-05
15	22	5	29077957	29277556	rs824328	rs7718659	AGGAGCGAACGGAGG	0.0117	2.69	1.23e-05
17	19	5	159992655	160196659	rs3812005	rs11958424	AGACCCAAGAGAAGAGC	0.0113	2.69	1.23e-05
20	19	5	82189112	82451212	rs2656984	rs1382367	AGAAGAGGAGAGAAAAGCAG	0.0103	2.95	1.24e-05
20	20	5	157346367	157496046	rs7728721	rs2962384	GGAGAGAGGAAAGGACAGGA	0.0364	1.77	1.28e-05
14	17	5	80442429	80594346	rs40046	rs10061143	AAAAAGAAAGGGAA	0.0281	2.13	1.29e-05
16	21	5	29077957	29286698	rs824328	rs10044023	AGGAGCGAACGGAGGG	0.0118	2.67	1.3e-05
21	19	5	82189112	82484885	rs2656984	rs2662242	AGAAGAGGAGAGAAAAGCAGG	0.0103	2.94	1.31e-05
17	21	5	29077957	29298554	rs824328	rs7736343	AGGAGCGAACGGAGGGC	0.0118	2.67	1.35e-05
8	21	5	8027851	8067973	rs12523589	rs11744506	CGGACGGC	0.0387	1.81	1.36e-05
13	21	5	148067337	148206646	rs13159091	rs1042717	AGGAACAAAGGGA	0.0109	3.36	1.37e-05
13	18	5	80442429	80593392	rs40046	rs12516414	AAAAAGAAAGGGA	0.0278	2.13	1.42e-05
21	13	5	82020796	82192905	rs12054791	rs6875265	GGGGAACAAGCGGAGAGGAGA	0.0224	2.5	1.5e-05
16	23	5	179436278	179598578	rs6873317	rs882702	AAGAAAGGAGGAGGCG	0.014	2.59	1.52e-05
9	21	5	17780459	17820745	rs7737273	rs1513088	CAAGGAAGG	0.0452	1.85	1.53e-05
12	22	5	179500722	179598578	rs4700862	rs882702	AAGGAGGAGGCG	0.0204	2.36	1.53e-05
11	20	5	17780459	17830266	rs7737273	rs1355701	CAAGGAAGGGG	0.045	1.85	1.55e-05
10	20	5	17780459	17828138	rs7737273	rs10079374	CAAGGAAGGG	0.0451	1.85	1.56e-05
10	18	5	139658794	140005110	rs1030667	rs778583	AAGAAAAACG	0.0962	1.46	1.57e-05
13	23	5	17780459	17849527	rs7737273	rs4866172	CAAGGAAGGGGAC	0.043	1.87	1.58e-05
21	20	5	157346367	157507491	rs7728721	rs3096010	GGAGAGAGGAAAGGACAGGAG	0.0365	1.75	1.59e-05
8	16	5	160050162	160184267	rs10476328	rs4292483	CCAAGAGA	0.0148	2.68	1.63e-05
18	13	5	82020796	82184403	rs12054791	rs9293321	GGGGAACAAGCGGAGAGG	0.0231	2.5	1.66e-05
12	20	5	135722467	135962502	rs184704	rs11744460	AAAGAGCGAAAG	0.0854	1.6	1.7e-05
18	19	5	82189112	82406338	rs2656984	rs3901654	AGAAGAGGAGAGAAAAGC	0.0105	2.92	1.7e-05
12	19	5	111390356	111519740	rs194359	rs1560058	AAGAGACAGGGG	0.0132	2.74	1.72e-05
16	29	5	135699853	135973083	rs2649693	rs2347092	GGAAAAGAGCGAAAGA	0.0774	1.61	1.75e-05
17	19	5	17710478	17804346	rs13190307	rs10462045	CGAAGGAGGCCAAGGAA	0.011	2.85	1.75e-05
21	13	5	17264096	17469290	rs1500508	rs12658268	GAAGACAAGAAAGGAGACAAA	0.0109	3.18	1.78e-05
12	24	5	17780459	17836897	rs7737273	rs6896120	CAAGGAAGGGGA	0.0432	1.86	1.82e-05
19	19	5	82189112	82436811	rs2656984	rs6452526	AGAAGAGGAGAGAAAAGCA	0.0105	2.9	1.83e-05
11	20	5	148067337	148205741	rs13159091	rs12654778	AGGAACAAAGG	0.0118	3.4	1.84e-05
24	21	5	135709277	136061610	rs1587436	rs4976526	AAAAGAGCGAAAGAAAGGGGAGAG	0.0322	1.93	1.87e-05
13	28	5	135699853	135916094	rs2649693	rs13355974	GGAAAAGAGCGAA	0.0778	1.61	1.88e-05
18	33	5	135709277	136004552	rs1587436	rs2188467	AAAAGAGCGAAAGAAAGG	0.0439	1.86	1.88e-05
12	24	5	148065877	148205741	rs12521922	rs12654778	GAGGAACAAAGG	0.0121	3.27	1.89e-05
18	16	5	172127304	172256024	rs792691	rs1564259	GGCGAGGGAAGGGGCAGG	0.011	3.2	1.92e-05
16	19	5	159992655	160196465	rs3812005	rs11135118	AGACCCAAGAGAAGAG	0.0115	2.62	1.94e-05
21	23	5	88095785	88710519	rs244755	rs193689	AAGAAACCAAAACGAAGAAGG	0.0107	2.72	1.94e-05
18	19	5	139658794	140187322	rs1030667	rs3822346	AAGAAAAACGAAGGGCAG	0.0789	1.5	1.95e-05
19	19	5	139658794	140204650	rs1030667	rs10050455	AAGAAAAACGAAGGGCAGA	0.0789	1.5	1.95e-05
22	18	5	88009593	88640130	rs254778	rs379717	AAAAAGAAACCAAAACGAAGAA	0.01	2.81	1.97e-05
7	15	5	160050162	160174947	rs10476328	rs1005790	CCAAGAG	0.0148	2.66	2e-05
12	20	5	151328528	151453383	rs182488	rs10515655	AGACGAAAAGAG	0.0833	1.58	2.03e-05
14	28	5	135699853	135929255	rs2649693	rs4569863	GGAAAAGAGCGAAA	0.078	1.61	2.04e-05
24	24	5	135668524	136032586	rs10053931	rs12187871	GGAAGAAGAGCGAAAGAAAGGGGA	0.0158	2.5	2.04e-05
10	26	5	135705674	135864565	rs2673925	rs4423993	GAAAAGAGCG	0.0826	1.59	2.05e-05
23	27	5	135722467	136061610	rs184704	rs4976526	AAAGAGCGAAAGAAAGGGGAGAG	0.0306	1.95	2.05e-05
22	15	5	67564383	67755091	rs34309	rs853806	AAGAAGGGGGACGAAAGAACCG	0.0154	2.39	2.06e-05
15	28	5	135699853	135962502	rs2649693	rs11744460	GGAAAAGAGCGAAAG	0.0782	1.61	2.16e-05
18	20	5	148024701	148206646	rs1833704	rs1042717	AGGGGAGGAACAAAGGGA	0.0104	3.11	2.17e-05
21	20	5	30390284	30800973	rs6450769	rs7723097	ACAGAGGACAAAGGGAGAGCA	0.0107	2.91	2.17e-05
14	22	5	148056656	148205741	rs10476898	rs12654778	GGGAGGAACAAAGG	0.0111	3.45	2.18e-05
23	22	5	135709277	136046520	rs1587436	rs7701533	AAAAGAGCGAAAGAAAGGGGAGA	0.032	1.93	2.18e-05
15	28	5	135705674	135973083	rs2673925	rs2347092	GAAAAGAGCGAAAGA	0.0825	1.58	2.2e-05
15	26	5	88157552	88588302	rs4518438	rs4916749	GAAACCAAAACGAAG	0.0105	3.21	2.22e-05
18	26	5	88095785	88615707	rs244755	rs16867539	AAGAAACCAAAACGAAGA	0.0108	2.73	2.25e-05
11	19	5	55811092	55889598	rs456867	rs6891726	GCCGAGAAAGG	0.01	2.84	2.27e-05
12	26	5	135709277	135929255	rs1587436	rs4569863	AAAAGAGCGAAA	0.0869	1.59	2.27e-05
20	22	5	88029627	88615707	rs412458	rs16867539	AAAAGAAACCAAAACGAAGA	0.01	2.83	2.28e-05
24	15	5	135230513	135611442	rs1859430	rs6868895	GAGGGGGAGAAGAGACAAGAAGCA	0.0531	1.66	2.29e-05
11	26	5	135709277	135916094	rs1587436	rs13355974	AAAAGAGCGAA	0.0868	1.59	2.3e-05
17	20	5	177044707	177549491	rs6600989	rs3812080	AAAAAGAAGAGGAGGAG	0.0167	2.39	2.33e-05
25	23	5	27846167	28118124	rs13163323	rs4293931	ACGAAGGGAGAGGAAGAGGGCAAGG	0.0372	1.95	2.33e-05
23	29	5	135623018	135980919	rs1909544	rs1331980	GGAGAGGAAGAAGAGCGAAAGAA	0.0112	2.8	2.35e-05
10	26	5	135709277	135896392	rs1587436	rs28378599	AAAAGAGCGA	0.0869	1.59	2.38e-05
12	26	5	135699853	135896392	rs2649693	rs28378599	GGAAAAGAGCGA	0.0775	1.6	2.42e-05
22	26	5	135722467	136046520	rs184704	rs7701533	AAAGAGCGAAAGAAAGGGGAGA	0.0305	1.95	2.42e-05
11	20	5	135722467	135929255	rs184704	rs4569863	AAAGAGCGAAA	0.0854	1.58	2.46e-05
17	19	5	139658794	140137644	rs1030667	rs2563263	AAGAAAAACGAAGGGCA	0.0802	1.49	2.46e-05
10	20	5	135722467	135916094	rs184704	rs13355974	AAAGAGCGAA	0.0854	1.58	2.47e-05
20	22	5	139658794	140298815	rs1030667	rs56002	AAGAAAAACGAAGGGCAGAA	0.0776	1.49	2.49e-05
14	19	5	139658794	140115433	rs1030667	rs801169	AAGAAAAACGAAGG	0.0807	1.48	2.51e-05
23	17	5	14024415	14123507	rs10462717	rs153191	AAAGAGGAAAAAGAGAAGGAGAA	0.0375	1.93	2.53e-05
14	22	5	29077957	29269294	rs824328	rs7712253	AGGAGCGAACGGAG	0.0178	2.32	2.56e-05
16	22	5	148056656	148206646	rs10476898	rs1042717	GGGAGGAACAAAGGGA	0.0111	3.31	2.57e-05
22	15	5	1221199	1368678	rs12513763	rs506156	GCGAACAGGGAAAAGAAGGCGA	0.0138	2.5	2.57e-05
21	21	5	21826642	22243986	rs6887681	rs4593232	AAAAGGGCGAGAAAAAAAGAG	0.0116	2.73	2.58e-05
14	23	5	151322875	151453383	rs12521103	rs10515655	GAAGACGAAAAGAG	0.0844	1.57	2.59e-05
12	19	5	148067337	148206440	rs13159091	rs1042713	AGGAACAAAGGG	0.012	3.21	2.6e-05
13	19	5	139658794	140079051	rs1030667	rs2563302	AAGAAAAACGAAG	0.0806	1.48	2.64e-05
20	21	5	21826642	22243707	rs6887681	rs4385176	AAAAGGGCGAGAAAAAAAGA	0.0114	2.73	2.64e-05
8	19	5	17780459	17809984	rs7737273	rs6881131	CAAGGAAG	0.0449	1.83	2.71e-05
15	22	5	179454428	179598578	rs10036834	rs882702	AGAAAGGAGGAGGCG	0.017	2.41	2.73e-05
13	21	5	135722467	135973083	rs184704	rs2347092	AAAGAGCGAAAGA	0.0852	1.58	2.74e-05
15	19	5	139658794	140119534	rs1030667	rs2531352	AAGAAAAACGAAGGG	0.0809	1.48	2.78e-05
8	19	5	17791030	17820745	rs11958964	rs1513088	AAGGAAGG	0.0452	1.82	2.83e-05
20	24	5	88095785	88677293	rs244755	rs247587	AAGAAACCAAAACGAAGAAG	0.0106	2.69	2.83e-05
21	29	5	135709277	136032586	rs1587436	rs12187871	AAAAGAGCGAAAGAAAGGGGA	0.0429	1.84	2.83e-05
23	13	5	67564383	67762103	rs34309	rs853803	AAGAAGGGGGACGAAAGAACCGA	0.0137	2.44	2.86e-05
9	19	5	135722467	135896392	rs184704	rs28378599	AAAGAGCGA	0.0851	1.58	2.89e-05
25	27	5	135722467	136079775	rs184704	rs11242352	AAAGAGCGAAAGAAAGGGGAGAGAA	0.0306	1.93	2.89e-05
20	16	5	24922595	25164780	rs7711040	rs414435	AGGGAAAGAGAGGAAAAACA	0.0144	2.3	2.92e-05
19	22	5	135230513	135469500	rs1859430	rs3764942	GAGGGGGAGAAGAGACAAG	0.0787	1.55	2.95e-05
2	3	5	151453383	151463491	rs10515655	rs29849	AC	0.412	0.77	2.99e-05
17	16	5	82020796	82177857	rs12054791	rs4383715	GGGGAACAAGCGGAGAG	0.0271	2.25	2.99e-05
9	23	5	6810950	6845035	rs7728254	rs870347	AGAGGAAAA	0.0121	2.92	3.03e-05
9	18	5	17791030	17828138	rs11958964	rs10079374	AAGGAAGGG	0.0451	1.82	3.05e-05
13	22	5	148065877	148206440	rs12521922	rs1042713	GAGGAACAAAGGG	0.0119	3.16	3.06e-05
15	22	5	148056656	148206440	rs10476898	rs1042713	GGGAGGAACAAAGGG	0.0112	3.27	3.08e-05
18	18	5	159992655	160197921	rs3812005	rs12517197	AGACCCAAGAGAAGAGCG	0.0117	2.53	3.09e-05
23	20	5	30390284	30814262	rs6450769	rs9292400	ACAGAGGACAAAGGGAGAGCAGG	0.0108	2.81	3.1e-05
19	25	5	171787120	171927246	rs1541916	rs11745941	AAAAAAGAGGCGACGCGGA	0.0101	3.45	3.11e-05
22	29	5	135623018	135973083	rs1909544	rs2347092	GGAGAGGAAGAAGAGCGAAAGA	0.0111	2.78	3.13e-05
11	21	5	17791030	17836897	rs11958964	rs6896120	AAGGAAGGGGA	0.0431	1.84	3.14e-05
13	26	5	135709277	135962502	rs1587436	rs11744460	AAAAGAGCGAAAG	0.0874	1.57	3.17e-05
15	23	5	95815943	95902989	rs12654207	rs261227	AGAAACGCGGAGAGA	0.0166	2.39	3.2e-05
21	17	5	67564383	67751221	rs34309	rs42905	AAGAAGGGGGACGAAAGAACC	0.0161	2.34	3.2e-05
11	19	5	111390356	111519018	rs194359	rs1560054	AAGAGACAGGG	0.0128	2.68	3.22e-05
15	26	5	124615537	124714338	rs1562125	rs6864886	CGGAAAACAAGAACG	0.0101	2.64	3.25e-05
14	23	5	151328528	151464176	rs182488	rs29851	AGACGAAAAGAGCG	0.0839	1.56	3.29e-05
11	26	5	135699853	135864565	rs2649693	rs4423993	GGAAAAGAGCG	0.0737	1.6	3.31e-05
20	29	5	135709277	136029849	rs1587436	rs4380648	AAAAGAGCGAAAGAAAGGGG	0.0431	1.83	3.31e-05
17	29	5	135699853	135980919	rs2649693	rs1331980	GGAAAAGAGCGAAAGAA	0.0774	1.59	3.38e-05
16	28	5	135705674	135980919	rs2673925	rs1331980	GAAAAGAGCGAAAGAA	0.0825	1.57	3.44e-05
17	25	5	151322875	151472918	rs12521103	rs891164	GAAGACGAAAAGAGCGA	0.0848	1.55	3.45e-05
16	15	5	24967172	25164780	rs2201295	rs414435	AAAGAGAGGAAAAACA	0.0144	2.28	3.48e-05
17	26	5	58034966	58118851	rs293002	rs665051	AAAGAGGCAAAGCAGGA	0.0182	2.59	3.49e-05
20	26	5	58034966	58122819	rs293002	rs2548242	AAAGAGGCAAAGCAGGAGAC	0.0182	2.58	3.49e-05
10	16	5	159992655	160173283	rs3812005	rs9313857	AGACCCAAGA	0.0387	1.76	3.5e-05
25	26	5	135631588	136004552	rs1392172	rs2188467	AGGCGGGAAAAGAGCGAAAGAAAGG	0.0595	1.68	3.5e-05
22	24	5	135709277	136038199	rs1587436	rs193489	AAAAGAGCGAAAGAAAGGGGAG	0.0314	1.91	3.53e-05
17	24	5	135230513	135419341	rs1859430	rs13159052	GAGGGGGAGAAGAGACA	0.081	1.54	3.57e-05
25	6	5	1221199	1377172	rs12513763	rs2963259	GCGAACAGGGAAAAGAAGGCGACGG	0.0127	2.47	3.57e-05
14	28	5	135709277	135973083	rs1587436	rs2347092	AAAAGAGCGAAAGA	0.0869	1.56	3.58e-05
18	26	5	58034966	58119439	rs293002	rs2548241	AAAGAGGCAAAGCAGGAG	0.0182	2.58	3.61e-05
19	26	5	58034966	58122015	rs293002	rs13354482	AAAGAGGCAAAGCAGGAGA	0.0183	2.58	3.62e-05
21	26	5	58034966	58128623	rs293002	rs9292179	AAAGAGGCAAAGCAGGAGACG	0.0183	2.57	3.65e-05
11	18	5	29501462	29567773	rs655219	rs10069250	AAGGGAAAGGG	0.0427	1.75	3.66e-05
15	20	5	157346367	157467325	rs7728721	rs3117730	GGAGAGAGGAAAGGA	0.0392	1.69	3.67e-05
15	21	5	82189112	82377004	rs2656984	rs1478486	AGAAGAGGAGAGAAA	0.01	3.01	3.68e-05
11	20	5	151328528	151441395	rs182488	rs154111	AGACGAAAAGA	0.0852	1.55	3.69e-05
18	23	5	135230513	135442965	rs1859430	rs2006225	GAGGGGGAGAAGAGACAA	0.0794	1.54	3.7e-05
9	16	5	160050162	160187121	rs10476328	rs11135114	CCAAGAGAA	0.0143	2.5	3.71e-05
16	26	5	58034966	58115106	rs293002	rs1423368	AAAGAGGCAAAGCAGG	0.0182	2.59	3.71e-05
25	19	5	23475692	23858021	rs13159483	rs10942009	GAGGGGGGGGAAAGGAGAAGAAAGA	0.0427	1.8	3.72e-05
16	19	5	139658794	140123428	rs1030667	rs2262572	AAGAAAAACGAAGGGC	0.0807	1.47	3.74e-05
24	25	5	135722467	136072105	rs184704	rs726847	AAAGAGCGAAAGAAAGGGGAGAGA	0.0302	1.92	3.75e-05
25	12	5	135230513	135623018	rs1859430	rs1909544	GAGGGGGAGAAGAGACAAGAAGCAA	0.0522	1.66	3.75e-05
8	21	5	148099993	148205741	rs13188076	rs12654778	AACAAAGG	0.0128	3.07	3.77e-05
23	22	5	63057033	63708388	rs12374530	rs6859806	CACAGAAAAGAAAAGGAGGGAAG	0.0207	2.07	3.8e-05
8	21	5	124604817	124643194	rs6595604	rs13189771	CCGGAAAA	0.0101	2.94	3.9e-05
13	24	5	151328528	151463491	rs182488	rs29849	AGACGAAAAGAGC	0.0837	1.56	3.9e-05
7	22	5	148104167	148205741	rs11168056	rs12654778	ACAAAGG	0.0126	3.27	3.91e-05
20	26	5	135623018	135929255	rs1909544	rs4569863	GGAGAGGAAGAAGAGCGAAA	0.011	2.79	3.91e-05
19	26	5	135623018	135916094	rs1909544	rs13355974	GGAGAGGAAGAAGAGCGAA	0.011	2.79	3.92e-05
22	20	5	157346367	157514018	rs7728721	rs13436874	GGAGAGAGGAAAGGACAGGAGG	0.0389	1.69	3.94e-05
23	9	5	1221199	1370300	rs12513763	rs10075239	GCGAACAGGGAAAAGAAGGCGAC	0.0118	2.53	3.97e-05
20	16	5	17264096	17453016	rs1500508	rs2459826	GAAGACAAGAAAGGAGACAA	0.018	2.48	3.99e-05
22	21	5	21826642	22297726	rs6887681	rs961678	AAAAGGGCGAGAAAAAAAGAGG	0.0115	2.68	4e-05
23	21	5	157346367	157515153	rs7728721	rs882086	GGAGAGAGGAAAGGACAGGAGGG	0.0381	1.71	4e-05
7	16	5	38053488	38129295	rs270537	rs4869565	GCGAAAG	0.024	2.32	4.01e-05
12	19	5	29501462	29581858	rs655219	rs6880023	AAGGGAAAGGGA	0.0402	1.76	4.01e-05
13	21	5	151326579	151453383	rs186217	rs10515655	AAGACGAAAAGAG	0.0836	1.55	4.04e-05
6	12	5	160050162	160173283	rs10476328	rs9313857	CCAAGA	0.0471	1.72	4.06e-05
22	22	5	63057033	63671056	rs12374530	rs10038839	CACAGAAAAGAAAAGGAGGGAA	0.0207	2.06	4.06e-05
16	23	5	124615537	124723432	rs1562125	rs925894	CGGAAAACAAGAACGG	0.0101	2.61	4.07e-05
16	24	5	151322875	151464176	rs12521103	rs29851	GAAGACGAAAAGAGCG	0.085	1.54	4.09e-05
12	21	5	17791030	17849527	rs11958964	rs4866172	AAGGAAGGGGAC	0.0428	1.83	4.11e-05
21	22	5	63057033	63650110	rs12374530	rs6449720	CACAGAAAAGAAAAGGAGGGA	0.0207	2.06	4.12e-05
9	14	5	160099440	160187406	rs11135109	rs7725968	CAAGAGAAG	0.0141	2.55	4.13e-05
8	21	5	135709277	135860390	rs1587436	rs4382163	AAAAGAGC	0.073	1.6	4.17e-05
10	23	5	6810950	6854074	rs7728254	rs275493	AGAGGAAAAG	0.0122	2.84	4.18e-05
16	26	5	88114476	88588302	rs160044	rs4916749	AGAAACCAAAACGAAG	0.0109	2.74	4.27e-05
18	19	5	162657020	162836090	rs1529437	rs13172782	GGGGACAAGGAAAACAAA	0.0176	2.27	4.31e-05
10	17	5	160050162	160187406	rs10476328	rs7725968	CCAAGAGAAG	0.0151	2.47	4.32e-05
14	23	5	179470930	179598578	rs10061480	rs882702	GAAAGGAGGAGGCG	0.0156	2.42	4.33e-05
16	19	5	157346367	157486849	rs7728721	rs3117722	GGAGAGAGGAAAGGAC	0.0391	1.69	4.34e-05
18	26	5	135623018	135896392	rs1909544	rs28378599	GGAGAGGAAGAAGAGCGA	0.011	2.77	4.34e-05
15	28	5	135709277	135980919	rs1587436	rs1331980	AAAAGAGCGAAAGAA	0.0869	1.56	4.36e-05
18	21	5	64680454	65013703	rs11950228	rs10067229	GACGGAAAACGGAGAGGA	0.0103	2.63	4.43e-05
7	21	5	157528485	157588271	rs13159354	rs2419398	GAAAAGG	0.0151	2.8	4.45e-05
22	20	5	30390284	30805404	rs6450769	rs1553238	ACAGAGGACAAAGGGAGAGCAG	0.0108	2.76	4.45e-05
21	27	5	135623018	135962502	rs1909544	rs11744460	GGAGAGGAAGAAGAGCGAAAG	0.011	2.75	4.48e-05
14	19	5	157346367	157456191	rs7728721	rs17229224	GGAGAGAGGAAAGG	0.0394	1.69	4.55e-05
19	21	5	157346367	157494859	rs7728721	rs2962383	GGAGAGAGGAAAGGACAGG	0.039	1.69	4.56e-05
20	22	5	63057033	63535701	rs12374530	rs6449703	CACAGAAAAGAAAAGGAGGG	0.0208	2.05	4.56e-05
17	21	5	29482956	29581858	rs1827710	rs6880023	ACAGAAAGGGAAAGGGA	0.0211	2.18	4.58e-05
21	28	5	135722467	136038199	rs184704	rs193489	AAAGAGCGAAAGAAAGGGGAG	0.0236	2.06	4.61e-05
14	21	5	135722467	135980919	rs184704	rs1331980	AAAGAGCGAAAGAA	0.085	1.56	4.64e-05
15	24	5	173141268	173223238	rs8180392	rs791371	AGGGAAAAGGGAAGA	0.0118	2.87	4.64e-05
20	21	5	117730127	117937429	rs7711344	rs6595148	AAAGAGGAGAGCGAGAAAAG	0.0108	2.76	4.64e-05
20	19	5	134444120	134555620	rs495406	rs2059779	AAAGGGCGACGCGGGAGGGA	0.0226	2.04	4.68e-05
9	18	5	981019	1039278	rs10065177	rs10866472	AGAAAGGGA	0.0237	2.04	4.7e-05
12	22	5	133180735	133249555	rs1703425	rs3892476	AGAAAGGGGGGG	0.0142	2.49	4.71e-05
16	24	5	133162825	133249555	rs17703137	rs3892476	AACAAGAAAGGGGGGG	0.013	2.63	4.73e-05
21	20	5	135230513	135516836	rs1859430	rs6596294	GAGGGGGAGAAGAGACAAGAA	0.0776	1.53	4.78e-05
13	31	5	31711888	31806434	rs805218	rs2010151	GAAGGGGGGGAGA	0.0101	3.04	4.79e-05
17	20	5	157346367	157488424	rs7728721	rs17055248	GGAGAGAGGAAAGGACA	0.0391	1.68	4.82e-05
18	20	5	157346367	157488655	rs7728721	rs3117721	GGAGAGAGGAAAGGACAG	0.0391	1.68	4.82e-05
17	29	5	135709277	136000937	rs1587436	rs10075735	AAAAGAGCGAAAGAAAG	0.0704	1.6	4.83e-05
10	13	5	111519740	111603606	rs1560058	rs7733521	AACAAGAGAG	0.0107	2.66	4.84e-05
21	17	5	160521734	160712407	rs4921374	rs252954	AAGAGGAACGACGGAGAAAAA	0.0206	2.14	4.85e-05
10	16	5	112422167	112501801	rs7708215	rs12652257	GGGAAAGGAA	0.0314	1.84	4.89e-05
10	18	5	17791030	17830266	rs11958964	rs1355701	AAGGAAGGGG	0.0447	1.8	4.9e-05
8	15	5	155471714	155615071	rs6556352	rs991611	GAGGAAAG	0.0128	2.66	4.93e-05
23	10	5	1243427	1388625	rs13361701	rs4975636	CAGGGAAAAGAAGGCGACGGGAG	0.017	2.2	4.94e-05
4	8	5	16690754	16710763	rs31313	rs2288442	GGAG	0.0669	1.58	4.95e-05
8	13	5	160099440	160187121	rs11135109	rs11135114	CAAGAGAA	0.0139	2.51	4.95e-05
16	29	5	135709277	135990317	rs1587436	rs10050402	AAAAGAGCGAAAGAAA	0.0704	1.6	4.96e-05
8	18	5	38053488	38135718	rs270537	rs3812048	GCGAAAGA	0.0232	2.29	5e-05
16	18	5	116231413	116485063	rs1643897	rs6595012	GAAGAACCAGAGAAAG	0.0521	0.49	5.01e-05
15	18	5	159992655	160187458	rs3812005	rs12517584	AGACCCAAGAGAAGA	0.0131	2.4	5.07e-05
23	22	5	34863220	35132350	rs3846632	rs2962089	CGCGGGCAGACGGGGGGGAGAGA	0.0159	2.5	5.08e-05
6	11	5	160099440	160174947	rs11135109	rs1005790	CAAGAG	0.0165	2.38	5.09e-05
11	18	5	79170601	79251504	rs264985	rs2471104	AAGAGAACAAG	0.0811	0.588	5.1e-05
24	20	5	75841888	75986581	rs10065424	rs7708326	GCGAGGCAGAGAGAGGAAAGAAGA	0.0102	2.6	5.1e-05
22	21	5	34863220	35114611	rs3846632	rs7734558	CGCGGGCAGACGGGGGGGAGAG	0.0159	2.51	5.12e-05
25	15	5	135153111	135419046	rs6877036	rs7728385	AGGCAGGGGGAGGGGGAGAAGAGAC	0.0357	1.92	5.12e-05
17	15	5	24967172	25184490	rs2201295	rs11955750	GGAAGGAGGAACAGAGG	0.0206	2.07	5.2e-05
7	11	5	160099440	160184267	rs11135109	rs4292483	CAAGAGA	0.0165	2.38	5.23e-05
13	28	5	113102185	113254757	rs7720273	rs1384337	AGCAAAGAGAAGA	0.0128	2.46	5.32e-05
10	13	5	151438217	151507977	rs9324717	rs4958295	GGACGAGAAA	0.225	0.734	5.33e-05
18	19	5	134444120	134544490	rs495406	rs10515468	AAAGGGCGACGCGGGAGG	0.0224	2.04	5.33e-05
24	19	5	118357780	118699108	rs7706037	rs13155880	AAAAAACACAAGAAAAGAAAGACC	0.0121	2.43	5.35e-05
16	19	5	31726664	31845117	rs17414142	rs9292445	GGGAGAGAAAGGGAGG	0.0106	2.73	5.38e-05
24	19	5	135419341	135860390	rs13159052	rs4382163	AAGAAGCAAAGGCGGGAAAAGAGC	0.0488	1.69	5.41e-05
19	17	5	177044707	177584923	rs6600989	rs4549545	AAAAAGAAGAGGAGGAGGA	0.0113	2.61	5.44e-05
19	18	5	134444120	134550777	rs495406	rs683756	AAAGGGCGACGCGGGAGGG	0.0224	2.03	5.55e-05
23	21	5	75831037	75964280	rs7707801	rs4235701	GAGCGAGGCAGAGAGAGGAAAGA	0.0119	2.42	5.58e-05
22	18	5	14024415	14118230	rs10462717	rs32975	AAAGAGGAAAAAGAGAAGGAGA	0.0379	1.89	5.61e-05
19	22	5	64680454	65037451	rs11950228	rs34989	GACGGAAAACGGAGAGGAG	0.01	2.6	5.64e-05
19	20	5	30390284	30750396	rs6450769	rs904750	ACAGAGGACAAAGGGAGAG	0.0114	2.72	5.66e-05
9	13	5	111519740	111602713	rs1560058	rs13358904	AACAAGAGA	0.0106	2.66	5.69e-05
25	24	5	98922899	99272740	rs2682158	rs1161315	ACCAAACAGGGAGAGCGCGAAAGGG	0.0138	2.54	5.69e-05
17	19	5	134444120	134543927	rs495406	rs10515467	AAAGGGCGACGCGGGAG	0.0224	2.04	5.73e-05
7	17	5	17791030	17809984	rs11958964	rs6881131	AAGGAAG	0.0449	1.8	5.76e-05
9	16	5	139695230	140013307	rs11738439	rs5744455	GAAAAACGA	0.116	1.43	5.8e-05
25	16	5	67547326	67755091	rs173703	rs853806	AAGAAGAAGGGGGACGAAAGAACCG	0.015	2.35	5.8e-05
25	18	5	30260291	30796594	rs4867032	rs1547530	AGACGACAGAGGACAAAGGGAGAGC	0.0124	2.54	5.81e-05
25	19	5	160521734	160738317	rs4921374	rs3850733	AAGAGGAACGACGGAGAAAAAACAC	0.0194	2.13	5.82e-05
9	21	5	38053488	38137906	rs270537	rs12518421	GCGAAAGAA	0.022	2.31	5.84e-05
3	7	5	156283415	156345735	rs3909320	rs10070224	ACG	0.0292	1.92	5.85e-05
15	21	5	10451154	10591672	rs1875017	rs4702704	ACGAAAGAGGGGGGG	0.013	2.76	5.88e-05
16	19	5	134444120	134530116	rs495406	rs1346441	AAAGGGCGACGCGGGA	0.0224	2.04	5.91e-05
15	25	5	151322875	151463491	rs12521103	rs29849	GAAGACGAAAAGAGC	0.085	1.53	5.93e-05
14	29	5	124615537	124686839	rs1562125	rs6887011	CGGAAAACAAGAAC	0.0104	2.55	5.95e-05
11	18	5	159995502	160184267	rs1895191	rs4292483	GACCCAAGAGA	0.0109	2.62	6.01e-05
8	21	5	148104167	148206440	rs11168056	rs1042713	ACAAAGGG	0.0127	3.11	6.08e-05
12	16	5	159995502	160187121	rs1895191	rs11135114	GACCCAAGAGAA	0.0105	2.61	6.08e-05
19	22	5	95782351	95902989	rs6556923	rs261227	AGAGAAGAGCAAAAGAGGA	0.0349	1.69	6.19e-05
15	20	5	29484996	29567773	rs666056	rs10069250	CAGAAAGGGAAAGGG	0.0321	1.84	6.24e-05
24	19	5	30390284	30830655	rs6450769	rs1500208	ACAGAGGACAAAGGGAGAGCAGGA	0.0106	2.76	6.25e-05
14	29	5	125124150	125198949	rs329154	rs432111	ACACAGCGGCGAAA	0.0174	2.15	6.27e-05
17	19	5	162657020	162835160	rs1529437	rs6870488	GGGGACAAGGAAAACAA	0.0175	2.23	6.3e-05
22	10	5	1243427	1379762	rs13361701	rs37017	CAGGGAAAAGAAGGCGACGGGA	0.017	2.2	6.3e-05
11	22	5	173569104	173652714	rs7732052	rs356067	AAAAAAGAAAA	0.032	1.99	6.31e-05
19	23	5	88029627	88588302	rs412458	rs4916749	AAAAGAAACCAAAACGAAG	0.0112	2.63	6.32e-05
9	20	5	148099993	148206440	rs13188076	rs1042713	AACAAAGGG	0.013	2.89	6.34e-05
20	17	5	23578441	23872046	rs2973620	rs4701405	GGGGAAAGGAGAAGAAAGAG	0.0399	1.79	6.39e-05
7	24	5	82068106	82127629	rs9283781	rs1423510	AAAAGCG	0.0347	2.08	6.41e-05
20	18	5	67564383	67712110	rs34309	rs6880711	AAGAAGGGGGACGAAAGAAC	0.0197	2.11	6.41e-05
12	22	5	151326579	151441395	rs186217	rs154111	AAGACGAAAAGA	0.0321	1.75	6.43e-05
19	20	5	157370372	157515153	rs3095996	rs882086	AGAGGAAAGGACAGGAGGG	0.0559	1.58	6.44e-05
7	11	5	78044921	78103605	rs660567	rs16876279	GAAGGGA	0.0528	0.5	6.5e-05
25	21	5	57939227	58115106	rs4997647	rs1423368	CGAGAGGACAAAGAGGCAAAGCAGG	0.0123	2.52	6.52e-05
21	16	5	24922595	25184490	rs7711040	rs11955750	AGGGAAAGAGAGGAAAAACAG	0.0151	2.21	6.54e-05
22	14	5	145052223	145453440	rs4509079	rs12374457	AGAACAGCGACACAAAACAACG	0.0829	1.57	6.54e-05
3	6	5	115771509	115789599	rs33064	rs1963858	GCA	0.15	1.38	6.55e-05
14	20	5	159938903	160173283	rs11742500	rs9313857	GAGGAGACCCAAGA	0.0156	2.3	6.59e-05
20	20	5	30390284	30796594	rs6450769	rs1547530	ACAGAGGACAAAGGGAGAGC	0.0107	2.79	6.63e-05
20	16	5	177044707	177591495	rs6600989	rs4976741	AAAAAGAAGAGGAGGAGGAA	0.0113	2.58	6.68e-05
22	19	5	161131600	161530735	rs13178296	rs211030	AGAGGGGGACAGGAGAACCCGA	0.0148	2.57	6.71e-05
19	22	5	63057033	63493203	rs12374530	rs13355554	CACAGAAAAGAAAAGGAGG	0.021	2.02	6.74e-05
20	20	5	135230513	135514216	rs1859430	rs12719482	GAGGGGGAGAAGAGACAAGA	0.0776	1.52	6.75e-05
13	22	5	95818902	95902989	rs10074809	rs261227	AAACGCGGAGAGA	0.0145	2.36	6.77e-05
16	20	5	157370372	157496046	rs3095996	rs2962384	AGAGGAAAGGACAGGA	0.0556	1.58	6.77e-05
24	22	5	75831037	75967232	rs7707801	rs7734335	GAGCGAGGCAGAGAGAGGAAAGAA	0.0119	2.39	6.77e-05
6	11	5	78051223	78103605	rs2173013	rs16876279	AAGGGA	0.0524	0.5	6.78e-05
15	19	5	156479204	156623904	rs2279804	rs25856	AAAAAGACGACAGAG	0.0361	1.76	6.81e-05
12	21	5	88999206	89260057	rs1449227	rs6861634	AGGAAAGAGGGA	0.0147	2.28	6.82e-05
25	16	5	88009593	88726337	rs254778	rs7736534	AAAAAGAAACCAAAACGAAGAAGGG	0.0101	2.63	6.92e-05
15	25	5	151326579	151464176	rs186217	rs29851	AAGACGAAAAGAGCG	0.0844	1.53	6.96e-05
17	29	5	26064803	26231934	rs10072518	rs4604153	GAGGGACCAGGGAGGGA	0.0423	1.73	6.96e-05
14	25	5	151326579	151463491	rs186217	rs29849	AAGACGAAAAGAGC	0.0841	1.53	6.99e-05
18	18	5	30390284	30749170	rs6450769	rs1104987	ACAGAGGACAAAGGGAGA	0.0113	2.72	7.01e-05
16	23	5	148024701	148205741	rs1833704	rs12654778	AGGGGAGGAACAAAGG	0.0118	3.04	7.02e-05
17	23	5	139517197	140013307	rs185123	rs5744455	GAGGGCAAGAAAAACGA	0.0857	1.46	7.04e-05
18	29	5	135668524	135980919	rs10053931	rs1331980	GGAAGAAGAGCGAAAGAA	0.0322	1.95	7.04e-05
8	10	5	25060782	25164780	rs1160303	rs414435	GAAAAACA	0.0189	2.04	7.07e-05
14	23	5	17780459	17877417	rs7737273	rs12659663	CAAGGAAGGGGACG	0.0418	1.8	7.09e-05
4	7	5	156279593	156345735	rs10054293	rs10070224	AACG	0.0289	1.9	7.11e-05
23	24	5	151193637	151472918	rs10044368	rs891164	ACACAGGAAGACGAAAAGAGCGA	0.0542	1.61	7.12e-05
15	28	5	58034966	58110324	rs293002	rs10060763	AAAGAGGCAAAGCAG	0.0174	2.61	7.16e-05
17	15	5	24967172	25184490	rs2201295	rs11955750	AAAGAGAGGAAAAACAG	0.015	2.2	7.18e-05
16	16	5	82020796	82171406	rs12054791	rs10077352	GGGGAACAAGCGGAGA	0.0261	2.21	7.2e-05
9	31	5	180040918	180115479	rs2242217	rs11740857	GAAAGGGGG	0.0142	2.91	7.22e-05
25	8	5	1243427	1392721	rs13361701	rs10064525	CAGGGAAAAGAAGGCGACGGGAGAA	0.0159	2.22	7.22e-05
10	33	5	8036594	8097721	rs1377490	rs13190226	GGACGGCGGG	0.0188	2.32	7.23e-05
21	11	5	1243427	1378159	rs13361701	rs2963257	CAGGGAAAAGAAGGCGACGGG	0.0177	2.17	7.24e-05
8	10	5	139070952	139166808	rs904612	rs749125	AGGGAAAG	0.0189	2.2	7.26e-05
13	19	5	29501462	29584827	rs655219	rs4634364	AAGGGAAAGGGAG	0.0381	1.75	7.27e-05
13	22	5	159995502	160187406	rs1895191	rs7725968	GACCCAAGAGAAG	0.0102	2.64	7.28e-05
2	4	5	151558198	151575731	rs294968	rs1156008	GA	0.423	1.27	7.29e-05
23	18	5	30260291	30749170	rs4867032	rs1104987	AGACGACAGAGGACAAAGGGAGA	0.0126	2.5	7.3e-05
11	18	5	91037528	91189037	rs331403	rs7711603	AAGAACAAGGG	0.0122	2.58	7.31e-05
25	19	5	118357780	118729327	rs7706037	rs1045242	AAAAAACACAAGAAAAGAAAGACCA	0.0113	2.47	7.31e-05
14	25	5	145238464	145453440	rs381658	rs12374457	GACACAAAACAACG	0.101	1.54	7.39e-05
10	18	5	159995502	160174947	rs1895191	rs1005790	GACCCAAGAG	0.0108	2.6	7.41e-05
7	12	5	139090104	139166808	rs165195	rs749125	GGGAAAG	0.0248	2	7.45e-05
15	26	5	6993552	7111255	rs13180321	rs16878349	AAGAAGGAGGAGGGA	0.0625	1.59	7.47e-05
16	26	5	151326579	151472918	rs186217	rs891164	AAGACGAAAAGAGCGA	0.0846	1.52	7.49e-05
25	20	5	135419046	135860390	rs7728385	rs4382163	CAAGAAGCAAAGGCGGGAAAAGAGC	0.0536	1.64	7.55e-05
12	20	5	116265087	116485063	rs7706388	rs6595012	AACCAGAGAAAG	0.0551	0.496	7.59e-05
9	25	5	124604817	124644516	rs6595604	rs4640788	CCGGAAAAC	0.0112	2.66	7.62e-05
7	31	5	8062672	8105591	rs6886541	rs7725153	GGCAAGA	0.0109	3.71	7.65e-05
16	15	5	24967172	25164780	rs2201295	rs414435	GGAAGGAGGAACAGAG	0.0209	2.02	7.66e-05
17	29	5	135668524	135973083	rs10053931	rs2347092	GGAAGAAGAGCGAAAGA	0.0319	1.95	7.71e-05
17	17	5	134441457	134530116	rs254562	rs1346441	AAAAGGGCGACGCGGGA	0.034	1.79	7.74e-05
14	26	5	6993552	7108672	rs13180321	rs17194818	AAGAAGGAGGAGGG	0.065	1.58	7.76e-05
22	17	5	30260291	30746632	rs4867032	rs10078531	AGACGACAGAGGACAAAGGGAG	0.0127	2.49	7.78e-05
12	21	5	25515935	25612336	rs7705483	rs16894618	AAAGGCAGAAAG	0.0104	2.56	7.8e-05
18	17	5	134441457	134543927	rs254562	rs10515467	AAAAGGGCGACGCGGGAG	0.034	1.79	7.83e-05
24	22	5	34863220	35135741	rs3846632	rs2962101	CGCGGGCAGACGGGGGGGAGAGAA	0.0159	2.44	7.86e-05
5	19	5	133240927	133310248	rs1618181	rs10068191	GGGAG	0.0143	3.17	7.89e-05
12	23	5	84033417	84157521	rs10462421	rs7713643	GAAGCAACGAGA	0.0165	2.38	7.89e-05
13	15	5	55786198	55889598	rs7730486	rs6891726	GGGCCGAGAAAGG	0.0115	2.55	7.9e-05
20	15	5	17255803	17442045	rs2937754	rs2459830	AGAAGACAAGAAAGGAGACA	0.0261	2.07	7.91e-05
8	12	5	111519740	111576837	rs1560058	rs4602685	AACAAGAG	0.0106	2.64	7.92e-05
11	19	5	160016007	160187121	rs2052459	rs11135114	ACCCAAGAGAA	0.0106	2.58	7.93e-05
17	20	5	157370372	157507491	rs3095996	rs3096010	AGAGGAAAGGACAGGAG	0.0557	1.57	7.95e-05
25	22	5	34863220	35145363	rs3846632	rs9292571	CGCGGGCAGACGGGGGGGAGAGAAG	0.0159	2.44	7.96e-05
14	23	5	95817504	95902989	rs12153530	rs261227	GAAACGCGGAGAGA	0.0141	2.51	7.98e-05
16	16	5	64680454	64968615	rs11950228	rs28342	GACGGAAAACGGAGAG	0.0148	2.35	7.98e-05
13	27	5	65052015	65163684	rs1734262	rs13179422	AGAGGGCAAAGCC	0.0142	2.3	7.99e-05
12	19	5	160016007	160187406	rs2052459	rs7725968	ACCCAAGAGAAG	0.0106	2.58	8.01e-05
18	19	5	157385701	157523151	rs4454041	rs10045606	GGAAAGGACAGGAGGGGA	0.0479	1.62	8.02e-05
17	22	5	180074248	180209454	rs307814	rs655437	GGGGAACGACAGGAAGG	0.0237	1.98	8.05e-05
17	16	5	64680454	64982321	rs11950228	rs112314	GACGGAAAACGGAGAGG	0.0148	2.35	8.06e-05
9	22	5	148104167	148206646	rs11168056	rs1042717	ACAAAGGGA	0.0119	3	8.08e-05
20	21	5	159879258	160143940	rs2431696	rs10515815	AGGAAAGGAGGAGACCCAAG	0.0174	2.23	8.1e-05
24	8	5	1243427	1390349	rs13361701	rs12516758	CAGGGAAAAGAAGGCGACGGGAGA	0.0157	2.21	8.1e-05
3	5	5	151556303	151575731	rs787751	rs1156008	GGA	0.422	1.27	8.15e-05
15	24	5	1392721	1493608	rs10064525	rs6554859	AAAGGAACCGACCAG	0.054	1.68	8.18e-05
24	19	5	161131600	161541735	rs13178296	rs169792	AGAGGGGGACAGGAGAACCCGAGA	0.0147	2.49	8.21e-05
19	20	5	179404375	179598578	rs27017	rs882702	GAGAAGAAAGGAGGAGGCG	0.0175	2.29	8.24e-05
17	19	5	30390284	30746632	rs6450769	rs10078531	ACAGAGGACAAAGGGAG	0.0113	2.71	8.25e-05
18	20	5	29482956	29584827	rs1827710	rs4634364	ACAGAAAGGGAAAGGGAG	0.021	2.1	8.26e-05
19	17	5	134441457	134544490	rs254562	rs10515468	AAAAGGGCGACGCGGGAGG	0.034	1.79	8.33e-05
12	18	5	91037528	91249160	rs331403	rs825395	AAGAACAAGGGG	0.0121	2.57	8.34e-05
8	21	5	83470986	83575190	rs342422	rs11745906	GGGAAGAG	0.0993	1.42	8.36e-05
18	19	5	160328128	160494759	rs1516651	rs10075958	GGGAGGGAGAGAAGAGAC	0.0188	2.16	8.36e-05
16	22	5	180074248	180206079	rs307814	rs6881079	GGGGAACGACAGGAAG	0.0237	1.97	8.41e-05
8	10	5	116255188	116329875	rs993764	rs1459085	GAACCAGA	0.0694	0.582	8.42e-05
13	16	5	112460633	112568212	rs6883605	rs680503	AAAGGAAAGAGGG	0.0403	1.73	8.48e-05
23	21	5	118357780	118698583	rs7706037	rs10064783	AAAAAACACAAGAAAAGAAAGAC	0.0116	2.45	8.53e-05
15	25	5	75891003	75964280	rs9293690	rs4235701	CAGAGAGAGGAAAGA	0.0124	2.35	8.55e-05
19	19	5	134445988	134555620	rs6891074	rs2059779	AAGGGCGACGCGGGAGGGA	0.0212	2.05	8.56e-05
3	7	5	160115779	160173283	rs6894908	rs9313857	AGA	0.0519	1.66	8.58e-05
25	18	5	30356073	30830655	rs10805543	rs1500208	GACAGAGGACAAAGGGAGAGCAGGA	0.0122	2.49	8.63e-05
20	22	5	151193637	151453383	rs10044368	rs10515655	ACACAGGAAGACGAAAAGAG	0.0539	1.61	8.68e-05
16	15	5	145453440	145834529	rs12374457	rs10044956	GGGGAGAAAAGGAAGA	0.0536	1.66	8.74e-05
20	22	5	28549181	28754303	rs4867568	rs1345787	AAGAGGCAACAAAGGGGGAG	0.0233	1.99	8.77e-05
8	12	5	7529813	7625795	rs6555474	rs1428530	GAGAAGAG	0.0812	0.576	8.79e-05
23	17	5	144781346	145212518	rs711170	rs1984956	ACAGGGAAACGACGGGAGAAAGA	0.0117	2.91	8.81e-05
16	19	5	177044707	177546281	rs6600989	rs3935147	AAAAAGAAGAGGAGGA	0.0224	2.04	8.82e-05
20	18	5	144857230	145266174	rs427979	rs10074608	AGCAGAGGGAGAACAGCGAC	0.034	1.9	8.82e-05
24	19	5	30260291	30750396	rs4867032	rs904750	AGACGACAGAGGACAAAGGGAGAG	0.0124	2.48	8.86e-05
8	16	5	139695230	140005110	rs11738439	rs778583	GAAAAACG	0.124	1.4	8.87e-05
16	18	5	10451154	10594061	rs1875017	rs13185308	ACGAAAGAGGGGGGGG	0.0133	2.68	8.88e-05
11	19	5	10818452	10912382	rs1438712	rs10491237	AAGGCGGAAGA	0.0484	1.71	8.92e-05
12	16	5	113980360	114104210	rs2553476	rs463926	GCGAAGAGAGAA	0.0116	2.82	8.93e-05
15	23	5	180074248	180202156	rs307814	rs2387293	GGGGAACGACAGGAA	0.0237	1.97	8.93e-05
16	19	5	139695230	140187322	rs11738439	rs3822346	GAAAAACGAAGGGCAG	0.107	1.42	8.97e-05
5	9	5	78066631	78103605	rs4704521	rs16876279	AGGGA	0.0544	0.518	8.98e-05
17	19	5	31726664	31853346	rs17414142	rs764336	GGGAGAGAAAGGGAGGC	0.0105	2.65	8.98e-05
21	14	5	78963999	79129532	rs6877794	rs1529457	GGGAGGAAAAAGAGAGGAAGG	0.0183	2.55	8.98e-05
16	23	5	139517197	140005110	rs185123	rs778583	GAGGGCAAGAAAAACG	0.0929	1.43	8.99e-05
25	21	5	70746762	71077534	rs7449295	rs7706490	ACGGAAGAGAAGGAGGGAAGAGGAA	0.0203	2.08	9e-05
22	21	5	30318510	30796594	rs10472733	rs1547530	CGACAGAGGACAAAGGGAGAGC	0.0132	2.45	9.02e-05
24	20	5	21826642	22327274	rs6887681	rs13179082	AAAAGGGCGAGAAAAAAAGAGGAC	0.0113	2.6	9.04e-05
17	19	5	139695230	140204650	rs11738439	rs10050455	GAAAAACGAAGGGCAGA	0.107	1.42	9.08e-05
18	15	5	25874921	26030577	rs13164425	rs6452312	GGGGGGAGCGAGGAGAAG	0.0239	1.99	9.08e-05
9	18	5	122496931	122571493	rs459743	rs255664	GAGAGAGGG	0.0591	0.548	9.1e-05
11	25	5	88157552	88427942	rs4518438	rs16903468	GAAACCAAAAC	0.0129	2.67	9.13e-05
9	27	5	135709277	135864565	rs1587436	rs4423993	AAAAGAGCG	0.0831	1.54	9.14e-05
10	19	5	160016007	160184267	rs2052459	rs4292483	ACCCAAGAGA	0.0109	2.56	9.16e-05
24	16	5	25874921	26112192	rs13164425	rs9293221	GGGGGGAGCGAGGAGAAGCCAAAG	0.0237	1.98	9.16e-05
13	23	5	151322875	151441395	rs12521103	rs154111	GAAGACGAAAAGA	0.0605	1.58	9.17e-05
20	24	5	157456191	157588271	rs17229224	rs2419398	AAAAAGGAGAAAGAGAAAGG	0.013	2.72	9.18e-05
24	13	5	6432740	6599222	rs7714347	rs6876835	CGGGGGAGAGAAAGAGCAAGAGAG	0.0101	2.53	9.19e-05
7	12	5	111519740	111576056	rs1560058	rs12186685	AACAAGA	0.011	2.62	9.2e-05
19	15	5	25874921	26048462	rs13164425	rs1330656	GGGGGGAGCGAGGAGAAGC	0.024	1.98	9.25e-05
8	11	5	151453383	151507977	rs10515655	rs4958295	ACGAGAAA	0.232	0.742	9.27e-05
17	15	5	145453440	145838440	rs12374457	rs11743333	GGGGAGAAAAGGAAGAG	0.0537	1.66	9.28e-05
10	19	5	55816081	55889598	rs458036	rs6891726	CCGAGAAAGG	0.0109	2.63	9.29e-05
22	18	5	160521734	160712947	rs4921374	rs13178594	AAGAGGAACGACGGAGAAAAAA	0.0211	2.05	9.29e-05
22	23	5	151193637	151464176	rs10044368	rs29851	ACACAGGAAGACGAAAAGAGCG	0.0543	1.6	9.3e-05
15	16	5	64680454	64965757	rs11950228	rs27394	GACGGAAAACGGAGA	0.0149	2.33	9.32e-05
24	18	5	160521734	160726954	rs4921374	rs9313879	AAGAGGAACGACGGAGAAAAAACA	0.0213	2.04	9.34e-05
23	16	5	25874921	26091605	rs13164425	rs12651738	GGGGGGAGCGAGGAGAAGCCAAA	0.0237	1.98	9.36e-05
16	25	5	75891003	75967232	rs9293690	rs7734335	CAGAGAGAGGAAAGAA	0.0124	2.34	9.43e-05
14	16	5	135929255	136072105	rs4569863	rs726847	AGAAAGGGGAGAGA	0.106	1.46	9.44e-05
15	14	5	135313852	135611442	rs2428158	rs6868895	AAGAGACAAGAAGCA	0.0854	1.52	9.46e-05
7	12	5	8027851	8062748	rs12523589	rs6860289	CGGACGG	0.0772	1.46	9.48e-05
15	19	5	82020796	82160801	rs12054791	rs6859331	GGGGAACAAGCGGAG	0.0269	2.2	9.48e-05
20	11	5	4380725	4654629	rs4701855	rs17692869	AACAAAACCAGGAAGGAGAA	0.0109	3.05	9.48e-05
23	20	5	161131600	161536928	rs13178296	rs210985	AGAGGGGGACAGGAGAACCCGAG	0.0149	2.49	9.5e-05
25	16	5	67546406	67751221	rs1823023	rs42905	AAAGAAGAAGGGGGACGAAAGAACC	0.0156	2.25	9.5e-05
20	22	5	173891894	174025065	rs12109471	rs12515393	GGCGAGAGAAGACAAGAGAA	0.0375	0.411	9.51e-05
13	20	5	88999206	89261270	rs1449227	rs10514312	AGGAAAGAGGGAG	0.0151	2.2	9.54e-05
23	18	5	160521734	160719984	rs4921374	rs592403	AAGAGGAACGACGGAGAAAAAAC	0.0214	2.04	9.56e-05
10	31	5	162657020	162759022	rs1529437	rs300213	GGGGACAAGG	0.022	2.1	9.58e-05
18	28	5	26064803	26238194	rs10072518	rs9293229	GAGGGACCAGGGAGGGAG	0.0411	1.74	9.59e-05
15	19	5	79153359	79251504	rs7705021	rs2471104	AAACAAGAGAACAAG	0.0813	0.599	9.64e-05
12	27	5	8036594	8113536	rs1377490	rs6860481	GGACGGCGGGAA	0.011	2.94	9.72e-05
19	21	5	67564383	67699693	rs34309	rs7721613	AAGAAGGGGGACGAAAGAA	0.0198	2.08	9.72e-05
5	16	5	88157552	88270057	rs4518438	rs188515	GAAAC	0.0159	2.51	9.75e-05
23	20	5	68214816	68471247	rs6888082	rs1128761	AAGGAAGAAAGAGCACAGGAGGG	0.0419	1.77	9.75e-05
25	25	5	63991473	64379812	rs2305962	rs10042857	GGCAGACAGAAGGAAAGAGGAAAAA	0.0117	2.62	9.75e-05
12	18	5	139581205	140013307	rs17286613	rs5744455	CAAGAAAAACGA	0.0959	1.44	9.81e-05
24	17	5	94424048	94807358	rs6556858	rs10866765	AGGGGAGGGCAAAGGGAGGGAAAA	0.038	1.84	9.82e-05
10	21	5	17791844	17836897	rs1822399	rs6896120	AGGAAGGGGA	0.025	2.14	9.83e-05
17	14	5	144924760	145266174	rs7727300	rs10074608	AGAGGGAGAACAGCGAC	0.0304	1.92	9.86e-05
25	18	5	94384953	94796041	rs2881646	rs2731818	AAAGGGGAGGGCAAAGGGAGGGAAA	0.0319	1.92	9.88e-05
8	17	5	25470513	25520961	rs2126967	rs7712799	AGAAGGAA	0.0198	2.14	9.89e-05
23	20	5	21826642	22317026	rs6887681	rs2968384	AAAAGGGCGAGAAAAAAAGAGGA	0.0113	2.6	9.89e-05
21	19	5	133117988	133249555	rs17167038	rs3892476	AGGGAAACAAGAAAGGGGGGG	0.0115	2.59	9.91e-05
21	14	5	17255803	17453016	rs2937754	rs2459826	AGAAGACAAGAAAGGAGACAA	0.0122	2.88	9.92e-05
10	15	5	79170601	79237487	rs264985	rs7712567	AAGAGAACAA	0.0855	0.609	9.93e-05
12	29	5	113102185	113237638	rs7720273	rs11950195	AGCAAAGAGAAG	0.0129	2.39	9.93e-05
17	22	5	148024701	148206440	rs1833704	rs1042713	AGGGGAGGAACAAAGGG	0.0115	2.97	9.93e-05
23	16	5	145003254	145453440	rs4339405	rs12374457	GAGAACAGCGACACAAAACAACG	0.0862	1.53	9.96e-05
9	23	5	55821031	55889598	rs157521	rs6891726	CGAGAAAGG	0.0112	2.58	9.99e-05
