# Supplementary material for: A genome-wide association study in Swedish colorectal cancer patients with gastric- and prostate cancer in relatives
Source: Hered Cancer Clin Pract. 2024 Nov 14;22:25. doi: 10.1186/s13053-024-00299-z (PMC11562479; doi:10.1186/s13053-024-00299-z)
Supplement: Supplementary file 1 — Supplementary Material 1: Figure S1: Quantile-quantile plot (QQ-plot). QQ-plot of observed and expected P-values for single SNP analysis, -log 10 transformed. The diagonal red line represents the expected null hypothesis (= no association). Figure S2: Manhattan plot. Observed P values along the chromosomes for SNP association. The blue line represents suggestive statistical significance, p<5x10−5. Table S1-S23. [file 13053_2024_299_MOESM1_ESM.zip › Final Excel files, down to -05, Twin logistic, GWAS CRC-GC-PrC/CRC_GC_PrC_OncoTwin_chr6.logistic.xlsx]

## Sheet: sorted_Johanna_Logistic_CRC_GAS
NSNP	NHAP	CHR	BP1	BP2	SNP1	SNP2	HAPLOTYPE	F	OR	P		NSNP = Number of SNPs in the haplotype
15	17	6	21032682	21157173	rs415446	rs9368283	AGCAAACAGAAAGAG	0.0329	1.98	3.86e-07		NHAP = Number of haplotypes in each locus
14	17	6	21032682	21146266	rs415446	rs1466340	AGCAAACAGAAAGA	0.0333	1.95	5.42e-07		CHR = Chromosome number
20	16	6	21032682	21211797	rs415446	rs12201217	AGCAAACAGAAAGAGGAAGG	0.0306	2.01	5.56e-07		BP1 = First base pair in a haplotype
12	21	6	4069685	4229688	rs639905	rs2105042	GAAGAAGAACGA	0.0111	3.21	7.22e-07		BP2 = Last base pair in a haplotype
18	31	6	39157781	39275282	rs6912288	rs2758912	CGAGAGGGAGAAGAACGA	0.019	2.58	7.24e-07		SNP1 = First SNP in a haplotype
10	16	6	20417976	20522290	rs746720	rs6938091	AGACGGGAAA	0.0102	3.52	7.25e-07		SNP2 = Last SNP in a haplotype
16	16	6	21032682	21176124	rs415446	rs12526391	AGCAAACAGAAAGAGG	0.0327	1.95	8.3e-07		F = Haplotype frequency in samples
23	21	6	24568393	24669945	rs12193738	rs2223588	GAGAACCAAACAAAGGGAGCAGG	0.0142	2.57	8.87e-07		OR = Odds ratio
22	21	6	24568393	24667799	rs12193738	rs3181227	GAGAACCAAACAAAGGGAGCAG	0.0142	2.57	8.9e-07		P = P-value
25	21	6	24568393	24692179	rs12193738	rs1885211	GAGAACCAAACAAAGGGAGCAGGAA	0.0142	2.57	9.15e-07
24	21	6	24568393	24680290	rs12193738	rs6928074	GAGAACCAAACAAAGGGAGCAGGA	0.0142	2.57	9.17e-07
18	26	6	23201108	23243562	rs9460844	rs4236026	ACGGAAAGCAGGACAAAC	0.0171	2.53	9.69e-07
12	23	6	5468259	5551232	rs2503800	rs6937827	AAAGCAGGAGCG	0.0116	3.83	1.01e-06
8	10	6	4069133	4154018	rs10485172	rs13206717	AGAAGAAG	0.0131	3.03	1.02e-06
18	19	6	82794239	83096577	rs2039669	rs9449462	AGGAAGCGGGACGGAAGC	0.0158	2.73	1.16e-06
19	19	6	82794239	83105313	rs2039669	rs714133	AGGAAGCGGGACGGAAGCG	0.0159	2.73	1.16e-06
22	17	6	21032682	21223140	rs415446	rs2328574	AGCAAACAGAAAGAGGAAGGGG	0.0311	1.97	1.22e-06
17	28	6	24568393	24650761	rs12193738	rs3087943	GAGAACCAAACAAAGGG	0.0152	2.52	1.24e-06
9	17	6	20417976	20506815	rs746720	rs12206516	AGACGGGAA	0.0121	3.56	1.26e-06
14	27	6	23201108	23236282	rs9460844	rs4354145	ACGGAAAGCAGGAC	0.0253	2.21	1.26e-06
19	25	6	23201108	23245281	rs9460844	rs9356854	ACGGAAAGCAGGACAAACA	0.017	2.51	1.3e-06
14	30	6	39169414	39251648	rs2815106	rs6940480	AGAGGGAGAAGAAC	0.0599	1.83	1.39e-06
15	16	6	5468259	5562546	rs2503800	rs9378429	AAAGCAGGAGCGGGA	0.0102	3.89	1.48e-06
13	18	6	21032682	21144599	rs415446	rs10498701	AGCAAACAGAAAG	0.0333	1.92	1.51e-06
12	27	6	39169414	39246856	rs2815106	rs2758873	AGAGGGAGAAGA	0.0599	1.82	1.67e-06
13	24	6	23201108	23231654	rs9460844	rs12661192	ACGGAAAGCAGGA	0.0267	2.12	1.81e-06
20	20	6	23201108	23264573	rs9460844	rs7770298	ACGGAAAGCAGGACAAACAG	0.0169	2.48	1.82e-06
13	29	6	39169414	39249885	rs2815106	rs2815048	AGAGGGAGAAGAA	0.06	1.81	1.83e-06
11	27	6	5831567	5947139	rs9392718	rs4959364	GCGAAGAGGGG	0.0118	3.39	2.13e-06
6	15	6	169440779	169474908	rs12110438	rs442432	GGGCGA	0.0251	2.48	2.14e-06
8	17	6	4125655	4209535	rs659305	rs6933147	AGAAGAAC	0.0118	3.02	2.24e-06
10	10	6	112606215	112651321	rs6923632	rs9374318	AAACAGCGGG	0.104	1.54	2.31e-06
17	18	6	21032682	21191928	rs415446	rs9465991	AGCAAACAGAAAGAGGA	0.0324	1.9	2.36e-06
8	13	6	4069685	4177527	rs639905	rs9378848	GAAGAAGA	0.013	2.89	2.43e-06
7	10	6	4069685	4154018	rs639905	rs13206717	GAAGAAG	0.0131	2.88	2.47e-06
10	18	6	4069685	4209535	rs639905	rs6933147	GAAGAAGAAC	0.0122	2.96	2.5e-06
18	16	6	21032682	21205388	rs415446	rs10456242	AGCAAACAGAAAGAGGAA	0.0326	1.9	2.54e-06
12	20	6	22518463	22643749	rs6904957	rs10806959	AGACGAGGGGGA	0.11	1.5	2.64e-06
9	14	6	4069133	4177527	rs10485172	rs9378848	AGAAGAAGA	0.0128	2.89	2.66e-06
7	18	6	169434121	169474908	rs369417	rs442432	AGGGCGA	0.0246	2.48	2.68e-06
14	25	6	24549668	24615063	rs807532	rs7763790	GAAGGAGAACCAAA	0.0327	2.01	2.74e-06
15	25	6	24546604	24615063	rs2760182	rs7763790	GGAAGGAGAACCAAA	0.0277	2.13	2.75e-06
15	30	6	39169414	39261244	rs2815106	rs1005995	AGAGGGAGAAGAACG	0.0639	1.74	2.83e-06
2	4	6	112616614	112621834	rs11962065	rs1342593	CA	0.131	1.49	2.84e-06
8	17	6	3603720	3701232	rs13215178	rs226927	CAAGGAAA	0.0166	2.68	2.96e-06
11	15	6	105756525	105991917	rs1149316	rs9372090	AACGGAACAAA	0.014	2.97	2.97e-06
13	19	6	4069685	4260231	rs639905	rs6597048	GAAGAAGAACGAC	0.0117	2.96	3.03e-06
12	16	6	105726036	105991917	rs1051484	rs9372090	GAACGGAACAAA	0.0128	3.02	3.13e-06
14	23	6	5831567	5958615	rs9392718	rs11759185	GCGAAGAGGGGACG	0.0101	3.44	3.42e-06
23	23	6	24530934	24615063	rs2267539	rs7763790	GACCGGGGGGAAGGAGAACCAAA	0.0259	2.12	3.45e-06
9	16	6	3603720	3701286	rs13215178	rs226926	CAAGGAAAA	0.0161	2.73	3.48e-06
17	27	6	169393766	169503245	rs1757975	rs9406337	AGGGAGGGAGGGCGAAA	0.0127	2.96	3.48e-06
11	18	6	4069685	4210858	rs639905	rs12213573	GAAGAAGAACG	0.0121	2.91	3.54e-06
7	16	6	169440779	169489561	rs12110438	rs10945370	GGGCGAA	0.0175	2.9	3.55e-06
23	17	6	21032682	21224517	rs415446	rs7770752	AGCAAACAGAAAGAGGAAGGGGC	0.0308	1.92	3.59e-06
10	16	6	105726036	105988260	rs1051484	rs9373790	GAACGGAACA	0.0137	3	3.6e-06
9	15	6	105756525	105988260	rs1149316	rs9373790	AACGGAACA	0.0143	2.92	3.7e-06
16	32	6	39174525	39282806	rs10947787	rs11756091	GAGGGAGAAGAACGAA	0.0376	2	3.74e-06
10	12	6	112608146	112661761	rs6935727	rs9400534	AACAGCGGGG	0.105	1.52	3.9e-06
17	20	6	82794594	83096577	rs1538138	rs9449462	GGAAGCGGGACGGAAGC	0.0229	2.25	3.94e-06
18	20	6	82794594	83105313	rs1538138	rs714133	GGAAGCGGGACGGAAGCG	0.0229	2.25	3.94e-06
10	17	6	4069133	4207455	rs10485172	rs853190	AGAAGAAGAA	0.0123	2.9	3.98e-06
9	9	6	112608146	112651321	rs6935727	rs9374318	AACAGCGGG	0.107	1.51	3.99e-06
14	20	6	4069133	4260231	rs10485172	rs6597048	AGAAGAAGAACGAC	0.0122	2.86	4.04e-06
25	23	6	141718812	142164431	rs6932353	rs9496163	AGGGAAAAAGAAGGAAAAAAAGAAA	0.11	1.49	4.04e-06
22	20	6	7743663	7918311	rs9505270	rs6922018	GGAAGAAAACGGAAGAGGCAAG	0.029	2.15	4.18e-06
9	18	6	4069685	4207455	rs639905	rs853190	GAAGAAGAA	0.0126	2.86	4.19e-06
16	27	6	169393766	169489561	rs1757975	rs10945370	AGGGAGGGAGGGCGAA	0.0123	3.02	4.25e-06
17	18	6	82794239	83065888	rs2039669	rs770898	AGGAAGCGGGACGGAAG	0.0157	2.64	4.25e-06
5	5	6	112624037	112651321	rs12209711	rs9374318	GCGGG	0.162	1.43	4.27e-06
11	12	6	112606215	112661761	rs6923632	rs9400534	AAACAGCGGGG	0.0989	1.54	4.29e-06
9	11	6	4058782	4154018	rs12198921	rs13206717	GAGAAGAAG	0.0112	3.07	4.32e-06
15	19	6	21108114	21224517	rs4712585	rs7770752	GAAAGAGGAAGGGGC	0.109	1.55	4.35e-06
21	21	6	7743663	7917528	rs9505270	rs9505309	GGAAGAAAACGGAAGAGGCAA	0.0302	2.13	4.37e-06
18	26	6	77159214	77341104	rs9352339	rs9361100	GGAAAAGAGAGGGAGAAG	0.0118	3.43	4.39e-06
13	20	6	4069133	4229688	rs10485172	rs2105042	AGAAGAAGAACGA	0.0121	2.86	4.45e-06
14	20	6	82794239	83010246	rs2039669	rs511002	AGGAAGCGGGACGG	0.0161	2.6	4.47e-06
19	16	6	21032682	21208429	rs415446	rs898165	AGCAAACAGAAAGAGGAAG	0.0317	1.89	4.47e-06
10	15	6	105756525	105991031	rs1149316	rs4946672	AACGGAACAA	0.0142	2.9	4.6e-06
8	20	6	169434121	169489561	rs369417	rs10945370	AGGGCGAA	0.0177	2.85	4.67e-06
11	17	6	105726036	105991031	rs1051484	rs4946672	GAACGGAACAA	0.013	2.97	4.74e-06
6	10	6	4096678	4154018	rs608195	rs13206717	AAGAAG	0.014	2.79	4.8e-06
5	9	6	4125655	4154018	rs659305	rs13206717	AGAAG	0.0141	2.79	4.89e-06
17	30	6	39157781	39261244	rs6912288	rs1005995	CGAGAGGGAGAAGAACG	0.0283	2.02	4.91e-06
14	25	6	24546604	24614392	rs2760182	rs9379671	GGAAGGAGAACCAA	0.03	2.03	4.94e-06
8	21	6	4134031	4229688	rs853422	rs2105042	AAGAACGA	0.0124	2.92	4.95e-06
25	21	6	24526990	24615063	rs809419	rs7763790	AGGACCGGGGGGAAGGAGAACCAAA	0.0349	1.94	5.22e-06
3	5	6	112606215	112610724	rs6923632	rs6568729	AAA	0.364	1.32	5.27e-06
21	21	6	23181312	23231654	rs12663119	rs12661192	GGGGAAAAACGGAAAGCAGGA	0.0219	2.2	5.32e-06
23	20	6	166561712	166653608	rs10806845	rs6456063	GGAGAAAGGGGAAGAGAGAAAGA	0.0235	2.24	5.43e-06
1	2	6	36779537	36779537	rs236391	rs236391	A	0.697	0.748	5.5e-06
1	2	6	36779537	36779537	rs236391	rs236391	G	0.303	1.34	5.5e-06
12	18	6	160204127	160251955	rs4709368	rs9457732	GAGGGGGACGAG	0.0338	0.32	5.53e-06
12	17	6	4069133	4210858	rs10485172	rs12213573	AGAAGAAGAACG	0.0123	2.82	5.62e-06
11	17	6	4069133	4209535	rs10485172	rs6933147	AGAAGAAGAAC	0.0124	2.83	5.79e-06
6	5	6	112621834	112651321	rs1342593	rs9374318	AGCGGG	0.161	1.42	5.81e-06
15	23	6	7960625	8062532	rs2748363	rs12207627	AGACCGAGGAAGCAA	0.0111	2.79	5.83e-06
17	16	6	21108114	21234424	rs4712585	rs10946440	GAAAGAGGAAGGGGCGA	0.0914	1.59	6.06e-06
14	23	6	7960625	8060534	rs2748363	rs12663430	AGACCGAGGAAGCA	0.0111	2.78	6.13e-06
10	21	6	4133855	4260231	rs3177253	rs6597048	GAAGAACGAC	0.0131	2.78	6.18e-06
7	7	6	112616614	112651321	rs11962065	rs9374318	CAGCGGG	0.108	1.5	6.2e-06
10	16	6	105775152	105991917	rs12189723	rs9372090	ACGGAACAAA	0.0139	2.88	6.25e-06
18	25	6	24568393	24653376	rs12193738	rs1129644	GAGAACCAAACAAAGGGA	0.0153	2.37	6.29e-06
8	10	6	112616614	112661761	rs11962065	rs9400534	CAGCGGGG	0.106	1.51	6.37e-06
2	3	6	71743738	71746446	rs1983678	rs12055622	GG	0.194	1.38	6.43e-06
15	25	6	39149784	39246856	rs9394577	rs2758873	ACGAGAGGGAGAAGA	0.0411	1.9	6.44e-06
21	17	6	21032682	21217185	rs415446	rs9358401	AGCAAACAGAAAGAGGAAGGG	0.0297	1.91	6.93e-06
14	30	6	39174525	39261244	rs10947787	rs1005995	GAGGGAGAAGAACG	0.0583	1.77	6.99e-06
16	25	6	9015569	9181572	rs382854	rs1324546	AAAGGGGGGCAGAAGG	0.0133	2.84	7.01e-06
17	26	6	39149784	39251648	rs9394577	rs6940480	ACGAGAGGGAGAAGAAC	0.0413	1.88	7.12e-06
12	30	6	39174525	39249885	rs10947787	rs2815048	GAGGGAGAAGAA	0.0584	1.78	7.13e-06
13	32	6	39174525	39251648	rs10947787	rs6940480	GAGGGAGAAGAAC	0.0582	1.78	7.25e-06
21	26	6	152017691	152110943	rs1293936	rs543650	CGGACGAAAAAAAAAGGAAGA	0.019	2.4	7.26e-06
25	19	6	166534145	166651396	rs4709098	rs10946137	GGGGGAGAAAGGGGAAGAGAGAAAG	0.0177	2.45	7.27e-06
19	10	6	155407208	155561564	rs9322498	rs11751085	AGAGAGGGGAGAAAGGGGG	0.0201	2.67	7.28e-06
2	3	6	36779537	36780142	rs236391	rs7745099	GA	0.303	1.33	7.32e-06
3	5	6	71741216	71746446	rs6455400	rs12055622	AGG	0.194	1.38	7.33e-06
16	26	6	39149784	39249885	rs9394577	rs2815048	ACGAGAGGGAGAAGAA	0.0412	1.88	7.33e-06
8	15	6	105775152	105988260	rs12189723	rs9373790	ACGGAACA	0.0142	2.85	7.35e-06
9	18	6	39894536	39962868	rs3008821	rs9369152	GAGAGGAGC	0.013	3.1	7.42e-06
4	5	6	112633545	112651321	rs9320406	rs9374318	CGGG	0.162	1.42	7.44e-06
17	28	6	39174525	39290200	rs10947787	rs3734619	GAGGGAGAAGAACGAAA	0.0367	1.97	7.47e-06
6	12	6	4125655	4177527	rs659305	rs9378848	AGAAGA	0.0141	2.73	7.48e-06
5	12	6	20182185	20200420	rs4712460	rs6907076	AACGG	0.0106	3.24	7.61e-06
19	28	6	39149784	39275282	rs9394577	rs2758912	ACGAGAGGGAGAAGAACGA	0.0301	2.08	7.63e-06
11	23	6	20413721	20506815	rs9368188	rs12206516	GCAGACGGGAA	0.0118	3.17	7.68e-06
21	25	6	24568393	24667323	rs12193738	rs17243157	GAGAACCAAACAAAGGGAGCA	0.0154	2.33	7.7e-06
8	25	6	169428452	169474908	rs866743	rs442432	GAGGGCGA	0.0216	2.51	7.74e-06
13	20	6	5831567	5954189	rs9392718	rs4492236	GCGAAGAGGGGAC	0.0117	3.17	7.78e-06
15	29	6	39157781	39249885	rs6912288	rs2815048	CGAGAGGGAGAAGAA	0.0283	1.99	7.79e-06
16	19	6	82794239	83030053	rs2039669	rs526833	AGGAAGCGGGACGGAA	0.0162	2.53	7.82e-06
15	25	6	9015569	9142017	rs382854	rs12205137	AAAGGGGGGCAGAAG	0.0133	2.83	7.83e-06
22	21	6	24533074	24615063	rs2744597	rs7763790	ACCGGGGGGAAGGAGAACCAAA	0.0314	1.92	7.88e-06
19	25	6	77159214	77350529	rs9352339	rs6453926	GGAAAAGAGAGGGAGAAGG	0.0115	3.33	7.95e-06
16	19	6	21108114	21233412	rs4712585	rs6937811	GAAAGAGGAAGGGGCG	0.0989	1.55	8e-06
1	2	6	71746446	71746446	rs12055622	rs12055622	A	0.806	0.728	8.01e-06
1	2	6	71746446	71746446	rs12055622	rs12055622	G	0.194	1.37	8.01e-06
3	5	6	112616614	112624037	rs11962065	rs12209711	CAG	0.122	1.48	8.02e-06
10	14	6	4058782	4177527	rs12198921	rs9378848	GAGAAGAAGA	0.0111	2.98	8.07e-06
15	19	6	82794239	83010705	rs2039669	rs517187	AGGAAGCGGGACGGA	0.0162	2.53	8.17e-06
24	18	6	24530934	24632642	rs2267539	rs761100	GACCGGGGGGAAGGAGAACCAAAC	0.0233	2.07	8.24e-06
17	28	6	23188714	23231654	rs10946595	rs12661192	AAAAACGGAAAGCAGGA	0.029	2.04	8.25e-06
11	17	6	4058782	4207455	rs12198921	rs853190	GAGAAGAAGAA	0.0111	2.92	8.33e-06
17	23	6	1648955	1763561	rs12527698	rs3800042	GCGAGGAAGGGGGGAGG	0.0288	0.276	8.59e-06
24	15	6	23160288	23231654	rs9348547	rs12661192	AGAGGGGAAAAACGGAAAGCAGGA	0.0261	2.06	8.74e-06
2	4	6	71741216	71743738	rs6455400	rs1983678	AG	0.218	1.36	8.77e-06
18	26	6	169358695	169489561	rs11969044	rs10945370	GGAGGGAGGGAGGGCGAA	0.0118	3.04	8.78e-06
24	19	6	22446285	22643749	rs10456256	rs10806959	CAGAAAAGAGAAAGACGAGGGGGA	0.1	1.48	8.82e-06
3	5	6	4134031	4154018	rs853422	rs13206717	AAG	0.0145	2.74	8.83e-06
15	26	6	169393766	169474908	rs1757975	rs442432	AGGGAGGGAGGGCGA	0.0172	2.54	8.85e-06
3	4	6	112596456	112603809	rs1891470	rs6931341	AGA	0.163	1.39	8.87e-06
11	14	6	19760008	19827905	rs11758935	rs9348399	AAAAACAAAAA	0.0127	2.66	8.91e-06
18	26	6	39149784	39261244	rs9394577	rs1005995	ACGAGAGGGAGAAGAACG	0.0416	1.86	8.91e-06
17	26	6	7939671	8062532	rs7759627	rs12207627	AAAGACCGAGGAAGCAA	0.0172	2.36	9.1e-06
5	11	6	147993054	148053041	rs9390491	rs9377077	GCGGA	0.0285	2.09	9.12e-06
9	21	6	4133855	4229688	rs3177253	rs2105042	GAAGAACGA	0.0132	2.75	9.15e-06
11	29	6	39174525	39246856	rs10947787	rs2758873	GAGGGAGAAGA	0.0582	1.78	9.3e-06
6	13	6	20180235	20200420	rs1202209	rs6907076	CAACGG	0.0108	3.14	9.31e-06
16	29	6	39157781	39251648	rs6912288	rs6940480	CGAGAGGGAGAAGAAC	0.0282	1.99	9.34e-06
24	15	6	84264333	84965282	rs1158059	rs1324089	GGAAGGGAGAAAAAGAAGAGAAGG	0.0261	2.19	9.35e-06
17	25	6	23201108	23242514	rs9460844	rs4452636	ACGGAAAGCAGGACAAA	0.016	2.45	9.36e-06
4	8	6	4133855	4154018	rs3177253	rs13206717	GAAG	0.0144	2.73	9.4e-06
4	6	6	112616614	112633545	rs11962065	rs9320406	CAGC	0.115	1.5	9.41e-06
15	18	6	105670495	105991917	rs3995549	rs9372090	AAGGAACGGAACAAA	0.011	2.96	9.44e-06
24	18	6	22491695	22673453	rs2504818	rs926571	AAAGAGAAAGACGAGGGGGAAGCG	0.0865	1.49	9.47e-06
12	23	6	20413721	20522290	rs9368188	rs6938091	GCAGACGGGAAA	0.0125	3	9.48e-06
5	6	6	132623184	132655551	rs4897574	rs6909136	GCCAA	0.498	1.31	9.49e-06
9	27	6	169428452	169489561	rs866743	rs10945370	GAGGGCGAA	0.0144	3.01	9.52e-06
10	21	6	169440779	169532439	rs12110438	rs7757988	GGGCGAAACG	0.0163	2.82	9.52e-06
4	6	6	71741216	71752504	rs6455400	rs13208627	AGGG	0.194	1.37	9.57e-06
21	18	6	22507985	22673972	rs12195428	rs16886741	AGAAAGACGAGGGGGAAGCGG	0.0879	1.49	9.66e-06
6	8	6	112624037	112661761	rs12209711	rs9400534	GCGGGG	0.156	1.42	9.75e-06
20	17	6	22507985	22673453	rs12195428	rs926571	AGAAAGACGAGGGGGAAGCG	0.088	1.49	9.77e-06
9	21	6	169440779	169519052	rs12110438	rs2093524	GGGCGAAAC	0.016	2.82	9.8e-06
3	4	6	71743738	71752504	rs1983678	rs13208627	GGG	0.194	1.37	9.86e-06
8	19	6	169440779	169503245	rs12110438	rs9406337	GGGCGAAA	0.0153	2.88	9.94e-06
6	13	6	3603809	3698134	rs1205026	rs6909042	AAGGAA	0.0159	2.69	1.01e-05
13	19	6	160198395	160251955	rs3465	rs9457732	GGAGGGGGACGAG	0.0324	0.322	1.01e-05
11	21	6	169440779	169542869	rs12110438	rs13217516	GGGCGAAACGG	0.0163	2.82	1.02e-05
9	23	6	169434121	169503245	rs369417	rs9406337	AGGGCGAAA	0.0186	2.63	1.03e-05
25	19	6	22491695	22673972	rs2504818	rs16886741	AAAGAGAAAGACGAGGGGGAAGCGG	0.0869	1.49	1.03e-05
2	3	6	71746446	71752504	rs12055622	rs13208627	GG	0.194	1.37	1.04e-05
9	25	6	169427629	169474908	rs655307	rs442432	GGAGGGCGA	0.0226	2.42	1.04e-05
25	18	6	22518463	22711807	rs6904957	rs9356834	AGACGAGGGGGAAGCGGGAAGGGAG	0.0823	1.52	1.04e-05
16	29	6	23201108	23241944	rs9460844	rs9358623	ACGGAAAGCAGGACAA	0.0158	2.48	1.05e-05
18	16	6	160045332	160198395	rs4708838	rs3465	GGGCAAGGGCAAAAAGCA	0.0273	2.03	1.05e-05
5	7	6	112616614	112643310	rs11962065	rs9487887	CAGCG	0.115	1.49	1.06e-05
20	16	6	11779499	11969531	rs2076188	rs1543573	GAACGAACAGGGCGGGGGGG	0.0103	4.36	1.06e-05
23	18	6	22491695	22661439	rs2504818	rs4712701	AAAGAGAAAGACGAGGGGGAAGC	0.0865	1.49	1.06e-05
10	13	6	71704432	71741216	rs9283838	rs6455400	CAAAGACGAA	0.139	1.42	1.07e-05
23	14	6	84264333	84943627	rs1158059	rs6922633	GGAAGGGAGAAAAAGAAGAGAAG	0.0256	2.23	1.07e-05
14	26	6	39157781	39246856	rs6912288	rs2758873	CGAGAGGGAGAAGA	0.0277	1.99	1.08e-05
9	13	6	71716067	71741216	rs4706474	rs6455400	AAAGACGAA	0.139	1.42	1.09e-05
19	17	6	22507985	22661439	rs12195428	rs4712701	AGAAAGACGAGGGGGAAGC	0.0881	1.49	1.1e-05
8	8	6	112610724	112651321	rs6568729	rs9374318	ACAGCGGG	0.103	1.49	1.12e-05
9	15	6	105775152	105991031	rs12189723	rs4946672	ACGGAACAA	0.0141	2.8	1.12e-05
18	23	6	1648955	1766973	rs12527698	rs3800046	GCGAGGAAGGGGGGAGGG	0.0259	0.255	1.13e-05
8	17	6	3603809	3701286	rs1205026	rs226926	AAGGAAAA	0.0171	2.51	1.15e-05
12	19	6	82794594	82980983	rs1538138	rs540814	GGAAGCGGGACG	0.0254	2.12	1.15e-05
2	3	6	112601921	112603809	rs17073644	rs6931341	GA	0.163	1.39	1.16e-05
7	15	6	4125655	4207455	rs659305	rs853190	AGAAGAA	0.0131	2.7	1.17e-05
20	20	6	160133957	160251955	rs752779	rs9457732	ACGAGAAGGAGGGGGACGAG	0.0318	0.328	1.18e-05
4	8	6	4134031	4177527	rs853422	rs9378848	AAGA	0.0145	2.7	1.19e-05
9	22	6	7960625	8009760	rs2748363	rs7775656	AGACCGAGG	0.0119	2.62	1.19e-05
16	20	6	24546604	24632642	rs2760182	rs761100	GGAAGGAGAACCAAAC	0.0267	1.98	1.19e-05
18	17	6	22507985	22657821	rs12195428	rs2057018	AGAAAGACGAGGGGGAAG	0.0872	1.49	1.19e-05
18	18	6	22518463	22677768	rs6904957	rs9466435	AGACGAGGGGGAAGCGGG	0.11	1.46	1.19e-05
10	22	6	7960625	8013121	rs2748363	rs2057184	AGACCGAGGA	0.0119	2.62	1.2e-05
11	22	6	7960625	8015129	rs2748363	rs2748376	AGACCGAGGAA	0.0119	2.62	1.2e-05
16	26	6	7939671	8060534	rs7759627	rs12663430	AAAGACCGAGGAAGCA	0.0172	2.34	1.2e-05
20	26	6	24568393	24665340	rs12193738	rs3756819	GAGAACCAAACAAAGGGAGC	0.0156	2.29	1.2e-05
22	17	6	22507985	22677768	rs12195428	rs9466435	AGAAAGACGAGGGGGAAGCGGG	0.0875	1.49	1.2e-05
17	17	6	141764919	142038365	rs12212395	rs6913816	AAAAAGAAGGAAAAAAA	0.116	1.45	1.22e-05
19	24	6	24539139	24615063	rs1091031	rs7763790	GGGGGGAAGGAGAACCAAA	0.0249	2.07	1.22e-05
9	10	6	112610724	112661761	rs6568729	rs9400534	ACAGCGGGG	0.102	1.49	1.25e-05
18	25	6	23188714	23236282	rs10946595	rs4354145	AAAAACGGAAAGCAGGAC	0.0259	2.05	1.26e-05
21	22	6	141718812	142038365	rs6932353	rs6913816	AGGGAAAAAGAAGGAAAAAAA	0.129	1.44	1.26e-05
5	11	6	4133855	4177527	rs3177253	rs9378848	GAAGA	0.0144	2.68	1.3e-05
6	14	6	4133855	4207455	rs3177253	rs853190	GAAGAA	0.0137	2.75	1.3e-05
21	23	6	160106125	160251955	rs2855116	rs9457732	AACGAGAAGGAGGGGGACGAG	0.0324	0.34	1.3e-05
17	32	6	39169414	39282806	rs2815106	rs11756091	AGAGGGAGAAGAACGAA	0.0337	2.03	1.31e-05
22	11	6	20191838	20467578	rs865226	rs6926668	CGGCCGAAGCGGAGAAAGCAGA	0.0132	3.25	1.32e-05
22	18	6	22491695	22657821	rs2504818	rs2057018	AAAGAGAAAGACGAGGGGGAAG	0.0861	1.49	1.33e-05
14	17	6	22518463	22657821	rs6904957	rs2057018	AGACGAGGGGGAAG	0.11	1.46	1.35e-05
16	18	6	21100044	21224517	rs9350319	rs7770752	AGAAAGAGGAAGGGGC	0.106	1.51	1.36e-05
9	16	6	4096678	4209535	rs608195	rs6933147	AAGAAGAAC	0.012	2.8	1.37e-05
8	17	6	4133855	4210858	rs3177253	rs12213573	GAAGAACG	0.0132	2.68	1.38e-05
25	18	6	23154902	23231654	rs13200541	rs12661192	AAGAGGGGAAAAACGGAAAGCAGGA	0.0203	2.17	1.39e-05
15	26	6	77159214	77291161	rs9352339	rs4706623	GGAAAAGAGAGGGAG	0.0147	2.87	1.4e-05
15	32	6	39174525	39275282	rs10947787	rs2758912	GAGGGAGAAGAACGA	0.0384	1.94	1.4e-05
9	20	6	143137188	143256102	rs12190656	rs9496482	AAGGGGAGG	0.0235	2.24	1.42e-05
10	20	6	80027915	80129933	rs4706090	rs196686	CGAAAGGGCA	0.0178	2.26	1.42e-05
19	16	6	84322084	84943627	rs9362001	rs6922633	GGGAGAAAAAGAAGAGAAG	0.0328	2.05	1.42e-05
6	15	6	147993054	148062400	rs9390491	rs2282605	GCGGAG	0.0284	2.05	1.43e-05
15	23	6	11779499	11945778	rs2076188	rs16872095	GAACGAACAGGGCGG	0.0102	4.49	1.43e-05
3	6	6	65202546	65284871	rs973428	rs16895497	AAG	0.0706	1.65	1.44e-05
24	24	6	141718812	142093922	rs6932353	rs9496139	AGGGAAAAAGAAGGAAAAAAAGAA	0.114	1.45	1.46e-05
4	6	6	112606215	112616614	rs6923632	rs11962065	AAAC	0.141	1.43	1.47e-05
22	22	6	77159214	77358648	rs9352339	rs2446092	GGAAAAGAGAGGGAGAAGGGGG	0.0102	3.37	1.47e-05
10	27	6	43680462	43742626	rs1761768	rs833070	GAAAGGAGAG	0.0106	3.21	1.48e-05
4	6	6	65202546	65289746	rs973428	rs6928743	AAGG	0.0705	1.64	1.49e-05
11	20	6	19776659	19842497	rs6901079	rs6917605	AAAACAAAAAA	0.0122	2.64	1.49e-05
21	13	6	20198845	20467578	rs943573	rs6926668	GGCCGAAGCGGAGAAAGCAGA	0.0139	3.15	1.49e-05
5	8	6	112608146	112624037	rs6935727	rs12209711	AACAG	0.122	1.46	1.51e-05
7	18	6	43710756	43742626	rs945128	rs833070	AGGAGAG	0.017	2.37	1.51e-05
8	16	6	4096678	4207455	rs608195	rs853190	AAGAAGAA	0.0133	2.67	1.51e-05
8	17	6	71741216	71814944	rs6455400	rs9364129	AGGGAAGG	0.0449	1.75	1.52e-05
17	19	6	141718812	141992359	rs6932353	rs4513816	AGGGAAAAAGAAGGAAA	0.165	1.39	1.52e-05
14	28	6	169440779	169565035	rs12110438	rs6910183	GGGCGAAACGGGAA	0.0156	2.78	1.53e-05
12	21	6	7960625	8026969	rs2748363	rs2744009	AGACCGAGGAAG	0.0118	2.6	1.54e-05
21	15	6	160045332	160207570	rs4708838	rs4709369	GGGCAAGGGCAAAAAGCAGGG	0.029	1.96	1.54e-05
20	14	6	160045332	160206631	rs4708838	rs3818299	GGGCAAGGGCAAAAAGCAGG	0.0291	1.96	1.55e-05
19	18	6	141718812	142027493	rs6932353	rs973118	AGGGAAAAAGAAGGAAAAA	0.162	1.39	1.56e-05
11	19	6	168856841	168943376	rs4708742	rs1402	GGAAAAAGGGC	0.0138	2.67	1.57e-05
25	18	6	36757266	36884681	rs958423	rs12202755	CAAGGAAGAACCGGAGAACAGAAGA	0.0312	2	1.57e-05
16	19	6	82794594	83065888	rs1538138	rs770898	GGAAGCGGGACGGAAG	0.0231	2.15	1.58e-05
19	14	6	160045332	160204127	rs4708838	rs4709368	GGGCAAGGGCAAAAAGCAG	0.0291	1.96	1.58e-05
5	9	6	112606215	112621834	rs6923632	rs1342593	AAACA	0.125	1.45	1.59e-05
11	28	6	70984436	71064295	rs592121	rs7772055	AGGAGAGCGGG	0.0382	2.03	1.59e-05
6	9	6	112606215	112624037	rs6923632	rs12209711	AAACAG	0.119	1.46	1.61e-05
19	17	6	22518463	22686841	rs6904957	rs2057019	AGACGAGGGGGAAGCGGGA	0.11	1.45	1.61e-05
3	4	6	112608146	112616614	rs6935727	rs11962065	AAC	0.145	1.41	1.63e-05
15	17	6	141718812	141937741	rs6932353	rs9496101	AGGGAAAAAGAAGGA	0.166	1.39	1.63e-05
19	23	6	124910739	125111409	rs635837	rs9401773	AGGGGCGGGGCAGAGCAAA	0.0216	2.22	1.63e-05
21	22	6	71457053	71741216	rs10498874	rs6455400	CAAAGAGCGGACAAAGACGAA	0.064	1.64	1.63e-05
3	4	6	112643310	112651321	rs9487887	rs9374318	GGG	0.166	1.39	1.64e-05
23	16	6	84428280	85055653	rs586661	rs12208987	GAAAAAGAAGAGAAGGAAAAAGG	0.0168	2.43	1.64e-05
1	2	6	112616614	112616614	rs11962065	rs11962065	A	0.855	0.707	1.65e-05
1	2	6	112616614	112616614	rs11962065	rs11962065	C	0.145	1.41	1.65e-05
8	16	6	39894536	39945015	rs3008821	rs9462589	GAGAGGAG	0.0131	2.98	1.65e-05
4	6	6	151643910	151655001	rs2485542	rs7749357	GAAA	0.0124	2.87	1.66e-05
16	17	6	141718812	141988466	rs6932353	rs1338103	AGGGAAAAAGAAGGAA	0.166	1.39	1.66e-05
20	18	6	22518463	22694829	rs6904957	rs1555108	AGACGAGGGGGAAGCGGGAA	0.11	1.45	1.66e-05
24	18	6	36757266	36879464	rs958423	rs6900068	CAAGGAAGAACCGGAGAACAGAAG	0.0318	1.99	1.68e-05
2	3	6	112651206	112651321	rs1935681	rs9374318	GG	0.167	1.39	1.69e-05
6	13	6	65202546	65328120	rs973428	rs9445043	AAGGAG	0.0662	1.67	1.69e-05
16	21	6	1648955	1760556	rs12527698	rs3800036	GCGAGGAAGGGGGGAG	0.0286	0.299	1.69e-05
19	23	6	71457053	71733002	rs10498874	rs9446323	CAAAGAGCGGACAAAGACG	0.0654	1.63	1.7e-05
20	23	6	71457053	71733748	rs10498874	rs2092836	CAAAGAGCGGACAAAGACGA	0.0654	1.63	1.7e-05
11	24	6	24559433	24615063	rs3903801	rs7763790	GGAGAACCAAA	0.0328	1.93	1.72e-05
21	11	6	17277198	17510429	rs1359006	rs9297036	AAAGGGAGAGGAGGGAAGGGG	0.0204	2.26	1.73e-05
18	17	6	141718812	141994355	rs6932353	rs1577948	AGGGAAAAAGAAGGAAAA	0.166	1.39	1.74e-05
18	22	6	24541368	24615063	rs2817239	rs7763790	GGGGGAAGGAGAACCAAA	0.03	1.91	1.74e-05
20	18	6	141718812	142028607	rs6932353	rs975858	AGGGAAAAAGAAGGAAAAAA	0.162	1.39	1.74e-05
22	14	6	20198845	20470908	rs943573	rs12205236	GGCCGAAGCGGAGAAAGCAGAC	0.0139	3.12	1.75e-05
23	17	6	22507985	22686841	rs12195428	rs2057019	AGAAAGACGAGGGGGAAGCGGGA	0.0874	1.48	1.76e-05
12	19	6	112608146	112672155	rs6935727	rs11153362	AACAGCGGGGAC	0.0352	1.91	1.77e-05
16	17	6	22507985	22643749	rs12195428	rs10806959	AGAAAGACGAGGGGGA	0.0898	1.47	1.77e-05
13	21	6	7960625	8028980	rs2748363	rs2744008	AGACCGAGGAAGC	0.0118	2.58	1.79e-05
3	5	6	151643910	151654269	rs2485542	rs2626356	GAA	0.0124	2.86	1.8e-05
14	17	6	141718812	141919054	rs6932353	rs9496093	AGGGAAAAAGAAGG	0.166	1.39	1.8e-05
24	18	6	22507985	22694829	rs12195428	rs1555108	AGAAAGACGAGGGGGAAGCGGGAA	0.0875	1.48	1.8e-05
17	15	6	155407208	155536606	rs9322498	rs9480091	AGAGAGGGGAGAAAGGG	0.0566	1.72	1.81e-05
20	18	6	22491695	22643749	rs2504818	rs10806959	AAAGAGAAAGACGAGGGGGA	0.0889	1.47	1.83e-05
5	8	6	112633545	112661761	rs9320406	rs9400534	CGGGG	0.156	1.4	1.84e-05
5	12	6	4134031	4207455	rs853422	rs853190	AAGAA	0.0137	2.72	1.84e-05
18	23	6	71457053	71729002	rs10498874	rs1079987	CAAAGAGCGGACAAAGAC	0.0654	1.63	1.85e-05
23	11	6	20191838	20470908	rs865226	rs12205236	CGGCCGAAGCGGAGAAAGCAGAC	0.0132	3.17	1.85e-05
1	2	6	112651321	112651321	rs9374318	rs9374318	A	0.833	0.722	1.87e-05
1	2	6	112651321	112651321	rs9374318	rs9374318	G	0.167	1.38	1.87e-05
3	5	6	112610724	112621834	rs6568729	rs1342593	ACA	0.129	1.44	1.87e-05
7	15	6	4133855	4209535	rs3177253	rs6933147	GAAGAAC	0.0135	2.69	1.89e-05
15	27	6	23201108	23237776	rs9460844	rs7740800	ACGGAAAGCAGGACA	0.0165	2.39	1.89e-05
21	21	6	24533505	24615063	rs2744601	rs7763790	CCGGGGGGAAGGAGAACCAAA	0.0341	1.89	1.91e-05
19	26	6	169358695	169503245	rs11969044	rs9406337	GGAGGGAGGGAGGGCGAAA	0.0123	2.81	1.92e-05
17	17	6	22507985	22656328	rs12195428	rs2057016	AGAAAGACGAGGGGGAA	0.0877	1.48	1.93e-05
2	3	6	112610724	112616614	rs6568729	rs11962065	AC	0.145	1.41	1.94e-05
20	19	6	20301011	20506815	rs4712482	rs12206516	GCGGAGAAAGCAGACAGGGA	0.0149	2.48	1.94e-05
24	24	6	24530873	24615063	rs2247845	rs7763790	GGACCGGGGGGAAGGAGAACCAAA	0.0338	1.91	1.96e-05
15	24	6	130232043	130335109	rs9375677	rs1112847	CGACGAGGGAGGAGA	0.0435	1.84	1.97e-05
4	6	6	112608146	112621834	rs6935727	rs1342593	AACA	0.129	1.44	1.98e-05
9	10	6	112606215	112651206	rs6923632	rs1935681	AAACAGCGG	0.109	1.47	1.98e-05
11	28	6	5468259	5545046	rs2503800	rs2326613	AAAGCAGGAGC	0.0155	2.84	1.98e-05
20	17	6	84322084	84965282	rs9362001	rs1324089	GGGAGAAAAAGAAGAGAAGG	0.0337	1.98	1.98e-05
12	20	6	19760008	19842497	rs11758935	rs6917605	AAAAACAAAAAA	0.0119	2.63	2.01e-05
19	27	6	15137727	15437390	rs2144159	rs2282827	GGCGGCGGAAACAAACAAA	0.0105	2.68	2.01e-05
14	12	6	64896909	65294438	rs4326220	rs12196601	AAAGAAAGCAAGGA	0.0595	1.69	2.03e-05
15	22	6	1648955	1742513	rs12527698	rs12200248	GCGAGGAAGGGGGGA	0.0293	0.313	2.03e-05
17	21	6	4069685	4299380	rs639905	rs6597051	GAAGAAGAACGACCGGA	0.01	2.9	2.05e-05
18	21	6	4069685	4300545	rs639905	rs9392580	GAAGAAGAACGACCGGAA	0.0101	2.9	2.06e-05
16	18	6	105670495	105997617	rs3995549	rs6934122	AAGGAACGGAACAAAA	0.0104	2.91	2.07e-05
8	12	6	125522271	125636350	rs6917198	rs6935961	AAGAGAAG	0.0259	1.93	2.08e-05
13	17	6	141718812	141894535	rs6932353	rs1999876	AGGGAAAAAGAAG	0.165	1.38	2.1e-05
21	14	6	21018655	21211797	rs10946425	rs12201217	GAGCAAACAGAAAGAGGAAGG	0.0403	1.75	2.11e-05
16	20	6	160159221	160251955	rs6925350	rs9457732	GAAGGAGGGGGACGAG	0.0344	0.361	2.12e-05
24	19	6	143556934	143778954	rs6910775	rs3804538	AGGAGAGGAAAACAAGGGAAGCAG	0.0498	1.82	2.12e-05
14	20	6	21108114	21223140	rs4712585	rs2328574	GAAAGAGGAAGGGG	0.111	1.5	2.13e-05
16	34	6	39169414	39275282	rs2815106	rs2758912	AGAGGGAGAAGAACGA	0.0351	1.99	2.13e-05
9	25	6	3603809	3712111	rs1205026	rs9392005	AAGGAAAAA	0.0151	2.54	2.14e-05
22	24	6	141764919	142169481	rs12212395	rs9389952	AAAAAGAAGGAAAAAAAGAAAG	0.103	1.45	2.17e-05
7	13	6	112606123	112624037	rs6901099	rs12209711	AAAACAG	0.0756	1.54	2.19e-05
16	23	6	21018655	21157173	rs10946425	rs9368283	GAGCAAACAGAAAGAG	0.0431	1.72	2.21e-05
15	27	6	7924658	8015129	rs400299	rs2748376	CAAAAGACCGAGGAA	0.0104	2.65	2.22e-05
13	27	6	7924658	8009760	rs400299	rs7775656	CAAAAGACCGAGG	0.0104	2.65	2.23e-05
14	27	6	7924658	8013121	rs400299	rs2057184	CAAAAGACCGAGGA	0.0104	2.65	2.23e-05
25	5	6	155395055	155606325	rs9384280	rs324356	GAGAGAGGGGAACAAGGGGGAAGAA	0.0115	2.72	2.25e-05
4	6	6	112610724	112624037	rs6568729	rs12209711	ACAG	0.122	1.45	2.26e-05
16	14	6	141799534	142038365	rs13201721	rs6913816	AAAAGAAGGAAAAAAA	0.133	1.41	2.28e-05
21	23	6	169358695	169532439	rs11969044	rs7757988	GGAGGGAGGGAGGGCGAAACG	0.0118	2.8	2.29e-05
22	23	6	169358695	169542869	rs11969044	rs13217516	GGAGGGAGGGAGGGCGAAACGG	0.0117	2.8	2.3e-05
11	16	6	65084617	65337075	rs4518475	rs9353980	AAGCAAGGAGA	0.0669	1.64	2.31e-05
10	25	6	169427629	169489561	rs655307	rs10945370	GGAGGGCGAA	0.0149	2.77	2.33e-05
15	25	6	53239608	53377834	rs934147	rs574389	CAAAGGAGAAGCGGA	0.0123	2.74	2.33e-05
11	13	6	71704432	71743738	rs9283838	rs1983678	CAAAGACGAAG	0.137	1.4	2.41e-05
12	13	6	112606123	112661761	rs6901099	rs9400534	AAAACAGCGGGG	0.0694	1.55	2.41e-05
20	27	6	39136651	39275282	rs12214118	rs2758912	AACGAGAGGGAGAAGAACGA	0.0256	2.12	2.41e-05
4	7	6	147994707	148053041	rs4896938	rs9377077	CGGA	0.0374	1.81	2.42e-05
19	18	6	22525146	22694829	rs9393307	rs1555108	GACGAGGGGGAAGCGGGAA	0.104	1.45	2.42e-05
8	9	6	112608146	112651206	rs6935727	rs1935681	AACAGCGG	0.115	1.46	2.43e-05
9	21	6	16424289	16478072	rs10484361	rs2237195	GCCAAGAAA	0.012	2.77	2.43e-05
17	21	6	71457053	71723390	rs10498874	rs9346415	CAAAGAGCGGACAAAGA	0.0657	1.61	2.43e-05
25	15	6	84264333	84982208	rs1158059	rs12174666	GGAAGGGAGAAAAAGAAGAGAAGGA	0.0261	2.11	2.43e-05
6	14	6	4134031	4209535	rs853422	rs6933147	AAGAAC	0.0137	2.67	2.45e-05
12	20	6	21108114	21211797	rs4712585	rs12201217	GAAAGAGGAAGG	0.111	1.49	2.45e-05
22	25	6	24530934	24614392	rs2267539	rs9379671	GACCGGGGGGAAGGAGAACCAA	0.0275	1.95	2.45e-05
11	13	6	21032682	21124521	rs415446	rs10946430	AGCAAACAGAA	0.0447	1.7	2.5e-05
10	17	6	4134031	4263349	rs853422	rs6937085	AAGAACGACC	0.0104	2.97	2.52e-05
17	18	6	21100044	21233412	rs9350319	rs6937811	AGAAAGAGGAAGGGGCG	0.097	1.51	2.52e-05
5	6	6	71723390	71741216	rs9346415	rs6455400	ACGAA	0.153	1.39	2.55e-05
12	13	6	21032682	21130870	rs415446	rs6937439	AGCAAACAGAAA	0.0447	1.7	2.55e-05
17	22	6	4069133	4297286	rs10485172	rs1999022	AGAAGAAGAACGACCGG	0.0103	2.81	2.55e-05
22	18	6	23181312	23236282	rs12663119	rs4354145	GGGGAAAAACGGAAAGCAGGAC	0.0214	2.13	2.55e-05
11	19	6	33553580	33588147	rs394199	rs3748079	AGGGCGAGAGG	0.116	0.649	2.56e-05
24	18	6	42252385	42665888	rs9471831	rs835	GAAAGAAAAGGGGAGAAAGAGGAG	0.0272	2.07	2.56e-05
5	8	6	65202546	65294438	rs973428	rs12196601	AAGGA	0.0709	1.62	2.57e-05
18	24	6	4069133	4299380	rs10485172	rs6597051	AGAAGAAGAACGACCGGA	0.0103	2.78	2.57e-05
14	18	6	105670495	105991031	rs3995549	rs4946672	AAGGAACGGAACAA	0.0109	2.85	2.58e-05
21	23	6	77159214	77356936	rs9352339	rs1870262	GGAAAAGAGAGGGAGAAGGGG	0.0114	3.11	2.58e-05
24	25	6	152009638	152110943	rs2941740	rs543650	GGGCGGACGAAAAAAAAAGGAAGA	0.0181	2.28	2.58e-05
13	21	6	82794594	83010246	rs1538138	rs511002	GGAAGCGGGACGG	0.0235	2.11	2.59e-05
13	22	6	159952432	160067287	rs10945617	rs2758317	GAAAAGAAGGGGC	0.0258	2.29	2.59e-05
18	17	6	22525146	22686841	rs9393307	rs2057019	GACGAGGGGGAAGCGGGA	0.104	1.45	2.59e-05
6	7	6	132623184	132686567	rs4897574	rs9385602	GCCAAA	0.495	1.29	2.6e-05
6	13	6	71746446	71814944	rs12055622	rs9364129	GGAAGG	0.0454	1.73	2.6e-05
12	14	6	71704432	71746446	rs9283838	rs12055622	CAAAGACGAAGG	0.137	1.4	2.6e-05
21	19	6	22491695	22656328	rs2504818	rs2057016	AAAGAGAAAGACGAGGGGGAA	0.0858	1.47	2.6e-05
19	24	6	4069133	4300545	rs10485172	rs9392580	AGAAGAAGAACGACCGGAA	0.0104	2.77	2.61e-05
9	20	6	4134031	4260231	rs853422	rs6597048	AAGAACGAC	0.0129	2.66	2.62e-05
18	30	6	15137727	15434412	rs2144159	rs2299049	GGCGGCGGAAACAAACAA	0.0105	2.66	2.62e-05
11	11	6	132537406	132655551	rs7756650	rs6909136	GCAGAAGCCAA	0.449	1.29	2.63e-05
11	26	6	7939671	8009760	rs7759627	rs7775656	AAAGACCGAGG	0.0187	2.22	2.64e-05
12	26	6	7939671	8013121	rs7759627	rs2057184	AAAGACCGAGGA	0.0187	2.22	2.64e-05
13	16	6	8621262	8835912	rs2984091	rs6901566	GCAGAAAAAACGA	0.0104	3.05	2.65e-05
13	26	6	7939671	8015129	rs7759627	rs2748376	AAAGACCGAGGAA	0.0187	2.22	2.66e-05
7	16	6	19795968	19842497	rs7769163	rs6917605	CAAAAAA	0.0129	2.79	2.67e-05
21	20	6	23201108	23264838	rs9460844	rs7774358	ACGGAAAGCAGGACAAACAGA	0.016	2.31	2.68e-05
25	14	6	33614127	33702701	rs6935686	rs12207382	GGAGAGAGAAAAAGGAGAAGGGGGG	0.0266	1.89	2.68e-05
17	17	6	22525146	22677768	rs9393307	rs9466435	GACGAGGGGGAAGCGGG	0.104	1.45	2.69e-05
2	4	6	151643910	151645569	rs2485542	rs2248861	GA	0.0126	2.82	2.7e-05
7	7	6	33142792	33198771	rs2071026	rs213198	ACAGAGA	0.093	1.46	2.7e-05
9	18	6	19790560	19842497	rs760794	rs6917605	AACAAAAAA	0.0122	2.92	2.7e-05
24	17	6	20246018	20506815	rs7746765	rs12206516	CGAAGCGGAGAAAGCAGACAGGGA	0.0158	2.4	2.7e-05
16	29	6	23190068	23231654	rs9348549	rs12661192	AAAACGGAAAGCAGGA	0.0338	1.9	2.72e-05
15	23	6	21018655	21146266	rs10946425	rs1466340	GAGCAAACAGAAAGA	0.0434	1.71	2.73e-05
16	17	6	22525146	22673972	rs9393307	rs16886741	GACGAGGGGGAAGCGG	0.104	1.45	2.74e-05
19	26	6	24568393	24659071	rs12193738	rs2143340	GAGAACCAAACAAAGGGAG	0.0154	2.23	2.74e-05
23	19	6	143556934	143765778	rs6910775	rs6929191	AGGAGAGGAAAACAAGGGAAGCA	0.0561	1.76	2.75e-05
24	12	6	33614127	33697125	rs6935686	rs6457740	GGAGAGAGAAAAAGGAGAAGGGGG	0.0266	1.89	2.75e-05
8	16	6	16424956	16478072	rs2237204	rs2237195	CCAAGAAA	0.0164	2.46	2.77e-05
10	23	6	3603809	3712882	rs1205026	rs13219323	AAGGAAAAAA	0.0143	2.52	2.77e-05
20	24	6	39149784	39282806	rs9394577	rs11756091	ACGAGAGGGAGAAGAACGAA	0.0287	2.01	2.77e-05
11	23	6	3603809	3714512	rs1205026	rs9378811	AAGGAAAAAAA	0.0144	2.52	2.78e-05
13	17	6	1957861	2205806	rs2761239	rs6908269	GGAAACGGAAAGA	0.0233	2.17	2.78e-05
21	21	6	22581038	22714582	rs6934462	rs9295563	AGGGGGAAGCGGGAAGGGAGA	0.12	1.44	2.78e-05
9	12	6	148162328	148207621	rs2294805	rs10457061	GGAAGAGAC	0.0474	0.473	2.79e-05
12	23	6	23201108	23218671	rs9460844	rs9393382	ACGGAAAGCAGG	0.0341	1.82	2.79e-05
12	10	6	36912256	36944902	rs12199301	rs9296205	ACGGGCGAAGAA	0.0115	2.53	2.81e-05
14	24	6	24550964	24632642	rs9467220	rs761100	AAGGAGAACCAAAC	0.0327	1.86	2.81e-05
21	15	6	22504878	22673453	rs7758817	rs926571	GAGAAAGACGAGGGGGAAGCG	0.108	1.44	2.81e-05
11	10	6	36912256	36944479	rs12199301	rs9296204	ACGGGCGAAGA	0.0115	2.53	2.82e-05
12	21	6	36805885	36912256	rs9380610	rs12199301	CAGAAGAGGAAG	0.0115	2.54	2.82e-05
24	22	6	71457053	71752504	rs10498874	rs13208627	CAAAGAGCGGACAAAGACGAAGGG	0.0633	1.61	2.83e-05
8	12	6	15923323	15995565	rs6932716	rs6459440	GAAGCGAA	0.017	2.21	2.84e-05
4	9	6	4145534	4207455	rs9503936	rs853190	AGAA	0.0144	2.57	2.85e-05
10	10	6	132537834	132655551	rs7760956	rs6909136	CAGAAGCCAA	0.45	1.29	2.85e-05
10	10	6	36912256	36942746	rs12199301	rs748408	ACGGGCGAAG	0.0115	2.53	2.87e-05
5	11	6	4145534	4209535	rs9503936	rs6933147	AGAAC	0.0144	2.57	2.88e-05
16	23	6	24549668	24633429	rs807532	rs7766230	GAAGGAGAACCAAACA	0.0287	1.91	2.88e-05
8	11	6	132557900	132655551	rs11154669	rs6909136	GAAGCCAA	0.449	1.29	2.89e-05
12	19	6	4134031	4297286	rs853422	rs1999022	AAGAACGACCGG	0.0107	2.89	2.89e-05
20	22	6	24539139	24632642	rs1091031	rs761100	GGGGGGAAGGAGAACCAAAC	0.0215	2.04	2.89e-05
22	21	6	71457053	71743738	rs10498874	rs1983678	CAAAGAGCGGACAAAGACGAAG	0.0636	1.61	2.89e-05
11	23	6	23201108	23216134	rs9460844	rs13205089	ACGGAAAGCAG	0.0341	1.82	2.9e-05
12	15	6	125500112	125636350	rs1741748	rs6935961	AGAAAAGAGAAG	0.0235	2	2.91e-05
16	15	6	155407208	155519888	rs9322498	rs17086046	AGAGAGGGGAGAAAGG	0.0691	1.6	2.91e-05
22	12	6	33614127	33689534	rs6935686	rs2967	GGAGAGAGAAAAAGGAGAAGGG	0.0266	1.89	2.91e-05
23	12	6	33614127	33690310	rs6935686	rs630792	GGAGAGAGAAAAAGGAGAAGGGG	0.0266	1.89	2.91e-05
8	17	6	71746446	71860000	rs12055622	rs10945289	GGAAGGGA	0.0209	2.03	2.92e-05
7	21	6	143706420	143796333	rs223607	rs161064	AAGCAGA	0.0473	1.72	2.93e-05
13	20	6	22518463	22656328	rs6904957	rs2057016	AGACGAGGGGGAA	0.112	1.44	2.95e-05
20	24	6	24534193	24615063	rs1054899	rs7763790	CGGGGGGAAGGAGAACCAAA	0.0355	1.85	2.95e-05
6	8	6	112608146	112633545	rs6935727	rs9320406	AACAGC	0.115	1.45	2.96e-05
13	19	6	112605814	112661761	rs12195540	rs9400534	AAAAACAGCGGGG	0.0619	1.58	2.96e-05
20	22	6	4069133	4309521	rs10485172	rs932847	AGAAGAAGAACGACCGGAAG	0.0104	2.74	2.96e-05
22	20	6	141718812	142047297	rs6932353	rs6913823	AGGGAAAAAGAAGGAAAAAAAG	0.122	1.43	2.96e-05
25	25	6	152008780	152110943	rs3020331	rs543650	AGGGCGGACGAAAAAAAAAGGAAGA	0.0176	2.3	2.97e-05
20	15	6	22504878	22661439	rs7758817	rs4712701	GAGAAAGACGAGGGGGAAGC	0.108	1.44	2.98e-05
23	18	6	42252385	42661404	rs9471831	rs375435	GAAAGAAAAGGGGAGAAAGAGGA	0.0272	2.06	3e-05
2	4	6	4145534	4154018	rs9503936	rs13206717	AG	0.0154	2.47	3.01e-05
7	11	6	15923323	15990916	rs6932716	rs1544214	GAAGCGA	0.0165	2.23	3.01e-05
22	18	6	42252385	42641704	rs9471831	rs761537	GAAAGAAAAGGGGAGAAAGAGG	0.0272	2.06	3.01e-05
4	6	6	71729002	71741216	rs1079987	rs6455400	CGAA	0.154	1.39	3.02e-05
7	10	6	112606215	112633545	rs6923632	rs9320406	AAACAGC	0.113	1.46	3.05e-05
9	12	6	15923323	16007935	rs6932716	rs10498686	GAAGCGAAG	0.0199	2.12	3.06e-05
23	18	6	36757266	36831569	rs958423	rs13219913	CAAGGAAGAACCGGAGAACAGAA	0.0322	1.95	3.06e-05
3	5	6	71733748	71743738	rs2092836	rs1983678	AAG	0.152	1.39	3.07e-05
3	6	6	4145534	4177527	rs9503936	rs9378848	AGA	0.0151	2.5	3.08e-05
23	19	6	71457053	71746446	rs10498874	rs12055622	CAAAGAGCGGACAAAGACGAAGG	0.0633	1.61	3.08e-05
24	22	6	141804428	142219217	rs6905051	rs7758295	AAAGAAGGAAAAAAAGAAAGAAAG	0.135	1.4	3.08e-05
22	21	6	23179698	23231654	rs4438950	rs12661192	AGGGGAAAAACGGAAAGCAGGA	0.0222	2.05	3.1e-05
6	23	6	143703613	143765778	rs223597	rs6929191	GAAGCA	0.0746	1.65	3.11e-05
11	11	6	112606123	112651321	rs6901099	rs9374318	AAAACAGCGGG	0.0703	1.54	3.11e-05
10	25	6	24559433	24614392	rs3903801	rs9379671	GGAGAACCAA	0.0352	1.86	3.14e-05
14	16	6	141764919	141994355	rs12212395	rs1577948	AAAAAGAAGGAAAA	0.171	1.37	3.14e-05
14	18	6	105675144	105991917	rs1190023	rs9372090	AGGAACGGAACAAA	0.0106	2.9	3.14e-05
21	23	6	141764919	142164431	rs12212395	rs9496163	AAAAAGAAGGAAAAAAAGAAA	0.0998	1.45	3.15e-05
18	24	6	162314554	162465203	rs9347555	rs9458439	GAAGAGAAAGGACGGAAG	0.0905	1.58	3.18e-05
7	9	6	132561805	132655551	rs7738716	rs6909136	AAGCCAA	0.488	1.28	3.21e-05
15	20	6	4069133	4263349	rs10485172	rs6937085	AGAAGAAGAACGACC	0.0102	2.81	3.21e-05
20	22	6	141804428	142169481	rs6905051	rs9389952	AAAGAAGGAAAAAAAGAAAG	0.142	1.4	3.21e-05
13	30	6	3343544	3446263	rs10498660	rs9503598	GAGGGGGGACACG	0.0159	2.81	3.23e-05
22	20	6	141827882	142219217	rs6570464	rs7758295	AGAAGGAAAAAAAGAAAGAAAG	0.126	1.41	3.24e-05
25	18	6	24530934	24633429	rs2267539	rs7766230	GACCGGGGGGAAGGAGAACCAAACA	0.0239	1.96	3.24e-05
7	16	6	4134031	4210858	rs853422	rs12213573	AAGAACG	0.0136	2.59	3.25e-05
6	8	6	71723390	71743738	rs9346415	rs1983678	ACGAAG	0.15	1.39	3.26e-05
9	18	6	71746446	71891609	rs12055622	rs9364137	GGAAGGGAA	0.0214	2.01	3.26e-05
14	19	6	82794594	83010705	rs1538138	rs517187	GGAAGCGGGACGGA	0.0236	2.08	3.27e-05
5	16	6	143706420	143765778	rs223607	rs6929191	AAGCA	0.074	1.65	3.28e-05
24	12	6	159299216	159603958	rs9457490	rs294879	GAGGGAGAGAAGGGGGAAGAAAGG	0.0303	2	3.28e-05
23	20	6	160102710	160251955	rs5746141	rs9457732	GAAACGAGAAGGAGGGGGACGAG	0.0207	0.248	3.29e-05
4	7	6	112643310	112661761	rs9487887	rs9400534	GGGG	0.161	1.38	3.32e-05
22	16	6	22504878	22673972	rs7758817	rs16886741	GAGAAAGACGAGGGGGAAGCGG	0.108	1.43	3.33e-05
14	26	6	7939671	8026969	rs7759627	rs2744009	AAAGACCGAGGAAG	0.0187	2.2	3.34e-05
6	8	6	71723119	71741216	rs9351798	rs6455400	GACGAA	0.153	1.39	3.35e-05
8	16	6	4145534	4260231	rs9503936	rs6597048	AGAACGAC	0.0137	2.55	3.35e-05
15	21	6	1490104	1591011	rs9502950	rs2076513	ACAAAAAAGAAAAAC	0.0116	2.66	3.35e-05
17	24	6	21018655	21176124	rs10946425	rs12526391	GAGCAAACAGAAAGAGG	0.0427	1.7	3.35e-05
25	17	6	22504878	22694829	rs7758817	rs1555108	GAGAAAGACGAGGGGGAAGCGGGAA	0.108	1.43	3.35e-05
15	18	6	22525146	22673453	rs9393307	rs926571	GACGAGGGGGAAGCG	0.104	1.44	3.37e-05
21	18	6	42252385	42627434	rs9471831	rs6917033	GAAAGAAAAGGGGAGAAAGAG	0.0273	2.05	3.38e-05
11	14	6	141764919	141937741	rs12212395	rs9496101	AAAAAGAAGGA	0.17	1.37	3.4e-05
6	7	6	112616614	112651206	rs11962065	rs1935681	CAGCGG	0.112	1.45	3.42e-05
6	16	6	143706420	143778954	rs223607	rs3804538	AAGCAG	0.0736	1.65	3.43e-05
13	21	6	21100044	21211797	rs9350319	rs12201217	AGAAAGAGGAAGG	0.117	1.48	3.43e-05
18	23	6	141827882	142169481	rs6570464	rs9389952	AGAAGGAAAAAAAGAAAG	0.128	1.4	3.44e-05
12	14	6	141764919	141988466	rs12212395	rs1338103	AAAAAGAAGGAA	0.17	1.37	3.45e-05
24	16	6	22504878	22686841	rs7758817	rs2057019	GAGAAAGACGAGGGGGAAGCGGGA	0.108	1.43	3.46e-05
19	25	6	132890341	132992748	rs9389007	rs1016503	GGAAGGGAAAAAGACAGAG	0.0372	1.88	3.47e-05
13	15	6	71704432	71752504	rs9283838	rs13208627	CAAAGACGAAGGG	0.137	1.4	3.48e-05
19	15	6	22504878	22657821	rs7758817	rs2057018	GAGAAAGACGAGGGGGAAG	0.108	1.43	3.48e-05
6	13	6	4145534	4210858	rs9503936	rs12213573	AGAACG	0.0141	2.54	3.49e-05
21	22	6	39149784	39290200	rs9394577	rs3734619	ACGAGAGGGAGAAGAACGAAA	0.0288	1.98	3.5e-05
21	21	6	141799534	142169481	rs13201721	rs9389952	AAAAGAAGGAAAAAAAGAAAG	0.133	1.4	3.51e-05
11	8	6	161137523	161173946	rs4252108	rs11060	AAAGGGGGAAC	0.0193	2.17	3.52e-05
13	19	6	82794239	82980983	rs2039669	rs540814	AGGAAGCGGGACG	0.0193	2.29	3.53e-05
15	19	6	82794594	83030053	rs1538138	rs526833	GGAAGCGGGACGGAA	0.0237	2.06	3.53e-05
15	22	6	21100044	21223140	rs9350319	rs2328574	AGAAAGAGGAAGGGG	0.108	1.48	3.53e-05
4	6	6	71733002	71743738	rs9446323	rs1983678	GAAG	0.151	1.39	3.54e-05
15	21	6	71457053	71722821	rs10498874	rs6910674	CAAAGAGCGGACAAA	0.0893	1.52	3.54e-05
19	27	6	39136651	39261244	rs12214118	rs1005995	AACGAGAGGGAGAAGAACG	0.0314	1.88	3.54e-05
22	17	6	84520520	85065248	rs1570843	rs6903593	AAAAGAAGAGAAGGAAAAAGGG	0.0153	2.51	3.54e-05
22	18	6	36757266	36825573	rs958423	rs9462232	CAAGGAAGAACCGGAGAACAGA	0.0321	1.94	3.54e-05
25	19	6	166922813	167020970	rs3799670	rs9355586	ACAGGCAAGAGAAGCGAACCAAGGG	0.0255	1.89	3.54e-05
6	9	6	132567078	132655551	rs9321334	rs6909136	AGCCAA	0.488	1.28	3.55e-05
8	18	6	19792518	19842497	rs1997688	rs6917605	ACAAAAAA	0.014	2.64	3.55e-05
8	12	6	71723119	71746446	rs9351798	rs12055622	GACGAAGG	0.151	1.39	3.56e-05
5	8	6	71729002	71743738	rs1079987	rs1983678	CGAAG	0.151	1.39	3.57e-05
7	9	6	71723390	71746446	rs9346415	rs12055622	ACGAAGG	0.151	1.39	3.57e-05
24	19	6	166922813	167016947	rs3799670	rs3799585	ACAGGCAAGAGAAGCGAACCAAGG	0.0255	1.89	3.57e-05
25	24	6	141764919	142177674	rs12212395	rs7753254	AAAAAGAAGGAAAAAAAGAAAGAAA	0.102	1.44	3.57e-05
22	29	6	76947598	77291161	rs12205161	rs4706623	AGGAGAAGGAAAAGAGAGGGAG	0.0206	2.34	3.62e-05
23	16	6	22504878	22677768	rs7758817	rs9466435	GAGAAAGACGAGGGGGAAGCGGG	0.108	1.43	3.63e-05
7	11	6	71723119	71743738	rs9351798	rs1983678	GACGAAG	0.151	1.39	3.64e-05
8	11	6	112606215	112643310	rs6923632	rs9487887	AAACAGCG	0.113	1.45	3.64e-05
12	16	6	112605814	112651321	rs12195540	rs9374318	AAAAACAGCGGG	0.0626	1.56	3.64e-05
14	18	6	22525146	22661439	rs9393307	rs4712701	GACGAGGGGGAAGC	0.104	1.44	3.64e-05
5	16	6	20186760	20209344	rs2328395	rs1536581	ACGGC	0.0114	2.89	3.65e-05
5	8	6	112606123	112616614	rs6901099	rs11962065	AAAAC	0.0796	1.51	3.66e-05
18	23	6	7938773	8062532	rs155487	rs12207627	AAAAGACCGAGGAAGCAA	0.0209	2.09	3.67e-05
10	14	6	141764919	141919054	rs12212395	rs9496093	AAAAAGAAGG	0.169	1.37	3.68e-05
24	17	6	84428280	85065248	rs586661	rs6903593	GAAAAAGAAGAGAAGGAAAAAGGG	0.0169	2.33	3.68e-05
13	19	6	141894535	142164431	rs1999876	rs9496163	GGAAAAAAAGAAA	0.149	1.38	3.69e-05
23	19	6	166922813	166998662	rs3799670	rs4710072	ACAGGCAAGAGAAGCGAACCAAG	0.0257	1.89	3.69e-05
23	20	6	20246018	20495546	rs7746765	rs10946384	CGAAGCGGAGAAAGCAGACAGGG	0.0151	2.47	3.72e-05
6	11	6	112606123	112621834	rs6901099	rs1342593	AAAACA	0.0791	1.51	3.73e-05
9	11	6	132541408	132655551	rs7739499	rs6909136	AGAAGCCAA	0.45	1.29	3.75e-05
22	20	6	24533505	24632642	rs2744601	rs761100	CCGGGGGGAAGGAGAACCAAAC	0.0257	1.93	3.76e-05
4	6	6	71733748	71746446	rs2092836	rs12055622	AAGG	0.15	1.38	3.77e-05
14	23	6	21100044	21217185	rs9350319	rs9358401	AGAAAGAGGAAGGG	0.107	1.48	3.77e-05
19	27	6	22686841	22788864	rs2057019	rs17790189	AAGGGAGAGGGACGGAGCG	0.0237	2.02	3.77e-05
24	21	6	160091560	160251955	rs732498	rs9457732	AGAAACGAGAAGGAGGGGGACGAG	0.0336	0.386	3.77e-05
3	5	6	112651206	112661761	rs1935681	rs9400534	GGG	0.161	1.38	3.8e-05
13	16	6	141764919	141992359	rs12212395	rs4513816	AAAAAGAAGGAAA	0.172	1.37	3.8e-05
25	19	6	1957861	2390151	rs2761239	rs9405166	GGAAACGGAAAGAGAGAAAAGAGAG	0.0163	2.29	3.8e-05
2	3	6	112651321	112661761	rs9374318	rs9400534	GG	0.161	1.38	3.81e-05
6	9	6	71729002	71746446	rs1079987	rs12055622	CGAAGG	0.15	1.38	3.82e-05
3	5	6	112605814	112606215	rs12195540	rs6923632	CGC	0.49	0.781	3.83e-05
9	14	6	141764919	141894535	rs12212395	rs1999876	AAAAAGAAG	0.169	1.37	3.83e-05
24	8	6	155395055	155597147	rs9384280	rs1555774	GAGAGAGGGGAACAAGGGGGAAGA	0.0115	2.67	3.84e-05
16	16	6	141764919	142028607	rs12212395	rs975858	AAAAAGAAGGAAAAAA	0.167	1.37	3.85e-05
16	27	6	7924658	8026969	rs400299	rs2744009	CAAAAGACCGAGGAAG	0.0104	2.58	3.86e-05
17	27	6	7924658	8028980	rs400299	rs2744008	CAAAAGACCGAGGAAGC	0.0104	2.58	3.86e-05
2	4	6	36775242	36779537	rs110033	rs236391	GA	0.464	0.771	3.87e-05
11	21	6	36819210	36912256	rs9380614	rs12199301	AGAAGAGGAAG	0.0111	2.54	3.87e-05
21	22	6	111352699	111901453	rs4082794	rs1043730	GGAGAAAGGAAGACCGGAGGC	0.0132	2.49	3.89e-05
7	9	6	112608146	112643310	rs6935727	rs9487887	AACAGCG	0.115	1.44	3.9e-05
11	26	6	169427629	169503245	rs655307	rs9406337	GGAGGGCGAAA	0.0165	2.52	3.92e-05
13	16	6	65031761	65337075	rs10944471	rs9353980	GAAAGCAAGGAGA	0.0522	1.7	3.93e-05
14	25	6	79948276	80129933	rs12214161	rs196686	GCGACGAAAGGGCA	0.0118	2.52	3.93e-05
15	16	6	141764919	142027493	rs12212395	rs973118	AAAAAGAAGGAAAAA	0.167	1.37	3.93e-05
23	17	6	23160288	23218671	rs9348547	rs9393382	AGAGGGGAAAAACGGAAAGCAGG	0.0292	1.93	3.93e-05
5	7	6	71733002	71746446	rs9446323	rs12055622	GAAGG	0.15	1.38	3.95e-05
11	13	6	15886775	16007935	rs9476971	rs10498686	GCGAAGCGAAG	0.0146	2.29	3.95e-05
23	21	6	23077311	23208904	rs9393366	rs9379482	GCAAAAGAGGGGAAAAACGGAAA	0.0244	2.01	3.95e-05
15	25	6	7939671	8028980	rs7759627	rs2744008	AAAGACCGAGGAAGC	0.0188	2.18	3.96e-05
9	12	6	71722821	71746446	rs6910674	rs12055622	AGACGAAGG	0.151	1.38	3.97e-05
18	18	6	36759741	36805885	rs9366916	rs9380610	AAGGAAGAACCGGAGAAC	0.0392	1.84	3.97e-05
5	7	6	65199887	65289746	rs13193668	rs6928743	CAAGG	0.0705	1.6	3.98e-05
14	21	6	4134031	4300545	rs853422	rs9392580	AAGAACGACCGGAA	0.0108	2.82	3.98e-05
22	20	6	20246018	20492995	rs7746765	rs1042317	CGAAGCGGAGAAAGCAGACAGG	0.0151	2.48	3.98e-05
11	19	6	21018655	21119130	rs10946425	rs6456397	GAGCAAACAGA	0.0409	1.7	4e-05
24	24	6	141764919	142175291	rs12212395	rs1884055	AAAAAGAAGGAAAAAAAGAAAGAA	0.102	1.44	4e-05
4	7	6	165298267	165314143	rs7767429	rs9365808	AAGA	0.109	0.611	4.03e-05
8	11	6	71722821	71743738	rs6910674	rs1983678	AGACGAAG	0.15	1.38	4.04e-05
10	23	6	23201108	23214201	rs9460844	rs4247256	ACGGAAAGCA	0.0341	1.8	4.05e-05
18	22	6	166571579	166653608	rs1056051	rs6456063	AAGGGGAAGAGAGAAAGA	0.0186	2.26	4.05e-05
21	26	6	22686841	22818550	rs2057019	rs9393337	AAGGGAGAGGGACGGAGCGGC	0.0228	2.02	4.05e-05
23	26	6	76934563	77291161	rs13193039	rs4706623	CAGGAGAAGGAAAAGAGAGGGAG	0.0149	2.74	4.06e-05
3	4	6	71733002	71741216	rs9446323	rs6455400	GAA	0.154	1.38	4.08e-05
20	23	6	141764919	142093922	rs12212395	rs9496139	AAAAAGAAGGAAAAAAAGAA	0.104	1.44	4.08e-05
22	21	6	166922813	166996991	rs3799670	rs960145	ACAGGCAAGAGAAGCGAACCAA	0.0259	1.89	4.08e-05
25	19	6	143556934	143796333	rs6910775	rs161064	AGGAGAGGAAAACAAGGGAAGCAGA	0.0515	1.77	4.08e-05
9	8	6	159988748	160061229	rs9456423	rs7754295	AAGAAGGGG	0.128	1.42	4.09e-05
18	21	6	141894535	142219217	rs1999876	rs7758295	GGAAAAAAAGAAAGAAAG	0.151	1.38	4.09e-05
12	26	6	24559433	24632642	rs3903801	rs761100	GGAGAACCAAAC	0.0341	1.83	4.1e-05
17	16	6	141753243	142028607	rs11962370	rs975858	GAAAAAGAAGGAAAAAA	0.162	1.37	4.12e-05
20	23	6	24550964	24650761	rs9467220	rs3087943	AAGGAGAACCAAACAAAGGG	0.0215	2.02	4.13e-05
18	19	6	20200420	20417976	rs6907076	rs746720	GCCGAAGCGGAAACGACA	0.0152	2.71	4.14e-05
19	25	6	39157781	39282806	rs6912288	rs11756091	CGAGAGGGAGAAGAACGAA	0.0174	2.26	4.14e-05
9	26	6	96444545	96503490	rs612612	rs9386302	AAGAGGGGG	0.0902	1.54	4.15e-05
14	16	6	71660111	71743738	rs6922893	rs1983678	AGACAAGGGCAGAG	0.0159	2.2	4.15e-05
20	22	6	24541368	24633429	rs2817239	rs7766230	GGGGGAAGGAGAACCAAACA	0.0276	1.88	4.15e-05
21	18	6	36757266	36820565	rs958423	rs236349	CAAGGAAGAACCGGAGAACAG	0.0321	1.94	4.15e-05
20	24	6	152024415	152110943	rs851983	rs543650	GGACGAAAAAAAAAGGAAGA	0.0203	2.2	4.16e-05
24	16	6	11999268	12196910	rs6905791	rs1040992	GGACAGAGGAAAGGAGACGAAGGC	0.0131	2.4	4.16e-05
10	23	6	143137188	143270216	rs12190656	rs2095369	AAGGGGAGGA	0.0205	2.27	4.18e-05
10	23	6	169434121	169519052	rs369417	rs2093524	AGGGCGAAAC	0.0148	2.76	4.18e-05
16	16	6	141753243	142027493	rs11962370	rs973118	GAAAAAGAAGGAAAAA	0.161	1.37	4.18e-05
8	11	6	71718143	71741216	rs11757574	rs6455400	AAGACGAA	0.143	1.39	4.19e-05
10	12	6	65031761	65289746	rs10944471	rs6928743	GAAAGCAAGG	0.056	1.67	4.19e-05
10	18	6	82799872	82980983	rs7775215	rs540814	AAGCGGGACG	0.0271	2.02	4.2e-05
13	29	6	169427629	169532439	rs655307	rs7757988	GGAGGGCGAAACG	0.0139	2.7	4.2e-05
13	18	6	105670495	105988260	rs3995549	rs9373790	AAGGAACGGAACA	0.0107	2.83	4.21e-05
19	21	6	7938773	8078267	rs155487	rs2815162	AAAAGACCGAGGAAGCAAG	0.0205	2.09	4.21e-05
12	22	6	92627946	92766359	rs1498260	rs2503654	CGCAAAAACAAG	0.0107	2.8	4.23e-05
13	14	6	141582182	141857115	rs9495937	rs6904106	GAAGGGAAAAAGA	0.151	1.38	4.26e-05
25	20	6	36755668	36879464	rs9380602	rs6900068	GCAAGGAAGAACCGGAGAACAGAAG	0.0264	2.06	4.27e-05
24	16	6	33630129	33710284	rs2147658	rs6942022	GAGAGAAAAAGGAGAAGGGGGGGG	0.0276	1.85	4.28e-05
25	24	6	141799534	142219217	rs13201721	rs7758295	AAAAGAAGGAAAAAAAGAAAGAAAG	0.13	1.4	4.28e-05
16	25	6	39136651	39246856	rs12214118	rs2758873	AACGAGAGGGAGAAGA	0.0364	1.83	4.29e-05
15	23	6	5831567	5969617	rs9392718	rs6935001	GCGAAGAGGGGACGG	0.0101	2.98	4.3e-05
17	24	6	169369886	169489561	rs9455812	rs10945370	GAGGGAGGGAGGGCGAA	0.0105	2.88	4.32e-05
15	17	6	141753243	141994355	rs11962370	rs1577948	GAAAAAGAAGGAAAA	0.165	1.36	4.33e-05
23	18	6	9976215	10148486	rs9396778	rs6922273	GCGAGAGAGAAGGGAAAAGAAAA	0.0155	2.46	4.34e-05
7	16	6	4145534	4229688	rs9503936	rs2105042	AGAACGA	0.0137	2.53	4.35e-05
14	17	6	141753243	141992359	rs11962370	rs4513816	GAAAAAGAAGGAAA	0.165	1.36	4.35e-05
25	23	6	22686841	22846052	rs2057019	rs1018401	AAGGGAGAGGGACGGAGCGGCCGAG	0.0234	1.96	4.35e-05
24	22	6	22624817	22760170	rs12193608	rs4432972	GAAGCGGGAAGGGAGAGGGACGGA	0.0295	1.87	4.36e-05
14	19	6	141894535	142169481	rs1999876	rs9389952	GGAAAAAAAGAAAG	0.154	1.38	4.37e-05
13	21	6	4134031	4299380	rs853422	rs6597051	AAGAACGACCGGA	0.0109	2.8	4.38e-05
4	7	6	65199887	65284871	rs13193668	rs16895497	CAAG	0.0707	1.6	4.4e-05
14	23	6	36800611	36912256	rs236358	rs12199301	AACAGAAGAGGAAG	0.0206	2.15	4.4e-05
14	14	6	141582182	141860331	rs9495937	rs9376628	GAAGGGAAAAAGAA	0.151	1.38	4.41e-05
15	15	6	33473894	33554147	rs769051	rs419261	CAAAGGACGGGCGAG	0.0871	0.612	4.43e-05
23	20	6	141529979	142027493	rs9495923	rs973118	GGGAAGGGAAAAAGAAGGAAAAA	0.131	1.41	4.43e-05
17	26	6	77159214	77324522	rs9352339	rs12199162	GGAAAAGAGAGGGAGAA	0.0153	2.65	4.44e-05
18	25	6	132890341	132983625	rs9389007	rs17061564	GGAAGGGAAAAAGACAGA	0.0376	1.86	4.44e-05
21	19	6	22518463	22698186	rs6904957	rs17508873	AGACGAGGGGGAAGCGGGAAG	0.0898	1.45	4.46e-05
20	28	6	22686841	22809110	rs2057019	rs9460788	AAGGGAGAGGGACGGAGCGG	0.0237	2.01	4.48e-05
25	18	6	22507985	22698186	rs12195428	rs17508873	AGAAAGACGAGGGGGAAGCGGGAAG	0.0842	1.46	4.48e-05
3	6	6	148002142	148053041	rs1608530	rs9377077	GGA	0.0388	1.76	4.5e-05
17	23	6	7938773	8060534	rs155487	rs12663430	AAAAGACCGAGGAAGCA	0.021	2.07	4.5e-05
9	25	6	37544439	37590303	rs4714079	rs9366942	GAGAAGGCA	0.0228	1.96	4.51e-05
21	25	6	132890341	132999572	rs9389007	rs4897599	GGAAGGGAAAAAGACAGAGGG	0.0351	1.89	4.52e-05
24	13	6	23201108	23288544	rs9460844	rs4489142	ACGGAAAGCAGGACAAACAGAAGA	0.0121	2.56	4.53e-05
22	15	6	33630472	33702869	rs2296340	rs622917	AGAGAAAAAGGAGAAGGGGGGG	0.0275	1.85	4.54e-05
24	20	6	24533074	24633429	rs2744597	rs7766230	ACCGGGGGGAAGGAGAACCAAACA	0.0297	1.83	4.54e-05
12	12	6	132537406	132686567	rs7756650	rs9385602	GCAGAAGCCAAA	0.446	1.28	4.55e-05
12	26	6	7924658	8005381	rs400299	rs9406074	CAAAAGACCGAG	0.0108	2.57	4.55e-05
19	24	6	160135577	160251955	rs9355747	rs9457732	CGAGAAGGAGGGGGACGAG	0.0205	0.236	4.55e-05
21	13	6	33630472	33702701	rs2296340	rs12207382	AGAGAAAAAGGAGAAGGGGGG	0.0275	1.85	4.55e-05
23	15	6	33630472	33710284	rs2296340	rs6942022	AGAGAAAAAGGAGAAGGGGGGGG	0.0275	1.85	4.56e-05
25	22	6	22624817	22765885	rs12193608	rs9393332	GAAGCGGGAAGGGAGAGGGACGGAG	0.0288	1.87	4.56e-05
6	10	6	125522271	125583672	rs6917198	rs2024971	AAGAGA	0.0297	1.83	4.57e-05
16	31	6	23188714	23218671	rs10946595	rs9393382	AAAAACGGAAAGCAGG	0.0307	1.94	4.57e-05
20	23	6	33890574	33960611	rs11752328	rs2495990	AAGAGACGGGAAGGGAACGG	0.032	2.01	4.57e-05
8	14	6	112606123	112633545	rs6901099	rs9320406	AAAACAGC	0.0748	1.52	4.58e-05
19	23	6	20301011	20495546	rs4712482	rs10946384	GCGGAGAAAGCAGACAGGG	0.0145	2.45	4.6e-05
24	20	6	141529979	142028607	rs9495923	rs975858	GGGAAGGGAAAAAGAAGGAAAAAA	0.131	1.4	4.62e-05
19	22	6	141804428	142164431	rs6905051	rs9496163	AAAGAAGGAAAAAAAGAAA	0.144	1.39	4.63e-05
9	13	6	71723119	71752504	rs9351798	rs13208627	GACGAAGGG	0.151	1.38	4.65e-05
22	17	6	23160288	23216134	rs9348547	rs13205089	AGAGGGGAAAAACGGAAAGCAG	0.029	1.93	4.65e-05
8	10	6	71723390	71752504	rs9346415	rs13208627	ACGAAGGG	0.15	1.38	4.66e-05
15	22	6	160161225	160251955	rs4709364	rs9457732	AAGGAGGGGGACGAG	0.0202	0.232	4.68e-05
25	15	6	33630472	33721933	rs2296340	rs9461905	AGAGAAAAAGGAGAAGGGGGGGGGG	0.0275	1.85	4.69e-05
23	18	6	22518463	22704405	rs6904957	rs6933929	AGACGAGGGGGAAGCGGGAAGGG	0.102	1.44	4.7e-05
5	10	6	147994707	148062400	rs4896938	rs2282605	CGGAG	0.0372	1.78	4.71e-05
10	28	6	169428452	169503245	rs866743	rs9406337	GAGGGCGAAA	0.0156	2.65	4.71e-05
21	15	6	137343720	137580222	rs1167846	rs1539495	GAAAGGAAACGGGGACGAGGA	0.01	2.98	4.71e-05
25	20	6	24550964	24667799	rs9467220	rs3181227	AAGGAGAACCAAACAAAGGGAGCAG	0.0207	2	4.71e-05
16	20	6	11777985	11945778	rs10947559	rs16872095	GGAACGAACAGGGCGG	0.0101	4.2	4.76e-05
14	17	6	112603809	112661761	rs6931341	rs9400534	AAAAAACAGCGGGG	0.0639	1.55	4.77e-05
23	16	6	33630129	33702869	rs2147658	rs622917	GAGAGAAAAAGGAGAAGGGGGGG	0.0276	1.84	4.77e-05
24	15	6	33630472	33717770	rs2296340	rs9469583	AGAGAAAAAGGAGAAGGGGGGGGG	0.0275	1.84	4.77e-05
10	13	6	124980834	125097062	rs1677933	rs9482574	GGGGCAGAGC	0.275	1.31	4.79e-05
18	19	6	141764919	142047297	rs12212395	rs6913823	AAAAAGAAGGAAAAAAAG	0.111	1.43	4.79e-05
24	20	6	1957861	2382395	rs2761239	rs9503168	GGAAACGGAAAGAGAGAAAAGAGA	0.0163	2.26	4.79e-05
19	26	6	23184825	23236282	rs12524736	rs4354145	GAAAAACGGAAAGCAGGAC	0.0288	1.95	4.8e-05
10	18	6	143706420	143827102	rs223607	rs1038390	AAGCAGAGAA	0.0701	1.63	4.81e-05
24	22	6	24550964	24667323	rs9467220	rs17243157	AAGGAGAACCAAACAAAGGGAGCA	0.0206	2	4.82e-05
13	16	6	129570213	129699599	rs7751571	rs7356971	ACAGAGGAAAGGG	0.0425	1.7	4.84e-05
2	3	6	71723119	71723390	rs9351798	rs9346415	GA	0.162	1.37	4.85e-05
18	26	6	39136651	39251648	rs12214118	rs6940480	AACGAGAGGGAGAAGAAC	0.0364	1.82	4.85e-05
24	14	6	20209344	20495546	rs1536581	rs10946384	CCGAAGCGGAGAAAGCAGACAGGG	0.0103	2.79	4.85e-05
25	23	6	24530873	24632642	rs2247845	rs761100	GGACCGGGGGGAAGGAGAACCAAAC	0.0269	1.93	4.85e-05
11	21	6	106266373	106345283	rs2895618	rs11152931	GAGGAGAGAGG	0.0102	3.68	4.86e-05
22	11	6	64712730	65289746	rs1038317	rs6928743	GAAGGCAAAAAAGAAAGCAAGG	0.0552	1.67	4.86e-05
19	25	6	141827882	142174962	rs6570464	rs910325	AGAAGGAAAAAAAGAAAGA	0.127	1.4	4.88e-05
18	17	6	21100044	21234424	rs9350319	rs10946440	AGAAAGAGGAAGGGGCGA	0.0906	1.51	4.9e-05
22	17	6	23201108	23268407	rs9460844	rs9466719	ACGGAAAGCAGGACAAACAGAA	0.0115	2.66	4.9e-05
25	16	6	33630129	33717770	rs2147658	rs9469583	GAGAGAAAAAGGAGAAGGGGGGGGG	0.0276	1.84	4.91e-05
5	7	6	71733748	71752504	rs2092836	rs13208627	AAGGG	0.15	1.38	4.92e-05
21	23	6	11145688	11247387	rs11970707	rs6908326	CAGAAAGAAGGAAACGGAGGG	0.0116	3.25	4.92e-05
5	7	6	112610724	112633545	rs6568729	rs9320406	ACAGC	0.115	1.44	4.93e-05
7	10	6	71729002	71752504	rs1079987	rs13208627	CGAAGGG	0.15	1.38	4.98e-05
14	25	6	21018655	21144599	rs10946425	rs10498701	GAGCAAACAGAAAG	0.0439	1.68	4.98e-05
17	22	6	141848595	142169481	rs12204830	rs9389952	GAAGGAAAAAAAGAAAG	0.138	1.39	4.98e-05
22	24	6	156152890	156345146	rs4260759	rs1449672	GGAAAGCGGAAAGGAGACGAGG	0.0381	1.78	4.98e-05
22	15	6	33630129	33702701	rs2147658	rs12207382	GAGAGAAAAAGGAGAAGGGGGG	0.0276	1.84	5e-05
7	11	6	125522271	125618969	rs6917198	rs17053023	AAGAGAA	0.0297	1.83	5.01e-05
8	10	6	33142792	33204274	rs2071026	rs9277952	ACAGAGAG	0.095	1.44	5.01e-05
21	21	6	166922813	166987743	rs3799670	rs4709122	ACAGGCAAGAGAAGCGAACCA	0.026	1.87	5.01e-05
17	16	6	52848149	53080924	rs316131	rs2817093	ACAACAAAGGCAGACAG	0.0491	0.49	5.02e-05
18	22	6	166922813	166979046	rs3799670	rs3778401	ACAGGCAAGAGAAGCGAA	0.0263	1.89	5.02e-05
2	3	6	11942371	11945778	rs1205852	rs16872095	GG	0.0991	1.45	5.04e-05
17	23	6	24544903	24615063	rs699463	rs7763790	GGGGAAGGAGAACCAAA	0.0388	1.79	5.04e-05
7	8	6	65289746	65404903	rs6928743	rs9351369	GAGAAAA	0.0618	1.6	5.06e-05
17	22	6	24549668	24640196	rs807532	rs9356940	GAAGGAGAACCAAACAA	0.0289	1.87	5.06e-05
10	17	6	71716067	71743738	rs4706474	rs1983678	AAAGACGAAG	0.139	1.38	5.08e-05
17	22	6	24546604	24633429	rs2760182	rs7766230	GGAAGGAGAACCAAACA	0.0241	1.95	5.08e-05
18	16	6	52848149	53085616	rs316131	rs2816372	ACAACAAAGGCAGACAGA	0.0491	0.49	5.08e-05
24	18	6	22518463	22709628	rs6904957	rs4711023	AGACGAGGGGGAAGCGGGAAGGGA	0.0953	1.44	5.08e-05
18	17	6	11777985	11959888	rs10947559	rs6941983	GGAACGAACAGGGCGGGG	0.0104	4.01	5.09e-05
20	19	6	42252385	42611872	rs9471831	rs12198323	GAAAGAAAAGGGGAGAAAGA	0.0271	2.03	5.09e-05
13	20	6	105675144	105991031	rs1190023	rs4946672	AGGAACGGAACAA	0.0106	2.85	5.11e-05
15	31	6	23188714	23216134	rs10946595	rs13205089	AAAAACGGAAAGCAG	0.0308	1.93	5.11e-05
22	18	6	111352699	111904447	rs4082794	rs174372	GGAGAAAGGAAGACCGGAGGCG	0.0122	2.56	5.13e-05
18	15	6	22504878	22656328	rs7758817	rs2057016	GAGAAAGACGAGGGGGAA	0.109	1.42	5.14e-05
22	19	6	11145688	11268188	rs11970707	rs11964334	CAGAAAGAAGGAAACGGAGGGG	0.0108	3.33	5.14e-05
20	17	6	11777985	11963222	rs10947559	rs186017	GGAACGAACAGGGCGGGGGG	0.0102	4.04	5.15e-05
23	21	6	141827882	142236407	rs6570464	rs9389954	AGAAGGAAAAAAAGAAAGAAAGA	0.123	1.4	5.15e-05
6	8	6	71733002	71752504	rs9446323	rs13208627	GAAGGG	0.15	1.38	5.16e-05
18	22	6	24544903	24632642	rs699463	rs761100	GGGGAAGGAGAACCAAAC	0.0323	1.84	5.19e-05
8	13	6	20417976	20495546	rs746720	rs10946384	AGACGGGA	0.0115	2.82	5.21e-05
13	20	6	71457053	71716067	rs10498874	rs4706474	CAAAGAGCGGACA	0.0912	1.51	5.23e-05
4	10	6	20186760	20200420	rs2328395	rs6907076	ACGG	0.0122	2.72	5.24e-05
17	17	6	11777985	11952845	rs10947559	rs10947670	GGAACGAACAGGGCGGG	0.0104	4	5.25e-05
9	15	6	112606123	112643310	rs6901099	rs9487887	AAAACAGCG	0.0749	1.51	5.27e-05
23	23	6	141764919	142174962	rs12212395	rs910325	AAAAAGAAGGAAAAAAAGAAAGA	0.102	1.43	5.27e-05
25	26	6	76934563	77324522	rs13193039	rs12199162	CAGGAGAAGGAAAAGAGAGGGAGAA	0.0158	2.59	5.27e-05
7	8	6	112610724	112651206	rs6568729	rs1935681	ACAGCGG	0.113	1.44	5.28e-05
21	21	6	20301011	20522290	rs4712482	rs6938091	GCGGAGAAAGCAGACAGGGAA	0.0148	2.37	5.28e-05
17	24	6	22686841	22765885	rs2057019	rs9393332	AAGGGAGAGGGACGGAG	0.0305	1.84	5.29e-05
22	19	6	22581038	22722608	rs6934462	rs4286772	AGGGGGAAGCGGGAAGGGAGAG	0.119	1.42	5.31e-05
4	8	6	33023946	33026110	rs9277196	rs422544	AGAA	0.319	1.31	5.32e-05
7	14	6	3603720	3698134	rs13215178	rs6909042	CAAGGAA	0.015	2.55	5.32e-05
11	12	6	141728211	141860331	rs2184529	rs9376628	GGGAAAAAGAA	0.175	1.36	5.33e-05
14	20	6	71457053	71718143	rs10498874	rs11757574	CAAAGAGCGGACAA	0.0912	1.51	5.33e-05
25	19	6	23077311	23212391	rs9393366	rs9393380	GCAAAAGAGGGGAAAAACGGAAAGC	0.0278	1.89	5.37e-05
2	4	6	36775242	36779537	rs110033	rs236391	AG	0.229	1.34	5.39e-05
12	15	6	129574015	129699599	rs7754620	rs7356971	CAGAGGAAAGGG	0.0425	1.7	5.39e-05
19	18	6	21856821	21996130	rs9368359	rs1074871	AAAGGGAAAAGGAGGGACA	0.0103	2.87	5.42e-05
10	26	6	24568393	24615063	rs12193738	rs7763790	GAGAACCAAA	0.0424	1.8	5.44e-05
13	14	6	112603809	112651321	rs6931341	rs9374318	AAAAAACAGCGGG	0.0644	1.54	5.47e-05
17	27	6	39136651	39249885	rs12214118	rs2815048	AACGAGAGGGAGAAGAA	0.0365	1.81	5.47e-05
21	23	6	141848595	142219217	rs12204830	rs7758295	GAAGGAAAAAAAGAAAGAAAG	0.135	1.39	5.47e-05
22	17	6	22518463	22699395	rs6904957	rs9460776	AGACGAGGGGGAAGCGGGAAGG	0.102	1.43	5.47e-05
23	24	6	152012956	152116655	rs3020334	rs17081685	GCGGACGAAAAAAAAAGGAAGAA	0.0194	2.21	5.49e-05
20	21	6	166922813	166984801	rs3799670	rs9459695	ACAGGCAAGAGAAGCGAACC	0.0267	1.86	5.51e-05
16	15	6	52889275	53080924	rs222461	rs2817093	CAACAAAGGCAGACAG	0.0502	0.496	5.52e-05
20	12	6	33630472	33697125	rs2296340	rs6457740	AGAGAAAAAGGAGAAGGGGG	0.0277	1.84	5.52e-05
12	20	6	105675144	105988260	rs1190023	rs9373790	AGGAACGGAACA	0.0105	2.85	5.53e-05
4	5	6	132643117	132655551	rs589756	rs6909136	CCAA	0.552	1.28	5.54e-05
15	19	6	15860342	16007935	rs6459418	rs10498686	AGAAGCGAAGCGAAG	0.0145	2.29	5.55e-05
10	12	6	71718143	71746446	rs11757574	rs12055622	AAGACGAAGG	0.15	1.38	5.56e-05
11	19	6	4134031	4284640	rs853422	rs10223671	AAGAACGACCG	0.0103	2.84	5.58e-05
17	15	6	52889275	53085616	rs222461	rs2816372	CAACAAAGGCAGACAGA	0.0502	0.496	5.59e-05
22	15	6	137343720	137585425	rs1167846	rs2807893	GAAAGGAAACGGGGACGAGGAA	0.0101	2.95	5.59e-05
22	22	6	22709628	22860722	rs4711023	rs16886943	AGAGAAAAGGAGCGGCCGAGAG	0.0144	2.34	5.59e-05
25	15	6	33636907	33724004	rs2077163	rs6919321	AGAAAAAGGAGAAGGGGGGGGGGAA	0.0304	1.86	5.59e-05
13	23	6	52779005	52901032	rs9382157	rs10484408	GGCACGGAGGACG	0.0227	2.06	5.6e-05
19	17	6	11777985	11961951	rs10947559	rs169716	GGAACGAACAGGGCGGGGG	0.0103	3.99	5.61e-05
11	12	6	132537834	132686567	rs7760956	rs9385602	CAGAAGCCAAA	0.448	1.28	5.63e-05
16	24	6	22686841	22760170	rs2057019	rs4432972	AAGGGAGAGGGACGGA	0.0312	1.84	5.63e-05
19	17	6	36757266	36805885	rs958423	rs9380610	CAAGGAAGAACCGGAGAAC	0.0319	1.92	5.63e-05
23	21	6	65031761	65496953	rs10944471	rs6911837	GAAAGCAGAGGAGAAGAGAAGGG	0.0386	1.87	5.63e-05
8	18	6	71457053	71650172	rs10498874	rs9294882	AGGGACGC	0.0265	1.96	5.64e-05
10	12	6	141728211	141857115	rs2184529	rs6904106	GGGAAAAAGA	0.175	1.35	5.64e-05
22	29	6	77059064	77341104	rs2451592	rs9361100	AGAAGGAAAAGAGAGGGAGAAG	0.0115	3.13	5.64e-05
15	25	6	24550964	24633429	rs9467220	rs7766230	AAGGAGAACCAAACA	0.0317	1.83	5.65e-05
10	14	6	129570213	129673136	rs7751571	rs17799083	ACAGAGGAAA	0.043	1.7	5.67e-05
12	14	6	141671732	141857115	rs9376609	rs6904106	AAGGGAAAAAGA	0.151	1.38	5.67e-05
9	13	6	132557900	132686567	rs11154669	rs9385602	GAAGCCAAA	0.446	1.28	5.68e-05
15	14	6	4016348	4209535	rs12110567	rs6933147	AAGGAGAAGAAGAAC	0.0101	2.79	5.69e-05
20	20	6	141799534	142164431	rs13201721	rs9496163	AAAAGAAGGAAAAAAAGAAA	0.134	1.39	5.69e-05
25	12	6	23160288	23236282	rs9348547	rs4354145	AGAGGGGAAAAACGGAAAGCAGGAC	0.0216	2.05	5.7e-05
19	18	6	20200420	20418329	rs6907076	rs2328488	GCCGAAGCGGAAACGACAG	0.0154	2.64	5.72e-05
12	25	6	37590303	37674339	rs9366942	rs6938061	GAGAGGAGAAAG	0.0191	2.43	5.77e-05
14	30	6	23188714	23214201	rs10946595	rs4247256	AAAAACGGAAAGCA	0.0306	1.93	5.79e-05
2	4	6	112605814	112606123	rs12195540	rs6901099	CG	0.858	0.726	5.81e-05
19	19	6	22516569	22677768	rs7752528	rs9466435	AAGACGAGGGGGAAGCGGG	0.0931	1.44	5.82e-05
21	25	6	22661439	22765885	rs4712701	rs9393332	CGGGAAGGGAGAGGGACGGAG	0.0326	1.81	5.82e-05
14	25	6	44178471	44316373	rs2396243	rs6911823	GGAGGCACAAAAAG	0.0114	2.98	5.83e-05
9	18	6	143706420	143821047	rs223607	rs9496646	AAGCAGAGA	0.0713	1.63	5.85e-05
16	26	6	143609638	143765778	rs9484719	rs6929191	GAAAACAAGGGAAGCA	0.0555	1.79	5.85e-05
10	12	6	19776659	19827905	rs6901079	rs9348399	AAAACAAAAA	0.0114	2.64	5.86e-05
12	29	6	70984436	71065942	rs592121	rs9455070	AGGAGAGCGGGA	0.0391	1.94	5.86e-05
15	22	6	141894535	142174962	rs1999876	rs910325	GGAAAAAAAGAAAGA	0.153	1.37	5.86e-05
19	12	6	33630472	33690310	rs2296340	rs630792	AGAGAAAAAGGAGAAGGGG	0.0278	1.83	5.86e-05
17	25	6	169358695	169474908	rs11969044	rs442432	GGAGGGAGGGAGGGCGA	0.0197	2.3	5.87e-05
6	8	6	151643910	151670897	rs2485542	rs900654	GAAAGG	0.0123	2.58	5.88e-05
5	5	6	71723119	71733748	rs9351798	rs2092836	GACGA	0.162	1.36	5.89e-05
4	5	6	71723119	71733002	rs9351798	rs9446323	GACG	0.162	1.36	5.9e-05
18	24	6	24550964	24641605	rs9467220	rs16889556	AAGGAGAACCAAACAAAG	0.0307	1.83	5.9e-05
21	17	6	33890574	33961441	rs11752328	rs2495992	AAGAGACGGGAAGGGAACGGG	0.0293	2.02	5.9e-05
23	15	6	137343720	137586045	rs1167846	rs12176587	GAAAGGAAACGGGGACGAGGAAA	0.0101	2.94	5.91e-05
14	15	6	4016348	4207455	rs12110567	rs853190	AAGGAGAAGAAGAA	0.0101	2.79	5.93e-05
21	13	6	33630129	33697125	rs2147658	rs6457740	GAGAGAAAAAGGAGAAGGGGG	0.0278	1.83	5.94e-05
19	22	6	22709628	22838984	rs4711023	rs1074349	AGAGAAAAGGAGCGGCCGA	0.0145	2.34	5.95e-05
24	22	6	23077311	23210222	rs9393366	rs9460847	GCAAAAGAGGGGAAAAACGGAAAG	0.0268	1.91	5.95e-05
4	7	6	112603809	112606215	rs6931341	rs6923632	CCGC	0.404	0.771	5.96e-05
12	17	6	65031761	65328120	rs10944471	rs9445043	GAAAGCAAGGAG	0.0521	1.69	5.96e-05
15	14	6	52889275	53075109	rs222461	rs2816376	CAACAAAGGCAGACA	0.0496	0.494	5.96e-05
25	17	6	64712730	65337075	rs1038317	rs9353980	GAAGGCAAAAAAGAAAGCAAGGAGA	0.0505	1.69	5.96e-05
16	16	6	52848149	53075109	rs316131	rs2816376	ACAACAAAGGCAGACA	0.0486	0.492	5.99e-05
19	19	6	166922813	166984656	rs3799670	rs12661820	ACAGGCAAGAGAAGCGAAC	0.0269	1.85	5.99e-05
20	21	6	22581038	22711807	rs6934462	rs9356834	AGGGGGAAGCGGGAAGGGAG	0.12	1.42	6e-05
21	19	6	36755668	36819210	rs9380602	rs9380614	GCAAGGAAGAACCGGAGAACA	0.0266	2.06	6e-05
18	12	6	33630472	33689534	rs2296340	rs2967	AGAGAAAAAGGAGAAGGG	0.0277	1.83	6.01e-05
11	15	6	129570213	129678863	rs7751571	rs7453910	ACAGAGGAAAG	0.0424	1.69	6.03e-05
10	13	6	71722821	71752504	rs6910674	rs13208627	AGACGAAGGG	0.15	1.37	6.05e-05
17	22	6	70921389	71065942	rs997953	rs9455070	AAGGGAGGAGAGCGGGA	0.0102	3.08	6.05e-05
19	24	6	24550964	24646821	rs9467220	rs3756821	AAGGAGAACCAAACAAAGG	0.0307	1.83	6.05e-05
10	21	6	13763788	13877123	rs4512225	rs1204250	AGGGGAAAGA	0.0119	2.43	6.07e-05
3	4	6	71723390	71733002	rs9346415	rs9446323	ACG	0.162	1.36	6.08e-05
4	4	6	71723390	71733748	rs9346415	rs2092836	ACGA	0.162	1.36	6.08e-05
19	13	6	33630129	33689534	rs2147658	rs2967	GAGAGAAAAAGGAGAAGGG	0.0278	1.83	6.08e-05
3	4	6	11942371	11952845	rs1205852	rs10947670	GGG	0.0992	1.44	6.09e-05
21	22	6	22709628	22851846	rs4711023	rs1107271	AGAGAAAAGGAGCGGCCGAGA	0.0144	2.33	6.1e-05
23	18	6	22508420	22694829	rs1891347	rs1555108	GAAAGACGAGGGGGAAGCGGGAA	0.102	1.42	6.11e-05
6	9	6	65199887	65294438	rs13193668	rs12196601	CAAGGA	0.071	1.58	6.12e-05
17	27	6	132890341	132982421	rs9389007	rs7762377	GGAAGGGAAAAAGACAG	0.0371	1.85	6.12e-05
24	19	6	36755668	36831569	rs9380602	rs13219913	GCAAGGAAGAACCGGAGAACAGAA	0.0268	2.03	6.12e-05
21	22	6	4069133	4310125	rs10485172	rs1327992	AGAAGAAGAACGACCGGAAGA	0.0102	2.68	6.13e-05
14	26	6	24559433	24640196	rs3903801	rs9356940	GGAGAACCAAACAA	0.0231	1.99	6.14e-05
25	13	6	23201108	23288843	rs9460844	rs9393387	ACGGAAAGCAGGACAAACAGAAGAA	0.0106	2.65	6.15e-05
9	10	6	151643910	151726829	rs2485542	rs3757315	GAAAGGCAG	0.0115	2.63	6.16e-05
13	24	6	24550964	24615063	rs9467220	rs7763790	AAGGAGAACCAAA	0.0366	1.8	6.16e-05
19	17	6	22508420	22673453	rs1891347	rs926571	GAAAGACGAGGGGGAAGCG	0.102	1.42	6.16e-05
20	24	6	23181312	23218671	rs12663119	rs9393382	GGGGAAAAACGGAAAGCAGG	0.0232	2.03	6.17e-05
19	16	6	52848149	53095364	rs316131	rs2816363	ACAACAAAGGCAGACAGAA	0.0487	0.494	6.18e-05
18	18	6	22508420	22661439	rs1891347	rs4712701	GAAAGACGAGGGGGAAGC	0.102	1.42	6.19e-05
10	13	6	148162328	148213642	rs2294805	rs3895168	GGAAGAGACA	0.0462	0.489	6.22e-05
12	13	6	141718812	141860331	rs6932353	rs9376628	AGGGAAAAAGAA	0.175	1.35	6.22e-05
12	19	6	141894535	142093922	rs1999876	rs9496139	GGAAAAAAAGAA	0.15	1.37	6.22e-05
24	24	6	22686841	22838984	rs2057019	rs1074349	AAGGGAGAGGGACGGAGCGGCCGA	0.0234	1.94	6.22e-05
19	24	6	23181312	23216134	rs12663119	rs13205089	GGGGAAAAACGGAAAGCAG	0.0232	2.02	6.23e-05
21	23	6	141827882	142177674	rs6570464	rs7753254	AGAAGGAAAAAAAGAAAGAAA	0.127	1.39	6.23e-05
11	17	6	39890267	39962868	rs2984659	rs9369152	CGGAGAGGAGC	0.0103	2.87	6.25e-05
12	16	6	4058782	4209535	rs12198921	rs6933147	GAGAAGAAGAAC	0.0103	2.75	6.25e-05
14	29	6	169427629	169542869	rs655307	rs13217516	GGAGGGCGAAACGG	0.0138	2.64	6.26e-05
17	20	6	22518463	22673972	rs6904957	rs16886741	AGACGAGGGGGAAGCGG	0.0924	1.44	6.26e-05
18	25	6	124911565	125111409	rs641498	rs9401773	GGGGCGGGGCAGAGCAAA	0.0318	1.95	6.26e-05
15	15	6	65031922	65404903	rs6927405	rs9351369	AAAGCAAGGAGAAAA	0.033	1.83	6.28e-05
18	22	6	111352699	111695887	rs4082794	rs462779	GGAGAAAGGAAGACCGGA	0.014	2.48	6.28e-05
21	21	6	39136651	39282806	rs12214118	rs11756091	AACGAGAGGGAGAAGAACGAA	0.0247	2.05	6.28e-05
12	15	6	15882899	15995565	rs6903604	rs6459440	AAGCGAAGCGAA	0.0167	2.13	6.29e-05
22	21	6	1957861	2371304	rs2761239	rs9503159	GGAAACGGAAAGAGAGAAAAGA	0.0155	2.36	6.31e-05
22	25	6	152012956	152110943	rs3020334	rs543650	GCGGACGAAAAAAAAAGGAAGA	0.0192	2.2	6.32e-05
21	21	6	24541368	24640196	rs2817239	rs9356940	GGGGGAAGGAGAACCAAACAA	0.0279	1.84	6.34e-05
16	23	6	9008032	9142017	rs2050037	rs12205137	GAAAGGGGGGCAGAAG	0.0154	2.44	6.35e-05
21	17	6	22508420	22677768	rs1891347	rs9466435	GAAAGACGAGGGGGAAGCGGG	0.102	1.42	6.36e-05
25	20	6	24533074	24640196	rs2744597	rs9356940	ACCGGGGGGAAGGAGAACCAAACAA	0.03	1.81	6.36e-05
18	23	6	11168429	11268188	rs4713225	rs11964334	AAGAAGGAAACGGAGGGG	0.0124	3.1	6.37e-05
19	19	6	42252385	42598371	rs9471831	rs9471889	GAAAGAAAAGGGGAGAAAG	0.0278	2.01	6.37e-05
22	17	6	22508420	22686841	rs1891347	rs2057019	GAAAGACGAGGGGGAAGCGGGA	0.102	1.42	6.37e-05
25	22	6	141804428	142236407	rs6905051	rs9389954	AAAGAAGGAAAAAAAGAAAGAAAGA	0.133	1.39	6.37e-05
18	11	6	33636907	33697125	rs2077163	rs6457740	AGAAAAAGGAGAAGGGGG	0.0315	1.85	6.39e-05
20	17	6	22508420	22673972	rs1891347	rs16886741	GAAAGACGAGGGGGAAGCGG	0.102	1.42	6.39e-05
25	28	6	76947598	77341104	rs12205161	rs9361100	AGGAGAAGGAAAAGAGAGGGAGAAG	0.0185	2.33	6.39e-05
17	18	6	111352699	111683322	rs4082794	rs11751625	GGAGAAAGGAAGACCGG	0.0141	2.49	6.44e-05
21	21	6	141529979	141992359	rs9495923	rs4513816	GGGAAGGGAAAAAGAAGGAAA	0.133	1.4	6.46e-05
3	4	6	71723119	71729002	rs9351798	rs1079987	GAC	0.162	1.36	6.49e-05
22	19	6	36755668	36820565	rs9380602	rs236349	GCAAGGAAGAACCGGAGAACAG	0.0267	2.03	6.49e-05
24	18	6	9976215	10148580	rs9396778	rs17625252	GCGAGAGAGAAGGGAAAAGAAAAG	0.0152	2.46	6.49e-05
12	15	6	129570213	129686150	rs7751571	rs9388696	ACAGAGGAAAGG	0.0424	1.69	6.5e-05
1	2	6	11945778	11945778	rs16872095	rs16872095	A	0.901	0.695	6.51e-05
1	2	6	11945778	11945778	rs16872095	rs16872095	G	0.0994	1.44	6.51e-05
20	24	6	22661439	22760170	rs4712701	rs4432972	CGGGAAGGGAGAGGGACGGA	0.0332	1.8	6.51e-05
11	13	6	141718812	141857115	rs6932353	rs6904106	AGGGAAAAAGA	0.176	1.35	6.52e-05
22	15	6	33636907	33717770	rs2077163	rs9469583	AGAAAAAGGAGAAGGGGGGGGG	0.0306	1.85	6.54e-05
8	8	6	159988748	160050415	rs9456423	rs4708839	AAGAAGGG	0.13	1.41	6.55e-05
18	25	6	22686841	22776030	rs2057019	rs4711032	AAGGGAGAGGGACGGAGC	0.0243	1.94	6.55e-05
13	20	6	126190894	126362154	rs7754833	rs6900796	AGGGGGGCGAAAA	0.0747	1.54	6.56e-05
16	17	6	141529979	141860331	rs9495923	rs9376628	GGGAAGGGAAAAAGAA	0.141	1.39	6.56e-05
19	19	6	36755668	36804187	rs9380602	rs460539	GCAAGGAAGAACCGGAGAA	0.0265	2.04	6.56e-05
19	28	6	21936868	22044638	rs12210951	rs7742855	AAAGACAAAAGGAAAGGAG	0.0129	2.37	6.57e-05
22	20	6	141529979	141994355	rs9495923	rs1577948	GGGAAGGGAAAAAGAAGGAAAA	0.134	1.39	6.57e-05
22	22	6	141804428	142175291	rs6905051	rs1884055	AAAGAAGGAAAAAAAGAAAGAA	0.136	1.39	6.57e-05
12	23	6	20417976	20527017	rs746720	rs4429936	AGACAGGGAAGA	0.0348	1.75	6.58e-05
15	16	6	15838552	15995565	rs9476953	rs6459440	GAGAAGCGAAGCGAA	0.0164	2.19	6.58e-05
17	25	6	24550964	24641328	rs9467220	rs9366577	AAGGAGAACCAAACAAA	0.0307	1.83	6.58e-05
12	17	6	65084617	65376653	rs4518475	rs16895644	AAGCAAGGAGAA	0.0648	1.6	6.59e-05
12	18	6	63933079	64159064	rs1870488	rs9361779	AACAGAAAGAGA	0.0171	2.14	6.59e-05
12	9	6	161136058	161173946	rs4252105	rs11060	AAAAGGGGGAAC	0.0221	2.04	6.61e-05
15	26	6	71329265	71660111	rs1608696	rs6922893	AAGAAAAGGGACGCG	0.0189	2.24	6.61e-05
5	5	6	71722821	71733002	rs6910674	rs9446323	AGACG	0.162	1.36	6.62e-05
6	5	6	71722821	71733748	rs6910674	rs2092836	AGACGA	0.162	1.36	6.62e-05
20	11	6	33624221	33689534	rs4259245	rs2967	AGAGAGAAAAAGGAGAAGGG	0.0281	1.82	6.62e-05
6	8	6	112610724	112643310	rs6568729	rs9487887	ACAGCG	0.115	1.43	6.64e-05
14	18	6	63933079	64186032	rs1870488	rs9353016	AACAGAAAGAGACA	0.0171	2.14	6.64e-05
14	26	6	53239608	53370395	rs934147	rs524553	CAAAGGAGAAGCGG	0.0126	2.65	6.65e-05
19	21	6	1038522	1167422	rs2317453	rs1161761	GAAAGGAGGAAAAGAAGAA	0.035	1.94	6.66e-05
21	18	6	23160288	23214201	rs9348547	rs4247256	AGAGGGGAAAAACGGAAAGCA	0.0283	1.92	6.66e-05
13	18	6	63933079	64169534	rs1870488	rs9449312	AACAGAAAGAGAC	0.0171	2.14	6.67e-05
7	9	6	71722821	71741216	rs6910674	rs6455400	AGACGAA	0.148	1.37	6.68e-05
8	18	6	143706420	143816859	rs223607	rs8161	AAGCAGAG	0.0714	1.62	6.68e-05
20	24	6	141827882	142175291	rs6570464	rs1884055	AGAAGGAAAAAAAGAAAGAA	0.127	1.39	6.68e-05
1	2	6	71723390	71723390	rs9346415	rs9346415	A	0.162	1.36	6.7e-05
1	2	6	71723390	71723390	rs9346415	rs9346415	G	0.838	0.736	6.7e-05
11	16	6	148162328	148219940	rs2294805	rs474377	GGAAGAGACAG	0.0454	0.489	6.73e-05
16	18	6	15838552	16007935	rs9476953	rs10498686	GAGAAGCGAAGCGAAG	0.0156	2.23	6.73e-05
9	20	6	71729002	71781342	rs1079987	rs6911809	CGAAGGGCG	0.0314	1.8	6.76e-05
20	15	6	160050415	160207570	rs4708839	rs4709369	GGCAAGGGCAAAAAGCAGGG	0.0383	1.76	6.76e-05
9	8	6	71704432	71733748	rs9283838	rs2092836	CAAAGACGA	0.161	1.36	6.78e-05
8	8	6	71704432	71733002	rs9283838	rs9446323	CAAAGACG	0.161	1.36	6.79e-05
15	17	6	141529979	141857115	rs9495923	rs6904106	GGGAAGGGAAAAAGA	0.141	1.39	6.79e-05
18	22	6	134724334	134840948	rs9493929	rs6938621	CAGGGAGGAGAAGAAAAC	0.0278	1.94	6.81e-05
7	23	6	143703613	143778954	rs223597	rs3804538	GAAGCAG	0.0738	1.61	6.82e-05
8	10	6	132561805	132686567	rs7738716	rs9385602	AAGCCAAA	0.485	1.27	6.82e-05
17	23	6	9008032	9181572	rs2050037	rs1324546	GAAAGGGGGGCAGAAGG	0.0154	2.43	6.82e-05
11	20	6	166956895	166984801	rs6918886	rs9459695	AGAAGCGAACC	0.0244	2.01	6.83e-05
13	23	6	36804187	36912256	rs460539	rs12199301	ACAGAAGAGGAAG	0.0162	2.32	6.83e-05
18	15	6	52889275	53095364	rs222461	rs2816363	CAACAAAGGCAGACAGAA	0.0496	0.5	6.83e-05
12	19	6	112522852	112589314	rs11757455	rs883893	GAGAGAAAAGAG	0.0235	1.94	6.84e-05
6	9	6	102165329	102211817	rs1222955	rs9498691	GGAAGC	0.011	2.81	6.85e-05
2	3	6	11945778	11952845	rs16872095	rs10947670	GG	0.0994	1.44	6.87e-05
3	4	6	71729002	71733748	rs1079987	rs2092836	CGA	0.163	1.36	6.87e-05
7	8	6	71716067	71733002	rs4706474	rs9446323	AAAGACG	0.161	1.36	6.9e-05
8	8	6	71716067	71733748	rs4706474	rs2092836	AAAGACGA	0.161	1.36	6.9e-05
21	11	6	33624221	33690310	rs4259245	rs630792	AGAGAGAAAAAGGAGAAGGGG	0.0281	1.82	6.91e-05
13	25	6	24549668	24614392	rs807532	rs9379671	GAAGGAGAACCAA	0.0332	1.82	6.95e-05
16	24	6	141857115	142169481	rs6904106	rs9389952	AAGGAAAAAAAGAAAG	0.139	1.38	6.95e-05
5	8	6	112601921	112606215	rs17073644	rs6923632	GCCGC	0.403	0.773	6.96e-05
18	14	6	160050415	160204127	rs4708839	rs4709368	GGCAAGGGCAAAAAGCAG	0.0382	1.76	6.97e-05
19	20	6	134724334	134845350	rs9493929	rs6920474	CAGGGAGGAGAAGAAAACC	0.0281	1.93	6.97e-05
23	25	6	141718812	142061431	rs6932353	rs6903549	AGGGAAAAAGAAGGAAAAAAAGA	0.113	1.41	6.97e-05
17	22	6	11799148	11963222	rs4711432	rs186017	ACGAACAGGGCGGGGGG	0.0142	3.02	6.98e-05
4	7	6	124580035	124606520	rs1523977	rs7771967	GGGC	0.0711	1.56	6.99e-05
18	20	6	22711807	22838984	rs9356834	rs1074349	GAGAAAAGAGACGGACAA	0.0315	1.82	7.01e-05
7	8	6	151643910	151674326	rs2485542	rs3823310	GAAAGGC	0.0121	2.56	7.02e-05
17	20	6	141529979	141894535	rs9495923	rs1999876	GGGAAGGGAAAAAGAAG	0.134	1.39	7.03e-05
19	23	6	162310496	162465203	rs9355950	rs9458439	AGAAGAGAAAGGACGGAAG	0.0768	1.6	7.04e-05
15	26	6	24559433	24641328	rs3903801	rs9366577	GGAGAACCAAACAAA	0.0232	1.97	7.07e-05
16	23	6	11799148	11961951	rs4711432	rs169716	ACGAACAGGGCGGGGG	0.0142	3.02	7.07e-05
12	15	6	148162328	148221417	rs2294805	rs17077550	GGAAGAGACAGA	0.0433	0.48	7.08e-05
24	15	6	33636907	33723290	rs2077163	rs4304152	AGAAAAAGGAGAAGGGGGGGGGGA	0.0306	1.85	7.08e-05
24	21	6	141827882	142245981	rs6570464	rs9376660	AGAAGGAAAAAAAGAAAGAAAGAA	0.123	1.39	7.08e-05
19	20	6	141529979	141937741	rs9495923	rs9496101	GGGAAGGGAAAAAGAAGGA	0.133	1.39	7.1e-05
18	24	6	169393766	169519052	rs1757975	rs2093524	AGGGAGGGAGGGCGAAAC	0.011	2.72	7.11e-05
11	14	6	129574015	129686150	rs7754620	rs9388696	CAGAGGAAAGG	0.0423	1.69	7.13e-05
19	14	6	160050415	160206631	rs4708839	rs3818299	GGCAAGGGCAAAAAGCAGG	0.0383	1.76	7.15e-05
11	30	6	124328531	124442286	rs3861386	rs594664	CGAAGCAAGCA	0.0147	0.0875	7.16e-05
8	11	6	148162328	148207211	rs2294805	rs9322110	GGAAGAGA	0.0476	0.499	7.17e-05
18	24	6	23181312	23214201	rs12663119	rs4247256	GGGGAAAAACGGAAAGCA	0.0232	2.01	7.18e-05
25	15	6	33624221	33710284	rs4259245	rs6942022	AGAGAGAAAAAGGAGAAGGGGGGGG	0.0281	1.82	7.18e-05
10	11	6	112606123	112651206	rs6901099	rs1935681	AAAACAGCGG	0.0737	1.5	7.19e-05
18	22	6	11799148	11969531	rs4711432	rs1543573	ACGAACAGGGCGGGGGGG	0.0142	2.97	7.19e-05
20	20	6	141529979	141988466	rs9495923	rs1338103	GGGAAGGGAAAAAGAAGGAA	0.133	1.39	7.2e-05
23	24	6	141799534	142175291	rs13201721	rs1884055	AAAAGAAGGAAAAAAAGAAAGAA	0.13	1.38	7.2e-05
15	22	6	11799148	11959888	rs4711432	rs6941983	ACGAACAGGGCGGGG	0.0142	3.02	7.21e-05
18	17	6	36757266	36804187	rs958423	rs460539	CAAGGAAGAACCGGAGAA	0.0314	1.91	7.22e-05
19	20	6	84520520	85043919	rs1570843	rs9359585	AAAAGAAGAGAAGGAAAAA	0.0166	2.39	7.22e-05
24	24	6	141799534	142177674	rs13201721	rs7753254	AAAAGAAGGAAAAAAAGAAAGAAA	0.13	1.38	7.22e-05
11	13	6	71718143	71752504	rs11757574	rs13208627	AAGACGAAGGG	0.149	1.37	7.23e-05
19	24	6	22734908	22868767	rs17206256	rs10440820	AAAAGGAGCGGCCGAGAGA	0.0204	2.05	7.24e-05
2	4	6	36786072	36791412	rs1015330	rs4714014	GA	0.679	0.774	7.25e-05
4	5	6	71722821	71729002	rs6910674	rs1079987	AGAC	0.162	1.36	7.28e-05
17	22	6	166943513	166996991	rs11970312	rs960145	CAAGAGAAGCGAACCAA	0.0212	1.98	7.28e-05
12	26	6	155395055	155503151	rs9384280	rs7756965	GGGCGGGAGGAA	0.014	2.47	7.31e-05
12	27	6	70962039	71062163	rs2274584	rs1321057	GGAGGAGAGCGG	0.0472	1.8	7.32e-05
3	4	6	71722821	71723390	rs6910674	rs9346415	AGA	0.162	1.36	7.34e-05
14	23	6	11799148	11952845	rs4711432	rs10947670	ACGAACAGGGCGGG	0.0142	3.01	7.34e-05
17	25	6	24559433	24646821	rs3903801	rs3756821	GGAGAACCAAACAAAGG	0.0233	1.97	7.34e-05
23	19	6	36755668	36825573	rs9380602	rs9462232	GCAAGGAAGAACCGGAGAACAGA	0.0268	2.02	7.36e-05
6	6	6	71718143	71733002	rs11757574	rs9446323	AAGACG	0.161	1.36	7.37e-05
25	21	6	33865380	33944014	rs4713714	rs2495975	GGAAAGAGGGCGAAGAGACGGGAAG	0.071	1.53	7.38e-05
10	13	6	129594759	129699599	rs265395	rs7356971	GAGGAAAGGG	0.0468	1.66	7.39e-05
22	25	6	36755402	36819210	rs236410	rs9380614	CGCAAGGAAGAACCGGAGAACA	0.0259	2.02	7.4e-05
24	24	6	65143008	65540866	rs9444828	rs9342434	GCAGAGGAGAAGAGAAGGGGAAAG	0.0395	1.81	7.41e-05
20	21	6	141857115	142219217	rs6904106	rs7758295	AAGGAAAAAAAGAAAGAAAG	0.134	1.38	7.43e-05
10	15	6	36759741	36791412	rs9366916	rs4714014	AAGGAAGAAC	0.0463	1.76	7.44e-05
14	20	6	82782672	82980983	rs7454792	rs540814	GAGGAAGCGGGACG	0.0184	2.36	7.47e-05
21	24	6	36755402	36805885	rs236410	rs9380610	CGCAAGGAAGAACCGGAGAAC	0.0262	2.01	7.47e-05
7	8	6	71704432	71729002	rs9283838	rs1079987	CAAAGAC	0.161	1.36	7.48e-05
10	17	6	36820565	36912256	rs236349	rs12199301	GAAGAGGAAG	0.0109	2.45	7.5e-05
18	24	6	24539139	24614392	rs1091031	rs9379671	GGGGGGAAGGAGAACCAA	0.0261	1.91	7.52e-05
25	15	6	33617464	33702869	rs6457738	rs622917	GAGAGAGAAAAAGGAGAAGGGGGGG	0.029	1.8	7.52e-05
5	6	6	151643910	151663560	rs2485542	rs900653	GAAAG	0.0124	2.53	7.53e-05
24	20	6	22525146	22711807	rs9393307	rs9356834	GACGAGGGGGAAGCGGGAAGGGAG	0.0945	1.44	7.53e-05
23	15	6	20209344	20492995	rs1536581	rs1042317	CCGAAGCGGAGAAAGCAGACAGG	0.0105	2.74	7.54e-05
16	25	6	24559433	24641605	rs3903801	rs16889556	GGAGAACCAAACAAAG	0.0233	1.96	7.55e-05
7	11	6	19792518	19827905	rs1997688	rs9348399	ACAAAAA	0.0159	2.42	7.56e-05
22	19	6	20301011	20524382	rs4712482	rs761154	GCGGAGAAAGCAGACAGGGAAG	0.0146	2.35	7.57e-05
6	8	6	71716067	71729002	rs4706474	rs1079987	AAAGAC	0.161	1.36	7.59e-05
10	13	6	132541408	132686567	rs7739499	rs9385602	AGAAGCCAAA	0.448	1.27	7.61e-05
20	19	6	36755668	36805885	rs9380602	rs9380610	GCAAGGAAGAACCGGAGAAC	0.0267	2.03	7.62e-05
18	22	6	112591906	112661761	rs1891472	rs9400534	GAAGAAAAAACAGCGGGG	0.0444	1.64	7.63e-05
6	10	6	125524718	125618969	rs474688	rs17053023	AGAGAA	0.0302	1.8	7.64e-05
10	23	6	3603720	3712111	rs13215178	rs9392005	CAAGGAAAAA	0.0143	2.48	7.64e-05
25	23	6	166521387	166636119	rs4504453	rs12663423	CGGGGGAGAAAGGGGAAGAGAGAAA	0.0207	2.22	7.64e-05
11	22	6	143137188	143275398	rs12190656	rs9496486	AAGGGGAGGAC	0.0181	2.29	7.65e-05
16	20	6	141894535	142175291	rs1999876	rs1884055	GGAAAAAAAGAAAGAA	0.152	1.36	7.67e-05
17	20	6	112591906	112651321	rs1891472	rs9374318	GAAGAAAAAACAGCGGG	0.0476	1.62	7.67e-05
23	15	6	33636907	33721933	rs2077163	rs9461905	AGAAAAAGGAGAAGGGGGGGGGG	0.0306	1.84	7.67e-05
13	16	6	125502382	125658409	rs17052816	rs9388421	AAAAGAGAAGAGA	0.0166	2.17	7.68e-05
16	16	6	15837290	15995565	rs13211010	rs6459440	AGAGAAGCGAAGCGAA	0.016	2.19	7.69e-05
20	27	6	36755402	36804187	rs236410	rs460539	CGCAAGGAAGAACCGGAGAA	0.0264	2	7.69e-05
25	16	6	22446285	22656328	rs10456256	rs2057016	CAGAAAAGAGAAAGACGAGGGGGAA	0.104	1.42	7.71e-05
17	15	6	52842849	53075109	rs17614751	rs2816376	GACAACAAAGGCAGACA	0.0485	0.499	7.72e-05
20	23	6	7757374	7917528	rs270404	rs9505309	GAAGAAAACGGAAGAGGCAA	0.0312	1.93	7.72e-05
21	15	6	33636907	33710284	rs2077163	rs6942022	AGAAAAAGGAGAAGGGGGGGG	0.0313	1.83	7.72e-05
3	4	6	11922362	11945778	rs23805	rs16872095	CGG	0.0988	1.44	7.75e-05
4	5	6	11913942	11945778	rs6907250	rs16872095	GCGG	0.0988	1.44	7.75e-05
4	6	6	11922362	11952845	rs23805	rs10947670	CGGG	0.0988	1.44	7.75e-05
5	7	6	11913942	11952845	rs6907250	rs10947670	GCGGG	0.0988	1.44	7.75e-05
17	21	6	141894535	142177674	rs1999876	rs7753254	GGAAAAAAAGAAAGAAA	0.152	1.36	7.75e-05
5	6	6	33723290	33741289	rs4304152	rs6904716	AAGGG	0.206	1.33	7.77e-05
7	11	6	132567078	132686567	rs9321334	rs9385602	AGCCAAA	0.485	1.27	7.77e-05
20	20	6	20198845	20418329	rs943573	rs2328488	GGCCGAAGCGGAGAAAGCAG	0.0147	2.79	7.77e-05
24	20	6	22501947	22677768	rs7742591	rs9466435	AGAGAAAGACGAGGGGGAAGCGGG	0.0835	1.44	7.77e-05
25	20	6	22501947	22686841	rs7742591	rs2057019	AGAGAAAGACGAGGGGGAAGCGGGA	0.0835	1.44	7.77e-05
3	6	6	165298267	165309797	rs7767429	rs7764525	AAG	0.11	0.617	7.78e-05
12	17	6	141753243	141937741	rs11962370	rs9496101	GAAAAAGAAGGA	0.169	1.35	7.78e-05
17	19	6	36759741	36804187	rs9366916	rs460539	AAGGAAGAACCGGAGAA	0.039	1.81	7.78e-05
5	6	6	53068349	53085616	rs12196615	rs2816372	AAGAG	0.0114	2.38	7.79e-05
8	11	6	19790560	19827905	rs760794	rs9348399	AACAAAAA	0.0143	2.57	7.79e-05
21	17	6	84428280	85043919	rs586661	rs9359585	GAAAAAGAAGAGAAGGAAAAA	0.0179	2.27	7.79e-05
12	16	6	105756525	105997617	rs1149316	rs6934122	AACGGAACAAAA	0.0126	2.66	7.83e-05
17	24	6	141827882	142164431	rs6570464	rs9496163	AGAAGGAAAAAAAGAAA	0.125	1.39	7.83e-05
20	19	6	108332351	108885623	rs7770621	rs1536057	AAAAGGGCGAAAGGACGAGA	0.021	2.38	7.83e-05
18	16	6	52842849	53080924	rs17614751	rs2817093	GACAACAAAGGCAGACAG	0.049	0.503	7.84e-05
21	27	6	156152890	156335857	rs4260759	rs1449678	GGAAAGCGGAAAGGAGACGAG	0.0415	1.71	7.85e-05
15	15	6	52848149	53072967	rs316131	rs9474440	ACAACAAAGGCAGAC	0.0501	0.503	7.86e-05
18	20	6	141529979	141919054	rs9495923	rs9496093	GGGAAGGGAAAAAGAAGG	0.133	1.39	7.86e-05
20	23	6	124896527	125111409	rs576646	rs9401773	GAGGGGCGGGGCAGAGCAAA	0.0265	2	7.86e-05
13	17	6	141753243	141988466	rs11962370	rs1338103	GAAAAAGAAGGAA	0.17	1.34	7.88e-05
23	22	6	24550964	24665340	rs9467220	rs3756819	AAGGAGAACCAAACAAAGGGAGC	0.021	1.97	7.89e-05
14	26	6	143614813	143765778	rs11755477	rs6929191	AAACAAGGGAAGCA	0.0432	1.81	7.9e-05
15	17	6	22507985	22624817	rs12195428	rs12193608	AGAAAGACGAGGGGG	0.096	1.41	7.9e-05
13	17	6	65084617	65392942	rs4518475	rs2055173	AAGCAAGGAGAAA	0.0627	1.6	7.91e-05
9	19	6	41389484	41443689	rs6912359	rs2477831	AGGAGCAAG	0.0205	2.1	7.92e-05
14	13	6	52889275	53072967	rs222461	rs9474440	CAACAAAGGCAGAC	0.0519	0.51	7.92e-05
24	15	6	33624221	33702869	rs4259245	rs622917	AGAGAGAAAAAGGAGAAGGGGGGG	0.0281	1.81	7.92e-05
14	16	6	129561490	129699599	rs265379	rs7356971	AACAGAGGAAAGGG	0.0395	1.7	7.94e-05
18	20	6	22516569	22673972	rs7752528	rs16886741	AAGACGAGGGGGAAGCGG	0.095	1.43	7.95e-05
2	3	6	120871846	120894829	rs9374946	rs6932708	CG	0.445	1.27	7.96e-05
3	4	6	167827502	167830685	rs12213045	rs13198757	GGG	0.475	1.26	7.96e-05
20	21	6	82794239	83132239	rs2039669	rs3011884	AGGAAGCGGGACGGAAGCGA	0.0139	2.47	7.99e-05
14	14	6	22507985	22623239	rs12195428	rs2328723	AGAAAGACGAGGGG	0.0986	1.41	8e-05
23	21	6	1957861	2374821	rs2761239	rs1883587	GGAAACGGAAAGAGAGAAAAGAG	0.0159	2.27	8.01e-05
2	3	6	71733748	71741216	rs2092836	rs6455400	AA	0.155	1.37	8.02e-05
9	13	6	71718143	71743738	rs11757574	rs1983678	AAGACGAAG	0.144	1.37	8.02e-05
20	19	6	22516569	22686841	rs7752528	rs2057019	AAGACGAGGGGGAAGCGGGA	0.093	1.43	8.03e-05
4	7	6	112593550	112603809	rs9487875	rs6931341	AAGA	0.126	1.39	8.04e-05
10	14	6	129574015	129678863	rs7754620	rs7453910	CAGAGGAAAG	0.0425	1.68	8.07e-05
12	19	6	36755668	36791412	rs9380602	rs4714014	GCAAGGAAGAAC	0.0295	2	8.07e-05
2	3	6	80082927	80085887	rs725750	rs4055090	AG	0.291	1.28	8.08e-05
4	5	6	53072967	53085616	rs9474440	rs2816372	AGAG	0.0114	2.37	8.08e-05
10	18	6	21470419	21658881	rs7759649	rs941990	AGAAAGGAGA	0.011	3.04	8.09e-05
13	14	6	141671732	141860331	rs9376609	rs9376628	AAGGGAAAAAGAA	0.149	1.38	8.09e-05
5	6	6	71718143	71729002	rs11757574	rs1079987	AAGAC	0.161	1.36	8.11e-05
10	14	6	124481616	124606520	rs802273	rs7771967	AGGGCAGGGC	0.0603	1.61	8.11e-05
17	19	6	22516569	22673453	rs7752528	rs926571	AAGACGAGGGGGAAGCG	0.0948	1.43	8.12e-05
22	28	6	44777691	45468074	rs10948172	rs6914610	AAGAGCAAACGAAGGAAGAAAC	0.0101	3.5	8.12e-05
5	6	6	71716067	71723390	rs4706474	rs9346415	AAAGA	0.161	1.36	8.15e-05
6	6	6	71704432	71723390	rs9283838	rs9346415	CAAAGA	0.161	1.36	8.15e-05
10	13	6	141740918	141860331	rs1414123	rs9376628	GGAAAAAGAA	0.176	1.35	8.15e-05
16	25	6	143661166	143842099	rs9908	rs9496652	AGGGAAGCAGAGAAAA	0.04	1.86	8.15e-05
21	21	6	22516569	22694829	rs7752528	rs1555108	AAGACGAGGGGGAAGCGGGAA	0.0952	1.43	8.15e-05
24	22	6	169358695	169556108	rs11969044	rs2093525	GGAGGGAGGGAGGGCGAAACGGGA	0.0114	2.64	8.17e-05
23	13	6	33624221	33702701	rs4259245	rs12207382	AGAGAGAAAAAGGAGAAGGGGGG	0.0281	1.81	8.18e-05
13	24	6	36203710	36254854	rs9462164	rs6457895	GGGAGAAAGGCGA	0.0188	0.138	8.19e-05
11	18	6	22525146	22643749	rs9393307	rs10806959	GACGAGGGGGA	0.105	1.41	8.2e-05
15	27	6	93277987	93512325	rs12216384	rs9345274	AAACAAAGGGGGAGA	0.0212	2.02	8.2e-05
24	21	6	23126759	23216134	rs4566882	rs13205089	AAAGAGGGGAAAAACGGAAAGCAG	0.0221	2	8.2e-05
8	16	6	43695675	43742626	rs9472114	rs833070	AAGGAGAG	0.0161	2.24	8.21e-05
14	26	6	71329265	71650172	rs1608696	rs9294882	AAGAAAAGGGACGC	0.019	2.22	8.21e-05
25	21	6	23126759	23218671	rs4566882	rs9393382	AAAGAGGGGAAAAACGGAAAGCAGG	0.0221	2	8.25e-05
14	24	6	36177857	36254854	rs2239798	rs6457895	AGGGAGAAAGGCGA	0.0223	0.183	8.26e-05
24	18	6	131149795	131469461	rs6908154	rs497082	AAAACAAGAAAAGGAAGGGCCACA	0.0124	2.73	8.27e-05
20	10	6	155407208	155568881	rs9322498	rs3011906	AGAGAGGGGAGAAAGGGGGA	0.0158	2.49	8.3e-05
16	16	6	141671732	141937741	rs9376609	rs9496101	AAGGGAAAAAGAAGGA	0.143	1.37	8.31e-05
13	26	6	33915771	33961441	rs7771788	rs2495992	GGAAGGGAACGGG	0.056	1.71	8.32e-05
20	15	6	33636907	33702869	rs2077163	rs622917	AGAAAAAGGAGAAGGGGGGG	0.0314	1.83	8.32e-05
11	20	6	93372070	93512325	rs12175910	rs9345274	GGAAAAGAAGG	0.0477	1.66	8.33e-05
22	24	6	22686841	22827583	rs2057019	rs9393338	AAGGGAGAGGGACGGAGCGGCC	0.0238	1.92	8.33e-05
16	21	6	141848595	142164431	rs12204830	rs9496163	GAAGGAAAAAAAGAAA	0.14	1.38	8.34e-05
12	23	6	143706420	143842099	rs223607	rs9496652	AAGCAGAGAAAA	0.0635	1.66	8.35e-05
4	5	6	71718143	71723390	rs11757574	rs9346415	AAGA	0.161	1.36	8.36e-05
24	21	6	112522852	112616614	rs11757455	rs11962065	GAGAGAAAAGAGGGAAGAAAAAAC	0.0157	2.17	8.36e-05
18	17	6	141671732	141992359	rs9376609	rs4513816	AAGGGAAAAAGAAGGAAA	0.139	1.38	8.37e-05
22	22	6	24550964	24659071	rs9467220	rs2143340	AAGGAGAACCAAACAAAGGGAG	0.021	1.96	8.37e-05
2	3	6	71723390	71729002	rs9346415	rs1079987	AC	0.163	1.35	8.39e-05
18	21	6	23160288	23208904	rs9348547	rs9379482	AGAGGGGAAAAACGGAAA	0.0329	1.88	8.4e-05
17	16	6	141671732	141988466	rs9376609	rs1338103	AAGGGAAAAAGAAGGAA	0.143	1.37	8.42e-05
14	15	6	52848149	53068349	rs316131	rs12196615	ACAACAAAGGCAGA	0.0503	0.505	8.45e-05
14	25	6	9015569	9139653	rs382854	rs767022	AAAGGGGGGCAGAA	0.0144	2.46	8.45e-05
19	17	6	141671732	141994355	rs9376609	rs1577948	AAGGGAAAAAGAAGGAAAA	0.139	1.38	8.45e-05
13	23	6	112606215	112672155	rs6923632	rs11153362	AAACAGCGGGGAC	0.0356	1.83	8.46e-05
16	24	6	24545307	24615063	rs12196913	rs7763790	GGGAAGGAGAACCAAA	0.0342	1.8	8.47e-05
2	3	6	112550015	112558763	rs9487857	rs2072024	AG	0.259	1.29	8.48e-05
10	18	6	39149784	39221586	rs9394577	rs1744413	ACGAGAGGGA	0.145	1.35	8.48e-05
13	14	6	52889275	53068349	rs222461	rs12196615	CAACAAAGGCAGA	0.0519	0.511	8.49e-05
22	24	6	36780142	36912256	rs7745099	rs12199301	AACCGGAGAACAGAAGAGGAAG	0.0172	2.18	8.52e-05
23	24	6	22624817	22755319	rs12193608	rs4510658	GAAGCGGGAAGGGAGAGGGACGG	0.0302	1.83	8.52e-05
24	13	6	33617464	33702701	rs6457738	rs12207382	GAGAGAGAAAAAGGAGAAGGGGGG	0.0291	1.79	8.54e-05
16	19	6	22516569	22661439	rs7752528	rs4712701	AAGACGAGGGGGAAGC	0.0949	1.42	8.55e-05
22	18	6	22501947	22673453	rs7742591	rs926571	AGAGAAAGACGAGGGGGAAGCG	0.0835	1.44	8.55e-05
14	22	6	160174456	160251955	rs1440	rs9457732	AGGAGGGGGACGAG	0.0183	0.223	8.58e-05
18	20	6	82765836	82980983	rs34341363	rs540814	AAAGGAGGAAGCGGGACG	0.0216	2.09	8.6e-05
19	14	6	33636907	33702701	rs2077163	rs12207382	AGAAAAAGGAGAAGGGGGG	0.0315	1.83	8.6e-05
10	23	6	41389484	41460739	rs6912359	rs16894733	AGGAGCAAGA	0.0176	2.29	8.61e-05
25	19	6	22525146	22714582	rs9393307	rs9295563	GACGAGGGGGAAGCGGGAAGGGAGA	0.0945	1.44	8.61e-05
4	8	6	148002142	148062400	rs1608530	rs2282605	GGAG	0.0387	1.72	8.62e-05
11	23	6	155442052	155536606	rs6557403	rs9480091	GGGAGAAAGGG	0.0934	1.51	8.62e-05
9	14	6	71723390	71763859	rs9346415	rs1342757	ACGAAGGGC	0.0193	1.92	8.63e-05
25	15	6	21032682	21234424	rs415446	rs10946440	AGCAAACAGAAAGAGGAAGGGGCGA	0.0231	1.88	8.64e-05
25	17	6	33843759	33905008	rs6926872	rs7765294	GGAGGAAGGAAAGAGGGCGAAGAGA	0.053	1.59	8.64e-05
15	23	6	20416572	20545468	rs9295464	rs9366354	CAGACAGGGAAGAGA	0.0226	1.97	8.67e-05
16	23	6	20416572	20556905	rs9295464	rs9350258	CAGACAGGGAAGAGAG	0.0226	1.97	8.67e-05
20	25	6	39157781	39290200	rs6912288	rs3734619	CGAGAGGGAGAAGAACGAAA	0.0169	2.2	8.67e-05
5	11	6	19797837	19827905	rs6456269	rs9348399	AAAAA	0.0103	3.25	8.71e-05
22	11	6	33624221	33697125	rs4259245	rs6457740	AGAGAGAAAAAGGAGAAGGGGG	0.0283	1.8	8.73e-05
23	22	6	141804428	142177674	rs6905051	rs7753254	AAAGAAGGAAAAAAAGAAAGAAA	0.136	1.38	8.74e-05
11	22	6	8991886	9060163	rs6597377	rs12210482	CGAAAGGGGGG	0.0303	2.1	8.75e-05
21	14	6	31080828	31107187	rs2233967	rs1265093	GAGAGAAAGGAGGAGAAGGGG	0.0448	0.49	8.76e-05
23	22	6	16814304	17043546	rs1150644	rs9396742	CGAGAACGAGGCGAAGGGAAAGG	0.0107	2.65	8.8e-05
14	33	6	39177853	39275282	rs2815113	rs2758912	AGGGAGAAGAACGA	0.0241	2.09	8.82e-05
17	27	6	93277987	93530757	rs12216384	rs9445025	AAACAAAGGGGGAGACA	0.0211	2.02	8.82e-05
19	13	6	36735242	36779537	rs10947628	rs236391	AAAAAAGGAAGAGGAAAGA	0.0506	0.498	8.84e-05
19	18	6	20209344	20467578	rs1536581	rs6926668	CCGAAGCGGAGGCAGCAGA	0.0158	2.71	8.86e-05
8	8	6	151643910	151686905	rs2485542	rs11155787	GAAAGGCA	0.0119	2.54	8.87e-05
12	26	6	36206082	36254854	rs13196184	rs6457895	GGAGAAAGGCGA	0.0195	0.149	8.88e-05
13	15	6	4016348	4177527	rs12110567	rs9378848	AAGGAGAAGAAGA	0.0106	2.67	8.89e-05
19	18	6	21100044	21237606	rs9350319	rs12202180	AGAAAGAGGAAGGGGCGAA	0.0731	1.56	8.9e-05
14	20	6	22516569	22656328	rs7752528	rs2057016	AAGACGAGGGGGAA	0.0953	1.43	8.91e-05
19	25	6	141848595	142175291	rs12204830	rs1884055	GAAGGAAAAAAAGAAAGAA	0.135	1.38	8.92e-05
22	22	6	23184825	23242514	rs12524736	rs4452636	GAAAAACGGAAAGCAGGACCAG	0.0111	2.56	8.92e-05
12	18	6	33553580	33601132	rs394199	rs9469532	AGGGCGAGAGGA	0.119	0.674	8.94e-05
12	9	6	161137523	161175721	rs4252108	rs4252200	AAAGGGGGAACA	0.0193	2.09	8.96e-05
16	19	6	36759741	36800611	rs9366916	rs236358	AAGGAAGAACCGGAGA	0.0389	1.8	8.97e-05
19	28	6	152024985	152110943	rs851982	rs543650	GACGAAAAAAAAAGGAAGA	0.0211	2.15	8.97e-05
5	9	6	125524718	125583672	rs474688	rs2024971	AGAGA	0.0304	1.79	8.99e-05
9	13	6	129570213	129663271	rs7751571	rs1387918	ACAGAGGAA	0.0441	1.68	8.99e-05
11	15	6	129580545	129699599	rs265401	rs7356971	AGAGGAAAGGG	0.0426	1.68	8.99e-05
23	20	6	23184825	23243562	rs12524736	rs4236026	GAAAAACGGAAAGCAGGACCAGA	0.0103	2.58	9e-05
23	22	6	169358695	169546063	rs11969044	rs9689078	GGAGGGAGGGAGGGCGAAACGGG	0.0116	2.61	9.02e-05
20	23	6	21934671	22044638	rs7745964	rs7742855	GAAAGACAAAAGGAAAGGAG	0.013	2.39	9.03e-05
10	8	6	36922684	36944479	rs1405069	rs9296204	CGGGCGAAGA	0.0117	2.4	9.04e-05
11	17	6	141753243	141919054	rs11962370	rs9496093	GAAAAAGAAGG	0.17	1.34	9.04e-05
17	17	6	112593550	112661761	rs9487875	rs9400534	AAGAAAAAACAGCGGGG	0.0464	1.62	9.04e-05
9	12	6	124980834	125067086	rs1677933	rs6910069	GGGGCAGAG	0.28	1.29	9.05e-05
11	8	6	36922684	36944902	rs1405069	rs9296205	CGGGCGAAGAA	0.0117	2.4	9.06e-05
7	11	6	112601921	112610724	rs17073644	rs6568729	GAAAAAA	0.0583	1.52	9.07e-05
7	13	6	41389484	41430572	rs6912359	rs9471595	AGGAGCA	0.0227	1.99	9.07e-05
15	16	6	141671732	141919054	rs9376609	rs9496093	AAGGGAAAAAGAAGG	0.143	1.37	9.08e-05
4	5	6	112596456	112605814	rs1891470	rs12195540	AGAA	0.127	1.38	9.09e-05
23	11	6	33617464	33697125	rs6457738	rs6457740	GAGAGAGAAAAAGGAGAAGGGGG	0.0292	1.79	9.1e-05
20	23	6	22699395	22831647	rs9460776	rs1205495	GGAGAGAAAAGAGACGGACA	0.0577	1.58	9.11e-05
13	23	6	112506375	112564517	rs9374309	rs6926573	AGGAGAGAAAAGA	0.0239	1.87	9.14e-05
3	6	6	155395055	155411606	rs9384280	rs6915661	GAA	0.0129	2.74	9.15e-05
12	15	6	52889275	53066595	rs222461	rs9474433	CAACAAAGGCAG	0.0521	0.513	9.15e-05
15	17	6	63886188	64159064	rs9359331	rs9361779	CGGAACAGAAAGAGA	0.0164	2.13	9.15e-05
10	14	6	158969177	159045294	rs10447366	rs6915032	AGCAAAAAAG	0.0103	2.6	9.17e-05
17	14	6	125475645	125658409	rs557339	rs9388421	AAAGAAAAGAGAAGAGA	0.0136	2.32	9.18e-05
10	22	6	8991886	9055743	rs6597377	rs6597378	CGAAAGGGGG	0.0303	2.09	9.19e-05
16	25	6	24550964	24640196	rs9467220	rs9356940	AAGGAGAACCAAACAA	0.0323	1.79	9.19e-05
12	23	6	5831567	5947883	rs9392718	rs9405884	GCGAAGAGGGGA	0.0125	2.81	9.2e-05
18	18	6	139125140	139247076	rs722653	rs3763188	AAGAAGAAGGGAAGGAAA	0.0103	2.66	9.2e-05
23	24	6	22686841	22831647	rs2057019	rs1205495	AAGGGAGAGGGACGGAGCGGCCG	0.0233	1.92	9.2e-05
12	23	6	93372070	93520257	rs12175910	rs9294536	GGAAAAGAAGGC	0.0411	1.71	9.21e-05
15	22	6	166956895	167016947	rs6918886	rs3799585	AGAAGCGAACCAAGG	0.0226	2	9.21e-05
16	16	6	111352699	111635808	rs4082794	rs240969	GGAGAAAGGAAGACCG	0.0141	2.46	9.21e-05
25	22	6	23073785	23210222	rs4523075	rs9460847	AGCAAAAGAGGGGAAAAACGGAAAG	0.0285	1.87	9.21e-05
22	22	6	16814304	17034315	rs1150644	rs7740186	CGAGAACGAGGCGAAGGGAAAG	0.0115	2.58	9.22e-05
18	22	6	20246018	20467578	rs7746765	rs6926668	CGAAGCGGAGGCAGCAGA	0.0165	2.61	9.23e-05
20	25	6	141848595	142177674	rs12204830	rs7753254	GAAGGAAAAAAAGAAAGAAA	0.135	1.37	9.24e-05
23	19	6	12020241	12196910	rs6925772	rs1040992	GACAGAGGAAAGGAGACGAAGGC	0.0157	2.22	9.25e-05
8	13	6	141753243	141857115	rs11962370	rs6904106	GAAAAAGA	0.176	1.34	9.26e-05
18	28	6	23184825	23231654	rs12524736	rs12661192	GAAAAACGGAAAGCAGGA	0.0304	1.89	9.26e-05
20	14	6	36735242	36780142	rs10947628	rs7745099	AAAAAAGGAAGAGGAAAGAA	0.0508	0.5	9.26e-05
21	11	6	33617464	33689534	rs6457738	rs2967	GAGAGAGAAAAAGGAGAAGGG	0.0292	1.78	9.26e-05
17	17	6	36757266	36800611	rs958423	rs236358	CAAGGAAGAACCGGAGA	0.0312	1.9	9.29e-05
11	16	6	112522852	112564517	rs11757455	rs6926573	GAGAGAAAAGA	0.0235	1.92	9.3e-05
22	17	6	84428280	85054553	rs586661	rs12663831	GAAAAAGAAGAGAAGGAAAAAG	0.0177	2.24	9.3e-05
13	27	6	7938773	8013121	rs155487	rs2057184	AAAAGACCGAGGA	0.0231	1.96	9.31e-05
20	19	6	84520520	85054553	rs1570843	rs12663831	AAAAGAAGAGAAGGAAAAAG	0.0166	2.34	9.31e-05
24	19	6	82765836	83105313	rs34341363	rs714133	AAAGGAGGAAGCGGGACGGAAGCG	0.0183	2.2	9.31e-05
14	15	6	112601921	112651321	rs17073644	rs9374318	GAAAAAACAGCGGG	0.0633	1.52	9.33e-05
14	27	6	7938773	8015129	rs155487	rs2748376	AAAAGACCGAGGAA	0.0231	1.96	9.33e-05
8	13	6	112601921	112616614	rs17073644	rs11962065	GAAAAAAC	0.0661	1.52	9.34e-05
12	27	6	7938773	8009760	rs155487	rs7775656	AAAAGACCGAGG	0.0231	1.96	9.34e-05
25	20	6	169358695	169565035	rs11969044	rs6910183	GGAGGGAGGGAGGGCGAAACGGGAA	0.011	2.67	9.35e-05
23	19	6	82765836	83096577	rs34341363	rs9449462	AAAGGAGGAAGCGGGACGGAAGC	0.0183	2.2	9.36e-05
14	23	6	112506375	112589314	rs9374309	rs883893	AGGAGAGAAAAGAG	0.024	1.86	9.37e-05
17	22	6	53226311	53377834	rs9463906	rs574389	AACAAAGGAGAAGCGGA	0.0124	2.56	9.37e-05
21	19	6	39174525	39302832	rs10947787	rs1887716	GAGGGAGAAGAACGAAAAAAG	0.01	2.79	9.37e-05
16	22	6	11793197	11959888	rs4713922	rs6941983	AACGAACAGGGCGGGG	0.0122	3.26	9.38e-05
20	27	6	156152890	156335489	rs4260759	rs1449679	GGAAAGCGGAAAGGAGACGA	0.0415	1.7	9.4e-05
25	22	6	36755402	36831569	rs236410	rs13219913	CGCAAGGAAGAACCGGAGAACAGAA	0.026	2	9.4e-05
22	22	6	141799534	142174962	rs13201721	rs910325	AAAAGAAGGAAAAAAAGAAAGA	0.131	1.38	9.41e-05
13	24	6	169440779	169556108	rs12110438	rs2093525	GGGCGAAACGGGA	0.0162	2.55	9.42e-05
14	24	6	20382600	20506815	rs1570155	rs12206516	ACGACAGACAGGGA	0.0141	2.36	9.44e-05
15	19	6	22516569	22657821	rs7752528	rs2057018	AAGACGAGGGGGAAG	0.0947	1.42	9.45e-05
13	21	6	119004731	119256079	rs1891715	rs1885125	AGAAAAGAAGGGG	0.0394	1.81	9.46e-05
12	28	6	166588221	166636119	rs9348092	rs12663423	GGAAGGGAGAAA	0.0124	2.63	9.49e-05
22	16	6	141582182	142028607	rs9495937	rs975858	GAAGGGAAAAAGAAGGAAAAAA	0.14	1.37	9.49e-05
24	17	6	137343720	137593756	rs1167846	rs6906644	GAAAGGAAACGGGGACGAGGAAAC	0.0103	2.79	9.49e-05
12	16	6	15883689	16007935	rs881018	rs10498686	AGCGAAGCGAAG	0.0152	2.17	9.5e-05
17	22	6	11793197	11961951	rs4713922	rs169716	AACGAACAGGGCGGGGG	0.0122	3.26	9.5e-05
11	11	6	65031761	65294438	rs10944471	rs12196601	GAAAGCAAGGA	0.0563	1.63	9.51e-05
9	14	6	129580545	129678863	rs265401	rs7453910	AGAGGAAAG	0.0423	1.68	9.53e-05
3	4	6	120863967	120894829	rs12055391	rs6932708	GCG	0.443	1.26	9.54e-05
24	16	6	52842849	53111517	rs17614751	rs9474466	GACAACAAAGGCAGACAGAAGAGA	0.0465	0.491	9.54e-05
10	20	6	1318878	1374892	rs11242675	rs6899796	GGAAGGGGGG	0.0104	2.81	9.55e-05
22	11	6	33617464	33690310	rs6457738	rs630792	GAGAGAGAAAAAGGAGAAGGGG	0.0292	1.78	9.55e-05
9	18	6	39882750	39925922	rs716856	rs880919	GCGGAGAGG	0.0155	2.41	9.56e-05
19	21	6	23160288	23210222	rs9348547	rs9460847	AGAGGGGAAAAACGGAAAG	0.0357	1.81	9.56e-05
21	16	6	141582182	142027493	rs9495937	rs973118	GAAGGGAAAAAGAAGGAAAAA	0.14	1.37	9.56e-05
10	16	6	141753243	141894535	rs11962370	rs1999876	GAAAAAGAAG	0.164	1.35	9.57e-05
17	22	6	20382600	20527017	rs1570155	rs4429936	ACGACAGACAGGGAAGA	0.0153	2.21	9.57e-05
25	9	6	16477220	16639120	rs9477141	rs729770	AAGAGGAAGGGAGGAAAGGAGCACA	0.0133	2.32	9.57e-05
19	18	6	139125140	139285630	rs722653	rs9376387	AAGAAGAAGGGAAGGAAAG	0.0103	2.66	9.59e-05
15	23	6	20335060	20492995	rs11751348	rs1042317	GAGAAAGCAGACAGG	0.0144	2.4	9.6e-05
15	19	6	63933079	64273105	rs1870488	rs1744156	AACAGAAAGAGACAG	0.0171	2.11	9.61e-05
20	18	6	139125140	139294798	rs722653	rs11962973	AAGAAGAAGGGAAGGAAAGA	0.0101	2.66	9.61e-05
16	17	6	63886188	64169534	rs9359331	rs9449312	CGGAACAGAAAGAGAC	0.0164	2.12	9.63e-05
17	17	6	63886188	64186032	rs9359331	rs9353016	CGGAACAGAAAGAGACA	0.0164	2.12	9.65e-05
12	22	6	44200953	44316373	rs760370	rs6911823	AGGCACAAAAAG	0.0123	3.05	9.66e-05
17	18	6	169022053	169153014	rs12197584	rs1407514	GGGGAGAGGGGAGGAAC	0.0202	2.09	9.66e-05
16	25	6	44178471	44324600	rs2396243	rs4714784	GGAGGCACAAAAAGGG	0.0113	2.91	9.69e-05
18	22	6	141804428	142093922	rs6905051	rs9496139	AAAGAAGGAAAAAAAGAA	0.145	1.37	9.69e-05
24	23	6	36755402	36825573	rs236410	rs9462232	CGCAAGGAAGAACCGGAGAACAGA	0.0259	2	9.69e-05
2	3	6	167830327	167830685	rs10945538	rs13198757	GG	0.476	1.26	9.71e-05
7	19	6	5488980	5545046	rs9504412	rs2326613	CAGGAGC	0.066	1.65	9.71e-05
12	18	6	71716067	71752504	rs4706474	rs13208627	AAGGGCAGAGGG	0.0152	2.21	9.71e-05
18	22	6	11793197	11963222	rs4713922	rs186017	AACGAACAGGGCGGGGGG	0.0121	3.26	9.71e-05
15	22	6	71723119	71860000	rs9351798	rs10945289	GACGAAGGGCGGAAG	0.0502	1.62	9.73e-05
3	4	6	112601921	112605814	rs17073644	rs12195540	GAA	0.127	1.38	9.74e-05
15	25	6	44178471	44318072	rs2396243	rs1411904	GGAGGCACAAAAAGG	0.0113	2.91	9.75e-05
9	20	6	43686011	43742626	rs7767224	rs833070	AAAGGAGAG	0.0183	2.12	9.76e-05
3	4	6	112549164	112558763	rs4947179	rs2072024	AAG	0.258	1.29	9.77e-05
20	22	6	22709628	22846052	rs4711023	rs1018401	AGAGAAAAGGAGCGGCCGAG	0.0116	2.48	9.79e-05
25	21	6	65031761	65504664	rs10944471	rs12663566	GAAAGCAGAGGAGAAGAGAAGGGGA	0.0406	1.79	9.79e-05
15	30	6	23190068	23218671	rs9348549	rs9393382	AAAACGGAAAGCAGG	0.046	1.71	9.8e-05
7	14	6	124376164	124481616	rs2064687	rs802273	AGCACAA	0.0956	0.61	9.81e-05
14	16	6	141671732	141894535	rs9376609	rs1999876	AAGGGAAAAAGAAG	0.142	1.38	9.81e-05
6	21	6	20186760	20246018	rs2328395	rs7746765	ACGGCC	0.0109	2.82	9.83e-05
12	26	6	3343544	3442988	rs10498660	rs17250853	GAGGGGGGACAC	0.0159	2.66	9.83e-05
13	25	6	1500565	1591011	rs12660207	rs2076513	AAAAAAGAAAAAC	0.0242	2.01	9.83e-05
21	19	6	112564517	112661761	rs6926573	rs9400534	AGGGAAGAAAAAACAGCGGGG	0.0464	1.62	9.83e-05
11	19	6	143706420	143833126	rs223607	rs4896663	AAGCAGAGAAA	0.0695	1.61	9.84e-05
12	14	6	33023946	33048661	rs9277196	rs1042151	AGAAAAACAGAA	0.276	1.31	9.84e-05
20	25	6	23184825	23237776	rs12524736	rs7740800	GAAAAACGGAAAGCAGGACC	0.0105	2.7	9.84e-05
22	13	6	36735242	36791412	rs10947628	rs4714014	AAAAAAGGAAGAGGAAAGAAGA	0.0512	0.504	9.84e-05
13	16	6	129561490	129686150	rs265379	rs9388696	AACAGAGGAAAGG	0.0394	1.69	9.87e-05
11	16	6	71683625	71741216	rs6930956	rs6455400	ACAAAGACGAA	0.073	1.47	9.88e-05
21	12	6	33614127	33684313	rs6935686	rs649775	GGAGAGAGAAAAAGGAGAAGG	0.0279	1.8	9.88e-05
7	6	6	71718143	71733748	rs11757574	rs2092836	AAGACGA	0.161	1.35	9.89e-05
19	16	6	141582182	141992359	rs9495937	rs4513816	GAAGGGAAAAAGAAGGAAA	0.143	1.36	9.89e-05
18	18	6	22501947	22643749	rs7742591	rs10806959	AGAGAAAGACGAGGGGGA	0.091	1.42	9.91e-05
24	20	6	23184825	23245281	rs12524736	rs9356854	GAAAAACGGAAAGCAGGACCAGAA	0.0104	2.56	9.91e-05
9	12	6	141728211	141848595	rs2184529	rs12204830	GGGAAAAAG	0.18	1.34	9.94e-05
21	21	6	141804428	142174962	rs6905051	rs910325	AAAGAAGGAAAAAAAGAAAGA	0.14	1.37	9.95e-05
19	21	6	82782672	83096577	rs7454792	rs9449462	GAGGAAGCGGGACGGAAGC	0.0168	2.36	9.96e-05
19	22	6	20246018	20470908	rs7746765	rs12205236	CGAAGCGGAGGCAGCAGAC	0.0164	2.61	9.96e-05
16	23	6	141827882	142093922	rs6570464	rs9496139	AGAAGGAAAAAAAGAA	0.13	1.38	9.97e-05
8	28	6	71008339	71062163	rs564031	rs1321057	GAGAGCGG	0.0458	1.88	9.98e-05
19	18	6	22491695	22624817	rs2504818	rs12193608	AAAGAGAAAGACGAGGGGG	0.0947	1.41	9.99e-05
20	23	6	7743663	7913556	rs9505270	rs1620656	GGAAGAAAACGGAAGAGGCA	0.0344	1.84	9.99e-05
