# Supplementary material for: A genome-wide association study in Swedish colorectal cancer patients with gastric- and prostate cancer in relatives
Source: Hered Cancer Clin Pract. 2024 Nov 14;22:25. doi: 10.1186/s13053-024-00299-z (PMC11562479; doi:10.1186/s13053-024-00299-z)
Supplement: Supplementary file 1 — Supplementary Material 1: Figure S1: Quantile-quantile plot (QQ-plot). QQ-plot of observed and expected P-values for single SNP analysis, -log 10 transformed. The diagonal red line represents the expected null hypothesis (= no association). Figure S2: Manhattan plot. Observed P values along the chromosomes for SNP association. The blue line represents suggestive statistical significance, p<5x10−5. Table S1-S23. [file 13053_2024_299_MOESM1_ESM.zip › Final Excel files, down to -05, Twin logistic, GWAS CRC-GC-PrC/CRC_GC_PrC_OncoTwin_chr7.logistic.xlsx]

## Sheet: sorted_Johanna_Logistic_CRC_GAS
NSNP	NHAP	CHR	BP1	BP2	SNP1	SNP2	HAPLOTYPE	F	OR	P		NSNP = Number of SNPs in the haplotype
15	21	7	13828099	13947289	rs7794026	rs10950497	GAGAACAGGAGAGGA	0.0139	3.2	1.09e-07		NHAP = Number of haplotypes in each locus
14	21	7	13828099	13945675	rs7794026	rs1859508	GAGAACAGGAGAGG	0.0144	3.1	1.64e-07		CHR = Chromosome number
18	21	7	146559474	146767404	rs4367451	rs740809	GAGAAAAAGAAGCCCAAA	0.0102	3.29	3.59e-07		BP1 = First base pair in a haplotype
16	20	7	13828099	13948517	rs7794026	rs2237292	GAGAACAGGAGAGGAG	0.0132	3.11	4.42e-07		BP2 = Last base pair in a haplotype
18	28	7	130854175	130963771	rs12530892	rs2129561	AAAGGAACGAGGAAAAGA	0.0127	3.48	6.05e-07		SNP1 = First SNP in a haplotype
2	4	7	19007884	19016165	rs17140423	rs2526639	GG	0.0277	2.52	6.87e-07		SNP2 = Last SNP in a haplotype
18	24	7	139918895	140024052	rs4725655	rs12703744	GAAGGCAAGGAGAAAAAG	0.0131	3.39	7.13e-07		F = Haplotype frequency in samples
19	24	7	130854036	130963771	rs16873924	rs2129561	AAAAGGAACGAGGAAAAGA	0.0114	3.35	1.31e-06		OR = Odds ratio
17	9	7	155625512	155721386	rs721347	rs11769663	AAAAGGGGAAGAGCAAC	0.0188	2.6	1.67e-06		P = P-value
17	28	7	139918895	140020787	rs4725655	rs6956771	GAAGGCAAGGAGAAAAA	0.0129	3.35	1.79e-06
22	20	7	145803445	146323187	rs7795836	rs347220	CGGACAGGAGCGGCAGACGAGG	0.0186	2.57	1.83e-06
16	26	7	146559474	146751635	rs4367451	rs10266239	GAGAAAAAGAAGCCCA	0.012	2.89	1.89e-06
23	19	7	145803445	146325412	rs7795836	rs724216	CGGACAGGAGCGGCAGACGAGGA	0.0188	2.55	2.12e-06
17	27	7	146559474	146759484	rs4367451	rs6973868	GAGAAAAAGAAGCCCAA	0.0121	2.89	2.23e-06
17	22	7	139920973	140024052	rs13223890	rs12703744	AAGGCAAGGAGAAAAAG	0.0125	3.12	3.26e-06
11	20	7	90639136	90818888	rs11773740	rs6465305	AGGAAGGCCGG	0.0154	2.6	3.61e-06
16	18	7	90639136	90860351	rs11773740	rs7809443	AGGAAGGCCGGAAAAG	0.0112	3.17	3.62e-06
12	20	7	90639136	90820630	rs11773740	rs2063390	AGGAAGGCCGGA	0.0154	2.59	4.11e-06
24	19	7	145803445	146332198	rs7795836	rs12536200	CGGACAGGAGCGGCAGACGAGGAA	0.0187	2.49	4.43e-06
6	10	7	36695217	36729324	rs4723551	rs4077337	CGGGAA	0.0146	2.61	4.52e-06
18	23	7	139920973	140033631	rs13223890	rs558	AAGGCAAGGAGAAAAAGG	0.0125	3.03	4.84e-06
15	20	7	90639136	90854065	rs11773740	rs10259757	AGGAAGGCCGGAAAA	0.0113	3.1	5.04e-06
18	22	7	21682636	21778966	rs7796497	rs2965362	AGAACACAAACGGAAAAC	0.0173	2.63	5.5e-06
18	28	7	30087381	30519030	rs10488085	rs2736726	AGGGGGGAGCAAGGAGAG	0.0143	3.24	5.54e-06
15	18	7	23962975	24082848	rs6973321	rs6946475	ACAAAAGGCGAAAGG	0.138	1.43	5.64e-06
25	19	7	145803445	146350629	rs7795836	rs344488	CGGACAGGAGCGGCAGACGAGGAAG	0.0186	2.47	5.78e-06
16	18	7	23962975	24091130	rs6973321	rs272693	ACAAAAGGCGAAAGGG	0.137	1.43	5.89e-06
13	22	7	90639136	90833184	rs11773740	rs12704597	AGGAAGGCCGGAA	0.0135	2.74	5.99e-06
4	10	7	132217201	132294607	rs17166546	rs1991313	AGAG	0.0166	2.89	6.19e-06
16	26	7	130867682	130963771	rs326226	rs2129561	AGGAACGAGGAAAAGA	0.0117	3.18	6.28e-06
19	19	7	2268970	2510094	rs1626670	rs11764837	AGGACAAAAGAGGGCCAGG	0.0183	2.48	6.4e-06
16	25	7	139920973	140020787	rs13223890	rs6956771	AAGGCAAGGAGAAAAA	0.0124	3.09	6.62e-06
5	9	7	24097729	24142928	rs104987	rs759869	GAGAA	0.054	1.79	6.68e-06
19	17	7	95614521	95778402	rs17167270	rs3779486	GAAGGGAGGAACGAAAGAA	0.0131	2.54	7.79e-06
13	28	7	139902694	139987072	rs10279097	rs2471318	AGAAGGCAAGGAG	0.0199	2.51	7.83e-06
12	21	7	18877874	18993249	rs2073963	rs11505418	CGAGCAAACAAA	0.0118	3.01	7.99e-06
20	15	7	95614521	95800820	rs17167270	rs2301629	GAAGGGAGGAACGAAAGAAG	0.0123	2.58	8.11e-06
10	22	7	11528500	11569853	rs10486135	rs12674351	CAGCGAACCG	0.0208	2.31	8.24e-06
19	20	7	30087381	30544360	rs10488085	rs38414	AGGGGGGAGCAAGGAGAGA	0.0136	3.26	8.32e-06
14	20	7	90639136	90852632	rs11773740	rs6963218	AGGAAGGCCGGAAA	0.0123	2.92	8.36e-06
19	23	7	14279074	14379251	rs10229230	rs2108510	AGAAGAAAAAGGACAAACA	0.0175	2.62	8.63e-06
10	12	7	24007472	24082848	rs7802177	rs6946475	AGGCGAAAGG	0.164	1.4	8.75e-06
18	17	7	95614521	95757895	rs17167270	rs6465486	GAAGGGAGGAACGAAAGA	0.0133	2.52	9.18e-06
11	18	7	52971229	53015990	rs12535352	rs1320888	GGAGAAGAAGA	0.0485	0.449	9.29e-06
11	12	7	24007472	24091130	rs7802177	rs272693	AGGCGAAAGGG	0.163	1.4	9.45e-06
13	18	7	24005226	24091130	rs1549395	rs272693	AAAGGCGAAAGGG	0.147	1.41	9.52e-06
25	16	7	30087381	30674374	rs10488085	rs7791663	AGGGGGGAGCAAGGAGAGAAAAAGG	0.0119	3.34	9.52e-06
10	16	7	116840492	116920970	rs193580	rs916725	CAGGAGAAGG	0.0132	3.86	9.92e-06
6	12	7	132196753	132294607	rs4728258	rs1991313	GAAGAG	0.0157	2.93	1e-05
17	19	7	25033791	25157307	rs175	rs12700583	CGCGGAAAAGACGGAAA	0.0171	2.64	1.03e-05
5	10	7	132200868	132294607	rs156974	rs1991313	AAGAG	0.0152	2.98	1.06e-05
16	29	7	154385773	154470392	rs6964189	rs10247867	AGAGAGAGAAAGGGAG	0.0261	2.22	1.06e-05
19	29	7	88711537	88904674	rs2189058	rs1208853	GCGGAGGACGGAGAACGCG	0.0156	2.43	1.09e-05
20	29	7	88711537	88904777	rs2189058	rs1208854	GCGGAGGACGGAGAACGCGC	0.0156	2.43	1.09e-05
21	29	7	88711537	88919393	rs2189058	rs7778127	GCGGAGGACGGAGAACGCGCG	0.0156	2.43	1.09e-05
17	29	7	154385773	154471035	rs6964189	rs13227354	AGAGAGAGAAAGGGAGG	0.0259	2.22	1.11e-05
18	8	7	155625512	155722231	rs721347	rs6971588	AAAAGGGGAAGAGCAACA	0.0189	2.42	1.13e-05
22	16	7	95614521	95853837	rs17167270	rs6950250	GAAGGGAGGAACGAAAGAAGAA	0.0121	2.56	1.13e-05
3	6	7	24097729	24119660	rs104987	rs452276	GAG	0.0546	1.78	1.14e-05
6	9	7	24097729	24142977	rs104987	rs759870	GAGAAG	0.0539	1.77	1.16e-05
18	30	7	88711537	88895753	rs2189058	rs2708619	GCGGAGGACGGAGAACGC	0.0157	2.42	1.16e-05
18	23	7	14279074	14371506	rs10229230	rs917324	AGAAGAAAAAGGACAAAC	0.0176	2.6	1.17e-05
23	8	7	157736936	157866856	rs10249811	rs6961856	CGGCGGAAGAAAAAGGGCGGGAC	0.0131	2.71	1.17e-05
23	16	7	95614521	95864108	rs17167270	rs6957975	GAGAAAAGGGGCAAGCAGGAGGG	0.0325	1.89	1.2e-05
22	20	7	24005833	24181478	rs1549398	rs6461782	AAGGCGAAAGGGGAGAAGGGAA	0.0101	2.99	1.21e-05
24	16	7	95614521	95900270	rs17167270	rs35974282	GAGAAAAGGGGCAAGCAGGAGGGG	0.0325	1.89	1.23e-05
25	16	7	95614521	95902397	rs17167270	rs7779963	GAGAAAAGGGGCAAGCAGGAGGGGC	0.0325	1.89	1.24e-05
23	19	7	30087381	30603540	rs10488085	rs10234545	AGGGGGGAGCAAGGAGAGAAAAA	0.0137	3.08	1.26e-05
14	31	7	88711537	88830659	rs2189058	rs757153	GCGGAGGACGGAGA	0.0148	2.53	1.3e-05
17	25	7	21955785	22051466	rs12700327	rs6970233	AGAAGGAGCAGGGGGGA	0.0114	2.86	1.3e-05
6	11	7	24091130	24142928	rs272693	rs759869	GGAGAA	0.0454	1.83	1.31e-05
7	11	7	24091130	24142977	rs272693	rs759870	GGAGAAG	0.0455	1.83	1.31e-05
21	16	7	95614521	95806578	rs17167270	rs6959358	GAAGGGAGGAACGAAAGAAGA	0.0122	2.54	1.31e-05
22	19	7	129196392	129425910	rs12671559	rs10224663	AGGGGAAAGAAAGAGAAGGGAG	0.0252	2.03	1.31e-05
7	13	7	24076563	24113564	rs10272500	rs2113502	AAGGGGA	0.0464	1.72	1.33e-05
11	20	7	147725495	147855874	rs2710157	rs10264662	GAGAGGGGCAG	0.0123	2.87	1.33e-05
21	19	7	30087381	30588091	rs10488085	rs38468	AGGGGGGAGCAAGGAGAGAAA	0.0135	3.14	1.34e-05
18	29	7	154385773	154472155	rs6964189	rs7793584	AGAGAGAGAAAGGGAGGA	0.0251	2.22	1.35e-05
17	30	7	30087381	30512771	rs10488085	rs2709800	AGGGGGGAGCAAGGAGA	0.0144	3.1	1.37e-05
19	24	7	154385773	154482366	rs6964189	rs3823519	AGAGAGAGAAAGGGAGGAA	0.0253	2.2	1.39e-05
11	19	7	147731239	147868281	rs2527068	rs6973203	AGAGGGGCAGA	0.0164	2.53	1.4e-05
14	29	7	154385773	154461112	rs6964189	rs3807218	AGAGAGAGAAAGGG	0.026	2.2	1.41e-05
15	29	7	154385773	154468976	rs6964189	rs916514	AGAGAGAGAAAGGGA	0.026	2.2	1.41e-05
23	16	7	95614521	95864108	rs17167270	rs6957975	GAAGGGAGGAACGAAAGAAGAAA	0.0121	2.54	1.42e-05
24	6	7	2268970	2605333	rs1626670	rs1550202	AGGACAAAAGAGGGCCAGGAGGAG	0.0156	2.45	1.44e-05
23	14	7	154250592	154471035	rs6962496	rs13227354	GAGGAAAGAGAGAGAAAGGGAGG	0.0111	3.33	1.49e-05
17	24	7	14279074	14371050	rs10229230	rs17712036	AGAAGAAAAAGGACAAA	0.0176	2.56	1.51e-05
9	27	7	11615654	11678246	rs12699246	rs2526098	GAGAGCAAG	0.0162	3	1.52e-05
15	23	7	24005226	24113564	rs1549395	rs2113502	AAAGGCGAAAGGGGA	0.0411	1.76	1.52e-05
18	21	7	2268970	2508072	rs1626670	rs2906166	AGGACAAAAGAGGGCCAG	0.018	2.43	1.52e-05
18	25	7	21955785	22057577	rs12700327	rs1730913	AGAAGGAGCAGGGGGGAG	0.0114	2.83	1.53e-05
10	17	7	24035127	24113564	rs10447620	rs2113502	CGAAAGGGGA	0.0485	1.69	1.54e-05
18	25	7	154371838	154470392	rs11769619	rs10247867	AAAGAGAGAGAAAGGGAG	0.0197	2.56	1.54e-05
22	16	7	95614521	95853837	rs17167270	rs6950250	GAGAAAAGGGGCAAGCAGGAGG	0.0329	1.88	1.54e-05
15	26	7	154371838	154444461	rs11769619	rs7787632	AAAGAGAGAGAAAGG	0.0193	2.59	1.55e-05
20	24	7	154385773	154502635	rs6964189	rs753450	AGAGAGAGAAAGGGAGGAAC	0.0255	2.18	1.55e-05
9	14	7	24021963	24091130	rs4722312	rs272693	GCGAAAGGG	0.165	1.39	1.58e-05
10	23	7	146597770	146767404	rs12703848	rs740809	GAAGCCCAAA	0.0237	2.34	1.6e-05
24	22	7	99487071	100004446	rs2572011	rs1476679	GAGGGAGGGCAAAACGCGCAGAGA	0.0142	2.43	1.61e-05
10	13	7	24008462	24091130	rs12532005	rs272693	GGCGAAAGGG	0.165	1.39	1.62e-05
21	19	7	153030102	153205490	rs10487555	rs3110887	GAAACACACAGGCGAAGGAGC	0.0121	2.89	1.63e-05
7	20	7	44602187	44809276	rs217385	rs1065647	AGAAAGG	0.0116	2.87	1.65e-05
19	24	7	154371838	154471035	rs11769619	rs13227354	AAAGAGAGAGAAAGGGAGG	0.0198	2.54	1.65e-05
4	8	7	24097729	24132490	rs104987	rs175374	GAGA	0.0545	1.76	1.69e-05
16	26	7	154371838	154461112	rs11769619	rs3807218	AAAGAGAGAGAAAGGG	0.0193	2.58	1.69e-05
24	18	7	30087381	30625161	rs10488085	rs38494	AGGGGGGAGCAAGGAGAGAAAAAG	0.0138	3.02	1.69e-05
5	7	7	104461230	104536482	rs2465066	rs13232695	AAGAG	0.0422	1.83	1.71e-05
7	13	7	104440625	104536482	rs2470957	rs13232695	AGAAGAG	0.0461	1.83	1.71e-05
20	15	7	95614521	95800820	rs17167270	rs2301629	GAGAAAAGGGGCAAGCAGGA	0.0337	1.86	1.71e-05
14	17	7	23999091	24091130	rs12669666	rs272693	AAAAGGCGAAAGGG	0.155	1.39	1.72e-05
17	26	7	154371838	154468976	rs11769619	rs916514	AAAGAGAGAGAAAGGGA	0.0193	2.57	1.73e-05
13	16	7	24007472	24113564	rs7802177	rs2113502	AGGCGAAAGGGGA	0.048	1.69	1.74e-05
22	21	7	99487071	99792666	rs2572011	rs11762932	GAGGGAGGGCAAAACGCGCAGA	0.0142	2.43	1.74e-05
15	32	7	88711537	88852488	rs2189058	rs1008594	GCGGAGGACGGAGAA	0.0157	2.41	1.76e-05
22	14	7	154250592	154470392	rs6962496	rs10247867	GAGGAAAGAGAGAGAAAGGGAG	0.0111	3.29	1.77e-05
13	29	7	154385773	154444461	rs6964189	rs7787632	AGAGAGAGAAAGG	0.026	2.18	1.8e-05
17	18	7	23962975	24097729	rs6973321	rs104987	ACAAAAGGCGAAAGGGG	0.0426	1.72	1.8e-05
23	21	7	99487071	99820050	rs2572011	rs858506	GAGGGAGGGCAAAACGCGCAGAG	0.0142	2.42	1.8e-05
18	24	7	139937237	140039914	rs2471279	rs6964148	AGGCAAGGAGAAAAAGGA	0.0151	2.53	1.81e-05
20	17	7	118341243	118634585	rs1033064	rs7782688	AGACGGACAAGCCAAAAGAA	0.0122	2.75	1.86e-05
16	15	7	155625512	155698255	rs721347	rs6459961	AAAAGGGGAAGAGCAA	0.0297	2	1.88e-05
19	18	7	139918895	140033631	rs4725655	rs558	GAAGGCAAGGAGAAAAAGG	0.0143	2.78	1.88e-05
18	14	7	130391504	130616236	rs12154966	rs205716	AAAGGGGAAGAAAAAGAA	0.0113	2.93	1.89e-05
21	14	7	154250592	154468976	rs6962496	rs916514	GAGGAAAGAGAGAGAAAGGGA	0.0111	3.29	1.89e-05
6	10	7	88063545	88098737	rs11761151	rs2373452	CGGGGG	0.111	1.5	1.91e-05
16	16	7	88054931	88161734	rs11972558	rs6977770	ACGGGGGAAAGGACGA	0.0853	1.55	1.92e-05
20	14	7	154250592	154461112	rs6962496	rs3807218	GAGGAAAGAGAGAGAAAGGG	0.0111	3.28	1.93e-05
10	18	7	147759461	147868281	rs10485844	rs6973203	GAGGGGCAGA	0.0327	1.92	1.94e-05
13	17	7	23999091	24082848	rs12669666	rs6946475	AAAAGGCGAAAGG	0.155	1.39	1.94e-05
18	22	7	111771254	112090360	rs40144	rs17403123	GAAGAGAGAGAAGAGAAA	0.0133	3.02	1.96e-05
19	14	7	154250592	154444461	rs6962496	rs7787632	GAGGAAAGAGAGAGAAAGG	0.0111	3.27	1.97e-05
22	18	7	30087381	30592856	rs10488085	rs38471	AGGGGGGAGCAAGGAGAGAAAA	0.0136	3.05	1.98e-05
13	26	7	39240060	39332266	rs4323393	rs4330591	AAGAGGAACAGGG	0.0172	2.36	2e-05
10	18	7	147731239	147855874	rs2527068	rs10264662	AGAGGGGCAG	0.0156	2.59	2.01e-05
25	15	7	21706255	21814769	rs6975512	rs3926905	ACAAACGGAAAGCGGAAGGCGACGA	0.0165	2.45	2.01e-05
15	25	7	37435223	37562368	rs1882074	rs1425132	AGAAGGGAGAGGAAG	0.0142	3.53	2.02e-05
14	29	7	29188554	29295025	rs245885	rs3812368	AAAGGGAAGGAGGA	0.0178	2.31	2.07e-05
3	6	7	19003032	19016165	rs7808621	rs2526639	GGG	0.0279	2.16	2.1e-05
19	19	7	25031419	25158246	rs2711005	rs4719799	GCGCGGAAAAGACGGAAAA	0.0184	2.36	2.1e-05
12	18	7	24005226	24082848	rs1549395	rs6946475	AAAGGCGAAAGG	0.133	1.4	2.13e-05
9	15	7	24055011	24113564	rs2216974	rs2113502	GAAAGGGGA	0.049	1.67	2.14e-05
16	28	7	29188554	29304663	rs245885	rs245989	AAAGGGAAGGAGGAAA	0.0175	2.32	2.14e-05
25	11	7	37223401	37445669	rs2160430	rs1425125	GACGGAAGAAAACGGGAGAGAGAAG	0.0103	3.05	2.18e-05
14	28	7	88759421	88904674	rs10260551	rs1208853	GGACGGAGAACGCG	0.0204	2.11	2.2e-05
16	24	7	24966446	25088336	rs123	rs2526401	CGCAGGAGCGCGGAAA	0.0218	2.28	2.21e-05
16	28	7	88759421	88919393	rs10260551	rs7778127	GGACGGAGAACGCGCG	0.0205	2.11	2.25e-05
15	28	7	88759421	88904777	rs10260551	rs1208854	GGACGGAGAACGCGC	0.0205	2.11	2.26e-05
3	6	7	19007884	19019671	rs17140423	rs10268180	GGA	0.0283	2.1	2.32e-05
10	29	7	67620455	67665731	rs2052095	rs4718718	AAGGAAAACA	0.0185	2.26	2.32e-05
11	16	7	24008462	24097729	rs12532005	rs104987	GGCGAAAGGGG	0.08	1.54	2.37e-05
17	28	7	130863643	130963771	rs2253996	rs2129561	AAGGAACGAGGAAAAGA	0.0125	2.93	2.37e-05
4	10	7	138562547	138597036	rs9918611	rs3735013	GAAG	0.161	0.662	2.41e-05
21	16	7	95614521	95806578	rs17167270	rs6959358	GAGAAAAGGGGCAAGCAGGAG	0.0329	1.85	2.41e-05
23	16	7	157216837	157437584	rs13307078	rs1638020	GAAACAAGAGAAGAGGAAAGAGG	0.0227	2.02	2.41e-05
23	18	7	153030102	153216346	rs10487555	rs4626512	GAAACACACAGGCGAAGGAGCGG	0.0122	2.78	2.41e-05
22	19	7	153030102	153214451	rs10487555	rs3111275	GAAACACACAGGCGAAGGAGCG	0.012	2.84	2.42e-05
14	18	7	24005226	24097729	rs1549395	rs104987	AAAGGCGAAAGGGG	0.0443	1.69	2.48e-05
16	24	7	146553618	146750254	rs9648688	rs6980283	AGAGAAAAAGAAGCCC	0.0157	2.4	2.49e-05
14	23	7	14283147	14369294	rs10950513	rs10267619	AAGAAAAAGGACAA	0.0144	2.88	2.5e-05
24	16	7	95614521	95900270	rs17167270	rs35974282	GAAGGGAGGAACGAAAGAAGAAAA	0.0114	2.54	2.5e-05
18	19	7	23962975	24113564	rs6973321	rs2113502	ACAAAAGGCGAAAGGGGA	0.0407	1.73	2.52e-05
6	11	7	104441909	104536482	rs10085776	rs13232695	GAAGAG	0.0422	1.81	2.53e-05
25	16	7	95614521	95902397	rs17167270	rs7779963	GAAGGGAGGAACGAAAGAAGAAAAA	0.0114	2.54	2.56e-05
13	27	7	88759421	88895753	rs10260551	rs2708619	GGACGGAGAACGC	0.0205	2.1	2.62e-05
20	17	7	2268970	2528599	rs1626670	rs2906142	AGGACAAAAGAGGGCCAGGA	0.018	2.32	2.62e-05
7	19	7	25052796	25089059	rs2522251	rs4236318	CGGAAAA	0.0559	1.74	2.64e-05
12	13	7	24007472	24097729	rs7802177	rs104987	AGGCGAAAGGGG	0.0492	1.66	2.65e-05
15	30	7	29188554	29295856	rs245885	rs245974	AAAGGGAAGGAGGAA	0.0178	2.28	2.66e-05
11	14	7	24005833	24082848	rs1549398	rs6946475	AAGGCGAAAGG	0.15	1.38	2.67e-05
12	28	7	88759421	88868981	rs10260551	rs13223868	GGACGGAGAACG	0.0205	2.1	2.67e-05
7	25	7	28060576	28179396	rs10251664	rs849139	GAACAGG	0.0415	1.94	2.71e-05
9	24	7	25052796	25101310	rs2522251	rs4719793	CGGAAAAGA	0.0427	1.9	2.75e-05
16	27	7	18959381	19048472	rs6972136	rs12669496	AACAAAAAGAAGAGAA	0.0172	2.31	2.75e-05
19	17	7	95614521	95778402	rs17167270	rs3779486	GAGAAAAGGGGCAAGCAGG	0.0343	1.83	2.77e-05
14	27	7	39240060	39345684	rs4323393	rs6962816	AAGAGGAACAGGGG	0.0173	2.31	2.78e-05
5	8	7	88063545	88090950	rs11761151	rs7801811	CGGGG	0.112	1.49	2.8e-05
12	19	7	36562244	36659892	rs10273902	rs12537490	GAAAGGGGAAGA	0.1	0.614	2.81e-05
7	9	7	36690449	36729324	rs4570047	rs4077337	GCGGGAA	0.0131	2.45	2.85e-05
25	27	7	88711537	88951963	rs2189058	rs38964	GCGGAGGACGGAGAACGCGCGAAAA	0.0154	2.39	2.86e-05
8	22	7	44581986	44809276	rs17725246	rs1065647	AAGAAAGG	0.016	2.59	2.88e-05
5	8	7	105110990	105161755	rs2258851	rs711427	GGAAA	0.515	0.776	2.9e-05
20	25	7	14279074	14390063	rs10229230	rs17168087	AGAAGAAAAAGGACAAACAA	0.0111	3.18	2.9e-05
9	13	7	24035127	24097729	rs10447620	rs104987	CGAAAGGGG	0.0502	1.65	2.91e-05
11	28	7	88759421	88868129	rs10260551	rs11984375	GGACGGAGAAC	0.0206	2.09	2.94e-05
14	18	7	24005833	24113564	rs1549398	rs2113502	AAGGCGAAAGGGGA	0.0441	1.69	2.95e-05
18	24	7	3076053	3185929	rs10951010	rs17175551	AAGCGAAAAAGGAAAAAA	0.0129	2.81	2.96e-05
10	26	7	155641885	155693481	rs1225382	rs1824552	GGGGAAGAGC	0.0402	1.83	2.98e-05
20	24	7	82918349	83204964	rs11761032	rs215289	ACCGAAACGAAGGAAGGAGG	0.0111	2.64	3.01e-05
21	21	7	99487071	99774327	rs2572011	rs12705074	GAGGGAGGGCAAAACGCGCAG	0.0144	2.36	3.04e-05
12	21	7	147731239	147870469	rs2527068	rs10255956	AGAGGGGCAGAG	0.0185	2.3	3.09e-05
14	28	7	83307600	83433484	rs540157	rs1526491	AAGGGAGGACGGAA	0.0102	3.18	3.12e-05
24	17	7	21706255	21810164	rs6975512	rs11983051	ACAAACGGAAAGCGGAAGGCGACG	0.0181	2.38	3.12e-05
12	26	7	139937237	139992942	rs2471279	rs12703712	AGGCAAGGAGAA	0.0443	1.84	3.16e-05
10	28	7	37440628	37534885	rs13241143	rs2052680	AAGGGAGAGG	0.0177	2.73	3.23e-05
6	9	7	24076563	24097729	rs10272500	rs104987	AAGGGG	0.0503	1.64	3.27e-05
17	17	7	130391504	130589791	rs12154966	rs205761	AAAGGGGAAGAAAAAGA	0.0132	2.6	3.27e-05
24	27	7	88711537	88946197	rs2189058	rs38951	GCGGAGGACGGAGAACGCGCGAAA	0.0155	2.37	3.27e-05
8	12	7	24055011	24097729	rs2216974	rs104987	GAAAGGGG	0.0503	1.64	3.29e-05
4	6	7	147839308	147855874	rs2906308	rs10264662	GCAG	0.0691	1.54	3.32e-05
11	20	7	147759461	147870469	rs10485844	rs10255956	GAGGGGCAGAG	0.0331	1.87	3.33e-05
10	26	7	88759421	88852488	rs10260551	rs1008594	GGACGGAGAA	0.0202	2.1	3.35e-05
13	27	7	11610954	11678246	rs6949833	rs2526098	CGGAGAGAGCAAG	0.0114	3.24	3.35e-05
17	18	7	138597036	138758992	rs3735013	rs12672266	AGCAGGAAAAAGGGGCG	0.0119	3.16	3.38e-05
22	27	7	88711537	88924014	rs2189058	rs2030662	GCGGAGGACGGAGAACGCGCGA	0.0155	2.35	3.4e-05
3	5	7	147852552	147855874	rs2906302	rs10264662	CAG	0.069	1.54	3.45e-05
24	17	7	145924072	146413497	rs11761213	rs344470	AGGAGCGGCAGACGAGGAAGAGGA	0.0283	1.98	3.46e-05
17	23	7	144695212	144840724	rs10250889	rs725849	GAGGCGAAAAGGGAACA	0.0124	2.93	3.47e-05
3	6	7	24091130	24113564	rs272693	rs2113502	GGA	0.0513	1.78	3.48e-05
13	14	7	24005833	24097729	rs1549398	rs104987	AAGGCGAAAGGGG	0.0453	1.67	3.54e-05
8	11	7	36688836	36729324	rs7804801	rs4077337	CGCGGGAA	0.0134	2.38	3.55e-05
10	15	7	24021963	24097729	rs4722312	rs104987	GCGAAAGGGG	0.05	1.64	3.55e-05
21	13	7	64462326	65453292	rs4718180	rs34466769	AGGAGAAGGAACGAAAAAAAA	0.0411	1.82	3.57e-05
15	27	7	29195455	29304663	rs10256795	rs245989	AAGGGAAGGAGGAAA	0.0116	2.67	3.58e-05
2	4	7	24091130	24097729	rs272693	rs104987	GG	0.0544	1.75	3.59e-05
23	28	7	88711537	88935494	rs2189058	rs38930	GCGGAGGACGGAGAACGCGCGAA	0.0153	2.38	3.59e-05
18	25	7	18959381	19055797	rs6972136	rs12530920	AACAAAAAGAAGAGAACA	0.0171	2.28	3.62e-05
18	27	7	88722433	88904674	rs6465182	rs1208853	CGGAGGACGGAGAACGCG	0.0192	2.12	3.62e-05
7	11	7	88063545	88102745	rs11761151	rs10238377	CGGGGGA	0.111	1.48	3.63e-05
10	26	7	147855874	147908658	rs10264662	rs4520084	GAGGAGAAGA	0.0114	3.25	3.64e-05
21	25	7	130848109	130963771	rs6963416	rs2129561	GAAAAAGGAACGAGGAAAAGA	0.0112	2.8	3.64e-05
9	19	7	104461230	104635597	rs2465066	rs10274607	AAGAGAAAA	0.0152	2.34	3.65e-05
20	27	7	88722433	88919393	rs6465182	rs7778127	CGGAGGACGGAGAACGCGCG	0.0192	2.12	3.66e-05
18	19	7	99487071	99695131	rs2572011	rs13242458	GAGGGAGGGCAAAACGCG	0.0152	2.3	3.69e-05
11	28	7	67620455	67668651	rs2052095	rs17145208	AAGGAAAACAC	0.0102	2.73	3.71e-05
20	20	7	30087381	30554997	rs10488085	rs38434	AGGGGGGAGCAAGGAGAGAA	0.0135	3	3.71e-05
19	27	7	88722433	88904777	rs6465182	rs1208854	CGGAGGACGGAGAACGCGC	0.0192	2.11	3.72e-05
12	25	7	73822588	74076493	rs4717138	rs13238568	GCAGGAGAGGAG	0.011	3.43	3.73e-05
15	24	7	146550239	146707835	rs7780475	rs4598172	GAGAGAAAAAGAAGC	0.0184	2.28	3.74e-05
6	21	7	28064698	28179396	rs10480067	rs849139	AACAGG	0.0428	1.95	3.75e-05
11	24	7	42076893	42160703	rs846327	rs846398	AAAAAAAGAAG	0.0124	2.49	3.77e-05
13	25	7	13828099	13942714	rs7794026	rs6461056	GAGAACAGGAGAG	0.0289	2.01	3.78e-05
20	26	7	7923522	8019934	rs17563175	rs715377	GGGAGAGAAAGAAAAGGAGA	0.0253	2.08	3.78e-05
23	18	7	21706255	21807211	rs6975512	rs6978810	ACAAACGGAAAGCGGAAGGCGAC	0.0181	2.36	3.79e-05
22	20	7	21706255	21804404	rs6975512	rs4719674	ACAAACGGAAAGCGGAAGGCGA	0.0182	2.36	3.8e-05
19	20	7	76019015	76557212	rs999096	rs3912067	GAAGGCAGAAAAAAGGGAG	0.0103	3.24	3.81e-05
19	27	7	85289738	85574619	rs4529380	rs10237969	AGGAGGAAAAGAGGGAAGG	0.0109	3.55	3.86e-05
5	10	7	24091130	24132490	rs272693	rs175374	GGAGA	0.0455	1.79	3.87e-05
11	28	7	28245295	28325424	rs7801967	rs177495	GGAAAAGGGGG	0.0998	1.45	3.88e-05
5	16	7	77614334	77645731	rs6465932	rs2428918	GGGAA	0.0174	2.61	3.9e-05
13	19	7	24008462	24119660	rs12532005	rs452276	GGCGAAAGGGGAG	0.0659	1.57	3.91e-05
17	25	7	18959381	19055703	rs6972136	rs10255384	AACAAAAAGAAGAGAAC	0.0172	2.27	3.92e-05
19	22	7	154269573	154470392	rs9640201	rs10247867	GAAAGAGAGAGAAAGGGAG	0.0132	2.66	3.93e-05
24	21	7	146049748	146547048	rs10225674	rs6955130	AGCGGCAGACGAGGAAGAGGAGAG	0.0135	2.71	3.93e-05
8	18	7	68071508	68128716	rs11974253	rs6969932	GAAAAAAG	0.0131	2.81	3.96e-05
10	17	7	52971229	53011910	rs12535352	rs11760600	GGAGAAGAAG	0.0459	0.462	3.96e-05
10	17	7	104088583	104144632	rs10239251	rs756669	AGAGAAGGCG	0.0106	3.19	3.96e-05
18	24	7	29484027	29601142	rs849911	rs7794697	AACAGGAAGCAGGAGAAG	0.0103	2.84	3.97e-05
8	10	7	147795145	147855874	rs13246816	rs10264662	AGGGGCAG	0.0575	1.61	4.01e-05
13	24	7	36562244	36682895	rs10273902	rs4504543	GAAAGGGGAAGAA	0.0812	0.575	4.02e-05
16	30	7	88722433	88868981	rs6465182	rs13223868	CGGAGGACGGAGAACG	0.0192	2.11	4.05e-05
9	16	7	132129571	132294607	rs10488374	rs1991313	AGGGAAGAG	0.0105	3.43	4.06e-05
17	22	7	154269573	154461112	rs9640201	rs3807218	GAAAGAGAGAGAAAGGG	0.0132	2.65	4.11e-05
17	28	7	88722433	88895753	rs6465182	rs2708619	CGGAGGACGGAGAACGC	0.0193	2.11	4.13e-05
14	25	7	21698078	21778966	rs10480009	rs2965362	CACAAACGGAAAAC	0.0158	2.6	4.14e-05
20	19	7	88023006	88161734	rs2191472	rs6977770	AGGAACGGGGGAAAGGACGA	0.0641	1.59	4.15e-05
18	23	7	154269573	154468976	rs9640201	rs916514	GAAAGAGAGAGAAAGGGA	0.0132	2.65	4.18e-05
16	23	7	23955191	24082848	rs2059447	rs6946475	AACAAAAGGCGAAAGG	0.08	1.5	4.21e-05
18	14	7	155619980	155721386	rs1233563	rs11769663	GAAAAGGGGAAGAGCAAC	0.0111	2.88	4.23e-05
13	13	7	64767457	65453292	rs7796960	rs34466769	GAACGAAAAAAAA	0.0434	1.79	4.28e-05
11	25	7	146597770	146795379	rs12703848	rs11770843	GAAGCCCAAAA	0.0207	2.12	4.3e-05
13	25	7	37440628	37562368	rs13241143	rs1425132	AAGGGAGAGGAAG	0.0149	2.98	4.3e-05
19	24	7	3076053	3189341	rs10951010	rs11771337	AAGCGAAAAAGGAAAAAAA	0.0138	2.65	4.3e-05
10	19	7	10920358	11015444	rs6966010	rs7807585	GGAAGGGGGC	0.0151	2.64	4.31e-05
17	25	7	154414361	154482366	rs6980443	rs3823519	AGAGAGAAAGGGAGGAA	0.0569	1.65	4.32e-05
13	19	7	48698562	48857278	rs7807488	rs17390477	AAGAAGGGAAAAA	0.0162	2.36	4.34e-05
8	14	7	104435897	104536482	rs13243476	rs13232695	GAGAAGAG	0.0497	1.76	4.4e-05
10	31	7	11615654	11682138	rs12699246	rs1725449	GAGAGCAAGG	0.0152	3.01	4.4e-05
22	22	7	85221926	85585601	rs4147416	rs13228601	CAAGGAGGAAAAGAGGGAAGGG	0.0131	2.75	4.4e-05
15	30	7	88722433	88868129	rs6465182	rs11984375	CGGAGGACGGAGAAC	0.0193	2.1	4.44e-05
4	8	7	24091130	24119660	rs272693	rs452276	GGAG	0.0455	1.78	4.47e-05
23	19	7	25012699	25158246	rs149	rs4719799	AGGAGCGCGGAAAAGACGGAAAA	0.0192	2.23	4.48e-05
1	2	7	43009602	43009602	rs1896487	rs1896487	A	0.681	1.31	4.51e-05
1	2	7	43009602	43009602	rs1896487	rs1896487	C	0.319	0.763	4.51e-05
2	3	7	42991650	43009602	rs584184	rs1896487	AC	0.319	0.763	4.51e-05
18	18	7	75616577	76014581	rs8509	rs11767818	GGGGGGGAAGAACAGGGA	0.0471	1.67	4.55e-05
20	21	7	154269573	154471035	rs9640201	rs13227354	GAAAGAGAGAGAAAGGGAGG	0.0133	2.63	4.59e-05
10	19	7	25031419	25089059	rs2711005	rs4236318	GCGCGGAAAA	0.0874	1.53	4.6e-05
9	20	7	13325060	13455926	rs10488260	rs2568617	CGGAAAACG	0.0212	0.239	4.61e-05
12	27	7	37435223	37534885	rs1882074	rs2052680	AGAAGGGAGAGG	0.0172	2.93	4.61e-05
16	25	7	29195455	29319074	rs10256795	rs3812354	AAGGGAAGGAGGAAAA	0.0118	2.61	4.61e-05
14	16	7	10952613	11191734	rs12699164	rs10499381	AGAAAGAAGAAAAG	0.0152	2.29	4.62e-05
13	22	7	104181707	104319876	rs6465995	rs10279375	ACGAAAACGAAGA	0.0241	2	4.63e-05
23	9	7	2268970	2580275	rs1626670	rs6461429	AGGACAAAAGAGGGCCAGGAGGA	0.0157	2.36	4.63e-05
15	24	7	157252849	157400389	rs917740	rs10229026	AAGAGAAGAGGAAAG	0.06	1.57	4.64e-05
17	21	7	139902694	140001939	rs10279097	rs12538711	AGAAGGCAAGGAGAAAA	0.0221	2.23	4.64e-05
13	22	7	147725495	147870469	rs2710157	rs10255956	GAGAGGGGCAGAG	0.0106	3.2	4.65e-05
2	3	7	43009602	43013834	rs1896487	rs596167	CG	0.318	0.763	4.67e-05
12	20	7	81754449	81830424	rs7341478	rs3801714	GACAGGACGAAA	0.0266	1.95	4.68e-05
16	24	7	154414361	154472155	rs6980443	rs7793584	AGAGAGAAAGGGAGGA	0.0574	1.64	4.69e-05
18	26	7	39147916	39345684	rs953874	rs6962816	GAAGAAGAGGAACAGGGG	0.0139	2.43	4.76e-05
17	18	7	75616577	76005696	rs8509	rs10231308	GGGGGGGAAGAACAGGG	0.0471	1.67	4.81e-05
9	15	7	52994281	53015990	rs7804465	rs1320888	AGAAGAAGA	0.0532	0.51	4.83e-05
19	18	7	75616577	76016222	rs8509	rs11771651	GGGGGGGAAGAACAGGGAA	0.0472	1.67	4.83e-05
21	18	7	135329690	135485052	rs12540688	rs9656462	AAAGGAAAAACGGGGGAAGGG	0.032	1.81	4.84e-05
22	21	7	104430056	104870573	rs4730049	rs2237615	GGAGAAGAAGAAAAGGAGGAAA	0.023	2.13	4.84e-05
13	26	7	36480876	36569019	rs3801305	rs3801298	GGGGAGAGAGAGG	0.0115	3.01	4.85e-05
20	18	7	75616577	76019015	rs8509	rs999096	GGGGGGGAAGAACAGGGAAG	0.0471	1.67	4.86e-05
25	22	7	99487071	100013402	rs2572011	rs5015755	GAGGGAGGGCAAAACGCGCAGAGAC	0.0126	2.43	4.87e-05
23	21	7	104430056	104896470	rs4730049	rs12538590	GGAGAAGAAGAAAAGGAGGAAAC	0.0229	2.13	4.9e-05
6	9	7	105110990	105167969	rs2258851	rs711430	GGAAAA	0.514	0.782	4.91e-05
14	21	7	147854767	147931329	rs2906300	rs6952506	GAAGAGAGGAGCGG	0.0105	3.01	4.92e-05
16	23	7	139902694	139995647	rs10279097	rs4275141	AGAAGGCAAGGAGAAA	0.0222	2.23	4.92e-05
14	20	7	154414361	154470392	rs6980443	rs10247867	AGAGAGAAAGGGAG	0.0589	1.63	4.93e-05
15	20	7	154414361	154471035	rs6980443	rs13227354	AGAGAGAAAGGGAGG	0.0589	1.63	4.94e-05
18	18	7	24005833	24142977	rs1549398	rs759870	AAGGCGAAAGGGGAGAAG	0.0368	1.74	4.94e-05
19	21	7	23955191	24113564	rs2059447	rs2113502	AACAAAAGGCGAAAGGGGA	0.032	1.81	4.95e-05
20	21	7	99487071	99774122	rs2572011	rs12705073	GAGGGAGGGCAAAACGCGCA	0.0147	2.3	4.97e-05
12	16	7	150542646	150586697	rs6977381	rs12530900	AGCGGAGGGAAA	0.017	2.31	5e-05
13	27	7	139937237	139995647	rs2471279	rs4275141	AGGCAAGGAGAAA	0.0445	1.8	5.03e-05
21	19	7	88130171	88370585	rs13225805	rs2519908	CGAAAAAAAAAAGGGAAAGGA	0.0195	2.18	5.04e-05
18	20	7	88130171	88311477	rs13225805	rs10235198	CGAAAAAAAAAAGGGAAA	0.0199	2.17	5.09e-05
21	19	7	75616577	76040527	rs8509	rs7799638	GGGGGGGAAGAACAGGGAAGA	0.0471	1.67	5.1e-05
5	16	7	28096199	28179396	rs7785730	rs849139	ACAGG	0.0437	1.9	5.12e-05
3	5	7	42972411	43009602	rs647618	rs1896487	GAC	0.318	0.765	5.16e-05
17	13	7	64698500	65453292	rs495336	rs34466769	GAAGGAACGAAAAAAAA	0.0413	1.8	5.16e-05
4	6	7	42949101	43009602	rs1048423	rs1896487	GGAC	0.318	0.765	5.17e-05
8	14	7	10920358	10979396	rs6966010	rs1616965	GGAAGGGG	0.0329	1.84	5.17e-05
9	13	7	24008462	24082848	rs12532005	rs6946475	GGCGAAAGG	0.16	1.36	5.17e-05
12	28	7	139902694	139983172	rs10279097	rs17194049	AGAAGGCAAGGA	0.0385	1.88	5.17e-05
9	16	7	24966446	25033791	rs123	rs175	AACGAAGGC	0.0105	2.91	5.18e-05
22	19	7	142122115	142423289	rs6958838	rs17251	GAGGAAAGACGAGGCGGAAGGC	0.0121	2.62	5.2e-05
21	21	7	104430056	104828098	rs4730049	rs3779210	GGAGAAGAAGAAAAGGAGGAA	0.0229	2.13	5.23e-05
12	23	7	147855874	147925492	rs10264662	rs10263021	GAGGAGAAGACG	0.0104	3.33	5.39e-05
22	8	7	157736936	157860945	rs10249811	rs10949695	CGGCGGAAGAAAAAGGGCGGGA	0.0137	2.51	5.41e-05
10	27	7	25052796	25105848	rs2522251	rs7789951	CGGAAAAGAC	0.0435	1.85	5.42e-05
14	27	7	139937237	140001939	rs2471279	rs12538711	AGGCAAGGAGAAAA	0.0444	1.79	5.42e-05
16	29	7	88711537	88868129	rs2189058	rs11984375	GCGGAGGACGGAGAAC	0.0118	2.49	5.45e-05
12	21	7	36659892	36729324	rs12537490	rs4077337	GAAGCGCGGGAA	0.01	2.69	5.53e-05
6	10	7	24076656	24113564	rs10272622	rs2113502	AGGGGA	0.0513	1.62	5.54e-05
15	25	7	139902694	139992942	rs10279097	rs12703712	AGAAGGCAAGGAGAA	0.0223	2.23	5.56e-05
24	13	7	15178883	15434633	rs9639226	rs6960653	AACAAAAGGAGAAAGAAAGGCAAA	0.0242	2.07	5.59e-05
25	22	7	3459998	3732253	rs17133303	rs992141	GGAGAGCCAGCAGGGAGACGGGAGA	0.0703	0.574	5.61e-05
21	16	7	2268970	2533903	rs1626670	rs4721731	AGGACAAAAGAGGGCCAGGAG	0.0177	2.26	5.65e-05
14	27	7	29195455	29295856	rs10256795	rs245974	AAGGGAAGGAGGAA	0.0118	2.6	5.66e-05
15	18	7	23999091	24097729	rs12669666	rs104987	AAAAGGCGAAAGGGG	0.0494	1.63	5.66e-05
9	22	7	11544610	11569853	rs6943841	rs12674351	AGCGAACCG	0.0252	2.02	5.69e-05
16	24	7	139837061	139987072	rs11983076	rs2471318	AGGAGAAGGCAAGGAG	0.021	2.3	5.71e-05
14	31	7	88722433	88852488	rs6465182	rs1008594	CGGAGGACGGAGAA	0.019	2.1	5.72e-05
20	22	7	154371838	154472155	rs11769619	rs7793584	AAAGAGAGAGAAAGGGAGGA	0.0197	2.4	5.72e-05
21	20	7	145803445	146317074	rs7795836	rs347223	CGGACAGGAGCGGCAGACGAG	0.018	2.35	5.77e-05
25	23	7	156383237	156708467	rs878715	rs2969123	GGAGGAAAGGAGAAGAGAGGGAGAG	0.0104	2.67	5.81e-05
21	20	7	142122115	142401786	rs6958838	rs6946770	GAGGAAAGACGAGGCGGAAGG	0.0121	2.6	5.82e-05
23	16	7	145924072	146397210	rs11761213	rs2642504	AGGAGCGGCAGACGAGGAAGAGG	0.0308	1.92	5.82e-05
7	9	7	105110990	105173029	rs2258851	rs818621	GGAAAAA	0.514	0.785	5.85e-05
13	23	7	48801250	48906680	rs1865569	rs4917030	GAGAGCGGGAGAA	0.0235	0.294	5.86e-05
9	11	7	36686829	36729324	rs11771672	rs4077337	GCGCGGGAA	0.0127	2.37	5.9e-05
12	19	7	24008462	24113564	rs12532005	rs2113502	GGCGAAAGGGGA	0.074	1.53	5.91e-05
24	17	7	36134647	36287719	rs12537099	rs4723504	GAAGAGCCACAGAAGGAGACGAGA	0.0165	2.3	5.91e-05
17	22	7	23955191	24091130	rs2059447	rs272693	AACAAAAGGCGAAAGGG	0.085	1.49	5.92e-05
10	26	7	139937237	139987072	rs2471279	rs2471318	AGGCAAGGAG	0.0487	1.77	5.96e-05
25	13	7	138730361	139302846	rs7803490	rs7788362	AAAGCCAACCGACAAAAGAAAGAGG	0.0244	2.09	5.99e-05
18	20	7	149445585	149707006	rs929344	rs3912373	GAAAAGAGAGGGGAAGGA	0.011	2.72	6e-05
20	19	7	88130171	88368532	rs13225805	rs9641030	CGAAAAAAAAAAGGGAAAGG	0.0195	2.17	6e-05
15	17	7	81045962	81429590	rs2967926	rs6951168	AAGAAAGGAGAAGGA	0.0115	3.33	6.05e-05
16	25	7	29484027	29577572	rs849911	rs4722917	AACAGGAAGCAGGAGA	0.0105	2.83	6.05e-05
17	23	7	29484027	29594774	rs849911	rs1362352	AACAGGAAGCAGGAGAA	0.0105	2.81	6.05e-05
21	20	7	154269573	154472155	rs9640201	rs7793584	GAAAGAGAGAGAAAGGGAGGA	0.013	2.61	6.05e-05
21	25	7	39540140	39854141	rs6949167	rs4720342	AGAGGAAGAGAAGGGGGGGGA	0.0107	2.57	6.05e-05
20	20	7	145803445	146266525	rs7795836	rs10249436	CGGACAGGAGCGGCAGACGA	0.0177	2.33	6.06e-05
9	15	7	25031419	25088336	rs2711005	rs2526401	GCGCGGAAA	0.0874	1.52	6.08e-05
7	20	7	138525605	138597036	rs12668833	rs3735013	GGGGAAG	0.0753	0.555	6.15e-05
14	30	7	139918895	139992942	rs4725655	rs12703712	GAAGGCAAGGAGAA	0.0319	1.95	6.15e-05
17	24	7	85347424	85574619	rs13246206	rs10237969	GAGGAAAAGAGGGAAGG	0.0112	3.3	6.15e-05
22	17	7	39516722	39796229	rs4723866	rs6951760	ACAAGAGGAAGAGAAGGGGGGG	0.0234	2.05	6.15e-05
25	17	7	36134647	36288575	rs12537099	rs11762654	GAAGAGCCACAGAAGGAGACGAGAG	0.0164	2.3	6.17e-05
16	26	7	139954640	140050018	rs12703654	rs12703771	CAAGGAGAAAAAGGAA	0.0126	2.8	6.18e-05
20	19	7	145808436	146317074	rs12703766	rs347223	GGACAGGAGCGGCAGACGAG	0.0208	2.29	6.18e-05
15	12	7	88063545	88161734	rs11761151	rs6977770	CGGGGGAAAGGACGA	0.106	1.47	6.19e-05
14	24	7	157252849	157371513	rs917740	rs221305	AAGAGAAGAGGAAA	0.0592	1.57	6.2e-05
18	25	7	154414361	154502635	rs6980443	rs753450	AGAGAGAAAGGGAGGAAC	0.057	1.64	6.21e-05
24	20	7	42420811	42762246	rs6954249	rs719910	CAGGGAGGAAAAAAAAACAGGAGG	0.0223	2.01	6.21e-05
24	21	7	153278953	153485627	rs7777758	rs10268402	AAGAACGAAAGCCGGGCAAAGGAA	0.01	2.94	6.21e-05
15	27	7	39240060	39348637	rs4323393	rs6968121	AAGAGGAACAGGGGA	0.0172	2.23	6.22e-05
25	14	7	130140766	130589791	rs765205	rs205761	CAGCAAAGAAAGGGGAAGAAAAAGA	0.0127	2.51	6.24e-05
18	22	7	97489911	97653811	rs13239311	rs740209	AAAGCGGAGGCGAACGGA	0.0103	2.81	6.25e-05
15	14	7	88054931	88148465	rs11972558	rs181027	ACGGGGGAAAGGACG	0.068	1.59	6.28e-05
18	25	7	85291871	85574619	rs4376434	rs10237969	GGAGGAAAAGAGGGAAGG	0.0121	3.14	6.28e-05
21	8	7	157736936	157848770	rs10249811	rs10254965	CGGCGGAAGAAAAAGGGCGGG	0.0135	2.52	6.28e-05
14	25	7	139902694	139992324	rs10279097	rs4236486	AGAAGGCAAGGAGA	0.0222	2.24	6.29e-05
23	18	7	154269573	154502635	rs9640201	rs753450	GAAAGAGAGAGAAAGGGAGGAAC	0.0125	2.64	6.29e-05
10	14	7	24076656	24142977	rs10272622	rs759870	AGGGGAGAAG	0.0372	1.7	6.35e-05
10	16	7	24966446	25045363	rs123	rs2522226	AACGAAGGCG	0.0105	2.86	6.35e-05
17	23	7	24005226	24132490	rs1549395	rs175374	AAAGGCGAAAGGGGAGA	0.0348	1.75	6.35e-05
5	7	7	24076656	24097729	rs10272622	rs104987	AGGGG	0.0541	1.59	6.37e-05
12	22	7	25031419	25101310	rs2711005	rs4719793	GCGCGGAAAAGA	0.0739	1.57	6.4e-05
4	11	7	28099570	28179396	rs6462063	rs849139	CAGG	0.0434	1.9	6.45e-05
18	22	7	76019015	76538443	rs999096	rs7793752	GAAGGCAGAAAAAAGGGA	0.0125	3.02	6.45e-05
8	17	7	13325060	13441668	rs10488260	rs17714678	CGGAAAAC	0.0251	0.307	6.51e-05
16	16	7	6157340	6434904	rs4035512	rs836472	AAAGAGAGGAAGGGAA	0.0113	2.75	6.51e-05
11	13	7	45299755	45405129	rs6946436	rs1819034	GCGGGAGGAAA	0.159	0.695	6.52e-05
4	5	7	24081463	24097729	rs1469171	rs104987	GGGG	0.0542	1.59	6.54e-05
17	22	7	104440625	104781644	rs2470957	rs12705300	AGAAGAAGAAAAGGAGG	0.0317	1.93	6.54e-05
9	11	7	104259720	104319876	rs6948818	rs10279375	AAACGAAGA	0.0518	1.62	6.58e-05
12	26	7	70117018	70221259	rs17141930	rs1544009	AGGAGGGAAAAA	0.0126	2.6	6.6e-05
16	26	7	24005226	24119660	rs1549395	rs452276	AAAGGCGAAAGGGGAG	0.0374	1.72	6.6e-05
16	25	7	146550239	146731727	rs7780475	rs2098114	GAGAGAAAAAGAAGCC	0.0185	2.21	6.64e-05
21	19	7	147669194	147855874	rs12670399	rs10264662	CGAGGGAAGAAAGAGGGGCAG	0.01	2.93	6.68e-05
19	26	7	85291871	85585601	rs4376434	rs13228601	GGAGGAAAAGAGGGAAGGG	0.0104	3.31	6.69e-05
5	7	7	24081463	24113564	rs1469171	rs2113502	GGGGA	0.0514	1.61	6.72e-05
7	14	7	90800787	90852632	rs2518782	rs6963218	CCGGAAA	0.0306	1.83	6.78e-05
18	15	7	118341243	118570487	rs1033064	rs10500071	AGACGGACAAGCCAAAAG	0.0137	2.49	6.79e-05
25	16	7	98404438	98810612	rs2029220	rs4727428	AGGAGGAGAGGGGGGAAACAGAGCA	0.0219	2.13	6.79e-05
8	13	7	24076563	24119660	rs10272500	rs452276	AAGGGGAG	0.0428	1.67	6.8e-05
11	20	7	116840492	116928371	rs193580	rs4727847	CAGGAGAAGGA	0.0108	3.02	6.8e-05
17	20	7	107202502	107475208	rs2237677	rs12671393	CACGAGAGAGAGAGGAA	0.0291	0.325	6.8e-05
5	14	7	36659892	36688836	rs12537490	rs7804801	GGGGC	0.0311	2	6.81e-05
18	26	7	39240060	39376593	rs4323393	rs12533451	AAGAGGAACAGGGGACGC	0.017	2.23	6.82e-05
19	20	7	88130171	88325106	rs13225805	rs10241505	CGAAAAAAAAAAGGGAAAG	0.0194	2.16	6.82e-05
8	12	7	105088693	105173029	rs6977560	rs818621	CGGAAAAA	0.431	0.765	6.86e-05
25	21	7	146049748	146550239	rs10225674	rs7780475	AGCGGCAGACGAGGAAGAGGAGAGG	0.0134	2.66	6.88e-05
15	20	7	24021963	24142977	rs4722312	rs759870	GCGAAAGGGGAGAAG	0.042	1.68	6.89e-05
19	15	7	118341243	118572753	rs1033064	rs2896261	AGACGGACAAGCCAAAAGA	0.0137	2.49	6.92e-05
17	20	7	88148465	88311477	rs181027	rs10235198	GAAAAAAAAAAGGGAAA	0.0161	2.36	6.95e-05
22	19	7	146049748	146454421	rs10225674	rs986062	AGCGGCAGACGAGGAAGAGGAG	0.0243	2.01	6.95e-05
7	12	7	105088693	105167969	rs6977560	rs711430	CGGAAAA	0.431	0.765	6.97e-05
12	15	7	45299755	45428369	rs6946436	rs1969508	GCGGGAGGAAAA	0.158	0.696	6.97e-05
15	19	7	104461230	104781644	rs2465066	rs12705300	AAGAGAAAAAGGAAA	0.0134	2.27	7.04e-05
8	24	7	28896396	28961321	rs12700916	rs1006514	AGAAACGG	0.0953	1.48	7.07e-05
19	20	7	13074317	13275578	rs17166626	rs17166921	AGAGAGAAGGAAAGCAGAG	0.0136	2.25	7.11e-05
17	24	7	14283147	14379251	rs10950513	rs2108510	AAGAAAAAGGACAAACA	0.015	2.61	7.15e-05
3	4	7	42991650	43013834	rs584184	rs596167	ACG	0.319	0.769	7.18e-05
24	12	7	138730361	139275081	rs7803490	rs4732389	AAAGCCAACCGACAAAAGAAAGAG	0.025	2.06	7.2e-05
11	20	7	13325060	13459064	rs10488260	rs17658983	CGGAAAACGAA	0.0191	0.23	7.24e-05
14	19	7	24007472	24119660	rs7802177	rs452276	AGGCGAAAGGGGAG	0.0236	1.86	7.24e-05
24	20	7	85203213	85585601	rs17160047	rs13228601	GCCAAGGAGGAAAAGAGGGAAGGG	0.0107	3.21	7.29e-05
5	11	7	105059606	105110990	rs4266584	rs2258851	CGAAA	0.0104	2.66	7.35e-05
22	18	7	154269573	154482366	rs9640201	rs3823519	GAAAGAGAGAGAAAGGGAGGAA	0.0126	2.62	7.36e-05
25	19	7	88130171	88396505	rs13225805	rs2519945	CGAAAAAAAAAAGGGAAAGGAAAGA	0.0193	2.15	7.36e-05
13	14	7	45299755	45434192	rs6946436	rs2091304	GCGGGAGGAAAAC	0.158	0.697	7.39e-05
5	7	7	90800787	90820630	rs2518782	rs2063390	CCGGA	0.0333	1.75	7.41e-05
18	22	7	144695212	144841531	rs10250889	rs10487524	GAGGCGAAAAGGGAACAG	0.0128	2.78	7.41e-05
24	13	7	130903178	131253456	rs1979567	rs4728221	GAAAAGGGGCAAGAAAAAAAGAAA	0.011	2.7	7.45e-05
2	4	7	138577911	138597036	rs10270572	rs3735013	AG	0.195	0.708	7.46e-05
18	17	7	95614521	95757895	rs17167270	rs6465486	GAGAAAAGGGGCAAGCAG	0.0349	1.77	7.47e-05
9	9	7	107965942	108024132	rs2111201	rs1990712	GGGAGGAAG	0.0111	2.45	7.49e-05
10	21	7	28245295	28319962	rs7801967	rs177485	GGAAAAGGGG	0.102	1.43	7.49e-05
14	20	7	24021963	24142928	rs4722312	rs759869	GCGAAAGGGGAGAA	0.042	1.68	7.49e-05
16	25	7	14283147	14371506	rs10950513	rs917324	AAGAAAAAGGACAAAC	0.0147	2.67	7.52e-05
7	9	7	92527551	92611456	rs10272533	rs4727283	GAAGGAG	0.0124	2.56	7.55e-05
13	22	7	36656035	36729324	rs3735386	rs4077337	GGAAGCGCGGGAA	0.0101	2.62	7.55e-05
23	20	7	146049748	146477026	rs10225674	rs2372765	AGCGGCAGACGAGGAAGAGGAGA	0.0244	2	7.56e-05
19	21	7	23962975	24119660	rs6973321	rs452276	ACAAAAGGCGAAAGGGGAG	0.0363	1.71	7.57e-05
24	16	7	135329690	135494535	rs12540688	rs2920486	AAAGGAAAAACGGGGGAAGGGAAA	0.032	1.79	7.57e-05
11	19	7	154414361	154444461	rs6980443	rs7787632	AGAGAGAAAGG	0.0592	1.62	7.59e-05
15	29	7	139918895	139995647	rs4725655	rs4275141	GAAGGCAAGGAGAAA	0.0317	1.93	7.61e-05
4	11	7	77614334	77642996	rs6465932	rs6953446	GGGA	0.0261	2.3	7.62e-05
19	17	7	88023006	88148465	rs2191472	rs181027	AGGAACGGGGGAAAGGACG	0.0604	1.59	7.63e-05
24	25	7	39240060	39444551	rs4323393	rs10259786	AAGAGGAACAGGGGACGCGAGAAA	0.016	2.25	7.65e-05
22	20	7	154371838	154502635	rs11769619	rs753450	AAAGAGAGAGAAAGGGAGGAAC	0.0189	2.41	7.68e-05
16	19	7	23999091	24113564	rs12669666	rs2113502	AAAAGGCGAAAGGGGA	0.0468	1.64	7.69e-05
25	25	7	39240060	39449983	rs4323393	rs2237400	AAGAGGAACAGGGGACGCGAGAAAA	0.0159	2.25	7.69e-05
13	19	7	154414361	154468976	rs6980443	rs916514	AGAGAGAAAGGGA	0.0589	1.62	7.71e-05
23	23	7	85217250	85585601	rs4728594	rs13228601	CCAAGGAGGAAAAGAGGGAAGGG	0.0124	2.92	7.71e-05
12	19	7	154414361	154461112	rs6980443	rs3807218	AGAGAGAAAGGG	0.0589	1.62	7.77e-05
8	17	7	154427998	154444461	rs1532090	rs7787632	GAGAAAGG	0.0508	1.66	7.78e-05
11	25	7	155625512	155690938	rs721347	rs1531381	AAAAGGGGGGG	0.0175	2.18	7.79e-05
21	29	7	39240060	39409900	rs4323393	rs12672997	AAGAGGAACAGGGGACGCGAG	0.0161	2.25	7.8e-05
4	8	7	18993249	19016165	rs11505418	rs2526639	AGGG	0.0282	2	7.83e-05
3	4	7	43009602	43026461	rs1896487	rs799084	CGG	0.317	0.77	7.84e-05
23	26	7	39240060	39431588	rs4323393	rs10227915	AAGAGGAACAGGGGACGCGAGAA	0.0161	2.25	7.85e-05
14	26	7	146553618	146707835	rs9648688	rs4598172	AGAGAAAAAGAAGC	0.0172	2.24	7.87e-05
19	27	7	39240060	39383090	rs4323393	rs2329388	AAGAGGAACAGGGGACGCG	0.0155	2.29	7.9e-05
22	15	7	135329690	135488621	rs12540688	rs6946494	AAAGGAAAAACGGGGGAAGGGA	0.0323	1.78	7.91e-05
18	19	7	13074317	13270959	rs17166626	rs17166908	AGAGAGAAGGAAAGCAGA	0.0139	2.22	7.94e-05
21	24	7	82918349	83206573	rs11761032	rs1979768	ACCGAAACGAAGGAAGGAGGC	0.011	2.54	7.94e-05
10	19	7	13325060	13457236	rs10488260	rs17658851	CGGAAAACGA	0.0223	0.279	7.98e-05
24	19	7	88130171	88387997	rs13225805	rs2888567	CGAAAAAAAAAAGGGAAAGGAAAG	0.0193	2.15	7.98e-05
9	18	7	90639136	90802001	rs11773740	rs766544	AGGAAGGCC	0.023	2.09	7.99e-05
11	18	7	36682895	36729324	rs4504543	rs4077337	AAGCGCGGGAA	0.0115	2.41	8e-05
24	20	7	145808436	146350629	rs12703766	rs344488	GGACAGGAGCGGCAGACGAGGAAG	0.0216	2.19	8.04e-05
19	18	7	78247172	78348879	rs38109	rs17151376	AAAAACAAAGCGACAGAGC	0.0197	2.02	8.06e-05
5	6	7	42949101	43013834	rs1048423	rs596167	GGACG	0.319	0.771	8.08e-05
2	3	7	28285903	28302072	rs4722772	rs177465	GG	0.205	1.33	8.1e-05
15	19	7	24005833	24119660	rs1549398	rs452276	AAGGCGAAAGGGGAG	0.0381	1.7	8.1e-05
17	19	7	13275578	13358803	rs17166921	rs4721213	GGAGGAGAAAAGCCGGG	0.0102	2.67	8.12e-05
4	6	7	90800787	90818888	rs2518782	rs6465305	CCGG	0.0334	1.75	8.13e-05
4	6	7	42972411	43013834	rs647618	rs596167	GACG	0.319	0.771	8.14e-05
19	23	7	104430056	104781644	rs4730049	rs12705300	GGAGAAGAAGAAAAGGAGG	0.0244	2.06	8.16e-05
22	24	7	82918349	83211117	rs11761032	rs6966242	ACCGAAACGAAGGAAGGAGGCG	0.011	2.54	8.17e-05
15	20	7	99487071	99678622	rs2572011	rs941290	GAGGGAGGGCAAAAC	0.0167	2.19	8.18e-05
23	24	7	82918349	83219267	rs11761032	rs215311	ACCGAAACGAAGGAAGGAGGCGG	0.011	2.54	8.2e-05
2	4	7	43013834	43026461	rs596167	rs799084	GG	0.315	0.765	8.21e-05
12	22	7	20698270	20794396	rs2301641	rs2709747	AAAAACCAAAGA	0.0106	3.03	8.21e-05
12	24	7	37369189	37440628	rs2700996	rs13241143	GCGGGGGGAAGA	0.0149	2.31	8.21e-05
21	15	7	139724555	139987072	rs3735352	rs2471318	GGGAAAGGAGAAGGCAAGGAG	0.015	2.56	8.22e-05
17	22	7	11610954	11725406	rs6949833	rs1589944	CGGAGAGAGCAAGGAAG	0.012	2.97	8.27e-05
24	24	7	82918349	83226044	rs11761032	rs215318	ACCGAAACGAAGGAAGGAGGCGGA	0.011	2.53	8.27e-05
25	24	7	82918349	83229565	rs11761032	rs3823906	ACCGAAACGAAGGAAGGAGGCGGAA	0.011	2.53	8.28e-05
18	20	7	75702719	76050132	rs7804781	rs2868366	GGGAAGAACAGGGAAGAG	0.0433	1.67	8.3e-05
23	23	7	14390063	14622333	rs17168087	rs17595206	AAAAAAAGAGGGAAGGGAAAAAA	0.0111	2.93	8.3e-05
15	27	7	14280548	14369294	rs6943375	rs10267619	GAAGAAAAAGGACAA	0.0213	2.27	8.31e-05
16	26	7	139937237	140024052	rs2471279	rs12703744	AGGCAAGGAGAAAAAG	0.0139	2.46	8.31e-05
9	16	7	28245295	28316074	rs7801967	rs13226529	GGAAAAGGG	0.13	1.4	8.32e-05
17	27	7	24966446	25089059	rs123	rs4236318	CGCAGGAGCGCGGAAAA	0.022	2.15	8.32e-05
4	4	7	42991650	43026461	rs584184	rs799084	ACGG	0.317	0.771	8.33e-05
12	19	7	154427998	154471035	rs1532090	rs13227354	GAGAAAGGGAGG	0.0503	1.66	8.33e-05
25	20	7	145808436	146354025	rs12703766	rs714584	GGACAGGAGCGGCAGACGAGGAAGA	0.0216	2.19	8.33e-05
5	6	7	42972411	43026461	rs647618	rs799084	GACGG	0.317	0.771	8.36e-05
22	27	7	39240060	39419783	rs4323393	rs6462914	AAGAGGAACAGGGGACGCGAGA	0.0161	2.25	8.37e-05
13	24	7	37369189	37444728	rs2700996	rs17171026	GCGGGGGGAAGAA	0.015	2.29	8.4e-05
22	22	7	85217250	85574619	rs4728594	rs10237969	CCAAGGAGGAAAAGAGGGAAGG	0.0135	2.85	8.4e-05
6	6	7	42949101	43026461	rs1048423	rs799084	GGACGG	0.317	0.771	8.41e-05
11	22	7	132172359	132329246	rs156927	rs6965827	GGGAAGAGCGG	0.0105	2.51	8.41e-05
20	18	7	151119265	151260097	rs10231083	rs11982878	AAAAGGAAGCAAGAAAAAGG	0.0214	2.16	8.44e-05
21	20	7	154371838	154482366	rs11769619	rs3823519	AAAGAGAGAGAAAGGGAGGAA	0.0188	2.4	8.45e-05
14	13	7	45299755	45450413	rs6946436	rs7805779	GCGGGAGGAAAACA	0.158	0.699	8.47e-05
15	24	7	144649240	144789432	rs6464631	rs17728337	ACAGGAAGGCGAAAA	0.11	1.43	8.47e-05
22	20	7	145808436	146325412	rs12703766	rs724216	GGACAGGAGCGGCAGACGAGGA	0.0217	2.18	8.47e-05
5	9	7	3154810	3180657	rs6958161	rs6964682	AAAAA	0.111	1.43	8.48e-05
20	29	7	39240060	39402851	rs4323393	rs6946515	AAGAGGAACAGGGGACGCGA	0.0157	2.28	8.48e-05
7	11	7	24076656	24119660	rs10272622	rs452276	AGGGGAG	0.0464	1.62	8.51e-05
14	20	7	24035127	24142977	rs10447620	rs759870	CGAAAGGGGAGAAG	0.0399	1.68	8.52e-05
15	13	7	45299755	45489331	rs6946436	rs1589880	GCGGGAGGAAAACAG	0.158	0.699	8.54e-05
16	20	7	99487071	99691740	rs2572011	rs1527423	GAGGGAGGGCAAAACG	0.0167	2.19	8.54e-05
4	6	7	112213760	112261226	rs765506	rs2966478	GAAA	0.503	1.27	8.55e-05
23	27	7	135494535	135699857	rs2920486	rs7793221	AAAAGGAGGAAGGGGAGAGGGAA	0.0144	2.37	8.57e-05
15	30	7	139937237	140020787	rs2471279	rs6956771	AGGCAAGGAGAAAAA	0.0136	2.51	8.6e-05
11	19	7	154427998	154470392	rs1532090	rs10247867	GAGAAAGGGAG	0.0504	1.66	8.61e-05
17	19	7	23999091	24119660	rs12669666	rs452276	AAAAGGCGAAAGGGGAG	0.0365	1.71	8.67e-05
19	26	7	39147916	39348637	rs953874	rs6968121	GAAGAAGAGGAACAGGGGA	0.0139	2.36	8.71e-05
14	18	7	81045962	81415783	rs2967926	rs17501560	AAGAAAGGAGAAGG	0.0112	3.58	8.79e-05
15	22	7	154420513	154482366	rs12154602	rs3823519	AGAGAAAGGGAGGAA	0.0499	1.66	8.79e-05
19	21	7	157221158	157400389	rs6955908	rs10229026	AAACAAGAGAAGAGGAAAG	0.0586	1.56	8.79e-05
15	21	7	157221158	157323039	rs6955908	rs11768450	AAACAAGAGAAGAGG	0.0656	1.52	8.81e-05
16	22	7	154269573	154444461	rs9640201	rs7787632	GAAAGAGAGAGAAAGG	0.0133	2.55	8.81e-05
7	13	7	24035127	24082848	rs10447620	rs6946475	CGAAAGG	0.172	1.34	8.82e-05
17	20	7	99487071	99692993	rs2572011	rs2261360	GAGGGAGGGCAAAACGC	0.0167	2.18	8.83e-05
24	7	7	157736936	157870786	rs10249811	rs6978278	CGGCGGAAGAAAAAGGGCGGGACG	0.0109	2.61	8.85e-05
13	25	7	146559474	146707835	rs4367451	rs4598172	GAGAAAAAGAAGC	0.0138	2.55	8.87e-05
11	18	7	81754449	81827878	rs7341478	rs6950804	GACAGGACGAA	0.0399	1.75	8.88e-05
12	30	7	37444728	37562368	rs17171026	rs1425132	AGGGAGAGGAAG	0.019	2.5	8.9e-05
16	16	7	95614521	95740335	rs17167270	rs10267710	GAGAAAAGGGGCAAGC	0.0398	1.72	8.91e-05
18	21	7	135543143	135704269	rs1000433	rs7804029	GGAAGGAAAGAGAACAGG	0.0102	2.76	8.91e-05
17	24	7	146550239	146750254	rs7780475	rs6980283	GAGAGAAAAAGAAGCCC	0.0184	2.16	8.92e-05
9	27	7	139920973	139976992	rs13223890	rs6960670	AAGGCAAGG	0.0607	1.63	8.93e-05
14	22	7	157221158	157321633	rs6955908	rs221232	AAACAAGAGAAGAG	0.0655	1.52	8.94e-05
19	21	7	135543143	135705059	rs1000433	rs1552476	GGAAGGAAAGAGAACAGGG	0.0101	2.76	8.94e-05
20	20	7	884743	1144527	rs10276096	rs4236375	GGGGAAGAGAGGAAAGGGCG	0.0105	2.89	8.95e-05
13	27	7	37435223	37547290	rs1882074	rs7782150	AGAAGGGAGAGGA	0.0174	2.8	8.96e-05
10	27	7	131193485	131295088	rs1733859	rs888605	AAGAAAAGAA	0.0264	1.89	8.98e-05
17	22	7	3076053	3180657	rs10951010	rs6964682	AAGCGAAAAAGGAAAAA	0.0144	2.64	8.99e-05
19	14	7	88039884	88161734	rs2024195	rs6977770	GGAACGGGGGAAAGGACGA	0.0662	1.54	8.99e-05
8	12	7	24069951	24113564	rs719158	rs2113502	AAAGGGGA	0.0499	1.62	9e-05
16	19	7	75702719	76019015	rs7804781	rs999096	GGGAAGAACAGGGAAG	0.0436	1.67	9.02e-05
23	18	7	36134647	36281897	rs12537099	rs4723502	GAAGAGCCACAGAAGGAGACGAG	0.0181	2.18	9.03e-05
9	23	7	146673884	146767404	rs10243212	rs740809	AAGCCCAAA	0.0232	2.22	9.06e-05
23	19	7	88130171	88373596	rs13225805	rs2519910	CGAAAAAAAAAAGGGAAAGGAAA	0.0193	2.13	9.06e-05
17	20	7	75702719	76040527	rs7804781	rs7799638	GGGAAGAACAGGGAAGA	0.0435	1.67	9.13e-05
12	18	7	71125622	71196604	rs1548763	rs12699065	AAGGGGGGAGGG	0.0201	2.08	9.14e-05
16	24	7	157252849	157419695	rs917740	rs1263563	AAGAGAAGAGGAAAGA	0.0272	1.85	9.14e-05
14	19	7	157276616	157419695	rs9768449	rs1263563	GAGAAGAGGAAAGA	0.0404	1.66	9.19e-05
8	22	7	153022374	153046117	rs422283	rs1589836	GAAAAAAG	0.0618	0.524	9.2e-05
17	18	7	78247172	78344269	rs38109	rs10485912	AAAAACAAAGCGACAGA	0.0226	1.93	9.21e-05
20	22	7	104430056	104813097	rs4730049	rs17640472	GGAGAAGAAGAAAAGGAGGA	0.0231	2.08	9.26e-05
11	31	7	139920973	139987072	rs13223890	rs2471318	AAGGCAAGGAG	0.0407	1.81	9.34e-05
12	24	7	28009233	28179396	rs2106922	rs849139	AGAAAGAACAGG	0.0165	2.78	9.4e-05
18	18	7	157258109	157438037	rs10237947	rs1638021	AGAGAAGAGGAAAGAGGG	0.0423	1.65	9.41e-05
11	25	7	70117018	70216522	rs17141930	rs6957531	AGGAGGGAAAA	0.0126	2.55	9.47e-05
14	27	7	11610954	11682138	rs6949833	rs1725449	CGGAGAGAGCAAGG	0.0112	3.16	9.49e-05
22	19	7	88130171	88371952	rs13225805	rs17164033	CGAAAAAAAAAAGGGAAAGGAA	0.0193	2.13	9.49e-05
18	17	7	70043670	70192653	rs12698910	rs10282512	GAAAGGAAGAAGAGAAGG	0.0119	2.53	9.51e-05
15	27	7	18959381	19043360	rs6972136	rs2526625	AACAAAAAGAAGAGA	0.018	2.17	9.52e-05
22	19	7	75616577	76050132	rs8509	rs2868366	GGGGGGGAAGAACAGGGAAGAG	0.0461	1.64	9.58e-05
7	13	7	88054931	88098737	rs11972558	rs2373452	ACGGGGG	0.0769	1.55	9.61e-05
10	17	7	154427998	154468976	rs1532090	rs916514	GAGAAAGGGA	0.0503	1.65	9.63e-05
9	16	7	90726315	90852632	rs705357	rs6963218	GGCCGGAAA	0.0235	1.97	9.64e-05
8	18	7	157258109	157314762	rs10237947	rs10263303	AGAGAAAG	0.0238	1.98	9.66e-05
18	18	7	78247172	78345207	rs38109	rs11768116	AAAAACAAAGCGACAGAG	0.0198	2.01	9.66e-05
24	27	7	135494535	135704136	rs2920486	rs7804115	AAAAGGAGGAAGGGGAGAGGGAAG	0.0145	2.35	9.76e-05
15	20	7	145701716	145796382	rs17169914	rs6953776	GAGGGGAAGAACAGG	0.0194	2.08	9.77e-05
16	25	7	14279074	14369294	rs10229230	rs10267619	AGAAGAAAAAGGACAA	0.0196	2.33	9.8e-05
21	20	7	145808436	146323187	rs12703766	rs347220	GGACAGGAGCGGCAGACGAGG	0.0219	2.16	9.8e-05
9	17	7	154427998	154461112	rs1532090	rs3807218	GAGAAAGGG	0.0503	1.65	9.82e-05
16	20	7	104461230	104813097	rs2465066	rs17640472	AAGAGAAAAAGGAAAA	0.0133	2.24	9.84e-05
12	19	7	24021963	24119660	rs4722312	rs452276	GCGAAAGGGGAG	0.042	1.66	9.87e-05
16	22	7	20669629	20794396	rs1476485	rs2709747	AAGGAAAAACCAAAGA	0.0115	2.93	9.88e-05
14	19	7	104181707	104321056	rs6465995	rs9886292	ACGAAAACGAAGAG	0.0251	1.94	9.91e-05
16	25	7	139918895	140001939	rs4725655	rs12538711	GAAGGCAAGGAGAAAA	0.0211	2.05	9.93e-05
21	23	7	42420811	42671386	rs6954249	rs13222816	CAGGGAGGAAAAAAAAACAGG	0.0229	1.98	9.94e-05
16	19	7	24007472	24142928	rs7802177	rs759869	AGGCGAAAGGGGAGAA	0.0238	1.84	9.97e-05
17	19	7	24007472	24142977	rs7802177	rs759870	AGGCGAAAGGGGAGAAG	0.0238	1.84	9.99e-05
