# Supplementary material for: A genome-wide association study in Swedish colorectal cancer patients with gastric- and prostate cancer in relatives
Source: Hered Cancer Clin Pract. 2024 Nov 14;22:25. doi: 10.1186/s13053-024-00299-z (PMC11562479; doi:10.1186/s13053-024-00299-z)
Supplement: Supplementary file 1 — Supplementary Material 1: Figure S1: Quantile-quantile plot (QQ-plot). QQ-plot of observed and expected P-values for single SNP analysis, -log 10 transformed. The diagonal red line represents the expected null hypothesis (= no association). Figure S2: Manhattan plot. Observed P values along the chromosomes for SNP association. The blue line represents suggestive statistical significance, p<5x10−5. Table S1-S23. [file 13053_2024_299_MOESM1_ESM.zip › Final Excel files, down to -05, Twin logistic, GWAS CRC-GC-PrC/CRC_GC_PrC_OncoTwin_chr8.logistic.xlsx]

## Sheet: Blad1
NSNP	NHAP	CHR	BP1	BP2	SNP1	SNP2	HAPLOTYPE	F	OR	P		NSNP = Number of SNPs in the haplotype
14	19	8	11236975	11355821	rs2572386	rs2618479	AGCAGGGGCCGGAA	0.0139	3.04	4.47e-08		NHAP = Number of haplotypes in each locus
8	19	8	134620862	134660028	rs16904960	rs1449070	GACAGAAA	0.0532	1.9	2.6e-07		CHR = Chromosome number
7	17	8	134620862	134646433	rs16904960	rs16904967	GACAGAA	0.0539	1.89	2.84e-07		BP1 = First base pair in a haplotype
12	17	8	11274122	11355821	rs7018324	rs2618479	CAGGGGCCGGAA	0.0122	2.99	3.93e-07		BP2 = Last base pair in a haplotype
11	13	8	11295925	11355821	rs3021517	rs2618479	AGGGGCCGGAA	0.0117	3.02	4.18e-07		SNP1 = First SNP in a haplotype
10	25	8	2540711	2596106	rs11993221	rs17755518	AGAGGAAAAC	0.0119	4.33	4.29e-07		SNP2 = Last SNP in a haplotype
24	9	8	140188963	140398392	rs7465545	rs7845764	CGGAACAAAAGAAAAAGGGCAAGA	0.0133	3.24	6.56e-07		F = haplotype frequency in samples
23	8	8	140188963	140393623	rs7465545	rs1382023	CGGAACAAAAGAAAAAGGGCAAG	0.0133	3.24	6.62e-07		OR = Odds ratio
10	14	8	11303011	11355821	rs2003423	rs2618479	GGGGCCGGAA	0.0169	2.6	7.31e-07		P = P-value
22	10	8	140188963	140383483	rs7465545	rs12678674	CGGAACAAAAGAAAAAGGGCAA	0.0136	3.2	7.86e-07
14	20	8	11223022	11350899	rs2736280	rs1382567	AAGCAGGGGCCGGA	0.0119	3.07	8.45e-07
21	16	8	17814915	17954298	rs208753	rs916551	GGAAGCAGAGCGGGGAGGCCA	0.0168	2.77	8.51e-07
7	9	8	11310290	11355821	rs10903338	rs2618479	GCCGGAA	0.0124	3.06	9.05e-07
21	8	8	140188963	140373039	rs7465545	rs12678753	CGGAACAAAAGAAAAAGGGCA	0.0137	3.17	9.23e-07
13	23	8	3854382	3896853	rs1523254	rs12677236	GCAACCACGGAAG	0.0382	1.96	1.42e-06
8	11	8	11309893	11355821	rs13439411	rs2618479	GGCCGGAA	0.0125	2.93	1.56e-06
14	15	8	17888770	17954298	rs492069	rs916551	GAGCGGGGAGGCCA	0.0258	2.3	2.26e-06
15	17	8	87833711	88009165	rs10808349	rs6468613	AAGGACAAGGGGAAC	0.0398	1.91	2.28e-06
15	12	8	52157888	52358680	rs4873189	rs994588	GAGGGGAGAGGAAGA	0.0116	3.06	2.35e-06
23	19	8	55693133	55937602	rs6982434	rs4634616	AGGAGGACGGGCGAAAAGAAAGA	0.0281	2.05	2.45e-06
11	22	8	2535086	2578520	rs13278616	rs17076051	GAAGAGGAAAA	0.0122	3.09	2.5e-06
8	17	8	2540711	2576054	rs11993221	rs10106748	AGAGGAAA	0.0166	3.04	2.52e-06
16	13	8	52157888	52360543	rs4873189	rs7846408	GAGGGGAGAGGAAGAG	0.0116	3.05	2.53e-06
19	23	8	13434686	13531381	rs10086825	rs17237541	AGGGGCGGCAAGAAGGGAG	0.0129	2.81	2.57e-06
11	11	8	52226018	52358680	rs4471026	rs994588	GGAGAGGAAGA	0.0114	3.05	2.58e-06
12	25	8	2535086	2596106	rs13278616	rs17755518	GAAGAGGAAAAC	0.0105	3.38	2.64e-06
12	12	8	52226018	52360543	rs4471026	rs7846408	GGAGAGGAAGAG	0.0114	3.04	2.7e-06
14	26	8	3854382	3900812	rs1523254	rs7003625	GCAACCACGGAAGA	0.042	1.89	2.72e-06
10	20	8	2535086	2576054	rs13278616	rs10106748	GAAGAGGAAA	0.0121	3.11	2.84e-06
12	19	8	3854987	3896853	rs17068473	rs12677236	CAACCACGGAAG	0.0928	1.61	3.11e-06
14	16	8	87844003	88009165	rs7846655	rs6468613	AGGACAAGGGGAAC	0.0386	1.93	3.29e-06
19	19	8	140188963	140349339	rs7465545	rs7832666	CGGAACAAAAGAAAAAGGG	0.0225	2.41	3.35e-06
13	17	8	11274122	11359557	rs7018324	rs2409781	CAGGGGCCGGAAA	0.0146	2.67	3.37e-06
19	13	8	140190193	140353842	rs11786307	rs7833826	GGAACAAAAGAAAAAGGGC	0.0164	2.92	3.4e-06
20	14	8	140188963	140353842	rs7465545	rs7833826	CGGAACAAAAGAAAAAGGGC	0.0184	2.63	3.93e-06
4	6	8	21087783	21112084	rs989329	rs2631864	GGCA	0.0907	0.562	4.21e-06
19	14	8	52157888	52382217	rs4873189	rs7841317	GAGGGGAGAGGAAGAGGAG	0.0117	2.96	4.23e-06
9	20	8	2540711	2578520	rs11993221	rs17076051	AGAGGAAAA	0.0167	2.96	4.39e-06
7	12	8	2540711	2568692	rs11993221	rs10102441	AGAGGAA	0.0138	3.13	4.69e-06
21	21	8	135654340	135809634	rs11166643	rs10106201	GAAGAGAAAGGGGAAGAGAGC	0.0764	1.63	4.69e-06
17	18	8	17844353	17954298	rs17126060	rs916551	GCAGAGCGGGGAGGCCA	0.0197	2.46	4.78e-06
13	22	8	19710468	19826373	rs4244456	rs2197089	GGAGAAAGAGAAG	0.0105	3.18	5.02e-06
14	26	8	13462286	13531381	rs9325661	rs17237541	CGGCAAGAAGGGAG	0.0264	2.16	5.05e-06
17	13	8	52157888	52366300	rs4873189	rs7833909	GAGGGGAGAGGAAGAGG	0.0118	2.92	5.11e-06
13	19	8	11236975	11350899	rs2572386	rs1382567	AGCAGGGGCCGGA	0.0112	2.93	5.16e-06
12	17	8	87876114	88009165	rs2934950	rs6468613	GACAAGGGGAAC	0.0427	1.85	5.22e-06
24	14	8	52157888	52416912	rs4873189	rs12541541	GAGGGGAGAGGAAGAGGAGGAAAA	0.0118	2.92	5.4e-06
23	14	8	52157888	52402412	rs4873189	rs4873195	GAGGGGAGAGGAAGAGGAGGAAA	0.0118	2.92	5.42e-06
22	14	8	52157888	52398025	rs4873189	rs4873554	GAGGGGAGAGGAAGAGGAGGAA	0.0118	2.92	5.43e-06
16	27	8	25275495	25519212	rs12155980	rs7828851	GCAGGAGGAGACCAAA	0.0112	3.39	5.44e-06
20	14	8	52157888	52384670	rs4873189	rs7839439	GAGGGGAGAGGAAGAGGAGG	0.0118	2.92	5.51e-06
21	14	8	52157888	52384884	rs4873189	rs10958268	GAGGGGAGAGGAAGAGGAGGA	0.0118	2.92	5.51e-06
18	20	8	140188963	140345180	rs7465545	rs1031824	CGGAACAAAAGAAAAAGG	0.0226	2.38	5.55e-06
18	14	8	52157888	52368218	rs4873189	rs1367819	GAGGGGAGAGGAAGAGGA	0.0118	2.91	5.66e-06
11	27	8	2540711	2598677	rs11993221	rs7836236	AGAGGAAAACC	0.0103	3.62	5.74e-06
11	17	8	11274122	11350899	rs7018324	rs1382567	CAGGGGCCGGA	0.014	2.75	5.85e-06
20	24	8	3478498	3547988	rs3102099	rs17326146	AAAGAAGAAAAAGAAGAGAG	0.0395	1.87	5.9e-06
14	15	8	128423127	128466814	rs7837328	rs7841264	GGGGAGCGCAAAGG	0.112	0.62	6.08e-06
12	26	8	2540711	2617471	rs11993221	rs17833629	AGAGGAAAACCG	0.0107	3.54	6.22e-06
3	8	8	13486906	13496786	rs7006666	rs6530659	AAG	0.0737	1.76	6.29e-06
11	13	8	87844003	87958212	rs7846655	rs7822655	AGGACAAGGGG	0.0434	1.79	6.36e-06
5	7	8	3854987	3872513	rs17068473	rs2740939	CAACC	0.164	1.43	6.66e-06
13	28	8	20116621	20185105	rs4921697	rs17092240	AAAGAAAAGGGAG	0.0164	2.4	6.68e-06
17	25	8	3478498	3520871	rs3102099	rs2624087	AAAGAAGAAAAAGAAGA	0.0387	1.88	6.68e-06
19	24	8	3835166	3896853	rs17068366	rs12677236	AGAAAGGCAACCACGGAAG	0.0242	2.2	6.7e-06
4	12	8	13484121	13496786	rs11776158	rs6530659	GAAG	0.0728	1.72	6.83e-06
9	14	8	2535086	2568692	rs13278616	rs10102441	GAAGAGGAA	0.0132	2.84	6.9e-06
12	25	8	72709739	72786073	rs4345609	rs9298183	GGAGAAAAAAGG	0.0299	0.28	6.93e-06
15	14	8	128417936	128466814	rs10505473	rs7841264	GGGGGAGCGCAAAGG	0.123	0.634	6.96e-06
16	18	8	87833711	88010106	rs10808349	rs1880473	AAGGACAAGGGGAACC	0.0375	1.89	6.97e-06
12	14	8	87844003	87979777	rs7846655	rs11778879	AGGACAAGGGGA	0.0433	1.79	7e-06
20	22	8	135654340	135802892	rs11166643	rs7831733	GAAGAGAAAGGGGAAGAGAG	0.0862	1.58	7.05e-06
7	11	8	52269392	52358680	rs2915475	rs994588	AGGAAGA	0.0109	3.02	7.06e-06
5	6	8	13416666	13430578	rs6981209	rs11783751	GGGGG	0.156	1.42	7.25e-06
8	12	8	52269392	52360543	rs2915475	rs7846408	AGGAAGAG	0.0112	2.94	7.29e-06
12	14	8	11295925	11359557	rs3021517	rs2409781	AGGGGCCGGAAA	0.0116	2.82	7.29e-06
8	9	8	28183219	28226017	rs2614091	rs17059034	GACGAGAA	0.0127	2.53	7.31e-06
9	9	8	28183219	28240092	rs2614091	rs12056907	GACGAGAAC	0.0127	2.53	7.31e-06
17	17	8	119437946	119642918	rs13251354	rs3107482	AGAGGCACGCGAAAGAA	0.0155	2.54	7.31e-06
13	23	8	3854987	3900812	rs17068473	rs7003625	CAACCACGGAAGA	0.0888	1.59	7.37e-06
19	23	8	3478498	3533558	rs3102099	rs13261262	AAAGAAGAAAAAGAAGAGA	0.039	1.87	7.38e-06
15	17	8	138849473	138964007	rs13282624	rs2668127	CGAGGAAGAGGAGAC	0.0333	2.05	7.39e-06
2	4	8	140924076	140926772	rs2035131	rs2306078	GA	0.418	0.751	7.51e-06
13	16	8	87844003	87982674	rs7846655	rs6468587	AGGACAAGGGGAA	0.0432	1.78	7.54e-06
13	15	8	87833711	87979777	rs10808349	rs11778879	AAGGACAAGGGGA	0.0438	1.78	7.56e-06
18	26	8	3478498	3527234	rs3102099	rs6998429	AAAGAAGAAAAAGAAGAG	0.0388	1.87	7.6e-06
7	12	8	13406688	13430578	rs7842394	rs11783751	AAGGGGG	0.127	1.45	7.61e-06
10	13	8	128429721	128458644	rs6985419	rs4871791	GAGCGCAAAG	0.126	0.642	7.8e-06
22	24	8	55735722	55937602	rs10105032	rs4634616	GGAGGACGGGCGAAAAGAAAGA	0.0389	1.84	7.85e-06
14	12	8	128417936	128458644	rs10505473	rs4871791	GGGGGAGCGCAAAG	0.126	0.642	8.36e-06
9	13	8	128431694	128458644	rs7842552	rs4871791	AGCGCAAAG	0.116	0.631	8.37e-06
6	8	8	13416666	13434686	rs6981209	rs10086825	GGGGGA	0.155	1.42	8.39e-06
13	18	8	13448112	13496786	rs6530649	rs6530659	GGGCGGCAAGAAG	0.0622	1.68	8.51e-06
20	15	8	17823299	17954298	rs12056521	rs916551	GAAGCAGAGCGGGGAGGCCA	0.0166	2.59	8.53e-06
24	17	8	131677999	131836353	rs7813092	rs6997439	AAGGAAAACAGAAAGAGCGAAGGC	0.0107	3.14	8.6e-06
8	12	8	13397806	13419965	rs966213	rs7006225	AAGAAGGG	0.134	1.44	8.7e-06
10	14	8	128431694	128466814	rs7842552	rs7841264	AGCGCAAAGG	0.111	0.624	8.76e-06
13	26	8	2540711	2622605	rs11993221	rs4483185	AGAGGAAAACCGC	0.0103	3.55	8.82e-06
14	16	8	87833711	87982674	rs10808349	rs6468587	AAGGACAAGGGGAA	0.0438	1.77	8.87e-06
11	24	8	128067300	128093277	rs4288339	rs1031588	GAAAAAGAAAC	0.0117	3.31	8.98e-06
7	16	8	119464353	119534455	rs4876843	rs13280603	AGGCACG	0.0508	1.8	9.12e-06
13	14	8	128423127	128458644	rs7837328	rs4871791	GGGGAGCGCAAAG	0.116	0.633	9.19e-06
12	13	8	87833711	87958212	rs10808349	rs7822655	AAGGACAAGGGG	0.0439	1.77	9.24e-06
17	23	8	140188963	140343359	rs7465545	rs11781232	CGGAACAAAAGAAAAAG	0.0291	2.09	9.26e-06
19	17	8	17827597	17954298	rs2285310	rs916551	AAGCAGAGCGGGGAGGCCA	0.0179	2.52	9.49e-06
4	5	8	13416666	13426832	rs6981209	rs4145815	GGGG	0.164	1.4	9.51e-06
6	19	8	13475278	13496786	rs12155866	rs6530659	AAGAAG	0.0687	1.69	9.55e-06
16	25	8	140190193	140343359	rs11786307	rs11781232	GGAACAAAAGAAAAAG	0.0243	2.26	9.61e-06
11	13	8	128429721	128466814	rs6985419	rs7841264	GAGCGCAAAGG	0.123	0.64	9.68e-06
7	11	8	13401972	13419965	rs1160555	rs7006225	AGAAGGG	0.134	1.44	9.85e-06
13	17	8	87853542	88009165	rs4320564	rs6468613	GGACAAGGGGAAC	0.0387	1.88	9.93e-06
19	16	8	55761124	55937602	rs10958432	rs4634616	GGACGGGCGAAAAGAAAGA	0.0338	1.87	9.95e-06
20	25	8	13434686	13543195	rs10086825	rs13282358	AGGGGCGGCAAGAAGGGAGA	0.0152	2.53	1e-05
2	4	8	128403514	128407443	rs7844673	rs10505477	AA	0.452	1.31	1.01e-05
10	10	8	128354313	128390957	rs13271658	rs16902131	AACAGAAAAA	0.0563	1.68	1.02e-05
20	25	8	13416666	13496786	rs6981209	rs6530659	GGGGGAGGGGCGGCAAGAAG	0.0563	1.68	1.02e-05
9	17	8	15622519	15674616	rs352810	rs1455069	GGGGAAGGC	0.0153	2.89	1.04e-05
14	18	8	40039431	40177668	rs13270718	rs16889144	AACACCGGCGGGGG	0.0104	2.99	1.04e-05
9	14	8	91267588	91411745	rs10956539	rs4403455	AAAAGCCGA	0.0199	2.25	1.05e-05
5	17	8	13475785	13496786	rs7013716	rs6530659	AGAAG	0.0694	1.69	1.06e-05
15	26	8	13462286	13543195	rs9325661	rs13282358	CGGCAAGAAGGGAGA	0.0266	2.1	1.06e-05
7	8	8	13430578	13462286	rs11783751	rs9325661	GAGGGGC	0.0989	1.49	1.07e-05
9	16	8	134369383	134450481	rs2976552	rs2403981	GAAAGGAGC	0.239	1.35	1.07e-05
13	15	8	17891869	17954298	rs17692377	rs916551	AGCGGGGAGGCCA	0.0257	2.22	1.07e-05
10	15	8	91267588	91416005	rs10956539	rs2339149	AAAAGCCGAG	0.0193	2.22	1.09e-05
21	25	8	13434686	13543520	rs10086825	rs13248289	AGGGGCGGCAAGAAGGGAGAG	0.0152	2.52	1.11e-05
13	17	8	86456195	87039254	rs923817	rs7001553	AGAGGGGGAAGGA	0.0408	1.86	1.12e-05
8	20	8	140874687	140926772	rs729855	rs2306078	GGAGGGGA	0.0697	0.464	1.14e-05
11	15	8	52269392	52382217	rs2915475	rs7841317	AGGAAGAGGAG	0.0117	2.84	1.15e-05
4	7	8	128402907	128408116	rs12549845	rs10505476	GAGG	0.181	0.672	1.17e-05
6	11	8	13405241	13419965	rs10503454	rs7006225	GAAGGG	0.135	1.43	1.17e-05
15	14	8	52226018	52382217	rs4471026	rs7841317	GGAGAGGAAGAGGAG	0.0116	2.84	1.17e-05
3	6	8	128458644	128467934	rs4871791	rs10099905	AGC	0.293	1.33	1.18e-05
18	16	8	17830459	17954298	rs10112514	rs916551	AGCAGAGCGGGGAGGCCA	0.0204	2.33	1.18e-05
23	22	8	55735722	55948440	rs10105032	rs1383452	GGAGGACGGGCGAAAAGAAAGAG	0.0241	2.15	1.18e-05
18	19	8	140190193	140349339	rs11786307	rs7832666	GGAACAAAAGAAAAAGGG	0.0198	2.49	1.19e-05
2	4	8	128458644	128466814	rs4871791	rs7841264	AG	0.317	1.32	1.2e-05
10	14	8	87876114	87979777	rs2934950	rs11778879	GACAAGGGGA	0.0478	1.72	1.2e-05
8	14	8	13405241	13430578	rs10503454	rs11783751	GAAGGGGG	0.117	1.44	1.21e-05
13	19	8	87876114	88010106	rs2934950	rs1880473	GACAAGGGGAACC	0.0403	1.84	1.21e-05
12	20	8	86456195	87035290	rs923817	rs7846370	AGAGGGGGAAGG	0.041	1.85	1.22e-05
11	16	8	91267588	91434040	rs10956539	rs730679	AAAAGCCGAGG	0.0196	2.2	1.23e-05
20	19	8	123537857	123755268	rs6986952	rs11779978	ACAAAGAAGAAGGGGCAAAA	0.0153	2.9	1.23e-05
7	8	8	13426832	13458794	rs4145815	rs17227506	GGAGGGG	0.0991	1.49	1.24e-05
7	22	8	119463191	119513852	rs4876841	rs7836391	GAGGCAC	0.0382	1.9	1.24e-05
9	20	8	119437946	119534455	rs13251354	rs13280603	AGAGGCACG	0.0399	1.87	1.24e-05
11	18	8	16690648	16725205	rs475738	rs883355	GCCGAAAGAGA	0.018	2.32	1.24e-05
17	22	8	140190193	140345180	rs11786307	rs1031824	GGAACAAAAGAAAAAGG	0.0198	2.49	1.24e-05
19	22	8	135654340	135796966	rs11166643	rs10505630	GAAGAGAAAGGGGAAGAGA	0.108	1.52	1.24e-05
25	18	8	3478498	3555378	rs3102099	rs2623589	AAAGAAGAAAAAGAAGAGAGGAAAG	0.0351	1.85	1.24e-05
10	21	8	2536024	2578520	rs6997305	rs17076051	AAGAGGAAAA	0.0124	2.88	1.25e-05
7	12	8	134371219	134437026	rs2929959	rs7823430	AAAGGAG	0.274	1.34	1.26e-05
21	23	8	131677999	131823126	rs7813092	rs263252	AAGGAAAACAGAAAGAGCGAA	0.0126	3.03	1.26e-05
3	5	8	87876114	87881132	rs2934950	rs2446120	GAC	0.0535	1.7	1.27e-05
5	7	8	87844003	87881132	rs7846655	rs2446120	AGGAC	0.0484	1.73	1.27e-05
6	7	8	87833711	87881132	rs10808349	rs2446120	AAGGAC	0.0484	1.73	1.27e-05
10	17	8	86456195	87001113	rs923817	rs12545756	AGAGGGGGAA	0.0405	1.85	1.27e-05
11	17	8	86456195	87003929	rs923817	rs448428	AGAGGGGGAAG	0.0405	1.85	1.27e-05
6	11	8	87876114	87913985	rs2934950	rs13248854	GACAAG	0.0488	1.72	1.29e-05
9	12	8	87876114	87958212	rs2934950	rs7822655	GACAAGGGG	0.0483	1.72	1.29e-05
23	20	8	56330759	56494044	rs2658897	rs17438085	GAAGGGAAGGGCGGGACAGAAAG	0.0119	3.15	1.29e-05
7	8	8	87833711	87895691	rs10808349	rs13269825	AAGGACA	0.0418	1.77	1.3e-05
4	7	8	87853542	87881132	rs4320564	rs2446120	GGAC	0.0488	1.73	1.31e-05
6	14	8	134371219	134433978	rs2929959	rs2737437	AAAGGA	0.274	1.34	1.32e-05
9	12	8	13397806	13426832	rs966213	rs4145815	AAGAAGGGG	0.134	1.43	1.33e-05
9	22	8	128441535	128475185	rs4871790	rs921146	CAAAGGAGA	0.0673	0.513	1.34e-05
13	12	8	52226018	52366300	rs4471026	rs7833909	GGAGAGGAAGAGG	0.0116	2.82	1.35e-05
24	18	8	3478498	3553750	rs3102099	rs13264352	AAAGAAGAAAAAGAAGAGAGGAAA	0.0374	1.83	1.35e-05
1	2	8	13438708	13438708	rs7817551	rs7817551	A	0.894	0.677	1.36e-05
1	2	8	13438708	13438708	rs7817551	rs7817551	G	0.106	1.48	1.36e-05
3	4	8	13430578	13438708	rs11783751	rs7817551	GAG	0.106	1.48	1.36e-05
10	18	8	15622519	15675537	rs352810	rs1455067	GGGGAAGGCA	0.0152	2.86	1.36e-05
14	17	8	86456195	87046305	rs923817	rs13281353	AGAGGGGGAAGGAA	0.0365	1.94	1.38e-05
3	6	8	128402907	128407443	rs12549845	rs10505477	AAA	0.365	1.32	1.4e-05
8	12	8	13406688	13434686	rs7842394	rs10086825	AAGGGGGA	0.119	1.44	1.4e-05
8	9	8	87833711	87905053	rs10808349	rs7831076	AAGGACAA	0.0418	1.76	1.41e-05
11	15	8	87876114	87982674	rs2934950	rs6468587	GACAAGGGGAA	0.0478	1.72	1.41e-05
15	19	8	87844003	88010106	rs7846655	rs1880473	AGGACAAGGGGAACC	0.0363	1.89	1.41e-05
22	23	8	128347124	128413305	rs391640	rs6983267	ACAAAGGGGGGAAGAAAGGGAA	0.0182	2.27	1.41e-05
7	11	8	13405241	13426832	rs10503454	rs4145815	GAAGGGG	0.135	1.43	1.42e-05
8	13	8	2535086	2568679	rs13278616	rs17063065	GAAGAGGA	0.0126	2.93	1.43e-05
4	5	8	13426832	13438708	rs4145815	rs7817551	GGAG	0.106	1.48	1.45e-05
4	6	8	87876114	87895691	rs2934950	rs13269825	GACA	0.0488	1.71	1.45e-05
10	11	8	13448112	13484121	rs6530649	rs11776158	GGGCGGCAAG	0.108	1.48	1.46e-05
16	16	8	52269392	52416912	rs2915475	rs12541541	AGGAAGAGGAGGAAAA	0.0117	2.79	1.46e-05
23	20	8	13405241	13496786	rs10503454	rs6530659	GAAGGGGGAGGGGCGGCAAGAAG	0.0384	1.77	1.46e-05
3	4	8	13434686	13448112	rs10086825	rs6530649	AGG	0.106	1.48	1.47e-05
14	16	8	52269392	52398025	rs2915475	rs4873554	AGGAAGAGGAGGAA	0.0117	2.79	1.47e-05
15	16	8	52269392	52402412	rs2915475	rs4873195	AGGAAGAGGAGGAAA	0.0118	2.79	1.47e-05
12	15	8	52269392	52384670	rs2915475	rs7839439	AGGAAGAGGAGG	0.0117	2.79	1.48e-05
13	15	8	52269392	52384884	rs2915475	rs10958268	AGGAAGAGGAGGA	0.0117	2.79	1.48e-05
4	5	8	13417869	13430578	rs6985737	rs11783751	GGGG	0.157	1.4	1.49e-05
3	4	8	13419965	13430578	rs7006225	rs11783751	GGG	0.158	1.4	1.51e-05
9	12	8	13448112	13475785	rs6530649	rs7013716	GGGCGGCAA	0.108	1.47	1.51e-05
10	13	8	52269392	52368218	rs2915475	rs1367819	AGGAAGAGGA	0.0117	2.79	1.51e-05
20	14	8	52226018	52416912	rs4471026	rs12541541	GGAGAGGAAGAGGAGGAAAA	0.0116	2.8	1.51e-05
23	19	8	3478498	3551408	rs3102099	rs2624062	AAAGAAGAAAAAGAAGAGAGGAA	0.039	1.81	1.51e-05
5	7	8	13417869	13434686	rs6985737	rs10086825	GGGGA	0.155	1.41	1.52e-05
8	11	8	13401972	13426832	rs1160555	rs4145815	AGAAGGGG	0.134	1.43	1.52e-05
16	14	8	52226018	52384670	rs4471026	rs7839439	GGAGAGGAAGAGGAGG	0.0116	2.8	1.52e-05
17	14	8	52226018	52384884	rs4471026	rs10958268	GGAGAGGAAGAGGAGGA	0.0116	2.8	1.52e-05
18	14	8	52226018	52398025	rs4471026	rs4873554	GGAGAGGAAGAGGAGGAA	0.0116	2.8	1.52e-05
19	14	8	52226018	52402412	rs4471026	rs4873195	GGAGAGGAAGAGGAGGAAA	0.0116	2.8	1.52e-05
24	22	8	13416666	13531381	rs6981209	rs17237541	GGGGGAGGGGCGGCAAGAAGGGAG	0.0228	2.15	1.52e-05
4	5	8	13430578	13448112	rs11783751	rs6530649	GAGG	0.106	1.48	1.53e-05
18	22	8	13419965	13496786	rs7006225	rs6530659	GGGAGGGGCGGCAAGAAG	0.0584	1.66	1.53e-05
19	21	8	13417869	13496786	rs6985737	rs6530659	GGGGAGGGGCGGCAAGAAG	0.038	1.78	1.53e-05
4	5	8	13419965	13434686	rs7006225	rs10086825	GGGA	0.155	1.41	1.54e-05
8	12	8	13416666	13448112	rs6981209	rs6530649	GGGGGAGG	0.105	1.48	1.54e-05
22	22	8	135654340	135847442	rs11166643	rs737196	GAAGAGAAAGGGGAAGAGAGCA	0.0613	1.64	1.54e-05
14	13	8	52226018	52368218	rs4471026	rs1367819	GGAGAGGAAGAGGA	0.0116	2.8	1.55e-05
25	16	8	17800769	17954298	rs2299587	rs916551	AAAGGGAAGCAGAGCGGGGAGGCCA	0.0198	2.36	1.55e-05
6	8	8	13417869	13438708	rs6985737	rs7817551	GGGGAG	0.105	1.47	1.57e-05
9	18	8	2536024	2576054	rs6997305	rs10106748	AAGAGGAAA	0.0123	2.86	1.57e-05
5	6	8	13419965	13438708	rs7006225	rs7817551	GGGAG	0.105	1.47	1.58e-05
9	13	8	87833711	87913985	rs10808349	rs13248854	AAGGACAAG	0.0444	1.74	1.59e-05
22	22	8	13419965	13531381	rs7006225	rs17237541	GGGAGGGGCGGCAAGAAGGGAG	0.0263	2.08	1.59e-05
7	9	8	13416666	13438708	rs6981209	rs7817551	GGGGGAG	0.105	1.47	1.61e-05
10	21	8	13462286	13496786	rs9325661	rs6530659	CGGCAAGAAG	0.0591	1.66	1.61e-05
12	19	8	15622519	15682305	rs352810	rs2720625	GGGGAAGGCAGG	0.0153	2.82	1.61e-05
4	8	8	91366482	91411745	rs16904410	rs4403455	CCGA	0.0302	1.93	1.62e-05
8	9	8	13426832	13462286	rs4145815	rs9325661	GGAGGGGC	0.0991	1.48	1.62e-05
9	15	8	13405241	13434686	rs10503454	rs10086825	GAAGGGGGA	0.109	1.44	1.62e-05
2	3	8	13434686	13438708	rs10086825	rs7817551	AG	0.105	1.47	1.63e-05
3	5	8	140922699	140926772	rs1551806	rs2306078	GGA	0.418	0.763	1.63e-05
12	18	8	16690648	16726107	rs475738	rs11778346	GCCGAAAGAGAA	0.0183	2.29	1.63e-05
6	8	8	13419965	13448112	rs7006225	rs6530649	GGGAGG	0.105	1.47	1.64e-05
22	23	8	13406688	13496786	rs7842394	rs6530659	AAGGGGGAGGGGCGGCAAGAAG	0.0564	1.66	1.64e-05
7	8	8	13417869	13448112	rs6985737	rs6530649	GGGGAGG	0.105	1.47	1.66e-05
7	8	8	87844003	87905053	rs7846655	rs7831076	AGGACAA	0.0439	1.75	1.66e-05
15	26	8	131745284	131835318	rs7813720	rs166403	CAGAAAGAGCGAAGG	0.0395	1.88	1.69e-05
2	3	8	13438708	13448112	rs7817551	rs6530649	GG	0.106	1.47	1.7e-05
9	12	8	13401972	13430578	rs1160555	rs11783751	AGAAGGGGG	0.134	1.42	1.7e-05
17	27	8	25275495	25522134	rs12155980	rs17801625	GCAGGAGGAGACCAAAA	0.0118	3.23	1.7e-05
6	15	8	119464353	119513852	rs4876843	rs7836391	AGGCAC	0.0462	1.84	1.71e-05
16	26	8	13462286	13543520	rs9325661	rs13248289	CGGCAAGAAGGGAGAG	0.0262	2.08	1.71e-05
10	14	8	11295925	11350899	rs3021517	rs1382567	AGGGGCCGGA	0.0198	2.21	1.72e-05
18	20	8	4998837	5101520	rs2168053	rs7832451	GAAGGGAGAAGAAAGAAG	0.0179	2.31	1.72e-05
9	11	8	87844003	87935589	rs7846655	rs7016229	AGGACAAGG	0.0437	1.74	1.73e-05
6	10	8	2540711	2568679	rs11993221	rs17063065	AGAGGA	0.013	3.2	1.75e-05
8	17	8	15622519	15673980	rs352810	rs2736050	GGGGAAGG	0.015	2.89	1.76e-05
11	18	8	15622519	15679475	rs352810	rs7003942	GGGGAAGGCAG	0.0152	2.85	1.76e-05
10	11	8	87844003	87936056	rs7846655	rs10808353	AGGACAAGGG	0.0437	1.74	1.78e-05
6	8	8	13414280	13430578	rs1481596	rs11783751	AGGGGG	0.135	1.42	1.79e-05
6	10	8	13406688	13426832	rs7842394	rs4145815	AAGGGG	0.135	1.42	1.79e-05
8	13	8	13448112	13475278	rs6530649	rs12155866	GGGCGGCA	0.108	1.47	1.8e-05
8	21	8	119463191	119534455	rs4876841	rs13280603	GAGGCACG	0.0381	1.87	1.81e-05
24	20	8	55735722	56037030	rs10105032	rs1480774	GGAGGACGGGCGAAAAGAAAGAGA	0.0244	2.11	1.81e-05
6	9	8	91336887	91411745	rs10956590	rs4403455	AGCCGA	0.0301	1.92	1.82e-05
1	2	8	128407443	128407443	rs10505477	rs10505477	A	0.516	1.3	1.84e-05
1	2	8	128407443	128407443	rs10505477	rs10505477	G	0.484	0.771	1.84e-05
5	6	8	13426832	13448112	rs4145815	rs6530649	GGAGG	0.105	1.47	1.84e-05
5	8	8	91361833	91411745	rs4510907	rs4403455	GCCGA	0.0302	1.92	1.84e-05
13	20	8	11696492	11799654	rs8944	rs13260325	AGGGGCAGAAGGA	0.0195	2.18	1.85e-05
4	9	8	140886603	140926772	rs2010771	rs2306078	GGGA	0.235	0.704	1.86e-05
6	8	8	13397806	13416666	rs966213	rs6981209	AAGAAG	0.134	1.42	1.86e-05
6	8	8	87844003	87895691	rs7846655	rs13269825	AGGACA	0.0439	1.74	1.87e-05
11	15	8	87853542	87979777	rs4320564	rs11778879	GGACAAGGGGA	0.0432	1.75	1.87e-05
12	17	8	87853542	87982674	rs4320564	rs6468587	GGACAAGGGGAA	0.0431	1.75	1.87e-05
7	10	8	13397806	13417869	rs966213	rs6985737	AAGAAGG	0.134	1.42	1.89e-05
10	22	8	128441535	128479963	rs4871790	rs4871798	CAAAGGAGAG	0.0608	0.489	1.93e-05
12	17	8	91267588	91460670	rs10956539	rs2142145	AAAAGCCGAGGA	0.0191	2.18	1.93e-05
17	26	8	13458794	13543520	rs17227506	rs13248289	GCGGCAAGAAGGGAGAG	0.0158	2.4	1.93e-05
9	12	8	3869858	3896853	rs2740947	rs12677236	CCACGGAAG	0.129	1.45	1.94e-05
10	13	8	87853542	87958212	rs4320564	rs7822655	GGACAAGGGG	0.0433	1.74	1.94e-05
20	25	8	13285702	13417869	rs7003283	rs6985737	GGGGGAAGCACAAAAGAAGG	0.0101	2.84	1.94e-05
2	3	8	13419965	13426832	rs7006225	rs4145815	GG	0.165	1.38	1.96e-05
5	7	8	13414280	13426832	rs1481596	rs4145815	AGGGG	0.135	1.42	1.96e-05
9	10	8	128354785	128390957	rs10095860	rs16902131	ACAGAAAAA	0.0558	1.66	1.96e-05
3	4	8	13417869	13426832	rs6985737	rs4145815	GGG	0.166	1.38	1.97e-05
12	18	8	17903046	17954298	rs441606	rs916551	GCGGGGAGGCCA	0.034	1.96	1.97e-05
11	19	8	6182667	6255426	rs17076462	rs7010345	AAAAGAAAAGA	0.0683	0.495	1.98e-05
14	20	8	11696492	11807221	rs8944	rs7459983	AGGGGCAGAAGGAA	0.0196	2.17	1.98e-05
7	10	8	87876114	87935589	rs2934950	rs7016229	GACAAGG	0.0487	1.7	2.01e-05
8	10	8	87876114	87936056	rs2934950	rs10808353	GACAAGGG	0.0487	1.7	2.01e-05
6	8	8	13401972	13417869	rs1160555	rs6985737	AGAAGG	0.135	1.42	2.02e-05
10	15	8	13397806	13430578	rs966213	rs11783751	AAGAAGGGGG	0.134	1.42	2.02e-05
22	20	8	3478498	3548551	rs3102099	rs2624074	AAAGAAGAAAAAGAAGAGAGGA	0.0388	1.8	2.02e-05
15	24	8	13458794	13531381	rs17227506	rs17237541	GCGGCAAGAAGGGAG	0.0146	2.44	2.03e-05
6	9	8	128441535	128466814	rs4871790	rs7841264	CAAAGG	0.148	0.672	2.04e-05
17	18	8	87833711	88037170	rs10808349	rs2453449	AAGGACAAGGGGAACCA	0.0368	1.84	2.05e-05
22	17	8	86130623	87046305	rs6990449	rs13281353	AAGGGCAAAGAGGGGGAAGGAA	0.0175	2.46	2.05e-05
25	23	8	128402907	128475185	rs12549845	rs921146	AAAAGGCAAAAGGAAGAGGAAGCGC	0.0328	1.9	2.05e-05
6	8	8	3854987	3876265	rs17068473	rs4875262	CAACCA	0.162	1.4	2.07e-05
11	14	8	74817097	74959000	rs11777718	rs6982935	GCGGGGGGGGG	0.0254	2.1	2.07e-05
24	18	8	3494151	3577522	rs11987743	rs4875783	AAAAGAAGAGAGGAAAGGGCAGGA	0.0303	1.99	2.07e-05
5	8	8	128441535	128458644	rs4871790	rs4871791	CAAAG	0.152	0.678	2.09e-05
22	24	8	13434686	13544610	rs10086825	rs12676987	AGGGGCGGCAAGAAGGGAGAGG	0.015	2.44	2.11e-05
19	22	8	86130623	87003929	rs6990449	rs448428	AAGGGCAAAGAGGGGGAAG	0.0226	2.16	2.12e-05
21	14	8	140169439	140353842	rs11781079	rs7833826	GCGGAACAAAAGAAAAAGGGC	0.0193	2.47	2.12e-05
20	20	8	86130623	87035290	rs6990449	rs7846370	AAGGGCAAAGAGGGGGAAGG	0.0228	2.15	2.13e-05
9	16	8	81358791	81470120	rs4610800	rs272594	AGACGGAGA	0.0117	2.62	2.14e-05
18	22	8	86130623	87001113	rs6990449	rs12545756	AAGGGCAAAGAGGGGGAA	0.0226	2.16	2.14e-05
5	7	8	87876114	87905053	rs2934950	rs7831076	GACAA	0.0486	1.7	2.15e-05
17	27	8	55814206	56096714	rs969183	rs6997561	AAAGAAAGAGAAAGAAG	0.0197	2.47	2.16e-05
5	8	8	13405241	13417869	rs10503454	rs6985737	GAAGG	0.135	1.42	2.18e-05
12	16	8	61319467	61599122	rs7017556	rs900503	GAGGAACAAGAG	0.0104	2.73	2.18e-05
9	21	8	53202675	53335677	rs10504140	rs716583	GAGAAGAGA	0.0102	3.31	2.2e-05
9	10	8	13430578	13463024	rs11783751	rs7843188	GAGGGGCGG	0.105	1.47	2.21e-05
15	17	8	17880243	17954298	rs2283113	rs916551	AGAGCGGGGAGGCCA	0.0253	2.17	2.22e-05
7	10	8	13414280	13434686	rs1481596	rs10086825	AGGGGGA	0.135	1.42	2.24e-05
9	13	8	2527251	2568679	rs10481364	rs17063065	GGAAGAGGA	0.0123	2.88	2.25e-05
3	6	8	128402907	128407443	rs12549845	rs10505477	GAG	0.181	0.679	2.26e-05
10	13	8	2527251	2568692	rs10481364	rs10102441	GGAAGAGGAA	0.0132	2.68	2.27e-05
12	18	8	3848750	3882868	rs940155	rs7812972	AGGCAACCACGG	0.115	1.46	2.27e-05
23	12	8	14868516	15035322	rs13251017	rs750895	AGAAGAAACGAGCAAGAGGGCGG	0.0114	2.58	2.27e-05
13	16	8	61319467	61605768	rs7017556	rs11990117	GAGGAACAAGAGA	0.0104	2.66	2.28e-05
5	6	8	13401972	13416666	rs1160555	rs6981209	AGAAG	0.135	1.42	2.29e-05
15	28	8	3848750	3896853	rs940155	rs12677236	AGGCAACCACGGAAG	0.0217	2.18	2.29e-05
11	26	8	19943027	20036713	rs13265868	rs1390938	GAAAGAGGGCA	0.0215	2.61	2.3e-05
8	15	8	81358791	81469704	rs4610800	rs272592	AGACGGAG	0.0117	2.61	2.32e-05
12	13	8	13417869	13463024	rs6985737	rs7843188	GGGGAGGGGCGG	0.104	1.47	2.33e-05
14	22	8	102150937	102295995	rs2004474	rs681304	GGGGGAAAGAGGGA	0.0151	2.65	2.33e-05
2	3	8	128407443	128408116	rs10505477	rs10505476	GG	0.484	0.773	2.36e-05
21	17	8	86130623	87039254	rs6990449	rs7001553	AAGGGCAAAGAGGGGGAAGGA	0.0221	2.16	2.37e-05
11	28	8	11726817	11818364	rs1296023	rs9644758	GCAGAAGGAAC	0.023	2.22	2.38e-05
5	12	8	2784418	2801788	rs341744	rs677637	AGGCG	0.0111	3.73	2.39e-05
16	16	8	138849473	138993531	rs13282624	rs3861780	CGAGGAAGAGGAGACA	0.0264	2.12	2.4e-05
8	16	8	134369383	134437026	rs2976552	rs7823430	GAAAGGAG	0.256	1.33	2.41e-05
15	25	8	2509106	2578520	rs10094826	rs17076051	GAGGGAAGAGGAAAA	0.0101	3	2.41e-05
4	11	8	2784418	2799369	rs341744	rs646181	AGGC	0.0109	3.89	2.42e-05
5	9	8	91366482	91416005	rs16904410	rs2339149	CCGAG	0.0303	1.89	2.42e-05
22	24	8	59805738	60034329	rs6471757	rs10957078	GAAGAACACGAGCAAGCAGGGG	0.0208	2.21	2.43e-05
5	7	8	87853542	87895691	rs4320564	rs13269825	GGACA	0.0444	1.73	2.45e-05
23	23	8	20139567	20369873	rs12675554	rs1564427	AAAGAGAGGAGAAGGAAGAAAGC	0.0187	2.27	2.45e-05
25	21	8	13416666	13543195	rs6981209	rs13282358	GGGGGAGGGGCGGCAAGAAGGGAGA	0.0227	2.12	2.45e-05
7	15	8	15622519	15673075	rs352810	rs7828611	GGGGAAG	0.0178	2.64	2.46e-05
4	8	8	128458644	128471041	rs4871791	rs7830412	AGCG	0.279	1.33	2.47e-05
7	8	8	13438708	13463024	rs7817551	rs7843188	GGGGCGG	0.105	1.46	2.47e-05
13	15	8	91205664	91411745	rs7823556	rs4403455	AAGAAAAAGCCGA	0.0194	2.18	2.48e-05
13	22	8	16690648	16755485	rs475738	rs1565741	GCCGAAAGAGAAG	0.0132	2.56	2.48e-05
12	19	8	6182667	6260430	rs17076462	rs10104726	AAAAGAAAAGAA	0.0683	0.5	2.49e-05
11	12	8	13417869	13462398	rs6985737	rs9650348	GGGGAGGGGCG	0.104	1.46	2.5e-05
11	23	8	72718314	72805585	rs7459644	rs1947915	AGAAAAAAGGA	0.0299	0.317	2.5e-05
4	6	8	13405241	13416666	rs10503454	rs6981209	GAAG	0.135	1.42	2.51e-05
6	9	8	91361833	91416005	rs4510907	rs2339149	GCCGAG	0.0303	1.89	2.52e-05
19	27	8	124857300	125051716	rs6470190	rs4242353	GAAGCAGAGAGAGAGAAGC	0.0146	2.79	2.52e-05
17	24	8	128423127	128475185	rs7837328	rs921146	GGGGAGCGCAAAGGAGA	0.0642	0.523	2.53e-05
23	12	8	140169439	140383483	rs11781079	rs12678674	GCGGAACAAAAGAAAAAGGGCAA	0.015	2.7	2.54e-05
10	11	8	13417869	13462286	rs6985737	rs9325661	GGGGAGGGGC	0.104	1.46	2.55e-05
6	7	8	13438708	13462398	rs7817551	rs9650348	GGGGCG	0.105	1.46	2.56e-05
8	9	8	13434686	13463024	rs10086825	rs7843188	AGGGGCGG	0.105	1.46	2.56e-05
8	11	8	128437686	128458644	rs1447294	rs4871791	GCGCAAAG	0.152	0.683	2.59e-05
21	25	8	13416666	13510293	rs6981209	rs7008403	GGGGGAGGGGCGGCAAGAAGG	0.0477	1.7	2.62e-05
3	4	8	13438708	13452449	rs7817551	rs12677258	GGG	0.105	1.46	2.63e-05
4	5	8	13434686	13452449	rs10086825	rs12677258	AGGG	0.105	1.46	2.63e-05
4	5	8	13438708	13458794	rs7817551	rs17227506	GGGG	0.105	1.46	2.63e-05
5	6	8	13430578	13452449	rs11783751	rs12677258	GAGGG	0.105	1.46	2.63e-05
5	6	8	13434686	13458794	rs10086825	rs17227506	AGGGG	0.105	1.46	2.63e-05
6	7	8	13430578	13458794	rs11783751	rs17227506	GAGGGG	0.105	1.46	2.63e-05
10	11	8	13426832	13463024	rs4145815	rs7843188	GGAGGGGCGG	0.104	1.46	2.63e-05
10	19	8	134369383	134452560	rs2976552	rs11781445	GAAAGGAGCG	0.247	1.33	2.63e-05
11	9	8	28183219	28272574	rs2614091	rs7832040	GACGAGAACGG	0.0123	2.43	2.65e-05
11	12	8	13438708	13484121	rs7817551	rs11776158	GGGGCGGCAAG	0.104	1.46	2.66e-05
14	17	8	6170683	6223125	rs7845004	rs7001462	GAGAGGAAAAAGAA	0.0777	0.542	2.67e-05
16	19	8	95176404	95365165	rs7842215	rs2515164	AAGACGAAGGGACGGA	0.0106	2.88	2.67e-05
19	22	8	140169439	140345180	rs11781079	rs1031824	GCGGAACAAAAGAAAAAGG	0.0238	2.24	2.68e-05
20	22	8	140169439	140349339	rs11781079	rs7832666	GCGGAACAAAAGAAAAAGGG	0.0238	2.24	2.68e-05
13	17	8	13416666	13463024	rs6981209	rs7843188	GGGGGAGGGGCGG	0.104	1.46	2.69e-05
6	10	8	91366482	91434040	rs16904410	rs730679	CCGAGG	0.0303	1.89	2.71e-05
8	21	8	119437946	119513852	rs13251354	rs7836391	AGAGGCAC	0.0396	1.84	2.71e-05
10	9	8	28183219	28244724	rs2614091	rs757	GACGAGAACG	0.0123	2.43	2.71e-05
22	11	8	140190193	140393623	rs11786307	rs1382023	GGAACAAAAGAAAAAGGGCAAG	0.0114	3.13	2.71e-05
23	11	8	140190193	140398392	rs11786307	rs7845764	GGAACAAAAGAAAAAGGGCAAGA	0.0114	3.13	2.71e-05
5	6	8	13438708	13462286	rs7817551	rs9325661	GGGGC	0.105	1.46	2.72e-05
17	16	8	13416666	13484121	rs6981209	rs11776158	GGGGGAGGGGCGGCAAG	0.103	1.46	2.73e-05
8	12	8	3872513	3896853	rs2740939	rs12677236	CACGGAAG	0.129	1.44	2.74e-05
25	11	8	140169439	140398392	rs11781079	rs7845764	GCGGAACAAAAGAAAAAGGGCAAGA	0.0149	2.69	2.75e-05
10	15	8	6182667	6248958	rs17076462	rs11137015	AAAAGAAAAG	0.0708	0.511	2.76e-05
16	26	8	13458794	13543195	rs17227506	rs13282358	GCGGCAAGAAGGGAGA	0.0162	2.35	2.76e-05
18	19	8	140190193	140349339	rs11786307	rs7832666	AAGGCAGGAGGAAAAGGG	0.0105	3.39	2.76e-05
9	12	8	52269392	52366300	rs2915475	rs7833909	AGGAAGAGG	0.0116	2.73	2.77e-05
7	10	8	91336887	91416005	rs10956590	rs2339149	AGCCGAG	0.0302	1.89	2.78e-05
22	23	8	13333857	13458794	rs4831439	rs17227506	AGCACAAAAGAAGGGGGAGGGG	0.0511	1.69	2.78e-05
9	15	8	6182667	6237397	rs17076462	rs6997285	AAAAGAAAA	0.0708	0.511	2.79e-05
13	11	8	13430578	13484121	rs11783751	rs11776158	GAGGGGCGGCAAG	0.104	1.46	2.79e-05
19	20	8	4961439	5088786	rs12546378	rs4875149	AAACGAAGGGAGAAGAAAG	0.0179	2.24	2.79e-05
25	23	8	13333857	13463024	rs4831439	rs7843188	AGCACAAAAGAAGGGGGAGGGGCGG	0.0513	1.69	2.81e-05
11	11	8	87833711	87936056	rs10808349	rs10808353	AAGGACAAGGG	0.0446	1.71	2.83e-05
12	26	8	19943027	20037017	rs13265868	rs2270638	GAAAGAGGGCAA	0.0214	2.57	2.83e-05
7	10	8	91361833	91434040	rs4510907	rs730679	GCCGAGG	0.0295	1.88	2.85e-05
24	11	8	140169439	140393623	rs11781079	rs1382023	GCGGAACAAAAGAAAAAGGGCAAG	0.0149	2.68	2.85e-05
16	23	8	4535022	4597645	rs17071021	rs1676936	GGAGGGACAAAGAGAA	0.0153	2.34	2.86e-05
10	17	8	3763420	3795203	rs11775224	rs17068071	GGGAGAAACG	0.016	2.44	2.87e-05
17	22	8	4961439	5077899	rs12546378	rs10435678	AAACGAAGGGAGAAGAA	0.018	2.25	2.87e-05
8	15	8	6182667	6229808	rs17076462	rs2916674	AAAAGAAA	0.071	0.512	2.88e-05
14	20	8	13438708	13496786	rs7817551	rs6530659	GGGGCGGCAAGAAG	0.0625	1.63	2.89e-05
6	7	8	13434686	13462286	rs10086825	rs9325661	AGGGGC	0.105	1.46	2.9e-05
6	12	8	72718314	72761190	rs7459644	rs2035376	AGAAAA	0.0523	0.447	2.91e-05
18	23	8	13309547	13417869	rs430888	rs6985737	GGGAAGCACAAAAGAAGG	0.0103	2.75	2.92e-05
8	9	8	13417869	13452449	rs6985737	rs12677258	GGGGAGGG	0.105	1.46	2.93e-05
9	10	8	13417869	13458794	rs6985737	rs17227506	GGGGAGGGG	0.105	1.46	2.93e-05
9	13	8	13416666	13452449	rs6981209	rs12677258	GGGGGAGGG	0.105	1.46	2.93e-05
10	11	8	13401972	13434686	rs1160555	rs10086825	AGAAGGGGGA	0.134	1.41	2.93e-05
7	8	8	13434686	13462398	rs10086825	rs9650348	AGGGGCG	0.105	1.46	2.94e-05
9	8	8	128354313	128390660	rs13271658	rs731900	AACAGAAAA	0.0645	1.61	2.94e-05
16	18	8	91205664	91460670	rs7823556	rs2142145	AAGAAAAAGCCGAGGA	0.019	2.14	2.95e-05
10	12	8	13438708	13475785	rs7817551	rs7013716	GGGGCGGCAA	0.105	1.46	2.96e-05
19	23	8	13285702	13416666	rs7003283	rs6981209	GGGGGAAGCACAAAAGAAG	0.01	2.79	2.96e-05
7	18	8	13468201	13496786	rs10091421	rs6530659	CAAGAAG	0.0639	1.63	2.97e-05
9	13	8	13438708	13475278	rs7817551	rs12155866	GGGGCGGCA	0.105	1.46	2.97e-05
22	19	8	4961439	5101520	rs12546378	rs7832451	AAACGAAGGGAGAAGAAAGAAG	0.0174	2.23	2.97e-05
10	14	8	13416666	13458794	rs6981209	rs17227506	GGGGGAGGGG	0.105	1.46	2.99e-05
14	18	8	61319467	61648515	rs7017556	rs13255519	GAGGAACAAGAGAG	0.0104	2.62	3e-05
18	23	8	140169439	140343359	rs11781079	rs11781232	GCGGAACAAAAGAAAAAG	0.0309	2	3e-05
20	23	8	3829247	3882868	rs2688353	rs7812972	AAAAAGAAAGGCAACCACGG	0.0875	1.49	3e-05
12	28	8	40671114	40821738	rs7835606	rs7836545	GGGAGGGACGCA	0.0154	2.85	3.02e-05
15	23	8	102150937	102301122	rs2004474	rs6468764	GGGGGAAAGAGGGAG	0.0151	2.61	3.02e-05
21	25	8	135328582	135491990	rs10100237	rs12544587	AAGGCGCAGGGGAAGAGGAAG	0.0155	2.48	3.02e-05
22	17	8	17808730	17954298	rs2299596	rs916551	GGGAAGCAGAGCGGGGAGGCCA	0.0205	2.25	3.02e-05
8	11	8	11310290	11359557	rs10903338	rs2409781	GCCGGAAA	0.0127	2.68	3.04e-05
10	11	8	87833711	87935589	rs10808349	rs7016229	AAGGACAAGG	0.0446	1.71	3.04e-05
15	20	8	61550764	61802242	rs669960	rs7837548	AAGAGAGAAGGGCAG	0.0114	2.5	3.06e-05
22	24	8	128342154	128408116	rs10956359	rs10505476	AAAACAAAGGGGGGACAGAAAA	0.0125	2.52	3.07e-05
8	9	8	13430578	13462398	rs11783751	rs9650348	GAGGGGCG	0.105	1.46	3.09e-05
13	15	8	74699975	74928092	rs1564531	rs4738414	GGCGCGGGGGGGG	0.0248	2.07	3.09e-05
12	19	8	2527251	2578520	rs10481364	rs17076051	GGAAGAGGAAAA	0.0137	2.67	3.12e-05
18	28	8	124857300	125044118	rs6470190	rs4373503	GAAGCAGAGAGAGAGAAG	0.0142	2.85	3.12e-05
6	10	8	128440651	128458644	rs6995633	rs4871791	GCAAAG	0.152	0.685	3.14e-05
8	11	8	91336887	91434040	rs10956590	rs730679	AGCCGAGG	0.0302	1.88	3.14e-05
15	15	8	13416666	13475278	rs6981209	rs12155866	GGGGGAGGGGCGGCA	0.104	1.46	3.14e-05
16	16	8	13416666	13475785	rs6981209	rs7013716	GGGGGAGGGGCGGCAA	0.104	1.46	3.14e-05
19	16	8	128903273	129000416	rs17189681	rs11786536	AGGGGAGGGAAAAAAGAAG	0.032	1.91	3.14e-05
19	22	8	61373340	61793015	rs6471880	rs6988369	GGAACAAGAGAGAAGGGCA	0.0105	2.54	3.14e-05
3	6	8	91374909	91411745	rs7827909	rs4403455	CGA	0.0424	1.73	3.18e-05
8	10	8	13419965	13458794	rs7006225	rs17227506	GGGAGGGG	0.105	1.46	3.18e-05
17	30	8	40028306	40221754	rs2980821	rs210705	CAACACCGGCGGGGGGA	0.0127	2.59	3.18e-05
21	11	8	140190193	140383483	rs11786307	rs12678674	GGAACAAAAGAAAAAGGGCAA	0.0117	3.07	3.18e-05
13	12	8	13417869	13468201	rs6985737	rs10091421	GGGGAGGGGCGGC	0.104	1.46	3.19e-05
7	9	8	13419965	13452449	rs7006225	rs12677258	GGGAGGG	0.105	1.46	3.2e-05
12	19	8	53006766	53172806	rs10090913	rs4481619	GCAGGCGGGAGA	0.0252	2.23	3.2e-05
4	10	8	134369383	134401509	rs2976552	rs6999391	GAAA	0.258	1.33	3.21e-05
7	16	8	134369383	134433978	rs2976552	rs2737437	GAAAGGA	0.256	1.33	3.22e-05
23	19	8	131677999	131835318	rs7813092	rs166403	AAGGAAAACAGAAAGAGCGAAGG	0.0111	2.95	3.23e-05
14	19	8	87853542	88010106	rs4320564	rs1880473	GGACAAGGGGAACC	0.0365	1.84	3.25e-05
22	11	8	140169439	140373039	rs11781079	rs12678753	GCGGAACAAAAGAAAAAGGGCA	0.0147	2.7	3.25e-05
11	13	8	128428061	128458644	rs4871789	rs4871791	GGAGCGCAAAG	0.15	0.685	3.28e-05
20	22	8	13462286	13557493	rs9325661	rs2410094	CGGCAAGAAGGGAGAGGACG	0.0102	2.72	3.28e-05
11	10	8	13430578	13475278	rs11783751	rs12155866	GAGGGGCGGCA	0.105	1.46	3.3e-05
12	11	8	13430578	13475785	rs11783751	rs7013716	GAGGGGCGGCAA	0.105	1.46	3.3e-05
6	8	8	87853542	87905053	rs4320564	rs7831076	GGACAA	0.0441	1.72	3.33e-05
19	19	8	6170683	6260430	rs7845004	rs10104726	GAGAGGAAAAAGAAAAGAA	0.0764	0.547	3.35e-05
8	9	8	13438708	13468201	rs7817551	rs10091421	GGGGCGGC	0.105	1.45	3.37e-05
9	16	8	11303011	11350899	rs2003423	rs1382567	GGGGCCGGA	0.0233	2.04	3.37e-05
12	10	8	13426832	13475278	rs4145815	rs12155866	GGAGGGGCGGCA	0.104	1.46	3.37e-05
17	26	8	13462286	13544610	rs9325661	rs12676987	CGGCAAGAAGGGAGAGG	0.0261	2.01	3.37e-05
10	24	8	128440651	128475185	rs6995633	rs921146	GCAAAGGAGA	0.067	0.533	3.38e-05
9	15	8	3872513	3900812	rs2740939	rs7003625	CACGGAAGA	0.129	1.43	3.39e-05
16	21	8	4961439	5076089	rs12546378	rs3934968	AAACGAAGGGAGAAGA	0.018	2.27	3.39e-05
11	13	8	13419965	13463024	rs7006225	rs7843188	GGGAGGGGCGG	0.104	1.46	3.42e-05
9	27	8	118217271	118276821	rs10105491	rs2705254	AGAAGGGAA	0.0188	2.63	3.44e-05
20	11	8	140190193	140373039	rs11786307	rs12678753	GGAACAAAAGAAAAAGGGCA	0.0116	3.08	3.45e-05
8	8	8	128354785	128390660	rs10095860	rs731900	ACAGAAAA	0.0642	1.6	3.47e-05
13	26	8	19561997	19628529	rs1907800	rs6981472	GGGGGAACAGAGG	0.0227	1.99	3.47e-05
5	8	8	74888049	74959000	rs12682285	rs6982935	GGGGG	0.0308	1.87	3.51e-05
9	9	8	13434686	13468201	rs10086825	rs10091421	AGGGGCGGC	0.105	1.45	3.51e-05
11	14	8	13397806	13434686	rs966213	rs10086825	AAGAAGGGGGA	0.133	1.41	3.53e-05
21	23	8	124857300	125076589	rs6470190	rs7012186	GAAGCAGAGAGAGAGAAGCGC	0.0141	2.76	3.54e-05
23	23	8	124857300	125117277	rs6470190	rs4430074	GAAGCAGAGAGAGAGAAGCGCAA	0.0142	2.75	3.54e-05
15	21	8	74699975	75014430	rs1564531	rs13249908	GGCGCGGGGGGGGGG	0.0126	2.93	3.55e-05
4	11	8	13486906	13510293	rs7006666	rs7008403	AAGG	0.0649	1.76	3.56e-05
5	11	8	16592601	16648391	rs13251770	rs17487711	AAGGA	0.248	1.35	3.56e-05
6	7	8	13426832	13452449	rs4145815	rs12677258	GGAGGG	0.105	1.45	3.56e-05
10	16	8	3869858	3900812	rs2740947	rs7003625	CCACGGAAGA	0.13	1.43	3.56e-05
19	23	8	13448112	13543520	rs6530649	rs13248289	GGGCGGCAAGAAGGGAGAG	0.0299	1.98	3.56e-05
7	17	8	53242775	53335677	rs2885068	rs716583	GAAGAGA	0.0107	3.09	3.58e-05
14	25	8	19561997	19628809	rs1907800	rs7014781	GGGGGAACAGAGGA	0.0227	1.99	3.59e-05
15	13	8	13419965	13484121	rs7006225	rs11776158	GGGAGGGGCGGCAAG	0.104	1.46	3.62e-05
22	23	8	124857300	125107201	rs6470190	rs6470219	GAAGCAGAGAGAGAGAAGCGCA	0.0141	2.75	3.62e-05
7	12	8	2535086	2558468	rs13278616	rs4367579	GAAGAGG	0.0125	2.84	3.63e-05
9	11	8	128437686	128466814	rs1447294	rs7841264	GCGCAAAGG	0.149	0.684	3.63e-05
8	17	8	55074884	55162863	rs13275258	rs6473925	GAAGGAAA	0.0123	2.74	3.64e-05
19	25	8	104146731	104323026	rs3736042	rs827536	GGCGCGGAGGGGGGAGAAA	0.01	2.67	3.64e-05
23	22	8	13419965	13543195	rs7006225	rs13282358	GGGAGGGGCGGCAAGAAGGGAGA	0.0264	2.01	3.64e-05
5	16	8	13484121	13510293	rs11776158	rs7008403	GAAGG	0.0647	1.71	3.65e-05
10	12	8	13419965	13462398	rs7006225	rs9650348	GGGAGGGGCG	0.104	1.45	3.65e-05
24	16	8	134327372	134492551	rs6989828	rs2142307	ACAAAGAAGAAAGGAGCGGGGAGG	0.0164	2.44	3.65e-05
25	16	8	19145032	19323985	rs1193293	rs7002357	GACAGGAACAAGAGGAGCAAAGAAC	0.0135	2.47	3.66e-05
24	21	8	19108021	19266727	rs1915413	rs3802329	AGACGAGACAGGAACAAGAGGAGC	0.0109	2.69	3.67e-05
11	10	8	13426832	13468201	rs4145815	rs10091421	GGAGGGGCGGC	0.104	1.45	3.69e-05
10	10	8	13430578	13468201	rs11783751	rs10091421	GAGGGGCGGC	0.105	1.45	3.71e-05
21	22	8	13462286	13560688	rs9325661	rs4474022	CGGCAAGAAGGGAGAGGACGA	0.0102	2.7	3.71e-05
15	22	8	4998837	5088786	rs2168053	rs4875149	GAAGGGAGAAGAAAG	0.0186	2.23	3.72e-05
21	23	8	13333857	13452449	rs4831439	rs12677258	AGCACAAAAGAAGGGGGAGGG	0.051	1.67	3.72e-05
17	20	8	4998837	5092970	rs2168053	rs13275667	GAAGGGAGAAGAAAGAA	0.018	2.25	3.73e-05
11	12	8	13401972	13438708	rs1160555	rs7817551	AGAAGGGGGAG	0.103	1.46	3.75e-05
7	12	8	91324589	91411745	rs1989936	rs4403455	AAGCCGA	0.0275	1.93	3.78e-05
12	15	8	13401972	13448112	rs1160555	rs6530649	AGAAGGGGGAGG	0.103	1.45	3.79e-05
10	14	8	13405241	13438708	rs10503454	rs7817551	GAAGGGGGAG	0.102	1.45	3.8e-05
12	16	8	13416666	13462398	rs6981209	rs9650348	GGGGGAGGGGCG	0.104	1.45	3.81e-05
5	9	8	13406688	13419965	rs7842394	rs7006225	AAGGG	0.136	1.41	3.82e-05
16	15	8	17874604	17954298	rs2237848	rs916551	CAGAGCGGGGAGGCCA	0.024	2.14	3.83e-05
18	24	8	13462286	13548709	rs9325661	rs28623233	CGGCAAGAAGGGAGAGGA	0.0161	2.38	3.84e-05
14	16	8	91205664	91416005	rs7823556	rs2339149	AAGAAAAAGCCGAG	0.019	2.13	3.85e-05
12	26	8	140247662	140349339	rs11781101	rs7832666	AAAGAAAAAGGG	0.028	2.18	3.86e-05
20	23	8	124857300	125058587	rs6470190	rs4871456	GAAGCAGAGAGAGAGAAGCG	0.014	2.77	3.86e-05
9	10	8	13452449	13484121	rs12677258	rs11776158	GGCGGCAAG	0.108	1.45	3.87e-05
12	21	8	72718314	72811579	rs7459644	rs1074088	AGAAAAAAGGAG	0.0289	0.322	3.87e-05
24	23	8	128347124	128423127	rs391640	rs7837328	ACAAAGGGGGGAAGAAAGGGAAGG	0.0173	2.19	3.88e-05
13	11	8	13426832	13475785	rs4145815	rs7013716	GGAGGGGCGGCAA	0.104	1.45	3.89e-05
14	22	8	16681701	16755485	rs1717322	rs1565741	GGCCGAAAGAGAAG	0.014	2.49	3.89e-05
17	10	8	128413147	128466814	rs10808556	rs7841264	AAGGGGGAGCGCAAAGG	0.144	0.682	3.89e-05
18	23	8	13448112	13543195	rs6530649	rs13282358	GGGCGGCAAGAAGGGAGA	0.0302	1.97	3.89e-05
7	10	8	128440651	128466814	rs6995633	rs7841264	GCAAAGG	0.149	0.685	3.92e-05
7	12	8	128440167	128458644	rs9297756	rs4871791	CGCAAAG	0.153	0.69	3.93e-05
20	27	8	13438708	13543520	rs7817551	rs13248289	GGGGCGGCAAGAAGGGAGAG	0.029	1.98	3.93e-05
17	20	8	112276970	112692491	rs4504665	rs13282733	GAGGAGGCGAAGGGCAG	0.0545	1.71	3.94e-05
9	10	8	13426832	13462398	rs4145815	rs9650348	GGAGGGGCG	0.104	1.45	3.95e-05
13	14	8	13438708	13490995	rs7817551	rs10503462	GGGGCGGCAAGAA	0.0966	1.47	3.95e-05
16	20	8	1297238	1418574	rs7830930	rs4876063	AAACAAAACGAAAAAG	0.0105	3.18	3.95e-05
20	18	8	128467934	128545619	rs10099905	rs4543510	CGCAGGAAAAGCAGAAGCAA	0.062	1.57	3.95e-05
25	20	8	128007450	128093297	rs7817934	rs1016343	GGAACACGGGGAGAAAAGAAGGGCA	0.0168	2.55	3.96e-05
7	19	8	140875002	140926772	rs729854	rs2306078	GAGGGGA	0.0603	0.473	3.97e-05
14	11	8	13426832	13484121	rs4145815	rs11776158	GGAGGGGCGGCAAG	0.103	1.45	3.97e-05
16	18	8	6170683	6237397	rs7845004	rs6997285	GAGAGGAAAAAGAAAA	0.0778	0.554	3.97e-05
14	20	8	87876114	88037170	rs2934950	rs2453449	GACAAGGGGAACCA	0.0395	1.79	3.98e-05
25	18	8	131278618	131550333	rs10505549	rs6983862	AACAAAAAGGGAGCAGGAGCAAGCG	0.0133	2.71	3.99e-05
15	18	8	6170683	6229808	rs7845004	rs2916674	GAGAGGAAAAAGAAA	0.0777	0.554	4e-05
17	24	8	13448112	13531381	rs6530649	rs17237541	GGGCGGCAAGAAGGGAG	0.0301	1.97	4e-05
11	19	8	13382080	13430578	rs12234951	rs11783751	AAAGAAGGGGG	0.0893	1.5	4.01e-05
18	19	8	6170683	6255426	rs7845004	rs7010345	GAGAGGAAAAAGAAAAGA	0.0766	0.551	4.01e-05
12	18	8	16681701	16725205	rs1717322	rs883355	GGCCGAAAGAGA	0.0186	2.2	4.02e-05
9	11	8	13419965	13462286	rs7006225	rs9325661	GGGAGGGGC	0.104	1.45	4.03e-05
21	21	8	104146731	104337096	rs3736042	rs3808554	GGCGCGGAGGGGGGAGAAAAA	0.0156	2.25	4.06e-05
8	13	8	2536024	2568692	rs6997305	rs10102441	AAGAGGAA	0.0133	2.67	4.07e-05
19	22	8	13462286	13551823	rs9325661	rs1114856	CGGCAAGAAGGGAGAGGAC	0.0101	2.7	4.09e-05
11	20	8	13458794	13496786	rs17227506	rs6530659	GCGGCAAGAAG	0.0543	1.62	4.1e-05
15	19	8	95176404	95345128	rs7842215	rs2515131	AAGACGAAGGGACGG	0.0111	2.8	4.13e-05
18	24	8	104146731	104292965	rs3736042	rs827541	GGCGCGGAGGGGGGAGAA	0.0158	2.24	4.13e-05
22	23	8	6179115	6354159	rs10110812	rs2922806	GAAAAAGAAAAGAAGGGGAAGG	0.0164	0.16	4.14e-05
11	27	8	140247662	140345180	rs11781101	rs1031824	AAAGAAAAAGG	0.0284	2.17	4.16e-05
22	25	8	20139567	20353398	rs12675554	rs4921720	AAAGAGAGGAGAAGGAAGAAAG	0.0189	2.21	4.16e-05
13	27	8	40671114	40834880	rs7835606	rs11987006	GGGAGGGACGCAG	0.0156	2.77	4.17e-05
9	13	8	68813274	68904848	rs6472354	rs6472366	GACGAAGCG	0.305	1.3	4.18e-05
13	18	8	16681701	16726107	rs1717322	rs11778346	GGCCGAAAGAGAA	0.0185	2.21	4.18e-05
24	22	8	20139567	20370176	rs12675554	rs1564425	AAAGAGAGGAGAAGGAAGAAAGCG	0.0188	2.21	4.18e-05
11	16	8	2527251	2576054	rs10481364	rs10106748	GGAAGAGGAAA	0.0137	2.64	4.21e-05
13	13	8	13419965	13475278	rs7006225	rs12155866	GGGAGGGGCGGCA	0.104	1.45	4.24e-05
14	13	8	13419965	13475785	rs7006225	rs7013716	GGGAGGGGCGGCAA	0.104	1.45	4.24e-05
6	13	8	119463191	119506499	rs4876841	rs2515050	GAGGCA	0.0504	1.74	4.27e-05
23	21	8	104154713	104373506	rs2454013	rs10105450	CGCGGAGGGGGGAGAAAAAAGAG	0.0176	2.18	4.28e-05
15	22	8	86266886	87003929	rs725605	rs448428	GCAAAGAGGGGGAAG	0.0301	1.98	4.3e-05
14	22	8	86266886	87001113	rs725605	rs12545756	GCAAAGAGGGGGAA	0.0301	1.98	4.31e-05
18	24	8	13458794	13544610	rs17227506	rs12676987	GCGGCAAGAAGGGAGAGG	0.016	2.31	4.31e-05
21	25	8	6182107	6354159	rs12679827	rs2922806	AAAAAGAAAAGAAGGGGAAGG	0.0156	0.149	4.32e-05
7	11	8	11309893	11350899	rs13439411	rs1382567	GGCCGGA	0.0276	1.99	4.33e-05
15	17	8	91205664	91434040	rs7823556	rs730679	AAGAAAAAGCCGAGG	0.0191	2.11	4.33e-05
20	21	8	104146731	104328309	rs3736042	rs2131860	GGCGCGGAGGGGGGAGAAAA	0.0156	2.23	4.33e-05
21	25	8	20139567	20351911	rs12675554	rs11204117	AAAGAGAGGAGAAGGAAGAAA	0.0189	2.21	4.33e-05
14	16	8	13416666	13468201	rs6981209	rs10091421	GGGGGAGGGGCGGC	0.104	1.45	4.35e-05
25	15	8	52157888	52420536	rs4873189	rs17181677	GAGGGGAGAGGAAGAGGAGGAAAAA	0.0111	2.78	4.39e-05
7	14	8	6182667	6223125	rs17076462	rs7001462	AAAAGAA	0.0717	0.521	4.4e-05
11	13	8	13405241	13448112	rs10503454	rs6530649	GAAGGGGGAGG	0.102	1.45	4.4e-05
15	22	8	11696492	11818364	rs8944	rs9644758	AGGGGCAGAAGGAAC	0.0157	2.31	4.4e-05
21	17	8	1241224	1356333	rs7463743	rs740237	CAGAAGAGCGGGAGAGCAAAA	0.0104	2.62	4.4e-05
16	9	8	128413147	128458644	rs10808556	rs4871791	AAGGGGGAGCGCAAAG	0.147	0.688	4.41e-05
15	22	8	20116621	20192835	rs4921697	rs13276304	AAAGAAAAGGGAGAA	0.0128	2.44	4.43e-05
24	21	8	19215011	19400018	rs11995233	rs4921659	AGGGAAGGCAAGAACAAGACCGAG	0.0142	2.44	4.43e-05
12	16	8	128354313	128400176	rs13271658	rs7820981	AACAGAAAAACG	0.0443	1.71	4.44e-05
23	23	8	128347124	128417936	rs391640	rs10505473	ACAAAGGGGGGAAGAAAGGGAAG	0.0173	2.18	4.45e-05
13	15	8	40039431	40172507	rs13270718	rs2341978	AACACCGGCGGGG	0.0168	2.36	4.46e-05
18	16	8	128409511	128466814	rs10808555	rs7841264	AAAGGGGGAGCGCAAAGG	0.0929	0.622	4.47e-05
19	22	8	13309547	13419965	rs430888	rs7006225	GGGAAGCACAAAAGAAGGG	0.0102	2.69	4.48e-05
7	12	8	87853542	87913985	rs4320564	rs13248854	GGACAAG	0.044	1.7	4.49e-05
22	15	8	134327372	134485237	rs6989828	rs2737422	ACAAAGAAGAAAGGAGCGGGGA	0.0162	2.46	4.5e-05
19	26	8	13438708	13543195	rs7817551	rs13282358	GGGGCGGCAAGAAGGGAGA	0.0292	1.97	4.51e-05
7	12	8	91366482	91460670	rs16904410	rs2142145	CCGAGGA	0.0287	1.87	4.53e-05
17	23	8	13309547	13416666	rs430888	rs6981209	GGGAAGCACAAAAGAAG	0.0102	2.71	4.56e-05
12	15	8	128428061	128466814	rs4871789	rs7841264	GGAGCGCAAAGG	0.149	0.689	4.59e-05
17	22	8	140190193	140345180	rs11786307	rs1031824	AAGGCAGGAGGAAAAGG	0.0104	3.32	4.59e-05
13	21	8	140247662	140353842	rs11781101	rs7833826	AAAGAAAAAGGGC	0.0244	2.29	4.62e-05
16	22	8	3478498	3520763	rs3102099	rs2623625	AAAGAAGAAAAAGAAG	0.031	1.88	4.62e-05
3	5	8	16714318	16725205	rs666336	rs883355	AGA	0.0421	1.84	4.63e-05
8	15	8	108240629	108301798	rs10099794	rs4324901	CGAAAAAC	0.0176	2.46	4.64e-05
4	6	8	13414280	13419965	rs1481596	rs7006225	AGGG	0.136	1.41	4.65e-05
8	15	8	128440167	128466814	rs9297756	rs7841264	CGCAAAGG	0.151	0.689	4.66e-05
25	14	8	25858692	26034528	rs4269551	rs10098922	GGGAGAGGGCGAGGAAGGAAGAAAG	0.0207	2.11	4.67e-05
15	14	8	13397806	13458794	rs966213	rs17227506	AAGAAGGGGGAGGGG	0.098	1.45	4.68e-05
18	25	8	20132255	20274088	rs13280649	rs12547668	AAGAAAAGGGAGAAGAAG	0.0142	2.4	4.68e-05
24	17	8	19145032	19313404	rs1193293	rs4486225	GACAGGAACAAGAGGAGCAAAGAA	0.0135	2.5	4.68e-05
13	15	8	13397806	13448112	rs966213	rs6530649	AAGAAGGGGGAGG	0.102	1.45	4.69e-05
20	19	8	6178302	6325975	rs13265841	rs2440399	GGAAAAAGAAAAGAAGGGGA	0.0463	0.437	4.7e-05
2	3	8	134369383	134371219	rs2976552	rs2929959	GA	0.347	1.29	4.71e-05
17	26	8	131721915	131823126	rs10097031	rs263252	AAAACAGAAAGAGCGAA	0.0353	1.85	4.71e-05
16	20	8	87876114	88043829	rs2934950	rs11786526	GACAAGGGGAACCAAC	0.0394	1.78	4.72e-05
8	12	8	91361833	91460670	rs4510907	rs2142145	GCCGAGGA	0.0288	1.87	4.73e-05
24	23	8	13333857	13462398	rs4831439	rs9650348	AGCACAAAAGAAGGGGGAGGGGCG	0.0512	1.66	4.73e-05
25	17	8	4535022	4622964	rs17071021	rs10866977	GGAGGGACAAAGAGAAGGGAAGGGC	0.0108	2.54	4.73e-05
7	11	8	13462398	13486906	rs9650348	rs7006666	GGCAAGA	0.0901	1.47	4.74e-05
13	21	8	102150937	102293420	rs2004474	rs622435	GGGGGAAAGAGGG	0.0155	2.54	4.74e-05
15	22	8	1284332	1366526	rs17816653	rs6997056	CGGGAGAGCAAAACG	0.0137	2.43	4.74e-05
10	17	8	134327372	134371219	rs6989828	rs2929959	ACAAAGAAGA	0.0554	1.65	4.75e-05
9	13	8	91336887	91460670	rs10956590	rs2142145	AGCCGAGGA	0.0295	1.87	4.76e-05
16	14	8	13405241	13463024	rs10503454	rs7843188	GAAGGGGGAGGGGCGG	0.102	1.45	4.79e-05
13	21	8	134328386	134433978	rs7013213	rs2737437	AAAGAAGAAAGGA	0.035	1.9	4.82e-05
12	13	8	13419965	13468201	rs7006225	rs10091421	GGGAGGGGCGGC	0.104	1.45	4.83e-05
23	23	8	13416666	13530357	rs6981209	rs3849006	GGGGGAGGGGCGGCAAGAAGGGA	0.0268	1.99	4.83e-05
8	11	8	87853542	87935589	rs4320564	rs7016229	GGACAAGG	0.044	1.7	4.84e-05
20	20	8	131721915	131836353	rs10097031	rs6997439	AAAACAGAAAGAGCGAAGGC	0.0257	2	4.86e-05
6	10	8	3854382	3872513	rs1523254	rs2740939	GCAACC	0.145	1.42	4.87e-05
21	21	8	4961439	5092970	rs12546378	rs13275667	AAACGAAGGGAGAAGAAAGAA	0.0174	2.19	4.87e-05
12	17	8	74817097	75014430	rs11777718	rs13249908	GCGGGGGGGGGG	0.0155	2.54	4.88e-05
6	20	8	13475785	13510293	rs7013716	rs7008403	AGAAGG	0.0615	1.69	4.89e-05
8	21	8	20141092	20185310	rs4922151	rs4921702	AAGAGAGG	0.0323	1.92	4.89e-05
16	20	8	86266886	87035290	rs725605	rs7846370	GCAAAGAGGGGGAAGG	0.0304	1.96	4.89e-05
6	14	8	16553779	16648391	rs13264607	rs17487711	AAAGGA	0.239	1.35	4.9e-05
11	23	8	134327372	134386337	rs6989828	rs737438	ACAAAGAAGAA	0.0352	1.9	4.9e-05
18	17	8	86456195	87096184	rs923817	rs4960948	AGAGGGGGAAGGAAAAGA	0.0269	2.07	4.9e-05
5	7	8	21087783	21137028	rs989329	rs1459320	GGCAA	0.0844	0.597	4.91e-05
17	24	8	104146731	104287845	rs3736042	rs1522707	GGCGCGGAGGGGGGAGA	0.0115	2.47	4.92e-05
12	15	8	13397806	13438708	rs966213	rs7817551	AAGAAGGGGGAG	0.102	1.45	4.93e-05
13	15	8	13401972	13452449	rs1160555	rs12677258	AGAAGGGGGAGGG	0.103	1.45	4.93e-05
15	13	8	13405241	13462398	rs10503454	rs9650348	GAAGGGGGAGGGGCG	0.102	1.45	4.94e-05
5	5	8	68821800	68870215	rs6472357	rs10957404	ACGAA	0.475	1.28	4.95e-05
25	19	8	19213714	19400018	rs17128272	rs4921659	GAGGGAAGGCAAGAACAAGACCGAG	0.0136	2.4	5.01e-05
15	17	8	86456195	87060672	rs923817	rs3802225	AGAGGGGGAAGGAAA	0.0355	1.88	5.02e-05
10	12	8	13406688	13448112	rs7842394	rs6530649	AAGGGGGAGG	0.104	1.44	5.03e-05
20	21	8	13309547	13426832	rs430888	rs4145815	GGGAAGCACAAAAGAAGGGG	0.0102	2.68	5.03e-05
14	15	8	40028306	40172507	rs2980821	rs2341978	CAACACCGGCGGGG	0.0174	2.33	5.04e-05
22	17	8	13397806	13484121	rs966213	rs11776158	AAGAAGGGGGAGGGGCGGCAAG	0.101	1.45	5.05e-05
8	12	8	2527251	2558468	rs10481364	rs4367579	GGAAGAGG	0.0122	2.8	5.06e-05
14	12	8	13405241	13462286	rs10503454	rs9325661	GAAGGGGGAGGGGC	0.102	1.45	5.06e-05
19	23	8	13333857	13438708	rs4831439	rs7817551	AGCACAAAAGAAGGGGGAG	0.0512	1.66	5.07e-05
22	20	8	131677999	131826621	rs7813092	rs1435446	AAGGAAAACAGAAAGAGCGAAG	0.0106	3.01	5.13e-05
8	10	8	128431694	128455654	rs7842552	rs6981397	AGCGCAAA	0.153	0.693	5.14e-05
20	24	8	20139567	20335626	rs12675554	rs2127649	AAAGAGAGGAGAAGGAAGAA	0.019	2.19	5.14e-05
22	20	8	107115261	107424062	rs7831526	rs10109171	AGGGAAAGGAAAAGAAGAAAAA	0.0215	2.21	5.14e-05
11	23	8	128441535	128482642	rs4871790	rs4871799	CAAAGGAGAGA	0.0604	0.514	5.15e-05
14	27	8	20116621	20185310	rs4921697	rs4921702	AAAGAAAAGGGAGA	0.0132	2.36	5.15e-05
18	26	8	13438708	13531381	rs7817551	rs17237541	GGGGCGGCAAGAAGGGAG	0.0291	1.97	5.17e-05
16	15	8	13397806	13462286	rs966213	rs9325661	AAGAAGGGGGAGGGGC	0.0979	1.45	5.2e-05
13	16	8	6170683	6210460	rs7845004	rs2916705	GAGAGGAAAAAGA	0.0825	0.575	5.23e-05
19	22	8	4535022	4606609	rs17071021	rs1673257	GGAGGGACAAAGAGAAGGG	0.0147	2.32	5.25e-05
14	25	8	119437946	119596377	rs13251354	rs2514582	AGAGGCACGCGAAA	0.0151	2.42	5.26e-05
12	22	8	4559317	4597645	rs2897681	rs1676936	GGACAAAGGGGA	0.0185	2.3	5.27e-05
4	7	8	91374909	91416005	rs7827909	rs2339149	CGAG	0.0426	1.7	5.28e-05
17	18	8	6170683	6248958	rs7845004	rs11137015	GAGAGGAAAAAGAAAAG	0.0779	0.561	5.28e-05
4	6	8	16713991	16725205	rs477516	rs883355	GAGA	0.042	1.8	5.29e-05
16	20	8	1284332	1369636	rs17816653	rs7816367	CGGGAGAGCAAAACGG	0.0101	2.68	5.29e-05
23	21	8	19215011	19383697	rs11995233	rs6586842	AGGGAAGGCAAGAACAAGACCGA	0.0143	2.42	5.29e-05
15	22	8	4535022	4593089	rs17071021	rs10481373	GGAGGGACAAAGAGA	0.0157	2.27	5.3e-05
1	2	8	134369383	134369383	rs2976552	rs2976552	A	0.652	0.779	5.31e-05
1	2	8	134369383	134369383	rs2976552	rs2976552	G	0.348	1.28	5.31e-05
4	5	8	128413305	128424792	rs6983267	rs7014346	AGGG	0.477	0.782	5.31e-05
5	5	8	128413147	128424792	rs10808556	rs7014346	AAGGG	0.476	0.782	5.31e-05
10	14	8	128354785	128396316	rs10095860	rs6986543	ACAGAAAAAC	0.0513	1.65	5.31e-05
15	14	8	13406688	13463024	rs7842394	rs7843188	AAGGGGGAGGGGCGG	0.104	1.44	5.32e-05
6	9	8	11310290	11350899	rs10903338	rs1382567	GCCGGA	0.0282	1.96	5.33e-05
24	36	8	128458644	128550123	rs4871791	rs4407842	AGCGAGAGCCAGGAAGGGAAAGAG	0.013	3.09	5.33e-05
20	23	8	13333857	13448112	rs4831439	rs6530649	AGCACAAAAGAAGGGGGAGG	0.0512	1.66	5.35e-05
14	13	8	13406688	13462398	rs7842394	rs9650348	AAGGGGGAGGGGCG	0.104	1.44	5.36e-05
8	12	8	87844003	87913985	rs7846655	rs13248854	AGGACAAG	0.0419	1.72	5.37e-05
12	12	8	13405241	13452449	rs10503454	rs12677258	GAAGGGGGAGGG	0.102	1.45	5.38e-05
13	12	8	13405241	13458794	rs10503454	rs17227506	GAAGGGGGAGGGG	0.102	1.45	5.38e-05
17	16	8	13401972	13463024	rs1160555	rs7843188	AGAAGGGGGAGGGGCGG	0.103	1.45	5.38e-05
24	20	8	19213714	19383697	rs17128272	rs6586842	GAGGGAAGGCAAGAACAAGACCGA	0.0137	2.4	5.38e-05
6	8	8	74884255	74959000	rs4738406	rs6982935	GGGGGG	0.0255	1.97	5.41e-05
15	17	8	122385614	122587014	rs1487163	rs6986092	AAGAAAGGACGAAGG	0.0202	2.36	5.42e-05
5	8	8	91374909	91434040	rs7827909	rs730679	CGAGG	0.0426	1.7	5.46e-05
13	14	8	40028306	40152297	rs2980821	rs13276767	CAACACCGGCGGG	0.0175	2.32	5.53e-05
13	25	8	19943027	20040712	rs13265868	rs1390939	GAAAGAGGGCAAA	0.0217	2.46	5.54e-05
14	14	8	13401972	13458794	rs1160555	rs17227506	AGAAGGGGGAGGGG	0.103	1.44	5.6e-05
24	21	8	104154713	104404392	rs2454013	rs4512347	CGCGGAGGGGGGAGAAAAAAGAGA	0.0176	2.16	5.6e-05
15	23	8	119437946	119605603	rs13251354	rs1915541	AGAGGCACGCGAAAG	0.0153	2.4	5.63e-05
8	10	8	13452449	13475785	rs12677258	rs7013716	GGCGGCAA	0.108	1.44	5.65e-05
19	15	8	13406688	13484121	rs7842394	rs11776158	AAGGGGGAGGGGCGGCAAG	0.103	1.44	5.65e-05
9	11	8	87853542	87936056	rs4320564	rs10808353	GGACAAGGG	0.044	1.69	5.7e-05
15	20	8	87876114	88043523	rs2934950	rs17623133	GACAAGGGGAACCAA	0.0394	1.77	5.7e-05
16	24	8	3835166	3882868	rs17068366	rs7812972	AGAAAGGCAACCACGG	0.0961	1.45	5.71e-05
24	21	8	124857300	125133870	rs6470190	rs4363179	GAAGCAGAGAGAGAGAAGCGCAAA	0.014	2.65	5.72e-05
7	9	8	13452449	13475278	rs12677258	rs12155866	GGCGGCA	0.108	1.44	5.73e-05
16	32	8	13452449	13531381	rs12677258	rs17237541	GGCGGCAAGAAGGGAG	0.0149	2.32	5.74e-05
10	9	8	3854987	3883399	rs17068473	rs2740924	CAACCACGGA	0.204	1.36	5.75e-05
12	20	8	13452449	13496786	rs12677258	rs6530659	GGCGGCAAGAAG	0.0393	1.71	5.78e-05
15	18	8	4961439	5071270	rs12546378	rs12056538	AAACGAAGGGAGAAG	0.0175	2.28	5.79e-05
7	15	8	128441535	128467934	rs4871790	rs10099905	CAAAGGA	0.0761	0.582	5.81e-05
11	13	8	68805608	68904848	rs4487746	rs6472366	GGGACGAAGCG	0.301	1.29	5.81e-05
15	17	8	40028306	40177668	rs2980821	rs16889144	CAACACCGGCGGGGG	0.017	2.31	5.82e-05
5	11	8	128401772	128408116	rs1562871	rs10505476	AGAGG	0.163	0.679	5.83e-05
9	13	8	55310831	55394269	rs13270739	rs1079005	CAGAAAAAA	0.0125	2.46	5.87e-05
11	21	8	19561997	19623129	rs1907800	rs11782067	GGGGGAACAGA	0.0277	1.87	5.87e-05
12	21	8	19561997	19623911	rs1907800	rs6996964	GGGGGAACAGAG	0.0277	1.87	5.87e-05
13	25	8	1284332	1356333	rs17816653	rs740237	CGGGAGAGCAAAA	0.0157	2.33	5.89e-05
23	19	8	3829247	3896853	rs2688353	rs12677236	AAAAAGAAAGGCAACCACGGAAG	0.0157	2.31	5.9e-05
23	24	8	6179115	6355321	rs10110812	rs2916718	GAAAAAGAAAAGAAGGGGAAGGG	0.0156	0.167	5.9e-05
17	23	8	104181000	104404392	rs1497456	rs4512347	GGGGGAGAAAAAAGAGA	0.0173	2.2	5.92e-05
18	21	8	4961439	5078168	rs12546378	rs7816277	AAACGAAGGGAGAAGAAA	0.0177	2.19	5.92e-05
23	17	8	128342154	128409511	rs10956359	rs10808555	AAAACAAAGGGGGGACAGAAAAG	0.0105	2.64	5.92e-05
14	26	8	20139567	20274088	rs12675554	rs12547668	AAAGAGAGGAGAAG	0.0216	2.08	5.93e-05
13	12	8	13406688	13462286	rs7842394	rs9325661	AAGGGGGAGGGGC	0.104	1.44	5.94e-05
21	19	8	4535022	4617810	rs17071021	rs1379326	GGAGGGACAAAGAGAAGGGAA	0.0135	2.36	5.99e-05
12	20	8	6182107	6255426	rs12679827	rs7010345	AAAAAGAAAAGA	0.0727	0.554	6.02e-05
16	13	8	13417869	13484121	rs6985737	rs11776158	GGGGAGGGGCGGCAAG	0.0729	1.5	6.02e-05
18	22	8	5460340	5533605	rs17074186	rs10503326	GGAAACAGAAGGGCCAAG	0.0116	2.63	6.02e-05
13	19	8	53133166	53335677	rs7830945	rs716583	AGAGGAGAAGAGA	0.0101	3.07	6.04e-05
11	16	8	86426545	87001113	rs443177	rs12545756	AAGAGGGGGAA	0.0494	1.68	6.05e-05
11	22	8	54858494	55161461	rs11783652	rs379593	AAAGAGGAACG	0.0112	2.68	6.05e-05
20	15	8	13405241	13484121	rs10503454	rs11776158	GAAGGGGGAGGGGCGGCAAG	0.0759	1.5	6.05e-05
6	8	8	13462286	13475785	rs9325661	rs7013716	CGGCAA	0.108	1.46	6.08e-05
11	24	8	2509106	2558468	rs10094826	rs4367579	GAGGGAAGAGG	0.0138	2.56	6.09e-05
25	21	8	104154713	104410928	rs2454013	rs1061196	CGCGGAGGGGGGAGAAAAAAGAGAA	0.0176	2.15	6.09e-05
9	23	8	11726817	11799654	rs1296023	rs13260325	GCAGAAGGA	0.0203	2.08	6.1e-05
4	5	8	68827224	68870215	rs4367520	rs10957404	CGAA	0.475	1.28	6.11e-05
10	13	8	68812838	68904848	rs9969491	rs6472366	GGACGAAGCG	0.302	1.29	6.11e-05
13	18	8	91258967	91460670	rs16904195	rs2142145	AAAAAGCCGAGGA	0.019	2.09	6.13e-05
18	17	8	13397806	13463024	rs966213	rs7843188	AAGAAGGGGGAGGGGCGG	0.101	1.44	6.13e-05
12	22	8	54858494	55162863	rs11783652	rs6473925	AAAGAGGAACGA	0.0107	2.72	6.14e-05
5	10	8	119464353	119506499	rs4876843	rs2515050	AGGCA	0.0508	1.72	6.15e-05
12	21	8	117457413	117487056	rs4466427	rs13248744	GAAGAAAAGGCG	0.0115	2.77	6.16e-05
18	17	8	119437946	119651801	rs13251354	rs7006088	AGAGGCACGCGAAAGAAG	0.0158	2.31	6.16e-05
9	15	8	3848750	3876265	rs940155	rs4875262	AGGCAACCA	0.127	1.42	6.17e-05
7	9	8	68813274	68876488	rs6472354	rs10091922	GACGAAG	0.323	1.29	6.18e-05
3	4	8	140924076	140928764	rs2035131	rs2290928	GAG	0.413	0.781	6.21e-05
7	7	8	68821800	68885634	rs6472357	rs10504412	ACGAAGC	0.474	1.27	6.22e-05
9	14	8	13414280	13448112	rs1481596	rs6530649	AGGGGGAGG	0.103	1.44	6.23e-05
3	4	8	128413147	128417936	rs10808556	rs10505473	AAG	0.477	0.784	6.24e-05
4	7	8	13462398	13475278	rs9650348	rs12155866	GGCA	0.108	1.46	6.27e-05
12	20	8	40039431	40152297	rs13270718	rs13276767	AACACCGGCGGG	0.0155	2.33	6.28e-05
16	21	8	119437946	119628230	rs13251354	rs2460968	AGAGGCACGCGAAAGA	0.0151	2.39	6.28e-05
13	20	8	6182107	6260430	rs12679827	rs10104726	AAAAAGAAAAGAA	0.0724	0.555	6.3e-05
20	16	8	13397806	13475278	rs966213	rs12155866	AAGAAGGGGGAGGGGCGGCA	0.101	1.44	6.31e-05
25	14	8	140137118	140353842	rs7815794	rs7833826	GCGAGCGGAACAAAAGAAAAAGGGC	0.0206	2.29	6.32e-05
25	24	8	3854987	3937191	rs17068473	rs1541718	CAACCACGGAAGAAAAGAGACGAAA	0.022	2.19	6.32e-05
10	12	8	3868458	3896853	rs2740953	rs12677236	ACCACGGAAG	0.126	1.42	6.33e-05
21	17	8	13397806	13475785	rs966213	rs7013716	AAGAAGGGGGAGGGGCGGCAA	0.101	1.44	6.33e-05
6	11	8	127928559	127952980	rs2176339	rs2839811	GAAAAG	0.0155	2.18	6.34e-05
24	13	8	17384262	17488845	rs2588209	rs2237843	AGCAAAGAAAAAGAAAAGAGAGGA	0.0171	2.21	6.35e-05
24	22	8	13419965	13543520	rs7006225	rs13248289	GGGAGGGGCGGCAAGAAGGGAGAG	0.0261	1.98	6.37e-05
5	7	8	13462286	13475278	rs9325661	rs12155866	CGGCA	0.108	1.46	6.39e-05
1	2	8	128413305	128413305	rs6983267	rs6983267	A	0.477	0.784	6.4e-05
1	2	8	128413305	128413305	rs6983267	rs6983267	C	0.523	1.28	6.4e-05
2	3	8	128413147	128413305	rs10808556	rs6983267	AA	0.477	0.784	6.4e-05
13	26	8	13462286	13530357	rs9325661	rs3849006	CGGCAAGAAGGGA	0.0278	1.99	6.4e-05
19	22	8	13419965	13510293	rs7006225	rs7008403	GGGAGGGGCGGCAAGAAGG	0.0514	1.66	6.41e-05
5	13	8	6182667	6209425	rs17076462	rs4840830	AAAAG	0.0818	0.577	6.44e-05
17	19	8	86266886	87039254	rs725605	rs7001553	GCAAAGAGGGGGAAGGA	0.0301	1.93	6.44e-05
20	20	8	4961439	5090707	rs12546378	rs12679985	AAACGAAGGGAGAAGAAAGA	0.0176	2.17	6.44e-05
2	4	8	16718206	16725205	rs11986428	rs883355	GA	0.0424	1.82	6.45e-05
10	22	8	11726817	11807221	rs1296023	rs7459983	GCAGAAGGAA	0.0204	2.07	6.45e-05
6	7	8	68821800	68876488	rs6472357	rs10091922	ACGAAG	0.474	1.27	6.46e-05
11	12	8	13406688	13452449	rs7842394	rs12677258	AAGGGGGAGGG	0.104	1.44	6.51e-05
12	12	8	13406688	13458794	rs7842394	rs17227506	AAGGGGGAGGGG	0.104	1.44	6.51e-05
2	3	8	128413305	128417936	rs6983267	rs10505473	AG	0.477	0.785	6.53e-05
6	13	8	134369383	134429466	rs2976552	rs2736866	GAAAGG	0.257	1.31	6.53e-05
19	18	8	123543258	123755268	rs10086964	rs11779978	CAAAGGCGGGAGGAAAAAG	0.0446	0.449	6.54e-05
14	24	8	1284332	1362713	rs17816653	rs10094948	CGGGAGAGCAAAAC	0.0151	2.34	6.55e-05
21	34	8	132712674	132930694	rs598630	rs4736521	CGAGGAAAAGAAAAGAGGAGA	0.0107	2.73	6.55e-05
3	4	8	128413305	128423127	rs6983267	rs7837328	AGG	0.476	0.785	6.57e-05
4	4	8	128413147	128423127	rs10808556	rs7837328	AAGG	0.476	0.785	6.57e-05
17	16	8	13406688	13475278	rs7842394	rs12155866	AAGGGGGAGGGGCGGCA	0.103	1.44	6.57e-05
18	15	8	13406688	13475785	rs7842394	rs7013716	AAGGGGGAGGGGCGGCAA	0.103	1.44	6.58e-05
4	5	8	140922699	140928764	rs1551806	rs2290928	GGAG	0.413	0.781	6.59e-05
16	29	8	3848750	3900812	rs940155	rs7003625	AGGCAACCACGGAAGA	0.0292	1.92	6.6e-05
24	20	8	131654547	131823126	rs4282589	rs263252	GAGAAGGAAAACAGAAAGAGCGAA	0.0202	2.22	6.6e-05
17	14	8	13405241	13468201	rs10503454	rs10091421	GAAGGGGGAGGGGCGGC	0.102	1.44	6.61e-05
18	18	8	13414280	13484121	rs1481596	rs11776158	AGGGGGAGGGGCGGCAAG	0.102	1.44	6.62e-05
16	21	8	134328386	134452560	rs7013213	rs11781445	AAAGAAGAAAGGAGCG	0.0255	2.02	6.64e-05
20	23	8	3835166	3900812	rs17068366	rs7003625	AGAAAGGCAACCACGGAAGA	0.0251	2	6.65e-05
14	21	8	1293894	1369636	rs12678087	rs7816367	GGGGGAACAGGAGA	0.084	0.574	6.66e-05
11	13	8	13448112	13486906	rs6530649	rs7006666	GGGCGGCAAGA	0.102	1.44	6.69e-05
3	5	8	13463024	13475278	rs7843188	rs12155866	GCA	0.108	1.46	6.7e-05
5	8	8	13462398	13475785	rs9650348	rs7013716	GGCAA	0.108	1.46	6.7e-05
3	5	8	68851094	68870215	rs10107290	rs10957404	GAA	0.475	1.27	6.71e-05
7	16	8	55074884	55161461	rs13275258	rs379593	GAAGGAA	0.0141	2.54	6.71e-05
12	29	8	13468201	13543195	rs10091421	rs13282358	CAAGAAGGGAGA	0.031	1.95	6.71e-05
7	7	8	128437686	128455654	rs1447294	rs6981397	GCGCAAA	0.159	0.703	6.73e-05
8	13	8	91324589	91416005	rs1989936	rs2339149	AAGCCGAG	0.027	1.88	6.75e-05
1	2	8	128458644	128458644	rs4871791	rs4871791	A	0.462	1.27	6.76e-05
1	2	8	128458644	128458644	rs4871791	rs4871791	G	0.538	0.789	6.76e-05
5	7	8	16709730	16725205	rs630757	rs883355	AGAGA	0.04	1.81	6.76e-05
5	10	8	127928559	127946773	rs2176339	rs3929313	GAAAA	0.0155	2.18	6.77e-05
8	18	8	117475196	117487056	rs4345586	rs13248744	AAAAGGCG	0.0123	2.82	6.81e-05
14	20	8	13448112	13510293	rs6530649	rs7008403	GGGCGGCAAGAAGG	0.0547	1.65	6.87e-05
15	21	8	13434686	13496786	rs10086825	rs6530659	AGGGGCGGCAAGAAG	0.0388	1.71	6.87e-05
10	17	8	61373597	61605768	rs13254748	rs11990117	GAACAAGAGA	0.0107	2.5	6.89e-05
23	20	8	3474090	3547988	rs2469319	rs17326146	CGAAAAGAAGAAAAAGAAGAGAG	0.044	1.73	6.9e-05
25	19	8	127902003	128019903	rs4871750	rs1516942	GGAAAAGGGAAAAGGAGGGAGGAAC	0.0107	2.44	6.92e-05
16	21	8	4998837	5090707	rs2168053	rs12679985	GAAGGGAGAAGAAAGA	0.0183	2.18	6.95e-05
14	18	8	91191414	91411745	rs6998900	rs4403455	CAAGAAAAAGCCGA	0.0181	2.14	6.96e-05
5	7	8	68827224	68876488	rs4367520	rs10091922	CGAAG	0.475	1.27	6.98e-05
15	13	8	13426832	13486906	rs4145815	rs7006666	GGAGGGGCGGCAAGA	0.0862	1.46	6.99e-05
19	16	8	13397806	13468201	rs966213	rs10091421	AAGAAGGGGGAGGGGCGGC	0.101	1.44	6.99e-05
25	16	8	16081313	16525028	rs4352853	rs4521804	AAGACACGAAGCAAACACAGAGAAG	0.0267	1.96	6.99e-05
4	10	8	55327862	55394269	rs6987174	rs1079005	AAAA	0.0131	2.49	7.05e-05
12	16	8	117445358	117482886	rs4242565	rs13278681	GGGAAGAAAAGG	0.0108	2.88	7.05e-05
14	23	8	3876265	3918118	rs4875262	rs2740878	ACGGAAGAAAAGAG	0.035	1.8	7.06e-05
14	16	8	122394987	122587014	rs7833779	rs6986092	AGAAAGGACGAAGG	0.02	2.36	7.07e-05
14	28	8	131745284	131826621	rs7813720	rs1435446	CAGAAAGAGCGAAG	0.0397	1.81	7.07e-05
18	21	8	3867760	3918118	rs2740955	rs2740878	AACCACGGAAGAAAAGAG	0.0332	1.84	7.07e-05
24	19	8	131278618	131540586	rs10505549	rs11782944	AACAAAAAGGGAGCAGGAGCAAGC	0.0135	2.68	7.07e-05
4	5	8	128441535	128455654	rs4871790	rs6981397	CAAA	0.158	0.704	7.08e-05
5	8	8	2540711	2558468	rs11993221	rs4367579	AGAGG	0.0126	3.05	7.09e-05
17	25	8	20132255	20260729	rs13280649	rs4921709	AAGAAAAGGGAGAAGAA	0.014	2.38	7.1e-05
21	18	8	13401972	13484121	rs1160555	rs11776158	AGAAGGGGGAGGGGCGGCAAG	0.102	1.44	7.1e-05
9	15	8	61462541	61605768	rs11778888	rs11990117	AACAAGAGA	0.0172	2.11	7.11e-05
6	7	8	68813274	68870215	rs6472354	rs10957404	GACGAA	0.318	1.29	7.12e-05
13	30	8	13468201	13543520	rs10091421	rs13248289	CAAGAAGGGAGAG	0.0307	1.95	7.12e-05
5	9	8	127937839	127968515	rs2392672	rs7842079	AAAGG	0.0366	1.77	7.13e-05
11	17	8	3868458	3900812	rs2740953	rs7003625	ACCACGGAAGA	0.126	1.41	7.14e-05
11	29	8	20139567	20221905	rs12675554	rs12549080	AAAGAGAGGAG	0.0218	2.09	7.15e-05
9	21	8	140869942	140926772	rs11786354	rs2306078	GGGAGGGGA	0.0734	0.522	7.16e-05
25	21	8	104151423	104404392	rs6999622	rs4512347	GCGCGGAGGGGGGAGAAAAAAGAGA	0.0123	2.38	7.16e-05
3	5	8	97055706	97081252	rs1421223	rs580234	AGA	0.0436	0.482	7.2e-05
4	5	8	97053344	97081252	rs11780042	rs580234	AAGA	0.0435	0.482	7.2e-05
10	21	8	19561997	19619751	rs1907800	rs4262337	GGGGGAACAG	0.0278	1.86	7.2e-05
13	22	8	2520024	2578520	rs4075492	rs17076051	GGGAAGAGGAAAA	0.0129	2.65	7.2e-05
9	15	8	86497953	87001113	rs434496	rs12545756	GAGGGGGAA	0.0498	1.7	7.24e-05
19	17	8	119437946	119663714	rs13251354	rs10453061	AGAGGCACGCGAAAGAAGA	0.0158	2.29	7.25e-05
22	16	8	10129773	10290314	rs7001821	rs10107098	AAGGGCGAAAGAAGAGCCGAAG	0.0583	1.55	7.25e-05
16	21	8	1282843	1366526	rs11778654	rs6997056	GCGGGAGAGCAAAACG	0.0149	2.33	7.26e-05
5	12	8	128458644	128475185	rs4871791	rs921146	GGAGA	0.148	0.674	7.28e-05
14	19	8	13414280	13463024	rs1481596	rs7843188	AGGGGGAGGGGCGG	0.102	1.44	7.28e-05
10	15	8	91258967	91411745	rs16904195	rs4403455	AAAAAGCCGA	0.0192	2.09	7.29e-05
11	18	8	61373597	61648515	rs13254748	rs13255519	GAACAAGAGAG	0.0107	2.49	7.29e-05
12	21	8	2520024	2576054	rs4075492	rs10106748	GGGAAGAGGAAA	0.0129	2.65	7.29e-05
20	20	8	4535022	4610345	rs17071021	rs2407592	GGAGGGACAAAGAGAAGGGA	0.0146	2.27	7.3e-05
18	17	8	128401772	128441535	rs1562871	rs4871790	AGAGGAAAGGGGGAGCGC	0.135	0.673	7.31e-05
14	19	8	37651477	38031345	rs7008274	rs16887244	GGCAAACGAGAAAA	0.0366	1.9	7.34e-05
21	17	8	86456195	87110403	rs923817	rs9643132	AGAGGGGGAAGGAAAAGAAAG	0.0233	2.14	7.34e-05
6	7	8	68827224	68885634	rs4367520	rs10504412	CGAAGC	0.474	1.27	7.35e-05
3	7	8	134371219	134401509	rs2929959	rs6999391	AAA	0.276	1.32	7.36e-05
11	16	8	91258967	91416005	rs16904195	rs2339149	AAAAAGCCGAG	0.0193	2.06	7.37e-05
8	8	8	68805608	68870215	rs4487746	rs10957404	GGGACGAA	0.319	1.28	7.4e-05
25	22	8	128347124	128424792	rs391640	rs7014346	ACAAAGGGGGGAAGAAAGGGAAGGG	0.0171	2.15	7.4e-05
3	5	8	128467934	128475185	rs10099905	rs921146	AGA	0.166	0.694	7.43e-05
13	23	8	135328582	135433894	rs10100237	rs7844624	AAGGCGCAGGGGA	0.0213	2.21	7.43e-05
16	15	8	13401972	13462398	rs1160555	rs9650348	AGAAGGGGGAGGGGCG	0.102	1.44	7.43e-05
16	14	8	13406688	13468201	rs7842394	rs10091421	AAGGGGGAGGGGCGGC	0.103	1.44	7.45e-05
23	13	8	17384262	17483118	rs2588209	rs11993165	AGCAAAGAAAAAGAAAAGAGAGG	0.0172	2.2	7.45e-05
9	9	8	128429721	128455654	rs6985419	rs6981397	GAGCGCAAA	0.152	0.699	7.46e-05
9	13	8	13406688	13438708	rs7842394	rs7817551	AAGGGGGAG	0.104	1.43	7.47e-05
16	18	8	13414280	13475278	rs1481596	rs12155866	AGGGGGAGGGGCGGCA	0.102	1.44	7.47e-05
4	7	8	128466814	128475185	rs7841264	rs921146	GAGA	0.164	0.692	7.48e-05
17	18	8	13414280	13475785	rs1481596	rs7013716	AGGGGGAGGGGCGGCAA	0.102	1.44	7.49e-05
5	10	8	55327862	55399389	rs6987174	rs11786806	AAAAG	0.0131	2.48	7.51e-05
25	20	8	124857300	125150123	rs6470190	rs4413755	GAAGCAGAGAGAGAGAAGCGCAAAG	0.014	2.61	7.51e-05
7	12	8	91374909	91472515	rs7827909	rs2205158	CGAGGAG	0.0217	2.01	7.53e-05
12	8	8	128424792	128458644	rs7014346	rs4871791	GGGAGCGCAAAG	0.151	0.699	7.53e-05
20	19	8	1149028	1267212	rs12547340	rs11782996	AGGGAGGAAGCCGGAACGGG	0.0126	2.43	7.56e-05
7	8	8	68812838	68870215	rs9969491	rs10957404	GGACGAA	0.32	1.28	7.58e-05
12	19	8	13382080	13434686	rs12234951	rs10086825	AAAGAAGGGGGA	0.0848	1.48	7.59e-05
17	21	8	87844003	88043523	rs7846655	rs17623133	AGGACAAGGGGAACCAA	0.0354	1.8	7.63e-05
21	16	8	74601700	75032879	rs10106560	rs2173578	GGAAAGGCGCGGGGGGGGGGA	0.011	2.87	7.63e-05
10	18	8	137091947	137201005	rs2166944	rs6981818	AGAGAAGAGC	0.164	0.69	7.65e-05
14	23	8	135328582	135437151	rs10100237	rs7012497	AAGGCGCAGGGGAA	0.0213	2.21	7.65e-05
24	19	8	127902003	128013376	rs4871750	rs4871005	GGAAAAGGGAAAAGGAGGGAGGAA	0.0107	2.42	7.69e-05
15	21	8	132356672	132528389	rs4618675	rs2940106	GAAACAGAGAAAAGA	0.0214	1.98	7.71e-05
15	15	8	86426545	87046305	rs443177	rs13281353	AAGAGGGGGAAGGAA	0.0377	1.8	7.72e-05
14	23	8	4998837	5078168	rs2168053	rs7816277	GAAGGGAGAAGAAA	0.0185	2.18	7.74e-05
14	16	8	74699975	74959000	rs1564531	rs6982935	GGCGCGGGGGGGGG	0.0233	2.05	7.75e-05
13	24	8	1267212	1319724	rs11782996	rs10283337	GCGAGCGGGGGGA	0.036	0.423	7.77e-05
11	17	8	3743017	3795203	rs2627359	rs17068071	GGGGAGAAACG	0.0164	2.3	7.78e-05
20	17	8	119437946	119681282	rs13251354	rs7834374	AGAGGCACGCGAAAGAAGAA	0.0158	2.29	7.79e-05
20	20	8	127902003	128003037	rs4871750	rs17762342	GGAAAAGGGAAAAGGAGGGA	0.0107	2.42	7.79e-05
10	28	8	140247662	140343359	rs11781101	rs11781232	AAAGAAAAAG	0.0347	1.95	7.8e-05
13	13	8	122375165	122518935	rs6415475	rs16895584	AACGAACAGGGAG	0.0136	2.36	7.8e-05
5	12	8	134371219	134429466	rs2929959	rs2736866	AAAGG	0.276	1.31	7.82e-05
11	26	8	2552402	2622605	rs4350007	rs4483185	GGAGGGCCAGA	0.0112	3.21	7.84e-05
11	24	8	13462286	13510293	rs9325661	rs7008403	CGGCAAGAAGG	0.0514	1.65	7.85e-05
5	8	8	21082177	21112084	rs2631914	rs2631864	AGGCA	0.0361	0.445	7.88e-05
12	23	8	4998837	5076089	rs2168053	rs3934968	GAAGGGAGAAGA	0.0182	2.21	7.88e-05
13	26	8	20132255	20185310	rs13280649	rs4921702	GGAAAAAGAGAGG	0.0237	2.01	7.88e-05
15	17	8	19890612	20036713	rs10103634	rs1390938	GGGGGAAAGAGGGCA	0.0122	2.71	7.89e-05
6	14	8	6182667	6210460	rs17076462	rs2916705	AAAAGA	0.0805	0.579	7.92e-05
7	12	8	72710510	72761190	rs6472619	rs2035376	GAGAAAA	0.0398	0.421	7.92e-05
9	24	8	72718314	72782083	rs7459644	rs7842844	AGAAAAAAG	0.0415	0.437	7.95e-05
25	13	8	17384262	17497874	rs2588209	rs4921797	AGCAAAGAAAAAGAAAAGAGAGGAA	0.0171	2.18	7.95e-05
7	11	8	2536024	2568679	rs6997305	rs17063065	AAGAGGA	0.0128	2.73	7.96e-05
15	10	8	128413147	128455654	rs10808556	rs6981397	AAGGGGGAGCGCAAA	0.148	0.696	7.98e-05
23	25	8	104181000	104471749	rs1497456	rs1898254	GGGGGAGAAAAAAGAGAAAGGAG	0.0139	2.41	7.98e-05
21	22	8	59805738	60024449	rs6471757	rs392450	GAAGAACACGAGCAAGCAGGG	0.0243	1.99	7.99e-05
17	15	8	128409511	128458644	rs10808555	rs4871791	AAAGGGGGAGCGCAAAG	0.0959	0.642	8e-05
4	9	8	128401772	128407443	rs1562871	rs10505477	AGAG	0.164	0.68	8.01e-05
21	27	8	132092078	132317922	rs1556161	rs6470924	GAAAAAGGAGAGGAGAAAAAA	0.0227	0.293	8.01e-05
4	8	8	74893821	74959000	rs1053079	rs6982935	GGGG	0.0307	1.82	8.03e-05
18	19	8	20080322	20185310	rs13252207	rs4921702	GAGGAAAGAAAAGGGAGA	0.0114	2.41	8.03e-05
19	18	8	123537857	123748284	rs6986952	rs4291275	ACAAAGAAGAAGGGGCAAA	0.0149	2.78	8.03e-05
12	17	8	91258967	91434040	rs16904195	rs730679	AAAAAGCCGAGG	0.0195	2.05	8.04e-05
3	5	8	13406688	13416666	rs7842394	rs6981209	AAG	0.135	1.4	8.05e-05
6	11	8	55327862	55402535	rs6987174	rs13277097	AAAAGG	0.013	2.47	8.05e-05
12	15	8	55304600	55402535	rs7840228	rs13277097	GCAGAAAAAAGG	0.0124	2.41	8.05e-05
17	20	8	114892901	115018622	rs7833314	rs10086932	AGAAAAAAGCGAGAGAA	0.0468	0.491	8.06e-05
24	16	8	17800896	17954298	rs208770	rs916551	AAGGGAAGCAGAGCGGGGAGGCCA	0.0171	2.31	8.06e-05
11	32	8	13468201	13531381	rs10091421	rs17237541	CAAGAAGGGAG	0.0267	2.01	8.07e-05
12	14	8	135664673	135760460	rs7000796	rs13277671	AAGAGAAAGGGG	0.22	1.32	8.07e-05
17	26	8	132356672	132564450	rs4618675	rs457941	GAAACAGAGAAAAGAAA	0.0141	2.26	8.07e-05
7	11	8	3854382	3876265	rs1523254	rs4875262	GCAACCA	0.144	1.39	8.09e-05
11	14	8	55304600	55399389	rs7840228	rs11786806	GCAGAAAAAAG	0.0125	2.41	8.11e-05
13	12	8	128424792	128466814	rs7014346	rs7841264	GGGAGCGCAAAGG	0.147	0.695	8.11e-05
14	15	8	13397806	13452449	rs966213	rs12677258	AAGAAGGGGGAGGG	0.102	1.43	8.11e-05
18	25	8	20139567	20300074	rs12675554	rs13282008	AAAGAGAGGAGAAGGAAG	0.0199	2.11	8.13e-05
1	2	8	128413147	128413147	rs10808556	rs10808556	A	0.567	0.787	8.16e-05
1	2	8	128413147	128413147	rs10808556	rs10808556	G	0.433	1.27	8.16e-05
13	19	8	112379434	112692491	rs6983489	rs13282733	AGGCGAAGGGCAG	0.0559	1.66	8.17e-05
5	7	8	68851094	68885634	rs10107290	rs10504412	GAAGC	0.475	1.27	8.19e-05
20	25	8	3867760	3921821	rs2740955	rs2740873	AACCACGGAAGAAAAGAGAC	0.0318	1.84	8.19e-05
22	20	8	127902003	128010274	rs4871750	rs11787440	GGAAAAGGGAAAAGGAGGGAGG	0.0107	2.41	8.19e-05
16	22	8	134323951	134433978	rs4521737	rs2737437	GACAAAGAAGAAAGGA	0.0312	1.86	8.2e-05
19	25	8	20139567	20331946	rs12675554	rs17092536	AAAGAGAGGAGAAGGAAGA	0.0189	2.16	8.2e-05
15	17	8	13414280	13468201	rs1481596	rs10091421	AGGGGGAGGGGCGGC	0.102	1.43	8.22e-05
25	22	8	136839229	137091947	rs4288409	rs2166944	AAAGGAAGACACAGGGAGACAAGGG	0.0464	1.67	8.22e-05
10	10	8	128428061	128455654	rs4871789	rs6981397	GGAGCGCAAA	0.152	0.702	8.23e-05
23	19	8	127902003	128011937	rs4871750	rs10086908	GGAAAAGGGAAAAGGAGGGAGGA	0.0107	2.41	8.23e-05
10	19	8	86511775	87035290	rs6981582	rs7846370	AGGGGGAAGG	0.0494	1.7	8.26e-05
17	16	8	13397806	13462398	rs966213	rs9650348	AAGAAGGGGGAGGGGCG	0.101	1.43	8.27e-05
18	23	8	6182667	6334619	rs17076462	rs11137033	AAAAGAAAAGAAGGGGAA	0.0273	0.319	8.28e-05
19	22	8	131721915	131835318	rs10097031	rs166403	AAAACAGAAAGAGCGAAGG	0.028	1.93	8.28e-05
9	19	8	20139567	20185310	rs12675554	rs4921702	AAAGAGAGG	0.0302	1.89	8.3e-05
6	10	8	91374909	91460670	rs7827909	rs2142145	CGAGGA	0.0418	1.69	8.31e-05
18	22	8	87844003	88043829	rs7846655	rs11786526	AGGACAAGGGGAACCAAC	0.0355	1.79	8.31e-05
24	25	8	55506499	55803742	rs4737619	rs7824078	AAGAAGGAGGAAGGAGGACGGGCG	0.0218	2.15	8.31e-05
19	28	8	84566741	84754153	rs1157610	rs12547395	GGGAAAAAAAGAAAGGAAG	0.0416	1.7	8.33e-05
22	19	8	4535022	4618380	rs17071021	rs1673243	GGAGGGACAAAGAGAAGGGAAG	0.0109	2.46	8.35e-05
12	14	8	13448112	13490995	rs6530649	rs10503462	GGGCGGCAAGAA	0.0984	1.45	8.38e-05
2	3	8	128413147	128413305	rs10808556	rs6983267	GC	0.434	1.27	8.4e-05
19	17	8	13401972	13475278	rs1160555	rs12155866	AGAAGGGGGAGGGGCGGCA	0.102	1.43	8.43e-05
20	18	8	13401972	13475785	rs1160555	rs7013716	AGAAGGGGGAGGGGCGGCAA	0.102	1.43	8.43e-05
13	18	8	53006766	53202655	rs10090913	rs16917636	GCAGGCGGGAGAG	0.0252	2.14	8.44e-05
18	14	8	140214015	140353842	rs6578010	rs7833826	GAACAAAAGAAAAAGGGC	0.015	2.54	8.45e-05
12	17	8	91238566	91416005	rs12682044	rs2339149	GAAAAAGCCGAG	0.0189	2.07	8.46e-05
12	13	8	128423127	128455654	rs7837328	rs6981397	GGGGAGCGCAAA	0.152	0.701	8.49e-05
25	27	8	84566741	84823255	rs1157610	rs7820174	GGGAAAAAAAGAAAGGAAGAGGCAG	0.0411	1.7	8.52e-05
16	26	8	104146731	104249839	rs3736042	rs11785583	GGCGCGGAGGGGGGAG	0.0114	2.43	8.54e-05
11	18	8	137091947	137218971	rs2166944	rs4909582	AGAGAAGAGCG	0.162	0.693	8.55e-05
17	19	8	91191414	91460670	rs6998900	rs2142145	CAAGAAAAAGCCGAGGA	0.0181	2.1	8.55e-05
24	19	8	128342154	128413147	rs10956359	rs10808556	AAAACAAAGGGGGGACAGAAAAGG	0.0106	2.58	8.55e-05
20	22	8	6182667	6354159	rs17076462	rs2922806	AAAAGAAAAGAAGGGGAAGG	0.0124	0.0714	8.57e-05
10	14	8	55304600	55394269	rs7840228	rs1079005	GCAGAAAAAA	0.0125	2.4	8.59e-05
8	12	8	72709739	72761190	rs4345609	rs2035376	GGAGAAAA	0.0358	0.403	8.6e-05
19	17	8	13356819	13462286	rs11203495	rs9325661	CAAAAGAAGGGGGAGGGGC	0.0665	1.54	8.6e-05
12	10	8	13434686	13484121	rs10086825	rs11776158	AGGGGCGGCAAG	0.0735	1.49	8.61e-05
8	13	8	91283363	91411745	rs12549660	rs4403455	AAAGCCGA	0.0259	1.9	8.63e-05
3	4	8	128417936	128424792	rs10505473	rs7014346	GGG	0.569	0.788	8.66e-05
15	24	8	6182667	6302183	rs17076462	rs930557	AAAAGAAAAGAAGGG	0.0281	0.329	8.66e-05
18	24	8	131721915	131826621	rs10097031	rs1435446	AAAACAGAAAGAGCGAAG	0.0277	1.94	8.72e-05
12	22	8	102150937	102281315	rs2004474	rs4734522	GGGGGAAAGAGG	0.0151	2.45	8.76e-05
14	25	8	1282843	1356333	rs11778654	rs740237	GCGGGAGAGCAAAA	0.0175	2.19	8.77e-05
21	19	8	127902003	128007450	rs4871750	rs7817934	GGAAAAGGGAAAAGGAGGGAG	0.0107	2.4	8.78e-05
10	25	8	20139567	20192835	rs12675554	rs13276304	AAAGAGAGGA	0.0236	2.02	8.81e-05
18	29	8	40028306	40245200	rs2980821	rs125676	CAACACCGGCGGGGGGAA	0.0109	2.58	8.81e-05
11	18	8	79501241	79756515	rs16905824	rs2369537	AAGGGGGGAGG	0.0293	1.91	8.82e-05
11	24	8	72710510	72786073	rs6472619	rs9298183	GAGAAAAAAGG	0.0414	0.447	8.85e-05
8	10	8	68813274	68885634	rs6472354	rs10504412	GACGAAGC	0.324	1.28	8.87e-05
8	15	8	3848750	3872513	rs940155	rs2740939	AGGCAACC	0.127	1.42	8.89e-05
14	26	8	2540711	2623635	rs11993221	rs7017610	AGAGGAAAACCGCA	0.01	3.21	8.92e-05
22	25	8	31272835	31487450	rs11781075	rs4452759	ACAAAAAGGAGGGGGGAGAGAA	0.0133	2.28	8.94e-05
25	19	8	128342154	128413305	rs10956359	rs6983267	AAAACAAAGGGGGGACAGAAAAGGC	0.0106	2.58	8.97e-05
4	7	8	68851094	68876488	rs10107290	rs10091922	GAAG	0.475	1.27	8.98e-05
7	8	8	13462286	13484121	rs9325661	rs11776158	CGGCAAG	0.109	1.42	9e-05
8	12	8	91374909	91475724	rs7827909	rs9642910	CGAGGAGC	0.0214	1.99	9e-05
19	19	8	127902003	127998309	rs4871750	rs1516932	GGAAAAGGGAAAAGGAGGG	0.0107	2.4	9e-05
11	14	8	11303011	11359557	rs2003423	rs2409781	GGGGCCGGAAA	0.0101	2.59	9.01e-05
20	28	8	132092078	132311479	rs1556161	rs4380914	GAAAAAGGAGAGGAGAAAAA	0.0243	0.325	9.03e-05
13	20	8	13356819	13430578	rs11203495	rs11783751	CAAAAGAAGGGGG	0.0898	1.46	9.05e-05
14	28	8	20132255	20192835	rs13280649	rs13276304	AAGAAAAGGGAGAA	0.0155	2.27	9.05e-05
7	15	8	117475196	117483379	rs4345586	rs6983244	AAAAGGC	0.0118	2.88	9.07e-05
17	23	8	6182667	6325975	rs17076462	rs2440399	AAAAGAAAAGAAGGGGA	0.0273	0.322	9.07e-05
11	17	8	128354785	128400176	rs10095860	rs7820981	ACAGAAAAACG	0.044	1.71	9.08e-05
7	13	8	127928559	127968515	rs2176339	rs7842079	GAAAAGG	0.0133	2.26	9.09e-05
8	16	8	128441535	128471041	rs4871790	rs7830412	CAAAGGAG	0.075	0.589	9.09e-05
13	18	8	91238566	91434040	rs12682044	rs730679	GAAAAAGCCGAGG	0.0191	2.06	9.1e-05
12	17	8	6170683	6209425	rs7845004	rs4840830	GAGAGGAAAAAG	0.0841	0.591	9.11e-05
14	21	8	132356672	132527475	rs4618675	rs273402	GAAACAGAGAAAAG	0.0216	1.96	9.12e-05
12	20	8	134605669	134660741	rs7846144	rs2945788	CAGGACAGAAAG	0.0105	2.6	9.15e-05
13	22	8	61566655	61793015	rs657718	rs6988369	AGAGAGAAGGGCA	0.0112	2.41	9.19e-05
16	23	8	104181000	104373506	rs1497456	rs10105450	GGGGGAGAAAAAAGAG	0.0172	2.17	9.21e-05
21	17	8	47867166	49046707	rs17061832	rs4433176	AAGACAAAAACCGAAACAGAG	0.0128	2.6	9.21e-05
6	7	8	128440167	128455654	rs9297756	rs6981397	CGCAAA	0.158	0.708	9.22e-05
9	20	8	129284351	129312741	rs9886419	rs6996426	GGAGACAAA	0.0134	2.62	9.22e-05
16	20	8	87844003	88037170	rs7846655	rs2453449	AGGACAAGGGGAACCA	0.0355	1.79	9.22e-05
10	15	8	68813274	68909760	rs6472354	rs6999098	GACGAAGCGG	0.171	1.33	9.24e-05
6	8	8	13462398	13484121	rs9650348	rs11776158	GGCAAG	0.109	1.42	9.25e-05
11	18	8	117457413	117483379	rs4466427	rs6983244	GAAGAAAAGGC	0.0114	2.75	9.26e-05
8	11	8	13414280	13438708	rs1481596	rs7817551	AGGGGGAG	0.103	1.43	9.27e-05
2	4	8	128403514	128407443	rs7844673	rs10505477	AG	0.469	0.785	9.28e-05
9	10	8	68805608	68876488	rs4487746	rs10091922	GGGACGAAG	0.318	1.28	9.28e-05
23	27	8	55506499	55803155	rs4737619	rs1498178	AAGAAGGAGGAAGGAGGACGGGC	0.0222	2.12	9.3e-05
17	16	8	19890612	20040712	rs10103634	rs1390939	GGGGGAAAGAGGGCAAA	0.0125	2.64	9.31e-05
18	17	8	13401972	13468201	rs1160555	rs10091421	AGAAGGGGGAGGGGCGGC	0.103	1.43	9.31e-05
6	16	8	117475196	117482886	rs4345586	rs13278681	AAAAGG	0.0116	2.95	9.35e-05
14	21	8	134328386	134437026	rs7013213	rs7823430	AAAGAAGAAAGGAG	0.035	1.86	9.36e-05
14	24	8	134602661	134660741	rs9643302	rs2945788	GACAAGACAGAAAG	0.0136	2.39	9.37e-05
15	19	8	91191414	91416005	rs6998900	rs2339149	CAAGAAAAAGCCGAG	0.0181	2.09	9.38e-05
11	15	8	13414280	13458794	rs1481596	rs17227506	AGGGGGAGGGG	0.103	1.43	9.4e-05
10	18	8	117457413	117482886	rs4466427	rs13278681	GAAGAAAAGG	0.0115	2.74	9.41e-05
2	4	8	140924076	140926772	rs2035131	rs2306078	AA	0.376	1.27	9.42e-05
10	18	8	61462541	61648515	rs11778888	rs13255519	AACAAGAGAG	0.0174	2.07	9.45e-05
14	17	8	61462541	61726879	rs11778888	rs10092214	AACAAGAGAGAAGG	0.0119	2.32	9.46e-05
10	16	8	134371219	134454379	rs2929959	rs13274799	AAAGGAGCGG	0.242	1.31	9.49e-05
16	24	8	3876265	3921821	rs4875262	rs2740873	ACGGAAGAAAAGAGAC	0.0332	1.8	9.52e-05
18	22	8	72718314	72872544	rs7459644	rs4738191	AGAAAAAAGGAGAGAGGC	0.0329	0.396	9.52e-05
23	30	8	132712674	132947786	rs598630	rs16904553	CGAGGAAAAGAAAAGAGGAGAAG	0.0107	2.67	9.52e-05
18	21	8	3876265	3923744	rs4875262	rs1035633	ACGGAAGAAAAGAGACGA	0.033	1.8	9.54e-05
21	22	8	19215011	19379421	rs11995233	rs10107533	AGGGAAGGCAAGAACAAGACC	0.0144	2.44	9.54e-05
22	23	8	19108021	19249622	rs1915413	rs1915422	AGACGAGACAGGAACAAGAGGA	0.0106	2.63	9.57e-05
11	18	8	86497953	87035290	rs434496	rs7846370	GAGGGGGAAGG	0.0508	1.67	9.58e-05
13	18	8	40046361	40177668	rs2925034	rs16889144	ACACCGGCGGGGG	0.0125	2.53	9.59e-05
17	17	8	13419965	13490995	rs7006225	rs10503462	GGGAGGGGCGGCAAGAA	0.0961	1.45	9.59e-05
15	26	8	2540711	2626253	rs11993221	rs2978340	AGAGGAAAACCGCAA	0.0101	3.18	9.6e-05
19	22	8	72718314	72875478	rs7459644	rs12541619	AGAAAAAAGGAGAGAGGCC	0.0329	0.397	9.64e-05
21	25	8	13419965	13530357	rs7006225	rs3849006	GGGAGGGGCGGCAAGAAGGGA	0.0281	1.94	9.64e-05
21	22	8	128347124	128413147	rs391640	rs10808556	ACAAAGGGGGGAAGAAAGGGA	0.0183	2.09	9.65e-05
16	19	8	13356819	13448112	rs11203495	rs6530649	CAAAAGAAGGGGGAGG	0.0675	1.54	9.66e-05
18	20	8	61462541	61802242	rs11778888	rs7837548	AACAAGAGAGAAGGGCAG	0.0111	2.36	9.67e-05
19	19	8	61462541	61805324	rs11778888	rs12546463	AACAAGAGAGAAGGGCAGG	0.0108	2.38	9.68e-05
13	22	8	128431694	128475185	rs7842552	rs921146	AGCGCAAAGGAGA	0.0635	0.554	9.69e-05
18	20	8	55763773	55937602	rs4737736	rs4634616	GACGGGCGAAAAGAAAGA	0.0413	1.67	9.69e-05
19	16	8	128401772	128453765	rs1562871	rs10090421	AGAGGAAAGGGGGAGCGCA	0.135	0.678	9.7e-05
7	21	8	13475278	13510293	rs12155866	rs7008403	AAGAAGG	0.0624	1.64	9.71e-05
5	6	8	128440651	128455654	rs6995633	rs6981397	GCAAA	0.158	0.709	9.73e-05
15	18	8	87853542	88037170	rs4320564	rs2453449	GGACAAGGGGAACCA	0.0358	1.78	9.75e-05
13	24	8	37054785	37178897	rs519676	rs391583	GGAACAACGAGAG	0.0131	2.45	9.78e-05
24	30	8	104181000	104490503	rs1497456	rs1347603	GGGGGAGAAAAAAGAGAAAGGAGA	0.0121	2.53	9.8e-05
14	24	8	1251756	1319724	rs7817445	rs10283337	GGCGAGCGGGGGGA	0.0319	0.396	9.85e-05
15	19	8	127921284	127986483	rs13271478	rs2392684	AAAGGGAAAAGGAGG	0.0104	2.44	9.87e-05
22	7	8	103956525	104138586	rs2668880	rs2388493	AGAAAAGAAAGGGAAGGCGGGG	0.0112	2.39	9.87e-05
12	24	8	2509106	2568679	rs10094826	rs17063065	GAGGGAAGAGGA	0.014	2.47	9.88e-05
12	28	8	20139567	20251128	rs12675554	rs4922184	AAAGAGAGGAGA	0.0217	2.06	9.9e-05
15	18	8	61462541	61764076	rs11778888	rs4342642	AACAAGAGAGAAGGG	0.012	2.31	9.91e-05
16	23	8	6182667	6304694	rs17076462	rs1129703	AAAAGAAAAGAAGGGG	0.028	0.332	9.94e-05
12	19	8	13344402	13416666	rs7341590	rs6981209	GCACAGAAGAAG	0.0144	2.23	9.95e-05
16	17	8	61309122	61648515	rs10504311	rs13255519	GAGAGGAACAAGAGAG	0.0125	2.35	9.95e-05
17	31	8	13452449	13543195	rs12677258	rs13282358	GGCGGCAAGAAGGGAGA	0.015	2.25	9.95e-05
11	16	8	91238566	91411745	rs12682044	rs4403455	GAAAAAGCCGA	0.0193	2.08	9.97e-05
15	19	8	13356819	13438708	rs11203495	rs7817551	CAAAAGAAGGGGGAG	0.0673	1.53	9.98e-05
15	21	8	13438708	13510293	rs7817551	rs7008403	GGGGCGGCAAGAAGG	0.055	1.64	9.98e-05
6	14	8	6182107	6209425	rs12679827	rs4840830	AAAAAG	0.0813	0.589	9.99e-05
