# Supplementary material for: A genome-wide association study in Swedish colorectal cancer patients with gastric- and prostate cancer in relatives
Source: Hered Cancer Clin Pract. 2024 Nov 14;22:25. doi: 10.1186/s13053-024-00299-z (PMC11562479; doi:10.1186/s13053-024-00299-z)
Supplement: Supplementary file 1 — Supplementary Material 1: Figure S1: Quantile-quantile plot (QQ-plot). QQ-plot of observed and expected P-values for single SNP analysis, -log 10 transformed. The diagonal red line represents the expected null hypothesis (= no association). Figure S2: Manhattan plot. Observed P values along the chromosomes for SNP association. The blue line represents suggestive statistical significance, p<5x10−5. Table S1-S23. [file 13053_2024_299_MOESM1_ESM.zip › Final Excel files, down to -05, Twin logistic, GWAS CRC-GC-PrC/CRC_GC_PrC_OncoTwin_chr9.logistic.xlsx]

## Sheet: sorted_Johanna_Logistic_CRC_GAS
NSNP	NHAP	CHR	BP1	BP2	SNP1	SNP2	HAPLOTYPE	F	OR	P		NSNP = Number of SNPs in the haplotype
14	18	9	36939356	36998993	rs10973133	rs1329573	GGAGGAAGGGGGGA	0.0145	2.84	2.05e-07		NHAP = Number of haplotypes in each locus
15	18	9	36939356	36999024	rs10973133	rs4880050	GGAGGAAGGGGGGAA	0.0146	2.84	2.06e-07		CHR = Chromosome number
13	18	9	36941292	36998993	rs7047533	rs1329573	GAGGAAGGGGGGA	0.0208	2.38	5.48e-07		BP1 = First base pair in a haplotype
14	18	9	36941292	36999024	rs7047533	rs4880050	GAGGAAGGGGGGAA	0.0208	2.38	5.65e-07		BP2 = Last base pair in a haplotype
19	28	9	121158641	121328526	rs1418514	rs10759982	AGAGAAAAGAAAGGGGCAG	0.0163	2.85	1.37e-06		SNP1 = First SNP in a haplotype
21	28	9	121158641	121351909	rs1418514	rs7037161	AGAGAAAAGAAAGGGGCAGGG	0.0164	2.85	1.38e-06		SNP2 = Last SNP in a haplotype
20	28	9	121158641	121334810	rs1418514	rs10984091	AGAGAAAAGAAAGGGGCAGG	0.0164	2.85	1.39e-06		F = Haplotype frequency in samples
5	10	9	77238103	77299044	rs10869431	rs17060408	GACGA	0.276	1.37	1.61e-06		OR = Odds ratio
17	24	9	36913074	36998993	rs7868521	rs1329573	CAAGGAGGAAGGGGGGA	0.0148	2.64	1.67e-06		P = P-value
18	24	9	36913074	36999024	rs7868521	rs4880050	CAAGGAGGAAGGGGGGAA	0.0148	2.64	1.68e-06
6	18	9	36808003	36878774	rs10814455	rs4074255	GGAAGA	0.0218	3.03	1.69e-06
22	22	9	121149060	121351909	rs7855921	rs7037161	AAGAGAAAAGAAAGGGGCAGGG	0.0171	2.75	1.71e-06
25	24	9	111405228	111540653	rs10979424	rs870913	GGAAGGAAAGCGAAAAGACGAAGGA	0.0225	2.31	1.74e-06
18	25	9	111429924	111538497	rs7034647	rs10739269	AAAGCGAAAAGACGAAGG	0.0238	2.31	1.89e-06
4	8	9	77238103	77283889	rs10869431	rs1327837	GACG	0.276	1.37	1.91e-06
6	11	9	77238103	77299740	rs10869431	rs11144062	GACGAG	0.276	1.37	2.07e-06
22	26	9	111405228	111528013	rs10979424	rs9886734	GGAAGGAAAGCGAAAAGACGAA	0.0224	2.33	2.25e-06
14	27	9	104690092	104802828	rs7867903	rs12551744	AAAGGGGGGGCGGG	0.0212	2.67	2.33e-06
19	24	9	111429924	111540653	rs7034647	rs870913	AAAGCGAAAAGACGAAGGA	0.0242	2.27	2.36e-06
5	17	9	36814647	36878774	rs1176844	rs4074255	GAAGA	0.0223	2.92	2.56e-06
13	27	9	104690092	104799619	rs7867903	rs1342119	AAAGGGGGGGCGG	0.0219	2.64	2.61e-06
22	27	9	121158641	121363428	rs1418514	rs10759986	AGAGAAAAGAAAGGGGCAGGGA	0.016	2.8	2.62e-06
20	23	9	111429924	111542647	rs7034647	rs1416900	AAAGCGAAAAGACGAAGGAC	0.024	2.26	2.66e-06
21	24	9	111427754	111542647	rs2417919	rs1416900	GAAAGCGAAAAGACGAAGGAC	0.0177	2.41	2.68e-06
24	26	9	111405228	111538497	rs10979424	rs10739269	GGAAGGAAAGCGAAAAGACGAAGG	0.0226	2.3	2.73e-06
17	25	9	111429924	111528780	rs7034647	rs10118705	AAAGCGAAAAGACGAAG	0.0236	2.29	2.77e-06
23	26	9	111405228	111528780	rs10979424	rs10118705	GGAAGGAAAGCGAAAAGACGAAG	0.0226	2.29	2.81e-06
7	23	9	36798742	36878774	rs10758401	rs4074255	AGGAAGA	0.0135	3.36	2.88e-06
12	24	9	37641833	37752947	rs2182318	rs7873440	AAGGGCGGAGGA	0.04	1.95	3.09e-06
20	24	9	111427754	111540653	rs2417919	rs870913	GAAAGCGAAAAGACGAAGGA	0.0177	2.4	3.1e-06
7	20	9	78458130	78518859	rs10869657	rs4744775	GACAGAG	0.0158	2.85	3.17e-06
21	25	9	111417991	111540653	rs937160	rs870913	GGAAAGCGAAAAGACGAAGGA	0.0218	2.3	3.41e-06
18	23	9	111427754	111528780	rs2417919	rs10118705	GAAAGCGAAAAGACGAAG	0.0176	2.42	3.48e-06
16	26	9	111429924	111528013	rs7034647	rs9886734	AAAGCGAAAAGACGAA	0.0235	2.28	3.5e-06
7	10	9	89368334	89432027	rs10514832	rs452723	GGAAAAA	0.0101	3.07	3.53e-06
22	22	9	111429924	111543572	rs7034647	rs10448261	AAAGCGAAAAGACGAAGGACCG	0.0233	2.24	3.54e-06
19	23	9	111427754	111538497	rs2417919	rs10739269	GAAAGCGAAAAGACGAAGG	0.0176	2.42	3.55e-06
15	25	9	37627872	37752947	rs10123280	rs7873440	GAGAAGGGCGGAGGA	0.0312	2.05	3.72e-06
22	25	9	111417991	111542647	rs937160	rs1416900	GGAAAGCGAAAAGACGAAGGAC	0.0218	2.28	3.97e-06
21	22	9	111429924	111542950	rs7034647	rs10816720	AAAGCGAAAAGACGAAGGACC	0.0235	2.22	4.16e-06
16	22	9	111481932	111543572	rs13299079	rs10448261	AAAAGACGAAGGACCG	0.0262	2.11	4.18e-06
12	29	9	137762857	137831204	rs4436197	rs7849296	AGAGCGAGAAGA	0.0266	2.23	4.2e-06
22	11	9	77010681	77423730	rs11143958	rs17060535	GCGAACGGACGAGAAAAGAGAA	0.0497	1.81	4.2e-06
25	23	9	111400131	111528013	rs13302880	rs9886734	CGAGGAAGGAAAGCGAAAAGACGAA	0.0182	2.4	4.21e-06
15	22	9	77010681	77358430	rs11143958	rs2254229	GCGAACGGACGAGAA	0.143	1.48	4.43e-06
17	18	9	16971165	17071162	rs4961513	rs2129626	ACGGAGGAAACGAACGA	0.0372	1.82	4.43e-06
13	23	9	137665445	137730384	rs4842164	rs10858286	AGAAGAGAAGAAA	0.0107	2.84	4.71e-06
17	23	9	111427754	111528013	rs2417919	rs9886734	GAAAGCGAAAAGACGAA	0.0175	2.4	4.76e-06
6	10	9	89368334	89429897	rs10514832	rs12236362	GGAAAA	0.0103	3.01	4.78e-06
14	22	9	111481932	111542647	rs13299079	rs1416900	AAAAGACGAAGGAC	0.0265	2.1	4.9e-06
15	26	9	104690092	104808575	rs7867903	rs1449655	AAAGGGGGGGCGGGA	0.0211	2.55	4.95e-06
19	27	9	111417991	111528780	rs937160	rs10118705	GGAAAGCGAAAAGACGAAG	0.0218	2.29	5.03e-06
20	27	9	111417991	111538497	rs937160	rs10739269	GGAAAGCGAAAAGACGAAGG	0.0218	2.28	5.2e-06
15	22	9	111481932	111542950	rs13299079	rs10816720	AAAAGACGAAGGACC	0.0265	2.1	5.26e-06
21	11	9	77010681	77415284	rs11143958	rs7859201	GCGAACGGACGAGAAAAGAGA	0.0481	1.81	5.4e-06
20	18	9	132568500	132911491	rs10116248	rs7850761	AAAAAGAGAAAGGGAGAGGG	0.0172	2.4	5.5e-06
13	22	9	111481932	111540653	rs13299079	rs870913	AAAAGACGAAGGA	0.0265	2.09	5.55e-06
15	27	9	137762857	137842500	rs4436197	rs10858300	AGAGCGAGAAGAGGG	0.0202	2.35	5.7e-06
12	20	9	38190816	38244221	rs4878763	rs2810723	GGGAAAGGACAG	0.0181	2.52	5.83e-06
13	24	9	37641833	37768742	rs2182318	rs10115653	AAGGGCGGAGGAA	0.0346	1.98	5.83e-06
23	23	9	111427754	111543572	rs2417919	rs10448261	GAAAGCGAAAAGACGAAGGACCG	0.0179	2.3	5.88e-06
25	21	9	121149060	121385397	rs7855921	rs4301511	AAGAGAAAAGAAAGGGGCAGGGAGA	0.011	3.28	5.89e-06
16	19	9	16971165	17058576	rs4961513	rs2492870	ACGGAGGAAACGAACG	0.0375	1.8	5.93e-06
18	26	9	111417991	111528013	rs937160	rs9886734	GGAAAGCGAAAAGACGAA	0.0218	2.27	6.34e-06
25	12	9	37493588	37768742	rs10758434	rs10115653	GGAGGAGAGGAGAAGGGCGGAGGAA	0.0133	2.87	6.34e-06
10	22	9	139401504	139596420	rs3124596	rs2385891	GAAAGACAGC	0.0557	1.97	6.48e-06
25	20	9	37647741	38081920	rs875780	rs10814651	AGGGCGGAGGAAGAGGGAGGGCAGA	0.0121	3.08	6.49e-06
24	23	9	111401766	111528013	rs4978721	rs9886734	GAGGAAGGAAAGCGAAAAGACGAA	0.0239	2.22	6.78e-06
23	21	9	111429924	111547669	rs7034647	rs7034453	AAAGCGAAAAGACGAAGGACCGG	0.0228	2.2	6.97e-06
20	22	9	111936788	111996188	rs10979727	rs17200841	GAAGCAAAGGACAGAGAAAG	0.0121	2.93	7.17e-06
18	23	9	111936788	111992509	rs10979727	rs10816789	GAAGCAAAGGACAGAGAA	0.012	2.96	7.19e-06
12	19	9	77010681	77299044	rs11143958	rs17060408	GCGAACGGACGA	0.162	1.44	7.24e-06
21	22	9	121149060	121334810	rs7855921	rs10984091	AAGAGAAAAGAAAGGGGCAGG	0.0163	2.67	7.28e-06
14	22	9	77010681	77318073	rs11143958	rs1327834	GCGAACGGACGAGA	0.144	1.47	7.29e-06
6	7	9	89378267	89432027	rs10746786	rs452723	GAAAAA	0.011	2.8	7.42e-06
16	25	9	104690092	104813342	rs7867903	rs10820042	AAAGGGGGGGCGGGAG	0.0199	2.52	7.81e-06
24	25	9	111417991	111543572	rs937160	rs10448261	GGAAAGCGAAAAGACGAAGGACCG	0.0218	2.2	8.02e-06
11	19	9	77010681	77283889	rs11143958	rs1327837	GCGAACGGACG	0.162	1.43	8.07e-06
12	22	9	111481932	111538497	rs13299079	rs10739269	AAAAGACGAAGG	0.0264	2.08	8.19e-06
22	23	9	111427754	111542950	rs2417919	rs10816720	GAAAGCGAAAAGACGAAGGACC	0.0181	2.27	8.23e-06
5	7	9	89378267	89429897	rs10746786	rs12236362	GAAAA	0.0111	2.78	8.26e-06
4	11	9	36815627	36878774	rs11791373	rs4074255	AAGA	0.0226	2.87	8.47e-06
11	22	9	111481932	111528780	rs13299079	rs10118705	AAAAGACGAAG	0.0264	2.08	8.57e-06
6	10	9	77149837	77247597	rs7042950	rs7032677	AACGGA	0.237	1.36	8.62e-06
19	20	9	111936788	111994722	rs10979727	rs3849111	GAAGCAAAGGACAGAGAAA	0.0121	2.91	8.97e-06
5	10	9	77224424	77283889	rs17613014	rs1327837	GGACG	0.23	1.36	9.15e-06
8	29	9	36797328	36878774	rs7025013	rs4074255	CAGGAAGA	0.0157	3.01	9.21e-06
9	19	9	111498383	111528013	rs1934460	rs9886734	AAAGACGAA	0.0272	2.07	9.24e-06
14	25	9	37641833	37774893	rs2182318	rs10973537	AAGGGCGGAGGAAG	0.0312	2.02	9.35e-06
6	15	9	36798742	36851358	rs10758401	rs7852051	AGGAAG	0.095	1.58	9.76e-06
25	20	9	111401766	111528780	rs4978721	rs10118705	GAGGAAGGAAAGCGAAAAGACGAAG	0.0241	2.19	9.76e-06
6	17	9	116378169	116421786	rs586265	rs2101069	GCGAAA	0.0264	2.51	9.9e-06
10	21	9	111498383	111528780	rs1934460	rs10118705	AAAGACGAAG	0.0276	2.02	9.99e-06
15	25	9	37641833	37865943	rs2182318	rs7859075	AAGGGCGGAGGAAGA	0.031	2.01	1.05e-05
25	19	9	111385834	111511992	rs16913355	rs10816710	GGAGCGAGGAAGGAAAGCGAAAAGA	0.0226	2.21	1.05e-05
6	12	9	77224424	77299044	rs17613014	rs17060408	GGACGA	0.23	1.36	1.06e-05
3	4	9	77238103	77268666	rs10869431	rs10869433	GAC	0.299	1.33	1.08e-05
17	23	9	111481932	111547669	rs13299079	rs7034453	AAAAGACGAAGGACCGG	0.0262	2.05	1.08e-05
13	20	9	111498383	111542647	rs1934460	rs1416900	AAAGACGAAGGAC	0.0277	2.01	1.1e-05
16	19	9	111498383	111547669	rs1934460	rs7034453	AAAGACGAAGGACCGG	0.0274	2.01	1.15e-05
24	21	9	111429924	111550543	rs7034647	rs10118169	AAAGCGAAAAGACGAAGGACCGGG	0.0226	2.17	1.15e-05
15	20	9	111498383	111543572	rs1934460	rs10448261	AAAGACGAAGGACCG	0.0274	2.01	1.16e-05
2	3	9	77238103	77247597	rs10869431	rs7032677	GA	0.303	1.32	1.19e-05
6	11	9	77218345	77283889	rs11144020	rs1327837	CGGACG	0.23	1.36	1.2e-05
23	25	9	111417991	111542950	rs937160	rs10816720	GGAAAGCGAAAAGACGAAGGACC	0.0222	2.16	1.22e-05
12	20	9	111498383	111540653	rs1934460	rs870913	AAAGACGAAGGA	0.0276	2	1.27e-05
13	24	9	104640499	104771134	rs12236471	rs10989766	AAAAGGGGGGGCG	0.0446	1.8	1.27e-05
22	19	9	34557313	34866989	rs12553466	rs1566595	GGCAGAAGCGAAGGGGAGAGGG	0.0117	2.61	1.27e-05
17	17	9	137109245	137237661	rs7033108	rs4917354	AGGAAGGCGAAACAGAG	0.0159	2.53	1.28e-05
17	25	9	37641833	37886429	rs2182318	rs13294843	AAGGGCGGAGGAAGAGG	0.0309	1.99	1.28e-05
13	23	9	104630136	104765867	rs1002665	rs1418247	AAAAAGGGGGGGC	0.0111	2.83	1.3e-05
14	20	9	111498383	111542950	rs1934460	rs10816720	AAAGACGAAGGACC	0.0275	2	1.3e-05
14	23	9	104630136	104771134	rs1002665	rs10989766	AAAAAGGGGGGGCG	0.0111	2.83	1.31e-05
12	20	9	137665445	137724371	rs4842164	rs7864699	AGAAGAGAAGAA	0.013	2.45	1.33e-05
7	13	9	77218345	77299044	rs11144020	rs17060408	CGGACGA	0.23	1.36	1.34e-05
20	22	9	16969505	17118007	rs10511628	rs16935340	GACGGAGGAAACGAACGAGA	0.0386	1.76	1.35e-05
12	24	9	104640499	104765867	rs12236471	rs1418247	AAAAGGGGGGGC	0.0447	1.79	1.36e-05
5	8	9	89368334	89429681	rs10514832	rs4877337	GGAAA	0.0114	2.75	1.38e-05
24	10	9	137413400	137630568	rs3132329	rs3109677	AGAGCAAAAAAGGAGAGAGCAACA	0.0172	2.32	1.41e-05
23	29	9	104630136	104863013	rs1002665	rs320261	AAAAAGGGGGGGCGGGAGAAAGG	0.0103	2.82	1.42e-05
18	22	9	3723221	3828696	rs13283466	rs12001442	AGAGAGAGGGAACAAGGA	0.0158	3.08	1.44e-05
16	25	9	37641833	37874090	rs2182318	rs7873455	AAGGGCGGAGGAAGAG	0.0312	1.98	1.46e-05
10	20	9	111481932	111528013	rs13299079	rs9886734	AAAAGACGAA	0.0264	2.05	1.48e-05
10	14	9	33232374	33420008	rs3866501	rs10758202	AGAGGAGGGA	0.0158	2.45	1.49e-05
24	23	9	18929692	19126476	rs7871217	rs3802335	ACAAGGAGGAAAAGAGAGAGAGGA	0.0104	2.77	1.5e-05
11	21	9	111498383	111538497	rs1934460	rs10739269	AAAGACGAAGG	0.0274	2	1.55e-05
18	21	9	10506167	10620453	rs10959130	rs7863685	GCAGGGACGAAAGAAGCC	0.0948	1.5	1.55e-05
21	22	9	16969505	17120621	rs10511628	rs972464	GACGGAGGAAACGAACGAGAG	0.0388	1.75	1.55e-05
11	19	9	137665445	137718113	rs4842164	rs4842173	AGAAGAGAAGA	0.0132	2.43	1.57e-05
5	10	9	36808003	36851358	rs10814455	rs7852051	GGAAG	0.107	1.53	1.62e-05
16	25	9	137762857	137850460	rs4436197	rs10776916	AGAGCGAGAAGAGGGA	0.0179	2.39	1.63e-05
14	20	9	76980484	77299044	rs11143944	rs17060408	GGGCGAACGGACGA	0.134	1.42	1.64e-05
7	13	9	77224424	77299740	rs17613014	rs11144062	GGACGAG	0.23	1.35	1.69e-05
24	22	9	111427754	111547669	rs2417919	rs7034453	GAAAGCGAAAAGACGAAGGACCGG	0.0178	2.22	1.7e-05
19	21	9	81391164	81518152	rs4529531	rs7867093	GAAAGGGAAAGCCGGGGGC	0.011	2.91	1.71e-05
16	17	9	16986415	17118007	rs1487509	rs16935340	GAGGAAACGAACGAGA	0.0408	1.73	1.73e-05
22	8	9	12795698	13027530	rs1041177	rs10809876	AAAGGAGAAGAAAAGGGGAGGG	0.0225	2.37	1.73e-05
17	23	9	37627872	37774893	rs10123280	rs10973537	GAGAAGGGCGGAGGAAG	0.0298	1.97	1.75e-05
19	19	9	16986415	17165698	rs1487509	rs2815175	GAGGAAACGAACGAGAGAA	0.039	1.76	1.75e-05
3	5	9	77224424	77247597	rs17613014	rs7032677	GGA	0.254	1.34	1.76e-05
14	17	9	10506167	10583223	rs10959130	rs12683583	GCAGGGACGAAAGA	0.125	1.42	1.76e-05
15	17	9	10506167	10586527	rs10959130	rs13298283	GCAGGGACGAAAGAA	0.125	1.42	1.77e-05
25	17	9	27201968	27361872	rs1413829	rs7849799	AGAGGGAGGGCGGGGAAAGAGGAAA	0.0218	2.15	1.8e-05
12	19	9	104690092	104771134	rs7867903	rs10989766	AAAGGGGGGGCG	0.0395	1.87	1.82e-05
13	14	9	139368953	139596420	rs3812594	rs2385891	ACGGAAAGACAGC	0.0246	2.35	1.82e-05
20	18	9	16971165	17120621	rs4961513	rs972464	ACGGAGGAAACGAACGAGAG	0.0385	1.74	1.82e-05
17	17	9	16986415	17120621	rs1487509	rs972464	GAGGAAACGAACGAGAG	0.0409	1.73	1.83e-05
25	21	9	18958107	19192694	rs6475276	rs4977286	GAGGAGAAGAAGAGAGGAACGAGAG	0.0104	2.81	1.84e-05
14	31	9	104640499	104799619	rs12236471	rs1342119	AAAAGGGGGGGCGG	0.0271	2.15	1.87e-05
24	15	9	37493588	37752947	rs10758434	rs7873440	GGAGGAGAGGAGAAGGGCGGAGGA	0.0138	2.76	1.89e-05
13	22	9	76980484	77283889	rs11143944	rs1327837	GGGCGAACGGACG	0.134	1.42	1.9e-05
17	18	9	10506167	10603845	rs10959130	rs985563	GCAGGGACGAAAGAAGC	0.124	1.42	1.9e-05
25	25	9	29753393	30106229	rs4437734	rs1780055	GAAAGAACGAAGGGGAAAAGGGACA	0.0104	2.88	1.9e-05
11	19	9	104690092	104765867	rs7867903	rs1418247	AAAGGGGGGGC	0.0395	1.87	1.92e-05
25	15	9	88357495	88856534	rs3812508	rs6559918	GCAGGGGAGAGCAGAGAAGCCGAGA	0.018	2.28	1.95e-05
9	28	9	36790902	36878774	rs3849922	rs4074255	GCAGGAAGA	0.0177	2.48	1.97e-05
13	19	9	16987379	17071162	rs10962795	rs2129626	AGGAAACGAACGA	0.0423	1.71	1.97e-05
15	29	9	104640499	104802828	rs12236471	rs12551744	AAAAGGGGGGGCGGG	0.027	2.11	1.97e-05
20	21	9	37627872	37886429	rs10123280	rs13294843	GAGAAGGGCGGAGGAAGAGG	0.0297	1.95	1.97e-05
25	21	9	111429924	111551344	rs7034647	rs10979489	AAAGCGAAAAGACGAAGGACCGGGC	0.0227	2.12	1.97e-05
10	18	9	77010681	77268666	rs11143958	rs10869433	GCGAACGGAC	0.177	1.39	1.99e-05
5	5	9	36934760	36943396	rs13288123	rs7853360	AGGAG	0.112	1.44	2.01e-05
20	25	9	121149060	121328526	rs7855921	rs10759982	AAGAGAAAAGAAAGGGGCAG	0.0156	2.58	2.02e-05
21	14	9	137101104	137237661	rs11185726	rs4917354	AGGGAGGAAGGCGAAACAGAG	0.0149	2.63	2.02e-05
14	28	9	137762857	137840809	rs4436197	rs10776914	AGAGCGAGAAGAGG	0.02	2.27	2.03e-05
17	19	9	36941292	37038258	rs7047533	rs4256662	GAGGAAGGGGGGAAAGA	0.0119	2.61	2.03e-05
11	16	9	33232374	33420204	rs3866501	rs7022959	AGAGGAGGGAG	0.0138	2.56	2.07e-05
16	15	9	10506167	10592492	rs10959130	rs1322291	GCAGGGACGAAAGAAG	0.125	1.41	2.08e-05
14	29	9	111945049	111992509	rs3750450	rs10816789	CAAAGGACAGAGAA	0.0147	2.58	2.09e-05
9	16	9	7587282	7664428	rs10976421	rs11792985	GCAGAAAAA	0.0124	2.68	2.11e-05
8	28	9	78458130	78557137	rs10869657	rs4584211	GACAGAGC	0.0123	2.97	2.12e-05
23	13	9	137037262	137237661	rs28619507	rs4917354	AAAGGGAGGAAGGCGAAACAGAG	0.01	3.22	2.14e-05
8	14	9	77218345	77299740	rs11144020	rs11144062	CGGACGAG	0.23	1.35	2.18e-05
15	29	9	104630136	104799619	rs1002665	rs1342119	AAAAAGGGGGGGCGG	0.0109	2.75	2.21e-05
5	8	9	77164006	77247597	rs4745340	rs7032677	ACGGA	0.254	1.33	2.23e-05
19	21	9	37627872	37874090	rs10123280	rs7873455	GAGAAGGGCGGAGGAAGAG	0.0298	1.95	2.23e-05
7	14	9	23081882	23171045	rs12352937	rs7869437	AAAGAGA	0.0105	2.92	2.24e-05
15	18	9	36941292	37002115	rs7047533	rs7020413	GAGGAAGGGGGGAAA	0.0133	2.51	2.27e-05
16	28	9	111945049	111996188	rs3750450	rs17200841	CAAAGGACAGAGAAAG	0.0146	2.57	2.27e-05
4	6	9	77218345	77247597	rs11144020	rs7032677	CGGA	0.254	1.33	2.28e-05
21	19	9	34564274	34866989	rs4879805	rs1566595	GCAGAAGCGAAGGGGAGAGGG	0.0236	2.18	2.31e-05
21	18	9	25889362	26086274	rs2171099	rs10812346	AGGGGAGAAAAAAGGGAAGCG	0.0251	2.12	2.33e-05
6	6	9	36927364	36943396	rs7032626	rs7853360	AAGGAG	0.112	1.44	2.34e-05
13	17	9	133424020	133566997	rs944604	rs2855159	AGGGGAAAGAGGC	0.0188	2.25	2.37e-05
4	6	9	89378267	89429681	rs10746786	rs4877337	GAAA	0.0121	2.58	2.38e-05
21	18	9	81391164	81554948	rs4529531	rs10512076	GAAAGGGAAAGCCGGGGGCAA	0.0109	2.86	2.4e-05
9	22	9	139443956	139596420	rs710411	rs2385891	AAAGACAGC	0.0915	1.63	2.41e-05
19	22	9	16969505	17117875	rs10511628	rs2029247	GACGGAGGAAACGAACGAG	0.0391	1.73	2.41e-05
16	18	9	10512117	10603845	rs12379948	rs985563	CAGGGACGAAAGAAGC	0.0899	1.44	2.44e-05
14	26	9	111446046	111528013	rs4978725	rs9886734	AGCGAAAAGACGAA	0.0231	2.15	2.45e-05
23	8	9	77010681	77424957	rs11143958	rs12551151	GCGAACGGACGAGAAAAGAGAAG	0.049	1.73	2.46e-05
25	9	9	137413400	137641411	rs3132329	rs3128615	AGAGCAAAAAAGGAGAGAGCAACAA	0.017	2.28	2.48e-05
12	19	9	16987379	17058576	rs10962795	rs2492870	AGGAAACGAACG	0.0426	1.7	2.51e-05
21	21	9	18995323	19192694	rs10963898	rs4977286	AGAAGAAGAGAGGAACGAGAG	0.0115	2.75	2.51e-05
15	27	9	111945049	111994722	rs3750450	rs3849111	CAAAGGACAGAGAAA	0.0146	2.56	2.52e-05
11	24	9	38233891	38312365	rs894525	rs560512	AGGGCAAAGAA	0.0136	2.91	2.54e-05
4	5	9	36934760	36942624	rs13288123	rs3780160	AGGA	0.112	1.44	2.55e-05
9	17	9	104690092	104759787	rs7867903	rs10124808	AAAGGGGGG	0.0465	1.78	2.55e-05
24	7	9	12795698	13055896	rs1041177	rs4741277	AAAGGAGAAGAAAAGGGGAGGGAC	0.0111	3.11	2.55e-05
20	23	9	121973842	122166761	rs9696959	rs17635892	AAGAAGAGAGGGAAACGAAA	0.0112	2.55	2.6e-05
1	2	9	9150790	9150790	rs2381968	rs2381968	A	0.84	1.46	2.63e-05
1	2	9	9150790	9150790	rs2381968	rs2381968	C	0.16	0.684	2.63e-05
11	15	9	1117945	1183695	rs4741086	rs13297826	CAAAAAGAGGA	0.124	1.49	2.64e-05
4	8	9	125268884	125290397	rs1556190	rs10760228	AAAA	0.205	1.36	2.67e-05
15	18	9	16986415	17117875	rs1487509	rs2029247	GAGGAAACGAACGAG	0.0413	1.71	2.68e-05
15	17	9	2254498	2334748	rs7042935	rs1109816	CGGGGAAGGGGAGGA	0.0213	2.25	2.69e-05
19	23	9	121973842	122158693	rs9696959	rs2183761	AAGAAGAGAGGGAAACGAA	0.0111	2.55	2.73e-05
3	5	9	9150790	9156055	rs2381968	rs7040160	CGG	0.0955	0.596	2.77e-05
7	12	9	77146468	77247597	rs7870498	rs7032677	GAACGGA	0.203	1.36	2.77e-05
18	22	9	37627872	37865943	rs10123280	rs7859075	GAGAAGGGCGGAGGAAGA	0.0297	1.94	2.78e-05
4	4	9	36939356	36943396	rs10973133	rs7853360	GGAG	0.112	1.44	2.79e-05
12	17	9	33218297	33420204	rs1702645	rs7022959	AAGAGGAGGGAG	0.0107	2.7	2.81e-05
16	27	9	111446046	111538497	rs4978725	rs10739269	AGCGAAAAGACGAAGG	0.0232	2.11	2.81e-05
18	23	9	111481932	111550543	rs13299079	rs10118169	AAAAGACGAAGGACCGGG	0.0259	2	2.82e-05
25	22	9	111427754	111550543	rs2417919	rs10118169	GAAAGCGAAAAGACGAAGGACCGGG	0.0177	2.18	2.84e-05
2	3	9	36941292	36942624	rs7047533	rs3780160	GA	0.112	1.43	2.86e-05
3	4	9	36941292	36943396	rs7047533	rs7853360	GAG	0.112	1.43	2.86e-05
18	23	9	121973842	122154649	rs9696959	rs4455935	AAGAAGAGAGGGAAACGA	0.0111	2.55	2.86e-05
2	3	9	9150790	9153346	rs2381968	rs7854497	CG	0.16	0.686	2.89e-05
17	23	9	121158641	121327323	rs1418514	rs1335258	AGAGAAAAGAAAGGGGC	0.0234	2.12	2.9e-05
11	19	9	104640499	104760894	rs12236471	rs1418243	AAAAGGGGGGG	0.0562	1.67	2.91e-05
4	9	9	36814647	36851358	rs1176844	rs7852051	GAAG	0.107	1.52	2.94e-05
5	6	9	36927364	36942624	rs7032626	rs3780160	AAGGA	0.112	1.43	2.95e-05
2	3	9	9149128	9150790	rs1999741	rs2381968	AC	0.16	0.686	2.97e-05
4	6	9	77224424	77268666	rs17613014	rs10869433	GGAC	0.251	1.33	2.97e-05
9	14	9	1121085	1183695	rs10959548	rs13297826	AAAAGAGGA	0.115	1.49	2.97e-05
4	6	9	9149128	9156055	rs1999741	rs7040160	ACGG	0.0953	0.598	2.98e-05
11	26	9	2426100	2492466	rs10966251	rs4741717	CCGGAAGGCGA	0.0241	2.18	2.98e-05
13	20	9	77010681	77299740	rs11143958	rs11144062	GCGAACGGACGAG	0.162	1.4	3e-05
1	2	9	36942624	36942624	rs3780160	rs3780160	A	0.112	1.43	3.01e-05
1	2	9	36942624	36942624	rs3780160	rs3780160	G	0.888	0.698	3.01e-05
25	23	9	111417991	111547669	rs937160	rs7034453	GGAAAGCGAAAAGACGAAGGACCGG	0.0216	2.11	3.01e-05
20	18	9	81391164	81535908	rs4529531	rs10125637	GAAAGGGAAAGCCGGGGGCA	0.011	2.81	3.02e-05
7	9	9	36913074	36943396	rs7868521	rs7853360	CAAGGAG	0.11	1.44	3.04e-05
2	4	9	139254317	139269905	rs11145922	rs3812560	AG	0.14	0.663	3.05e-05
18	21	9	124711549	124930771	rs2416848	rs10985555	GGAAGAGGACAAAAGGGC	0.024	2.19	3.06e-05
4	7	9	89368334	89408927	rs10514832	rs7851591	GGAA	0.0119	2.61	3.08e-05
10	17	9	104690092	104760894	rs7867903	rs1418243	AAAGGGGGGG	0.0465	1.77	3.08e-05
5	13	9	125265317	125290397	rs10739609	rs10760228	AAAAA	0.155	1.42	3.12e-05
15	27	9	111446046	111528780	rs4978725	rs10118705	AGCGAAAAGACGAAG	0.0231	2.11	3.12e-05
24	22	9	72440451	72679678	rs10868131	rs2997668	AACAAAGAAACGGAGGGAAGAGGA	0.0113	2.82	3.12e-05
23	19	9	34557313	34867913	rs12553466	rs1948745	GGCAGAAGCGAAGGGGAGAGGGG	0.0115	2.52	3.13e-05
21	17	9	16971165	17130360	rs4961513	rs411167	ACGGAGGAAACGAACGAGAGA	0.0379	1.72	3.14e-05
18	18	9	16971165	17117875	rs4961513	rs2029247	ACGGAGGAAACGAACGAG	0.0391	1.71	3.17e-05
18	18	9	77224424	77441137	rs17613014	rs4745361	GGACGAGAAAAGAGAAGA	0.0638	1.6	3.17e-05
13	18	9	1117945	1196570	rs4741086	rs1933040	CAAAAAGAGGAGG	0.122	1.48	3.18e-05
9	17	9	104705253	104760894	rs1418236	rs1418243	AAGGGGGGG	0.04	1.84	3.21e-05
14	14	9	139323311	139596420	rs8413	rs2385891	GACGGAAAGACAGC	0.0303	2.06	3.21e-05
8	17	9	104705253	104759787	rs1418236	rs10124808	AAGGGGGG	0.0398	1.85	3.22e-05
17	19	9	77224424	77424957	rs17613014	rs12551151	GGACGAGAAAAGAGAAG	0.0633	1.6	3.24e-05
11	17	9	133424020	133553993	rs944604	rs7021384	AGGGGAAAGAG	0.0203	2.18	3.25e-05
11	19	9	38190816	38235659	rs4878763	rs1006087	GGGAAAGGACA	0.0194	2.36	3.25e-05
6	9	9	77164006	77268666	rs4745340	rs10869433	ACGGAC	0.251	1.32	3.26e-05
2	3	9	8574577	8578261	rs1337811	rs10977210	GG	0.0115	2.56	3.28e-05
12	17	9	133424020	133554189	rs944604	rs7024667	AGGGGAAAGAGG	0.0201	2.19	3.28e-05
12	27	9	77247597	77404435	rs7032677	rs11144085	ACGAGAAAAGAG	0.0903	1.54	3.28e-05
18	19	9	34557313	34830432	rs12553466	rs4879832	GGCAGAAGCGAAGGGGAG	0.0123	2.45	3.28e-05
3	4	9	36939356	36942624	rs10973133	rs3780160	GGA	0.112	1.43	3.29e-05
18	27	9	104630136	104813342	rs1002665	rs10820042	AAAAAGGGGGGGCGGGAG	0.0102	2.75	3.3e-05
20	19	9	34557313	34843372	rs12553466	rs10814165	GGCAGAAGCGAAGGGGAGAG	0.0123	2.45	3.31e-05
19	19	9	34557313	34836905	rs12553466	rs3802426	GGCAGAAGCGAAGGGGAGA	0.0123	2.45	3.32e-05
17	19	9	7543336	7664428	rs12353094	rs11792985	GGGAGAGGGCAGAAAAA	0.0107	2.77	3.33e-05
24	9	9	77010681	77441137	rs11143958	rs4745361	GCGAACGGACGAGAAAAGAGAAGA	0.0497	1.71	3.35e-05
10	20	9	104705331	104771134	rs10820015	rs10989766	AGGGGGGGCG	0.0337	1.88	3.36e-05
11	11	9	17009481	17118007	rs263655	rs16935340	AACGAACGAGA	0.0537	1.62	3.37e-05
17	24	9	27248177	27361872	rs7042745	rs7849799	GGCGGGGAAAGAGGAAA	0.0369	1.84	3.37e-05
21	19	9	34557313	34866054	rs12553466	rs1566598	GGCAGAAGCGAAGGGGAGAGG	0.0123	2.45	3.37e-05
13	25	9	77247597	77415284	rs7032677	rs7859201	ACGAGAAAAGAGA	0.0824	1.56	3.38e-05
17	24	9	111446046	111540653	rs4978725	rs870913	AGCGAAAAGACGAAGGA	0.0232	2.09	3.39e-05
17	19	9	111498383	111550543	rs1934460	rs10118169	AAAGACGAAGGACCGGG	0.0269	1.95	3.41e-05
10	15	9	1121085	1189365	rs10959548	rs17641744	AAAAGAGGAG	0.115	1.49	3.42e-05
12	11	9	17009481	17120621	rs263655	rs972464	AACGAACGAGAG	0.053	1.62	3.45e-05
19	23	9	111481932	111551344	rs13299079	rs10979489	AAAAGACGAAGGACCGGGC	0.026	1.98	3.45e-05
18	24	9	111446046	111542647	rs4978725	rs1416900	AGCGAAAAGACGAAGGAC	0.0233	2.08	3.46e-05
9	20	9	104705331	104765867	rs10820015	rs1418247	AGGGGGGGC	0.0337	1.88	3.47e-05
6	9	9	36913074	36942624	rs7868521	rs3780160	CAAGGA	0.11	1.43	3.5e-05
12	18	9	1118896	1196570	rs7025111	rs1933040	AAAAAGAGGAGG	0.123	1.48	3.51e-05
3	6	9	125268884	125289083	rs1556190	rs16911867	AAA	0.26	1.32	3.53e-05
16	21	9	77010681	77376633	rs11143958	rs2274925	GCGAACGGACGAGAAA	0.132	1.45	3.55e-05
17	21	9	77010681	77376647	rs11143958	rs2274924	GCGAACGGACGAGAAAA	0.132	1.45	3.55e-05
15	24	9	137630568	137724371	rs3109677	rs7864699	AAGAGAAGAGAAGAA	0.0103	2.65	3.57e-05
10	15	9	33240225	33420204	rs706107	rs7022959	GAGGAGGGAG	0.0118	2.71	3.61e-05
25	29	9	104690092	104906690	rs7867903	rs320245	AAAGGGGGGGCGGGAGAAAGGCGAG	0.0185	2.36	3.63e-05
10	19	9	104640499	104759787	rs12236471	rs10124808	AAAAGGGGGG	0.0564	1.66	3.64e-05
22	17	9	16971165	17165698	rs4961513	rs2815175	ACGGAGGAAACGAACGAGAGAA	0.0374	1.72	3.64e-05
3	4	9	9149128	9153346	rs1999741	rs7854497	ACG	0.16	0.69	3.67e-05
19	26	9	121159542	121334810	rs12350098	rs10984091	GAGAAAAGAAAGGGGCAGG	0.0209	2.14	3.67e-05
20	17	9	126282999	126715275	rs2772215	rs4838084	AAGAGAACAAAAAAAGGGGG	0.0131	2.38	3.68e-05
21	22	9	111481932	111552022	rs13299079	rs1416898	AAAAGACGAAGGACCGGGCAG	0.0261	1.97	3.69e-05
18	26	9	121159542	121328526	rs12350098	rs10759982	GAGAAAAGAAAGGGGCAG	0.0209	2.14	3.7e-05
20	22	9	111481932	111551724	rs13299079	rs10512387	AAAAGACGAAGGACCGGGCA	0.0261	1.97	3.7e-05
12	16	9	1117945	1189365	rs4741086	rs17641744	CAAAAAGAGGAG	0.124	1.48	3.73e-05
18	21	9	16969505	17071162	rs10511628	rs2129626	GACGGAGGAAACGAACGA	0.0396	1.71	3.73e-05
12	26	9	2426100	2493123	rs10966251	rs4237145	CCGGAAGGCGAG	0.0232	2.19	3.75e-05
24	16	9	9102409	9246647	rs324542	rs4568657	AAGAAGAGAGAGAAGAAAAAGACA	0.0133	2.54	3.75e-05
20	26	9	121159542	121351909	rs12350098	rs7037161	GAGAAAAGAAAGGGGCAGGG	0.0209	2.14	3.76e-05
21	25	9	121159542	121363428	rs12350098	rs10759986	GAGAAAAGAAAGGGGCAGGGA	0.0206	2.15	3.76e-05
24	19	9	34557313	34895598	rs12553466	rs276671	GGCAGAAGCGAAGGGGAGAGGGGA	0.0116	2.49	3.76e-05
3	4	9	9142828	9150790	rs957155	rs2381968	GAC	0.16	0.69	3.78e-05
9	19	9	77146468	77283889	rs7870498	rs1327837	GAACGGACG	0.162	1.38	3.78e-05
12	21	9	104630136	104760894	rs1002665	rs1418243	AAAAAGGGGGGG	0.0114	2.76	3.78e-05
21	15	9	132988709	133310815	rs2277200	rs12342208	AGGAAGAAGGAGGAGGAAAAA	0.0102	3.11	3.78e-05
25	19	9	34557313	34910344	rs12553466	rs2782403	GGCAGAAGCGAAGGGGAGAGGGGAA	0.0117	2.49	3.8e-05
5	8	9	9142828	9156055	rs957155	rs7040160	GACGG	0.0952	0.603	3.81e-05
19	15	9	126282999	126710886	rs2772215	rs10760301	AAGAGAACAAAAAAAGGGG	0.0131	2.38	3.81e-05
25	14	9	34500821	34866989	rs11793196	rs1566595	GAGGGCAGAAGCGAAGGGGAGAGGG	0.0198	2.24	3.83e-05
17	21	9	16969505	17058576	rs10511628	rs2492870	GACGGAGGAAACGAACG	0.0399	1.71	3.84e-05
4	6	9	9142828	9153346	rs957155	rs7854497	GACG	0.16	0.691	3.85e-05
15	16	9	16998460	17165698	rs448034	rs2815175	AAACGAACGAGAGAA	0.0421	1.68	3.85e-05
14	24	9	137630568	137718113	rs3109677	rs4842173	AAGAGAAGAGAAGA	0.0104	2.62	3.86e-05
16	18	9	34557313	34803230	rs12553466	rs1411207	GGCAGAAGCGAAGGGG	0.0123	2.45	3.86e-05
23	29	9	104690092	104904232	rs7867903	rs583861	AAAGGGGGGGCGGGAGAAAGGCG	0.0186	2.35	3.86e-05
24	29	9	104690092	104904454	rs7867903	rs10760846	AAAGGGGGGGCGGGAGAAAGGCGA	0.0186	2.35	3.86e-05
23	22	9	111481932	111563577	rs13299079	rs10979504	AAAAGACGAAGGACCGGGCAGAG	0.0261	1.97	3.87e-05
13	25	9	71935577	72047599	rs10780297	rs1217339	CAAAAACGCAAGG	0.0237	2.09	3.9e-05
22	22	9	111481932	111563327	rs13299079	rs10979502	AAAAGACGAAGGACCGGGCAGA	0.0261	1.97	3.9e-05
22	19	9	16969505	17130360	rs10511628	rs411167	GACGGAGGAAACGAACGAGAGA	0.038	1.72	3.91e-05
5	7	9	77218345	77268666	rs11144020	rs10869433	CGGAC	0.251	1.32	4.01e-05
24	22	9	111481932	111577140	rs13299079	rs10979523	AAAAGACGAAGGACCGGGCAGAGG	0.0264	1.95	4.01e-05
13	18	9	16986415	17058576	rs1487509	rs2492870	GAGGAAACGAACG	0.0423	1.69	4.02e-05
17	18	9	16983321	17118007	rs10810702	rs16935340	GGAGGAAACGAACGAGA	0.0453	1.67	4.04e-05
25	17	9	76916282	77318073	rs11143904	rs1327834	AGGAAGAAAAAACGACAAGACGAGA	0.0117	2.62	4.04e-05
15	15	9	111417991	111518150	rs937160	rs10759310	GGAAAGCGAAAAGAC	0.101	1.49	4.05e-05
17	27	9	104630136	104808575	rs1002665	rs1449655	AAAAAGGGGGGGCGGGA	0.0105	2.66	4.09e-05
11	22	9	104630136	104759787	rs1002665	rs10124808	AAAAAGGGGGG	0.0114	2.75	4.12e-05
19	15	9	132988709	133292993	rs2277200	rs10901326	AGGAAGAAGGAGGAGGAAA	0.012	2.78	4.14e-05
18	15	9	132988709	133290501	rs2277200	rs7049027	AGGAAGAAGGAGGAGGAA	0.012	2.78	4.15e-05
10	18	9	38190816	38233891	rs4878763	rs894525	GGGAAAGGAC	0.0193	2.34	4.22e-05
16	22	9	77224424	77423730	rs17613014	rs17060535	GGACGAGAAAAGAGAA	0.0636	1.59	4.22e-05
19	18	9	111498383	111551724	rs1934460	rs10512387	AAAGACGAAGGACCGGGCA	0.0271	1.93	4.22e-05
20	18	9	111498383	111552022	rs1934460	rs1416898	AAAGACGAAGGACCGGGCAG	0.027	1.93	4.22e-05
17	18	9	34557313	34823809	rs12553466	rs277583	GGCAGAAGCGAAGGGGA	0.0123	2.44	4.23e-05
24	27	9	104640499	104904232	rs12236471	rs583861	AAAAGGGGGGGCGGGAGAAAGGCG	0.0198	2.24	4.23e-05
17	24	9	121973842	122150396	rs9696959	rs7848896	AAGAAGAGAGGGAAACG	0.0112	2.51	4.24e-05
18	19	9	111498383	111551344	rs1934460	rs10979489	AAAGACGAAGGACCGGGC	0.027	1.93	4.24e-05
25	27	9	104640499	104904454	rs12236471	rs10760846	AAAAGGGGGGGCGGGAGAAAGGCGA	0.0198	2.24	4.24e-05
17	27	9	37647741	37934780	rs875780	rs776022	AGGGCGGAGGAAGAGGG	0.0137	2.83	4.26e-05
21	18	9	111498383	111563327	rs1934460	rs10979502	AAAGACGAAGGACCGGGCAGA	0.0271	1.93	4.26e-05
22	18	9	111498383	111563577	rs1934460	rs10979504	AAAGACGAAGGACCGGGCAGAG	0.0271	1.93	4.27e-05
4	6	9	17640642	17664191	rs10963179	rs3808720	GCGG	0.0492	1.65	4.3e-05
17	25	9	3726443	3828696	rs4741847	rs12001442	GAGAGAGGGAACAAGGA	0.0198	2.56	4.33e-05
14	17	9	133424020	133572684	rs944604	rs2269337	AGGGGAAAGAGGCG	0.0173	2.25	4.34e-05
15	17	9	34557313	34783711	rs12553466	rs277608	GGCAGAAGCGAAGGG	0.0131	2.36	4.34e-05
13	20	9	137630568	137711997	rs3109677	rs3811146	AAGAGAAGAGAAG	0.0104	2.62	4.35e-05
12	16	9	36942624	36998993	rs3780160	rs1329573	AGGAAGGGGGGA	0.0272	1.91	4.36e-05
13	16	9	36942624	36999024	rs3780160	rs4880050	AGGAAGGGGGGAA	0.0272	1.91	4.36e-05
9	16	9	111032311	111074243	rs2778255	rs10283642	AAAAGACAG	0.0496	0.491	4.38e-05
11	26	9	18751638	18804130	rs7043157	rs7034696	GGGGGAGGAAA	0.0102	3.11	4.43e-05
20	20	9	137037262	137170414	rs28619507	rs12350120	AAAGGGAGGAAGGCGAAACA	0.0201	2.39	4.46e-05
25	31	9	104630136	104904232	rs1002665	rs583861	AAAAAGGGGGGGCGGGAGAAAGGCG	0.0102	2.69	4.48e-05
5	10	9	139535714	139596420	rs10735657	rs2385891	ACAGC	0.181	1.4	4.49e-05
12	25	9	78594609	78664405	rs2153496	rs9886813	AGAAAAGGGAGA	0.0157	0.135	4.49e-05
21	27	9	125246793	125349081	rs1547929	rs10818721	AGAAAAAGGAGGAGAAAAACA	0.0106	2.99	4.51e-05
11	25	9	78594609	78659798	rs2153496	rs2185230	AGAAAAGGGAG	0.0157	0.135	4.53e-05
13	29	9	37647741	37774893	rs875780	rs10973537	AGGGCGGAGGAAG	0.0333	1.9	4.53e-05
2	3	9	36942624	36943396	rs3780160	rs7853360	AG	0.112	1.42	4.55e-05
18	16	9	137109245	137259992	rs7033108	rs11185660	AGGAAGGCGAAACAGAGA	0.0159	2.4	4.55e-05
10	26	9	78594609	78659547	rs2153496	rs11144728	AGAAAAGGGA	0.0157	0.134	4.56e-05
16	19	9	16983321	17117875	rs10810702	rs2029247	GGAGGAAACGAACGAG	0.0449	1.67	4.56e-05
5	15	9	121301720	121327603	rs10818184	rs7469341	GGGCA	0.0474	1.81	4.57e-05
5	11	9	93095891	93130383	rs1777045	rs12004191	CAAGA	0.122	1.45	4.58e-05
9	22	9	135442556	135588382	rs10122218	rs7466085	AGGCAGCGG	0.0162	2.68	4.59e-05
9	15	9	33270748	33420204	rs831271	rs7022959	AGGAGGGAG	0.0109	2.69	4.61e-05
14	18	9	16986415	17071162	rs1487509	rs2129626	GAGGAAACGAACGA	0.0418	1.68	4.62e-05
16	18	9	133424020	133608116	rs944604	rs10751508	AGGGGAAAGAGGCGGG	0.0173	2.24	4.66e-05
17	22	9	124716151	124930771	rs12379136	rs10985555	GAAGAGGACAAAAGGGC	0.0241	2.18	4.66e-05
18	18	9	16983321	17120621	rs10810702	rs972464	GGAGGAAACGAACGAGAG	0.0455	1.66	4.66e-05
15	18	9	133424020	133593939	rs944604	rs2583839	AGGGGAAAGAGGCGG	0.0173	2.25	4.68e-05
18	18	9	16986415	17130360	rs1487509	rs411167	GAGGAAACGAACGAGAGA	0.04	1.7	4.68e-05
11	26	9	78458130	78570960	rs10869657	rs2066188	GACAGAGCGGA	0.0107	3.04	4.73e-05
21	19	9	137037262	137174180	rs28619507	rs875464	AAAGGGAGGAAGGCGAAACAG	0.0145	2.71	4.73e-05
11	16	9	1121085	1196570	rs10959548	rs1933040	AAAAGAGGAGG	0.114	1.48	4.76e-05
24	14	9	34500821	34866054	rs11793196	rs1566598	GAGGGCAGAAGCGAAGGGGAGAGG	0.0208	2.17	4.77e-05
3	5	9	89378267	89408927	rs10746786	rs7851591	GAA	0.0125	2.46	4.82e-05
20	21	9	16983321	17165698	rs10810702	rs2815175	GGAGGAAACGAACGAGAGAA	0.0442	1.67	4.84e-05
22	14	9	34500821	34836905	rs11793196	rs3802426	GAGGGCAGAAGCGAAGGGGAGA	0.0208	2.18	4.84e-05
21	18	9	126262932	126715275	rs2772208	rs4838084	GAAGAGAACAAAAAAAGGGGG	0.0131	2.35	4.91e-05
16	28	9	104630136	104802828	rs1002665	rs12551744	AAAAAGGGGGGGCGGG	0.0107	2.65	4.93e-05
25	18	9	109379687	109653221	rs10978560	rs3814542	AGGGGACAGAGAGAAGGGGAGCAGA	0.0116	2.68	4.93e-05
11	16	9	1118896	1189365	rs7025111	rs17641744	AAAAAGAGGAG	0.123	1.47	4.94e-05
3	6	9	89368334	89404665	rs10514832	rs7036971	GGA	0.0122	2.53	4.96e-05
21	22	9	109379687	109557941	rs10978560	rs4128264	AGGGGACAGAGAGAAGGGGAG	0.0116	2.73	4.96e-05
8	23	9	36798742	36888975	rs10758401	rs9298973	AGGAAGAA	0.0124	2.99	5.03e-05
15	19	9	76980484	77299740	rs11143944	rs11144062	GGGCGAACGGACGAG	0.134	1.39	5.03e-05
17	25	9	37565522	37739932	rs10814578	rs10758456	AGAGGAGAAGGGCGGAG	0.0274	1.92	5.04e-05
6	10	9	36975108	36998993	rs10814496	rs1329573	GGGGGA	0.0584	1.63	5.11e-05
23	14	9	34500821	34843372	rs11793196	rs10814165	GAGGGCAGAAGCGAAGGGGAGAG	0.0209	2.17	5.13e-05
24	32	9	104630136	104879699	rs1002665	rs10448296	AAAAAGGGGGGGCGGGAGAAAGGC	0.0101	2.68	5.13e-05
7	10	9	36975108	36999024	rs10814496	rs4880050	GGGGGAA	0.0585	1.63	5.16e-05
20	16	9	126262932	126710886	rs2772208	rs10760301	GAAGAGAACAAAAAAAGGGG	0.0131	2.34	5.16e-05
25	15	9	93130383	93348404	rs12004191	rs16906689	AAGAGAAAAGAAGGGAAAGCACAAA	0.0438	0.457	5.17e-05
23	19	9	27213772	27358115	rs3737187	rs10812573	GAGGGAGGGCGGGGAAAGAGGAA	0.0236	1.97	5.19e-05
10	23	9	139556771	139693596	rs1332793	rs945386	AGCAAGAGGA	0.0355	1.96	5.2e-05
13	11	9	90137909	90202347	rs10780849	rs7043056	AAGGAGGGCGAAG	0.02	2.01	5.2e-05
22	23	9	76916282	77283889	rs11143904	rs1327837	AGGAAGAAAAAACGACAAGACG	0.0118	2.6	5.24e-05
8	17	9	104705331	104760894	rs10820015	rs1418243	AGGGGGGG	0.0412	1.78	5.26e-05
18	25	9	121158641	121327603	rs1418514	rs7469341	AGAGAAAAGAAAGGGGCA	0.0226	2.11	5.26e-05
14	27	9	18656065	18731160	rs4977522	rs748108	GCAAAGAAAAGAGA	0.0103	2.91	5.27e-05
25	17	9	109390820	109687403	rs984551	rs17723637	GGGACAGAGAGAAGGGGAGCAGAAA	0.0117	2.63	5.28e-05
17	27	9	121428389	121547660	rs1414096	rs943259	AGGAAAGCAGAGGAAGA	0.0121	2.88	5.3e-05
19	22	9	1142653	1258510	rs2375254	rs10491875	GAGGAGGGGGAGAAGGGAG	0.0236	2.27	5.3e-05
22	31	9	104630136	104840519	rs1002665	rs17208989	AAAAAGGGGGGGCGGGAGAAAG	0.0101	2.69	5.31e-05
19	21	9	16983321	17130360	rs10810702	rs411167	GGAGGAAACGAACGAGAGA	0.0448	1.66	5.34e-05
12	25	9	37647741	37768742	rs875780	rs10115653	AGGGCGGAGGAA	0.0293	1.95	5.37e-05
12	30	9	27284363	27361872	rs1126107	rs7849799	GGAAAGAGGAAA	0.043	1.73	5.38e-05
23	22	9	72440451	72676057	rs10868131	rs2997664	AACAAAGAAACGGAGGGAAGAGG	0.0113	2.74	5.38e-05
23	22	9	76916282	77299044	rs11143904	rs17060408	AGGAAGAAAAAACGACAAGACGA	0.0118	2.58	5.4e-05
5	13	9	33345616	33420204	rs706134	rs7022959	GGGAG	0.0137	2.68	5.43e-05
24	19	9	109379687	109644865	rs10978560	rs6477547	AGGGGACAGAGAGAAGGGGAGCAG	0.0115	2.71	5.43e-05
4	10	9	125265317	125289083	rs10739609	rs16911867	AAAA	0.206	1.35	5.48e-05
18	20	9	77010681	77393689	rs11143958	rs11144082	GCGAACGGACGAGAAAAG	0.0942	1.51	5.49e-05
13	17	9	111429924	111518150	rs7034647	rs10759310	AAAGCGAAAAGAC	0.101	1.48	5.53e-05
3	5	9	139254317	139273288	rs11145922	rs3829112	AGA	0.138	0.679	5.54e-05
4	6	9	139254317	139296485	rs11145922	rs563	AGAA	0.138	0.679	5.56e-05
5	9	9	36913074	36941292	rs7868521	rs7047533	CAAGG	0.112	1.42	5.57e-05
10	11	9	17009481	17117875	rs263655	rs2029247	AACGAACGAG	0.0536	1.6	5.61e-05
23	19	9	109379687	109640836	rs10978560	rs10978664	AGGGGACAGAGAGAAGGGGAGCA	0.0116	2.69	5.63e-05
9	19	9	100308231	100326824	rs10817739	rs4743110	AGGGGGGGA	0.0135	2.64	5.65e-05
9	22	9	32328019	32403290	rs7856471	rs10970961	AAGGAGGAA	0.0942	1.5	5.65e-05
13	14	9	16998460	17120621	rs448034	rs972464	AAACGAACGAGAG	0.0459	1.63	5.68e-05
14	16	9	125590647	126063065	rs3802487	rs10985950	ACAAGAAGGAAAAG	0.0236	0.305	5.69e-05
7	14	9	33303900	33420204	rs706127	rs7022959	GAGGGAG	0.0141	2.57	5.71e-05
21	22	9	121973842	122174362	rs9696959	rs1331621	AAGAAGAGAGGGAAACGAAAG	0.011	2.47	5.71e-05
4	6	9	36927364	36941292	rs7032626	rs7047533	AAGG	0.114	1.41	5.77e-05
15	22	9	121406910	121524247	rs1508377	rs10984217	AAAGGAAAGCAGAGG	0.0125	2.79	5.77e-05
16	22	9	121406910	121525411	rs1508377	rs2136062	AAAGGAAAGCAGAGGA	0.0125	2.79	5.77e-05
12	14	9	16998460	17118007	rs448034	rs16935340	AAACGAACGAGA	0.0458	1.63	5.8e-05
21	14	9	34500821	34830432	rs11793196	rs4879832	GAGGGCAGAAGCGAAGGGGAG	0.0208	2.16	5.82e-05
10	20	9	77138246	77283889	rs1018584	rs1327837	CGAACGGACG	0.176	1.36	5.84e-05
10	30	9	27284363	27354556	rs1126107	rs7044577	GGAAAGAGGA	0.0555	1.65	5.86e-05
20	28	9	89858267	89965089	rs10122994	rs4878066	AAACAGAGGACACCACGGGC	0.0102	2.78	5.86e-05
22	20	9	111925315	111992509	rs4978774	rs10816789	GAAAGAAGCAAAGGACAGAGAA	0.0112	2.79	5.86e-05
22	20	9	98283093	98420881	rs28536742	rs1582073	GGGGAAAAAAAGGGGGAAGGAA	0.0139	2.37	5.87e-05
3	6	9	36815627	36851358	rs11791373	rs7852051	AAG	0.108	1.5	5.88e-05
17	16	9	129121098	129284289	rs548403	rs13295594	AGAGGAGGAGAAAGAAG	0.132	1.37	5.95e-05
14	21	9	120071949	120162325	rs1572307	rs7872945	GCAAGGAGGAACGG	0.0213	2.03	5.96e-05
22	30	9	104690092	104879699	rs7867903	rs10448296	AAAGGGGGGGCGGGAGAAAGGC	0.0185	2.31	5.99e-05
12	11	9	34895598	35062972	rs276671	rs514492	AAAAGAAAAGGA	0.0227	1.97	6e-05
22	18	9	126253077	126715275	rs12350892	rs4838084	AGAAGAGAACAAAAAAAGGGGG	0.0125	2.36	6.02e-05
11	15	9	33218297	33420008	rs1702645	rs10758202	AAGAGGAGGGA	0.0128	2.44	6.03e-05
4	10	9	121301720	121327323	rs10818184	rs1335258	GGGC	0.0473	1.8	6.05e-05
8	13	9	34867913	34983974	rs1948745	rs4879847	GAAAAGAA	0.0275	1.94	6.05e-05
10	19	9	104630136	104759737	rs1002665	rs4743514	AAAAAGGGGG	0.0113	2.7	6.06e-05
8	20	9	10830012	10942628	rs7022854	rs7848707	GAGGGGCA	0.134	0.643	6.09e-05
9	28	9	36798742	36895382	rs10758401	rs10973120	AGGAAGAAG	0.0123	2.95	6.12e-05
22	19	9	34564274	34867913	rs4879805	rs1948745	GCAGAAGCGAAGGGGAGAGGGG	0.0236	2.1	6.12e-05
11	18	9	76980484	77247597	rs11143944	rs7032677	GGGCGAACGGA	0.178	1.36	6.16e-05
17	29	9	104690092	104819955	rs7867903	rs1935373	AAAGGGGGGGCGGGAGA	0.0187	2.32	6.16e-05
23	20	9	27201968	27354556	rs1413829	rs7044577	AGAGGGAGGGCGGGGAAAGAGGA	0.0266	1.91	6.17e-05
21	22	9	22767236	22934249	rs1349151	rs2383246	GAGGAAAGGGGAGAAGAAAAA	0.0424	0.467	6.19e-05
11	26	9	78596109	78664405	rs7847011	rs9886813	GAAAAGGGAGA	0.0174	0.19	6.21e-05
24	21	9	18958107	19174259	rs6475276	rs10964024	GAGGAGAAGAAGAGAGGAACGAGA	0.0144	2.34	6.27e-05
7	21	9	125265317	125303760	rs10739609	rs7037327	AAAAAGG	0.131	1.45	6.28e-05
24	18	9	27201968	27358115	rs1413829	rs10812573	AGAGGGAGGGCGGGGAAAGAGGAA	0.0266	1.91	6.29e-05
22	20	9	109379687	109581132	rs10978560	rs4742675	AGGGGACAGAGAGAAGGGGAGC	0.0116	2.69	6.3e-05
24	19	9	34564274	34910344	rs4879805	rs2782403	GCAGAAGCGAAGGGGAGAGGGGAA	0.0235	2.1	6.3e-05
10	26	9	78596109	78659798	rs7847011	rs2185230	GAAAAGGGAG	0.0174	0.19	6.34e-05
4	9	9	139544437	139596420	rs7871194	rs2385891	CAGC	0.188	1.38	6.37e-05
6	13	9	121277542	121327323	rs7029465	rs1335258	AGGGGC	0.0447	1.81	6.37e-05
11	23	9	37647741	37752947	rs875780	rs7873440	AGGGCGGAGGA	0.0336	1.89	6.41e-05
6	13	9	139534703	139596420	rs10747029	rs2385891	GACAGC	0.18	1.39	6.43e-05
25	9	9	95781040	96068234	rs10761191	rs10992701	AGGAAGAGAGCGGCGAAGGAGAAGC	0.019	2.13	6.43e-05
7	17	9	104705331	104759787	rs10820015	rs10124808	AGGGGGG	0.0412	1.77	6.48e-05
7	18	9	36808003	36888975	rs10814455	rs9298973	GGAAGAA	0.0196	2.65	6.48e-05
7	15	9	77149837	77268666	rs7042950	rs10869433	AACGGAC	0.193	1.32	6.49e-05
9	23	9	78596109	78659547	rs7847011	rs11144728	GAAAAGGGA	0.0174	0.188	6.5e-05
9	17	9	104640499	104759737	rs12236471	rs4743514	AAAAGGGGG	0.0558	1.64	6.53e-05
14	17	9	34564274	34783711	rs4879805	rs277608	GCAGAAGCGAAGGG	0.0275	2.02	6.54e-05
18	21	9	121406910	121535396	rs1508377	rs2025756	AAAGGAAAGCAGAGGAAG	0.0129	2.69	6.54e-05
8	13	9	139317823	139443956	rs9548	rs710411	GGAGCAAA	0.0305	0.377	6.55e-05
23	27	9	104640499	104879699	rs12236471	rs10448296	AAAAGGGGGGGCGGGAGAAAGGC	0.0197	2.2	6.56e-05
18	29	9	104690092	104834632	rs7867903	rs10820046	AAAGGGGGGGCGGGAGAA	0.0187	2.32	6.57e-05
22	27	9	104640499	104863013	rs12236471	rs320261	AAAAGGGGGGGCGGGAGAAAGG	0.0197	2.2	6.62e-05
4	6	9	9150790	9161898	rs2381968	rs2890854	CGGA	0.0932	0.608	6.63e-05
23	22	9	37647741	38023500	rs875780	rs7856790	AGGGCGGAGGAAGAGGGAGGGCA	0.0115	2.83	6.65e-05
22	17	9	16986415	17229028	rs1487509	rs16935412	GAGGAAACGAACGAGAGAAGGA	0.0387	1.71	6.66e-05
7	8	9	90137909	90170885	rs10780849	rs10512187	AAGGAGG	0.0209	1.97	6.69e-05
9	14	9	121406910	121482333	rs1508377	rs10513342	AAAGGAAAG	0.0129	2.78	6.7e-05
11	15	9	36943396	36998993	rs7853360	rs1329573	GGAAGGGGGGA	0.0235	1.98	6.71e-05
12	15	9	36943396	36999024	rs7853360	rs4880050	GGAAGGGGGGAA	0.0235	1.98	6.71e-05
4	6	9	90137909	90163570	rs10780849	rs12378686	AAGG	0.0213	1.97	6.72e-05
25	17	9	100843660	101008541	rs16912622	rs4743193	CAAAGAAGAAGGGACGGAAGAGACA	0.0137	2.5	6.72e-05
25	19	9	121973842	122204804	rs9696959	rs1331624	AAGAAGAGAGGGAAACGAAAGAAAC	0.0113	2.43	6.72e-05
8	15	9	104690092	104759737	rs7867903	rs4743514	AAAGGGGG	0.0463	1.73	6.74e-05
12	18	9	7579004	7665194	rs1485184	rs10976486	GGGCAGAAAAAG	0.0133	2.35	6.76e-05
16	22	9	27248177	27358115	rs7042745	rs10812573	GGCGGGGAAAGAGGAA	0.0428	1.72	6.76e-05
23	17	9	16986415	17233530	rs1487509	rs4458955	GAGGAAACGAACGAGAGAAGGAG	0.0387	1.71	6.77e-05
13	28	9	137762857	137835248	rs4436197	rs1331429	AGAGCGAGAAGAG	0.026	2.04	6.78e-05
24	21	9	76916282	77299740	rs11143904	rs11144062	AGGAAGAAAAAACGACAAGACGAG	0.0117	2.55	6.81e-05
7	22	9	137688657	137730384	rs3811159	rs10858286	AAAGAAG	0.0136	2.87	6.83e-05
22	19	9	88357495	88833465	rs3812508	rs4316216	GCAGGGGAGAGCAGAGAAGCCG	0.0186	2.2	6.86e-05
21	16	9	77238103	77502160	rs10869431	rs1333342	GACGAGAAAAAGACGGCAGAG	0.0139	2.49	6.89e-05
10	9	9	90137909	90179619	rs10780849	rs888336	AAGGAGGGCG	0.0209	1.96	6.96e-05
11	9	9	90137909	90183367	rs10780849	rs9314763	AAGGAGGGCGA	0.0209	1.96	6.96e-05
12	9	9	90137909	90186976	rs10780849	rs11141899	AAGGAGGGCGAA	0.0209	1.96	6.96e-05
21	16	9	126253077	126710886	rs12350892	rs10760301	AGAAGAGAACAAAAAAAGGGG	0.0126	2.34	6.96e-05
8	8	9	90137909	90171408	rs10780849	rs7852430	AAGGAGGG	0.0209	1.96	6.97e-05
9	9	9	90137909	90172040	rs10780849	rs17479142	AAGGAGGGC	0.0209	1.96	6.97e-05
3	5	9	90137909	90157451	rs10780849	rs1014306	AAG	0.0213	1.96	7e-05
6	7	9	90137909	90169540	rs10780849	rs11141878	AAGGAG	0.0213	1.96	7e-05
5	7	9	90137909	90168002	rs10780849	rs1983973	AAGGA	0.0213	1.96	7.01e-05
23	19	9	34564274	34895598	rs4879805	rs276671	GCAGAAGCGAAGGGGAGAGGGGA	0.0236	2.09	7.01e-05
7	16	9	77238103	77318073	rs10869431	rs1327834	GACGAGA	0.25	1.32	7.04e-05
10	14	9	121406910	121494898	rs1508377	rs1508389	AAAGGAAAGC	0.0129	2.77	7.04e-05
8	14	9	121406910	121475729	rs1508377	rs10984189	AAAGGAAA	0.013	2.77	7.07e-05
19	19	9	132568500	132906486	rs10116248	rs17221008	AAAAAGAGAAAGGGAGAGG	0.0187	2.12	7.07e-05
11	14	9	36952743	36999024	rs4407980	rs4880050	GAAGGGGGGAA	0.0169	2.24	7.08e-05
10	16	9	137665445	137711997	rs4842164	rs3811146	AGAAGAGAAG	0.0133	2.27	7.09e-05
6	13	9	33328812	33420204	rs2292243	rs7022959	AGGGAG	0.0135	2.59	7.1e-05
16	28	9	104640499	104808575	rs12236471	rs1449655	AAAAGGGGGGGCGGGA	0.0241	2.06	7.11e-05
2	4	9	90137909	90155692	rs10780849	rs4877365	AA	0.0213	1.96	7.12e-05
24	20	9	121973842	122202000	rs9696959	rs10120508	AAGAAGAGAGGGAAACGAAAGAAA	0.0111	2.44	7.15e-05
15	18	9	16983321	17071162	rs10810702	rs2129626	GGAGGAAACGAACGA	0.0456	1.65	7.21e-05
10	14	9	36952743	36998993	rs4407980	rs1329573	GAAGGGGGGA	0.0169	2.24	7.24e-05
12	22	9	139556771	139719671	rs1332793	rs2811754	AGCAAGAGGAAG	0.0356	1.93	7.25e-05
12	13	9	129121098	129246177	rs548403	rs2286886	AGAGGAGGAGAA	0.194	1.29	7.27e-05
12	24	9	38232043	38312365	rs4271056	rs560512	AAGGGCAAAGAA	0.013	2.78	7.27e-05
12	21	9	32310726	32416386	rs992710	rs10970969	GAAGGAGGAAGG	0.0945	1.49	7.31e-05
21	30	9	104690092	104863013	rs7867903	rs320261	AAAGGGGGGGCGGGAGAAAGG	0.0186	2.29	7.32e-05
23	17	9	16969505	17165698	rs10511628	rs2815175	GACGGAGGAAACGAACGAGAGAA	0.0372	1.7	7.32e-05
16	15	9	16998460	17181689	rs448034	rs2779761	AAACGAACGAGAGAAG	0.0419	1.66	7.34e-05
15	25	9	27248177	27354556	rs7042745	rs7044577	GGCGGGGAAAGAGGA	0.043	1.71	7.37e-05
4	6	9	9104869	9150790	rs10977497	rs2381968	AGAC	0.11	0.643	7.38e-05
16	18	9	16987379	17120621	rs10962795	rs972464	AGGAAACGAACGAGAG	0.0433	1.65	7.39e-05
11	18	9	87201325	87282527	rs9886924	rs1212171	GAAAGGGAAGG	0.0298	1.94	7.41e-05
12	25	9	139535714	139693596	rs10735657	rs945386	ACAGCAAGAGGA	0.0278	2.06	7.41e-05
3	4	9	8574577	8585188	rs1337811	rs7861140	GGA	0.0112	2.5	7.42e-05
9	16	9	77138246	77268666	rs1018584	rs10869433	CGAACGGAC	0.196	1.34	7.44e-05
21	23	9	98302535	98420881	rs2897050	rs1582073	GGGAAAAAAAGGGGGAAGGAA	0.0122	2.43	7.45e-05
14	12	9	34823809	34983974	rs277583	rs4879847	AGAGGGGAAAAGAA	0.0252	1.94	7.46e-05
22	22	9	121973842	122176793	rs9696959	rs10491527	AAGAAGAGAGGGAAACGAAAGA	0.0111	2.44	7.47e-05
8	18	9	121254222	121327603	rs12342183	rs7469341	AAGGGGCA	0.0451	1.77	7.48e-05
11	20	9	77138246	77299044	rs1018584	rs17060408	CGAACGGACGA	0.176	1.36	7.52e-05
17	22	9	137599992	137711997	rs3109687	rs3811146	CAACAAGAGAAGAGAAG	0.0101	2.6	7.52e-05
3	6	9	139252495	139269905	rs3812547	rs3812560	AAG	0.14	0.68	7.54e-05
4	7	9	23081882	23130500	rs12352937	rs1339171	AAAG	0.0196	2.2	7.54e-05
5	6	9	9149128	9161898	rs1999741	rs2890854	ACGGA	0.0937	0.618	7.54e-05
10	12	9	34895598	35031343	rs276671	rs10972291	AAAAGAAAAG	0.0228	1.96	7.54e-05
10	14	9	1118896	1183695	rs7025111	rs13297826	AAAAAGAGGA	0.126	1.45	7.55e-05
20	17	9	16986415	17181689	rs1487509	rs2779761	GAGGAAACGAACGAGAGAAG	0.0388	1.7	7.59e-05
21	17	9	16986415	17208589	rs1487509	rs4961534	GAGGAAACGAACGAGAGAAGG	0.0388	1.7	7.61e-05
25	7	9	12772498	13027530	rs2209273	rs10809876	GGGAAAGGAGAAGAAAAGGGGAGGG	0.0222	2.28	7.64e-05
10	20	9	100305357	100326824	rs1571567	rs4743110	GAGGGGGGGA	0.0131	2.64	7.65e-05
19	23	9	10506167	10635719	rs10959130	rs7048007	GCAGGGACGAAAGAAGCCA	0.0967	1.45	7.65e-05
21	30	9	104630136	104837536	rs1002665	rs320290	AAAAAGGGGGGGCGGGAGAAA	0.0101	2.64	7.67e-05
12	21	9	121406910	121506034	rs1508377	rs7868904	AAAGGAAAGCAG	0.0128	2.73	7.68e-05
22	20	9	98302535	98439240	rs2897050	rs354276	GGGAAAAAAAGGGGGAAGGAAG	0.0115	2.45	7.73e-05
2	4	9	89378267	89404665	rs10746786	rs7036971	GA	0.0129	2.38	7.74e-05
7	21	9	135381734	135453439	rs475027	rs717770	AAGGAGG	0.0103	3.2	7.74e-05
9	23	9	135381734	135493386	rs475027	rs1028892	AAGGAGGCA	0.01	2.99	7.74e-05
13	23	9	139544437	139719671	rs7871194	rs2811754	CAGCAAGAGGAAG	0.0286	2.03	7.74e-05
14	24	9	139535714	139719671	rs10735657	rs2811754	ACAGCAAGAGGAAG	0.0275	2.06	7.75e-05
16	16	9	129141450	129284289	rs10124379	rs13295594	GAGGAGGAGAAAGAAG	0.123	1.37	7.75e-05
17	18	9	133424020	133630622	rs944604	rs4740366	AGGGGAAAGAGGCGGGA	0.0166	2.23	7.77e-05
20	25	9	125261468	125349081	rs2096064	rs10818721	GAAAAAGGAGGAGAAAAACA	0.0104	2.94	7.78e-05
10	18	9	87201325	87281307	rs9886924	rs1307279	GAAAGGGAAG	0.0297	1.94	7.79e-05
5	8	9	9104869	9153346	rs10977497	rs7854497	AGACG	0.11	0.644	7.8e-05
10	19	9	32328019	32410850	rs7856471	rs4442231	AAGGAGGAAG	0.0942	1.49	7.81e-05
24	13	9	137037262	137259992	rs28619507	rs11185660	AAAGGGAGGAAGGCGAAACAGAGA	0.0101	3	7.83e-05
11	29	9	27284363	27358115	rs1126107	rs10812573	GGAAAGAGGAA	0.0505	1.65	7.84e-05
24	17	9	109389147	109653221	rs11792106	rs3814542	GGGGACAGAGAGAAGGGGAGCAGA	0.0118	2.61	7.85e-05
11	22	9	139556771	139709976	rs1332793	rs2484661	AGCAAGAGGAA	0.0355	1.92	7.86e-05
17	19	9	16987379	17130360	rs10962795	rs411167	AGGAAACGAACGAGAGA	0.0427	1.65	7.86e-05
11	12	9	129121098	129242209	rs548403	rs10733677	AGAGGAGGAGA	0.194	1.29	7.9e-05
20	22	9	98307129	98420881	rs16909975	rs1582073	GGAAAAAAAGGGGGAAGGAA	0.0137	2.33	7.9e-05
23	20	9	32234067	32431306	rs1331248	rs12555576	GGGAGCCCGAAGGAGGAAGGAAG	0.0259	1.96	7.94e-05
25	17	9	109389147	109661016	rs11792106	rs7020870	GGGGACAGAGAGAAGGGGAGCAGAA	0.0116	2.63	7.96e-05
14	15	9	25890597	26014600	rs993232	rs2383609	GGGGAGAAAAAAGG	0.0743	1.56	7.99e-05
11	21	9	121406910	121502691	rs1508377	rs4433214	AAAGGAAAGCA	0.0128	2.74	8.02e-05
23	21	9	18935680	19127877	rs10963844	rs3808657	CAGGAGGAGAAGAAGAGAGGGAC	0.024	1.98	8.02e-05
25	17	9	16937341	17117875	rs10810685	rs2029247	AAACAAGACGGAGGAAACGAACGAG	0.0322	1.76	8.02e-05
19	29	9	104690092	104837536	rs7867903	rs320290	AAAGGGGGGGCGGGAGAAA	0.0187	2.29	8.03e-05
13	22	9	121406910	121510009	rs1508377	rs7021488	AAAGGAAAGCAGA	0.0128	2.72	8.08e-05
14	22	9	121406910	121522885	rs1508377	rs9632909	AAAGGAAAGCAGAG	0.0128	2.72	8.11e-05
18	18	9	16987379	17165698	rs10962795	rs2815175	AGGAAACGAACGAGAGAA	0.0419	1.65	8.13e-05
15	28	9	100305357	100341038	rs1571567	rs913912	GAGGGGGGGAGACAG	0.0102	2.81	8.16e-05
20	15	9	132988709	133294244	rs2277200	rs13294886	AGGAAGAAGGAGGAGGAAAA	0.0115	2.72	8.21e-05
25	14	9	9102409	9249795	rs324542	rs11791447	AAGAAGAGAGAGAAGAAAAAGACAG	0.0131	2.46	8.25e-05
12	19	9	112663125	112760293	rs1981035	rs12555129	CGGAGAAAGGGC	0.117	0.658	8.26e-05
9	14	9	16998460	17058576	rs448034	rs2492870	AAACGAACG	0.0471	1.61	8.28e-05
24	23	9	18935680	19144191	rs10963844	rs10963994	CAGGAGGAGAAGAAGAGAGGGACG	0.022	2.04	8.3e-05
16	25	9	125246793	125328865	rs1547929	rs10513416	AGAAAAAGGAGGAGAA	0.0316	1.98	8.35e-05
17	18	9	16974716	17117875	rs953586	rs2029247	CGGAGGAAACGAACGAG	0.0414	1.66	8.35e-05
21	23	9	37647741	38003567	rs875780	rs12345885	AGGGCGGAGGAAGAGGGAGGG	0.0131	2.67	8.35e-05
22	13	9	111400131	111518150	rs13302880	rs10759310	CGAGGAAGGAAAGCGAAAAGAC	0.091	1.47	8.35e-05
20	30	9	104630136	104834632	rs1002665	rs10820046	AAAAAGGGGGGGCGGGAGAA	0.0101	2.62	8.36e-05
14	15	9	111417991	111511992	rs937160	rs10816710	GGAAAGCGAAAAGA	0.101	1.47	8.37e-05
8	16	9	77238103	77358430	rs10869431	rs2254229	GACGAGAA	0.24	1.32	8.4e-05
20	24	9	37647741	37995845	rs875780	rs10973634	AGGGCGGAGGAAGAGGGAGG	0.0138	2.6	8.41e-05
11	20	9	100305357	100327714	rs1571567	rs4743114	GAGGGGGGGAG	0.0113	2.79	8.43e-05
19	30	9	104630136	104819955	rs1002665	rs1935373	AAAAAGGGGGGGCGGGAGA	0.0101	2.62	8.43e-05
15	15	9	25890597	26020806	rs993232	rs10738742	GGGGAGAAAAAAGGG	0.0741	1.56	8.45e-05
23	19	9	111498383	111577140	rs1934460	rs10979523	AAAGACGAAGGACCGGGCAGAGG	0.0275	1.88	8.5e-05
8	13	9	77138246	77247597	rs1018584	rs7032677	CGAACGGA	0.172	1.34	8.52e-05
18	26	9	104640499	104819955	rs12236471	rs1935373	AAAAGGGGGGGCGGGAGA	0.0206	2.16	8.53e-05
25	20	9	105837587	105999196	rs843167	rs7865219	ACCAAAACGCGGCAACAGAAAGGGG	0.0122	2.51	8.55e-05
18	25	9	37647741	37939673	rs875780	rs776019	AGGGCGGAGGAAGAGGGA	0.0141	2.62	8.57e-05
12	23	9	139544437	139709976	rs7871194	rs2484661	CAGCAAGAGGAA	0.0285	2.02	8.58e-05
9	14	9	139317823	139457506	rs9548	rs7849014	GGAGCAAAA	0.0299	0.376	8.59e-05
15	24	9	18656065	18738576	rs4977522	rs568116	GCAAAGAAAAGAGAG	0.0103	2.81	8.61e-05
13	12	9	129121098	129252874	rs548403	rs10819170	AGAGGAGGAGAAA	0.194	1.28	8.64e-05
15	19	9	81422195	81555504	rs6559412	rs1438805	AAAGCCGGGGGCAAC	0.0238	2.15	8.64e-05
16	27	9	37565522	37724195	rs10814578	rs10814609	AGAGGAGAAGGGCGGA	0.03	1.85	8.66e-05
24	20	9	105837587	105993121	rs843167	rs10760966	ACCAAAACGCGGCAACAGAAAGGG	0.0122	2.51	8.68e-05
9	14	9	104630136	104742729	rs1002665	rs12338709	AAAAAGGGG	0.0125	2.52	8.73e-05
23	16	9	16971165	17181689	rs4961513	rs2779761	ACGGAGGAAACGAACGAGAGAAG	0.0365	1.7	8.74e-05
13	16	9	33214128	33420008	rs1622785	rs10758202	ACAAGAGGAGGGA	0.0101	2.78	8.75e-05
11	15	9	16998460	17117875	rs448034	rs2029247	AAACGAACGAG	0.0461	1.61	8.77e-05
10	27	9	78458130	78567264	rs10869657	rs4504704	GACAGAGCGG	0.011	2.92	8.79e-05
10	21	9	77146468	77299044	rs7870498	rs17060408	GAACGGACGA	0.161	1.36	8.8e-05
12	22	9	89917347	89965089	rs17472787	rs4878066	GACACCACGGGC	0.0116	2.59	8.81e-05
9	12	9	34866989	34983974	rs1566595	rs4879847	GGAAAAGAA	0.0276	1.91	8.85e-05
7	15	9	104705253	104759737	rs1418236	rs4743514	AAGGGGG	0.0394	1.8	8.9e-05
15	25	9	77224424	77415284	rs17613014	rs7859201	GGACGAGAAAAGAGA	0.0631	1.57	8.91e-05
13	19	9	87179264	87282527	rs1866439	rs1212171	AAGAAAGGGAAGG	0.0272	1.97	8.94e-05
23	19	9	34652330	34966220	rs1061758	rs7874491	AAGCGAAGGGGAGAGGGGAAAAG	0.029	2	8.94e-05
23	21	9	121973842	122193951	rs9696959	rs10491526	AAGAAGAGAGGGAAACGAAAGAA	0.0111	2.42	8.96e-05
14	17	9	16998460	17130360	rs448034	rs411167	AAACGAACGAGAGA	0.0434	1.63	8.99e-05
17	26	9	13736965	13825565	rs717605	rs11788150	CGGCGGAAAGAGAAACC	0.0495	1.74	9e-05
10	20	9	32310726	32403290	rs992710	rs10970961	GAAGGAGGAA	0.0944	1.49	9.04e-05
9	26	9	139544437	139660402	rs7871194	rs4880142	CAGCAAGAG	0.039	1.84	9.1e-05
10	16	9	36975108	37038258	rs10814496	rs4256662	GGGGGAAAGA	0.0476	1.69	9.12e-05
24	15	9	9077607	9228094	rs324475	rs4621866	AGGAAAGAAGAGAGAGAAGAAAAA	0.0137	2.37	9.12e-05
19	15	9	16998460	17233530	rs448034	rs4458955	AAACGAACGAGAGAAGGAG	0.0422	1.65	9.2e-05
23	23	9	18958107	19161239	rs6475276	rs10964015	GAGGAGAAGAAGAGAGGAACGAG	0.0158	2.22	9.25e-05
13	27	9	128983878	129074984	rs2809423	rs504184	AGGAGAAAACCAG	0.0309	1.92	9.26e-05
25	17	9	121110670	121334810	rs10983993	rs10984091	CAGGAAGAGAAAAGAAAGGGGCAGG	0.0144	2.45	9.31e-05
22	14	9	137101104	137259992	rs11185726	rs11185660	AGGGAGGAAGGCGAAACAGAGA	0.0148	2.45	9.32e-05
18	15	9	16998460	17229028	rs448034	rs16935412	AAACGAACGAGAGAAGGA	0.0422	1.64	9.33e-05
25	7	9	12795698	13064793	rs1041177	rs999648	AAAGGAGAAGAAAAGGGGAGGGACA	0.0112	2.88	9.33e-05
25	19	9	34564274	34911879	rs4879805	rs7033016	GCAGAAGCGAAGGGGAGAGGGGAAA	0.0233	2.03	9.38e-05
14	25	9	77247597	77423730	rs7032677	rs17060535	ACGAGAAAAGAGAA	0.0845	1.52	9.41e-05
9	31	9	78458130	78562669	rs10869657	rs10869672	GACAGAGCG	0.0108	2.96	9.43e-05
23	22	9	111925315	111994722	rs4978774	rs3849111	GAAAGAAGCAAAGGACAGAGAAA	0.0113	2.7	9.45e-05
2	4	9	138345912	138355410	rs895191	rs4841876	AA	0.414	0.779	9.49e-05
20	22	9	111446046	111543572	rs4978725	rs10448261	AGCGAAAAGACGAAGGACCG	0.0237	1.96	9.57e-05
16	21	9	76980484	77318073	rs11143944	rs1327834	GGGCGAACGGACGAGA	0.12	1.4	9.6e-05
13	24	9	139535714	139709976	rs10735657	rs2484661	ACAGCAAGAGGAA	0.0274	2.05	9.63e-05
22	21	9	105837587	105983780	rs843167	rs1448577	ACCAAAACGCGGCAACAGAAAG	0.0123	2.49	9.65e-05
9	16	9	38190816	38232043	rs4878763	rs4271056	GGGAAAGGA	0.0217	2.04	9.68e-05
19	16	9	34500821	34803230	rs11793196	rs1411207	GAGGGCAGAAGCGAAGGGG	0.0207	2.13	9.76e-05
20	26	9	104640499	104837536	rs12236471	rs320290	AAAAGGGGGGGCGGGAGAAA	0.0203	2.15	9.83e-05
22	17	9	137037262	137182099	rs28619507	rs11185717	AAAGGGAGGAAGGCGAAACAGA	0.013	2.7	9.83e-05
19	17	9	132585058	132911491	rs2296793	rs7850761	AAAAGAGAAAGGGAGAGGG	0.0154	2.25	9.85e-05
5	13	9	116378169	116416163	rs586265	rs618624	GCGAA	0.0346	2.03	9.88e-05
21	19	9	88357495	88800714	rs3812508	rs1359170	GCAGGGGAGAGCAGAGAAGCC	0.0187	2.18	9.9e-05
8	20	9	137687314	137730384	rs4842167	rs10858286	AAAAGAAG	0.0129	2.79	9.91e-05
13	29	9	36727388	36815627	rs12552072	rs11791373	AAGGAAAGAGAGG	0.0411	0.423	9.91e-05
24	19	9	34631159	34966220	rs10046843	rs7874491	GAAGCGAAGGGGAGAGGGGAAAAG	0.0222	2.11	9.91e-05
5	10	9	93316821	93348404	rs12002017	rs16906689	ACAAA	0.0625	0.546	9.92e-05
14	19	9	81422195	81554948	rs6559412	rs10512076	AAAGCCGGGGGCAA	0.0237	2.17	9.92e-05
11	24	9	139544437	139693596	rs7871194	rs945386	CAGCAAGAGGA	0.0285	2.02	9.93e-05
7	12	9	34895598	34983974	rs276671	rs4879847	AAAAGAA	0.0289	1.89	9.94e-05
12	19	9	87179264	87281307	rs1866439	rs1307279	AAGAAAGGGAAG	0.0271	1.96	9.95e-05
